# Supplementary material for: Phosphoproteomic Analysis of Rat Neutrophils Shows the Effect of Intestinal Ischemia/Reperfusion and Preconditioning on Kinases and Phosphatases
Source: Int J Mol Sci. 2020 Aug 13;21(16):5799. doi: 10.3390/ijms21165799 (PMC7460855; doi:10.3390/ijms21165799)
Supplement: Supplementary file 1 [file ijms-21-05799-s001.zip]

Archive with 4 entries (3 files):
- ijms-728703 supplementary 1/
- ijms-728703 supplementary 1/suppl_table1.xlsx
- ijms-728703 supplementary 1/suppl_table2.xlsx
- ijms-728703 supplementary 1/suppl_table3.xlsx
