# Supplementary material for: Phosphoproteomic Analysis of Rat Neutrophils Shows the Effect of Intestinal Ischemia/Reperfusion and Preconditioning on Kinases and Phosphatases
Source: Int J Mol Sci. 2020 Aug 13;21(16):5799. doi: 10.3390/ijms21165799 (PMC7460855; doi:10.3390/ijms21165799)
Supplement: Supplementary file 1 [file ijms-21-05799-s001.zip › ijms-728703 supplementary 1/suppl_table1.xlsx]

## Sheet: Total Proteins 6 Clusters S-1
Supplementary table 1. Proteins distributed by cluster
Accession No.	cluster	MaxMembs	1	2	3	4	5	6	T2vsT1	T3vsT1	T4vsT1	T3vsT2	T4vsT2	T4vsT3	control Rep 1	laparotomy Rep 1	ischemia Rep 1	pre-conditioning Rep 1	control Rep 2	laparotomy Rep 2	ischemia Rep 2	pre-conditioning Rep 2	control Rep 3	laparotomy Rep 3	ischemia Rep 3	pre-conditioning Rep 3	control Rep 4	laparotomy Rep 4	ischemia Rep 4	pre-conditioning Rep 4	control Rep 5	laparotomy Rep 5	ischemia Rep 5	pre-conditioning Rep 5	accs	Mean of log2 T0	Mean of log2 T1	Mean of log2 T2	Mean of log2 T3
A0JPM9	1	0.505314	0.505314	0.0889726	0.150119	0.065772	0.117402	0.0724198	FALSE	FALSE	FALSE	FALSE	FALSE	FALSE	NA	NA	NA	NA	NA	NA	NA	NA	-0.00217666	0.0532383	0.0111524	-0.062214	0.0145565	0.00581593	0.0574249	-0.0777973	NA	NA	NA	NA	NA	0.0061899	0.0295271	0.0342886	-0.0700056
A1L108	1	0.533048	0.533048	0.0725502	0.103501	0.0637709	0.145483	0.0816466	FALSE	FALSE	FALSE	FALSE	TRUE	FALSE	0.0683687	0.0469522	-0.0586437	-0.0566773	0.124794	-0.0403135	-0.0153112	-0.0691693	-0.0261198	0.121584	-0.0333214	-0.062143	-0.0701509	0.126595	0.0551743	-0.111618	0.0287325	0.0129375	0.0925962	-0.134266	NA	0.0251249	0.0535511	0.00809884	-0.0867748
A2A432	1	0.333003	0.333003	0.123475	0.261046	0.0813914	0.121595	0.0794897	FALSE	FALSE	FALSE	FALSE	FALSE	TRUE	NA	NA	NA	NA	0.237496	-0.158819	0.365816	-0.444493	NA	NA	NA	NA	-0.268611	0.363725	0.440503	-0.535617	NA	NA	NA	NA	NA	-0.0155574	0.102453	0.40316	-0.490055
A2AN08	1	0.314314	0.314314	0.0845051	0.107329	0.0907344	0.265233	0.137885	FALSE	FALSE	FALSE	FALSE	FALSE	FALSE	NA	NA	NA	NA	-0.0847746	0.0407842	-0.0294225	0.0734129	0.152618	0.0357755	0.0481402	-0.236533	NA	NA	NA	NA	0.0705139	0.108354	-0.117296	-0.0615716	NA	0.046119	0.0616377	-0.0328594	-0.0748973
B0BN18	1	0.274891	0.274891	0.106181	0.107233	0.106766	0.188566	0.216364	FALSE	FALSE	FALSE	FALSE	FALSE	FALSE	-0.0111691	-0.0826515	0.000131159	0.0936894	-0.0401749	0.0472685	0.0509662	-0.0580598	-0.0450892	0.188117	-0.156907	0.0138801	0.0361858	0.00124562	0.0291397	-0.0665711	0.0802503	0.0106704	-0.0193708	-0.0715499	NA	0.00400059	0.0329299	-0.0192082	-0.0177223
B0BN93	1	0.591189	0.591189	0.0685358	0.098119	0.0562875	0.115502	0.070367	FALSE	FALSE	FALSE	FALSE	TRUE	FALSE	0.0563266	0.0184673	-0.026122	-0.0486719	0.042313	0.0314084	-0.00106412	-0.0726572	-0.000357113	0.0600879	-0.0140483	-0.0456825	-0.0429309	0.0413069	0.0693795	-0.0677555	-0.00975926	0.00396164	0.0209254	-0.0151278	NA	0.00911845	0.0310464	0.0098141	-0.049979
B0BNM9	1	0.284235	0.284235	0.179516	0.135462	0.109219	0.12289	0.168679	FALSE	FALSE	FALSE	FALSE	FALSE	FALSE	NA	NA	NA	NA	NA	NA	NA	NA	NA	NA	NA	NA	-0.0503847	0.0803794	-0.000551387	-0.0294433	NA	NA	NA	NA	NA	-0.0503847	0.0803794	-0.000551387	-0.0294433
B1AY13	1	0.258585	0.258585	0.223101	0.150145	0.10917	0.111954	0.147045	FALSE	FALSE	FALSE	FALSE	FALSE	FALSE	-0.0529989	0.125927	-0.0135266	-0.0594013	-0.141763	0.087187	-0.0552795	0.109855	NA	NA	NA	NA	0.0472559	-0.0126604	0.0393783	-0.0739737	-0.0196785	-0.0142623	0.0778859	-0.0439452	NA	-0.041796	0.0465478	0.0121145	-0.0168663
B1H267	1	0.468992	0.468992	0.120705	0.132891	0.0753035	0.106353	0.0957546	FALSE	FALSE	FALSE	FALSE	TRUE	TRUE	0.0461979	-0.0330777	0.0204291	-0.0335493	-0.0428533	0.0806578	0.0487218	-0.0865263	-0.0769807	0.152816	-0.0497105	-0.0261252	-0.0410251	0.106351	0.0508247	-0.11615	-0.0697149	0.13326	0.119337	-0.182882	NA	-0.0368752	0.0880014	0.0379205	-0.0890466
B2GV06	1	0.418707	0.418707	0.129561	0.184072	0.0766535	0.107249	0.0837576	FALSE	TRUE	FALSE	FALSE	TRUE	TRUE	-0.0718289	0.108401	0.0878357	-0.124408	NA	NA	NA	NA	NA	NA	NA	NA	-0.0274085	0.0809747	0.149955	-0.203522	NA	NA	NA	NA	NA	-0.0496187	0.094688	0.118896	-0.163965
B2RY56	1	0.258981	0.258981	0.0987131	0.223191	0.0972327	0.23138	0.0905021	FALSE	FALSE	FALSE	FALSE	FALSE	FALSE	0.0272832	0.0120948	-0.0230618	-0.0163163	0.100102	-0.0377764	0.0622945	-0.124621	-0.0414694	0.0513488	0.00352872	-0.0134081	-0.0266812	-0.00412934	0.0817341	-0.0509236	0.156668	-0.0570516	0.0387459	-0.138362	NA	0.0431806	-0.00710275	0.0326483	-0.0687262
B2RZ37	1	0.414546	0.414546	0.138233	0.135512	0.0847971	0.113226	0.113685	FALSE	FALSE	FALSE	FALSE	FALSE	FALSE	-0.151347	0.0306981	0.099526	0.0211225	-0.022865	0.0618651	-0.0322314	-0.00676866	0.0396535	0.0311524	0.0319212	-0.102727	0.0381893	0.00513574	0.00915455	-0.0524796	0.0131698	0.0437636	-0.059359	0.0024256	NA	-0.0166398	0.034523	0.00980227	-0.0276854
B4F795	1	0.29502	0.29502	0.0833785	0.106592	0.0917643	0.284254	0.138992	FALSE	FALSE	FALSE	FALSE	FALSE	FALSE	0.380967	0.448341	-0.267275	-0.562033	NA	NA	NA	NA	NA	NA	NA	NA	NA	NA	NA	NA	NA	NA	NA	NA	NA	0.380967	0.448341	-0.267275	-0.562033
D3Z9R8	1	0.300929	0.300929	0.190696	0.219672	0.0898143	0.104631	0.0942579	FALSE	FALSE	FALSE	FALSE	FALSE	FALSE	NA	NA	NA	NA	NA	NA	NA	NA	NA	NA	NA	NA	-0.155264	0.13711	0.217927	-0.199774	NA	NA	NA	NA	NA	-0.155264	0.13711	0.217927	-0.199774
D3ZAF6	1	0.457238	0.457238	0.0934663	0.105631	0.0787014	0.144484	0.12048	FALSE	FALSE	FALSE	FALSE	FALSE	FALSE	NA	NA	NA	NA	NA	NA	NA	NA	0.148268	0.165097	-0.0411575	-0.272208	-0.0594854	0.109092	0.13505	-0.184657	-0.0724941	0.125381	-0.150477	0.0975899	NA	0.00542944	0.13319	-0.0188615	-0.119758
D3ZBN0	1	0.524636	0.524636	0.0783862	0.129113	0.0638364	0.13122	0.0728093	FALSE	FALSE	TRUE	FALSE	TRUE	TRUE	0.265764	0.286683	0.0274011	-0.579848	0.74959	-0.266622	0.21654	-0.699509	-0.176834	0.523814	-0.108382	-0.238598	-0.483919	0.548564	0.641074	-0.705719	0.224079	0.0119579	0.0960108	-0.332047	NA	0.115736	0.220879	0.174529	-0.511144
D4AE41	1	0.439196	0.439196	0.132032	0.155196	0.0771534	0.105311	0.0911114	FALSE	FALSE	FALSE	FALSE	FALSE	FALSE	0.0153571	0.0658635	-0.0225621	-0.0586585	NA	NA	NA	NA	-0.0997634	0.0987162	0.0292854	-0.0282381	-0.0203858	0.0512233	0.115763	-0.146601	0.00255695	-0.0228452	0.0197255	0.000562707	NA	-0.0255588	0.0482395	0.035553	-0.0582336
F1LMZ8	1	0.369402	0.369402	0.131952	0.22501	0.0796393	0.112285	0.0817125	FALSE	FALSE	FALSE	FALSE	FALSE	TRUE	0.0456569	0.0082958	0.0138458	-0.0677985	0.0417239	0.0312126	0.00734076	-0.0802772	-0.0518446	0.0617252	0.0426638	-0.0525444	-0.060772	0.0533305	0.0817976	-0.0743561	-0.0300001	-0.0514921	0.0706394	0.0108528	NA	-0.0110472	0.0206144	0.0432575	-0.0528247
O08553	1	0.335462	0.335462	0.175888	0.147931	0.09676	0.114552	0.129407	FALSE	FALSE	FALSE	FALSE	FALSE	FALSE	NA	NA	NA	NA	NA	NA	NA	NA	NA	NA	NA	NA	-0.23537	0.347702	0.104372	-0.216704	NA	NA	NA	NA	NA	-0.23537	0.347702	0.104372	-0.216704
O08734	1	0.343204	0.343204	0.1361	0.122494	0.099392	0.134927	0.163883	FALSE	FALSE	FALSE	FALSE	TRUE	FALSE	-0.127532	0.223335	-0.0666332	-0.0291701	-0.0253889	0.26318	-0.195036	-0.0427553	0.0587	0.136969	-0.0165462	-0.179123	-0.307533	0.168284	0.181146	-0.0418971	0.139842	-0.0106329	-0.00956409	-0.119645	NA	-0.0523823	0.156227	-0.0213268	-0.0825181
O08770	1	0.428559	0.428559	0.102381	0.109595	0.0839423	0.143048	0.132474	FALSE	FALSE	FALSE	FALSE	FALSE	FALSE	NA	NA	NA	NA	NA	NA	NA	NA	NA	NA	NA	NA	-0.031094	0.577515	-0.0899165	-0.456505	NA	NA	NA	NA	NA	-0.031094	0.577515	-0.0899165	-0.456505
O08837	1	0.266728	0.266728	0.222965	0.215681	0.0940786	0.101942	0.0986051	FALSE	TRUE	FALSE	FALSE	FALSE	TRUE	-0.0101533	0.129372	-0.000103349	-0.119115	0.00356333	-0.0331604	0.118313	-0.0887158	-0.0731933	0.0245647	0.0306743	0.0179543	-0.106781	0.11486	0.105992	-0.114072	-0.131142	0.000670561	0.108901	0.0215702	NA	-0.0635411	0.0472613	0.0727555	-0.0564756
O09178	1	0.336362	0.336362	0.085118	0.107789	0.088986	0.246983	0.134762	FALSE	FALSE	FALSE	FALSE	FALSE	FALSE	-0.00660959	0.0626458	-0.0168656	-0.0391706	0.0945436	-0.0321743	-0.0491944	-0.013175	NA	NA	NA	NA	-0.00896153	0.0888344	0.0104635	-0.0903364	NA	NA	NA	NA	NA	0.0263242	0.0397686	-0.0185322	-0.0475606
O35129	1	0.492077	0.492077	0.0947041	0.158448	0.0672423	0.114025	0.0735038	FALSE	FALSE	FALSE	FALSE	TRUE	TRUE	0.0320122	0.0796119	0.0271085	-0.138733	0.0780726	0.0675736	-0.00607772	-0.139569	-0.0623254	0.104576	0.0674656	-0.109716	-0.0768191	0.130852	0.231962	-0.285995	0.0485836	-0.0615327	0.0801123	-0.0671632	NA	0.0039048	0.0642161	0.0801142	-0.148235
O35239	1	0.278145	0.278145	0.102208	0.106666	0.105266	0.200291	0.207423	FALSE	FALSE	FALSE	FALSE	FALSE	FALSE	NA	NA	NA	NA	-0.0635757	0.0342094	0.0137591	0.0156071	0.0866508	0.103809	0.0343944	-0.224854	0.087504	0.00892883	-0.00773629	-0.0886965	-0.0654285	0.0698287	-0.171753	0.167353	NA	0.0112876	0.054194	-0.0328339	-0.0326477
O35331	1	0.375456	0.375456	0.11058	0.226568	0.0787609	0.129619	0.0790161	FALSE	FALSE	FALSE	FALSE	FALSE	FALSE	-0.180412	0.203227	-0.0127179	-0.0100974	0.209124	-0.0311768	0.0762817	-0.254229	0.0901207	-0.08155	0.0289892	-0.0375599	NA	NA	NA	NA	-0.0860557	0.00465452	0.188506	-0.107104	NA	0.00819433	0.0237887	0.0702647	-0.102248
O35501	1	0.365504	0.365504	0.165382	0.176785	0.0862233	0.106967	0.0991375	FALSE	FALSE	FALSE	FALSE	FALSE	FALSE	NA	NA	NA	NA	NA	NA	NA	NA	NA	NA	NA	NA	-0.194829	0.254754	0.223387	-0.283312	NA	NA	NA	NA	NA	-0.194829	0.254754	0.223387	-0.283312
O35509	1	0.253388	0.253388	0.107517	0.105756	0.110171	0.185724	0.237443	FALSE	FALSE	FALSE	FALSE	FALSE	FALSE	0.0809031	0.0650319	-0.0690938	-0.0768412	0.0707369	0.0235162	-0.0589842	-0.0352689	-0.125543	0.452989	-0.169387	-0.15806	0.0264608	0.0225494	-0.0691874	0.0201772	0.00703168	0.0302555	-0.0127853	-0.0245019	NA	0.011918	0.118868	-0.0758876	-0.0548989
O35567	1	0.572366	0.572366	0.0713057	0.108634	0.0582121	0.119788	0.0696942	FALSE	FALSE	TRUE	FALSE	TRUE	TRUE	0.0794162	0.0332677	0.0161127	-0.128797	0.0836579	0.0358628	-0.00451504	-0.115006	-0.0094441	0.102424	0.0323948	-0.125375	-0.0652879	0.0826637	0.119889	-0.137265	0.0206615	0.0344136	-0.0195127	-0.0355624	NA	0.0218007	0.0577263	0.0288737	-0.108401
O35593	1	0.363767	0.363767	0.110961	0.233995	0.079845	0.132093	0.0793391	FALSE	FALSE	FALSE	FALSE	FALSE	FALSE	0.0245729	0.00183189	-0.0515893	0.030099	-0.0116501	0.165546	-0.0469645	-0.106932	-0.0642624	-0.0424778	0.157673	-0.0509325	-0.0281473	-0.0624783	0.0967628	-0.00613712	0.111603	0.00155451	0.0585905	-0.171748	NA	0.00642313	0.0127954	0.0428944	-0.06113
O35609	1	0.493918	0.493918	0.0892781	0.103075	0.0730632	0.13299	0.107675	FALSE	FALSE	FALSE	FALSE	FALSE	FALSE	-0.018264	0.0686694	0.106228	-0.156633	0.0218572	0.0950574	-0.11604	-0.000874834	NA	NA	NA	NA	NA	NA	NA	NA	NA	NA	NA	NA	NA	0.00179663	0.0818634	-0.00490613	-0.0787539
O35737	1	0.43128	0.43128	0.0831312	0.143441	0.0750155	0.183054	0.0840782	FALSE	FALSE	FALSE	FALSE	FALSE	FALSE	0.0604085	-0.187478	0.0883856	0.0386838	0.0323054	0.0646448	0.00696323	-0.103913	0.0743237	0.0812882	-0.0481947	-0.107417	-0.00371821	0.125921	0.017098	-0.139301	0.0240265	0.0689845	0.0575161	-0.150527	NA	0.0374692	0.0306722	0.0243536	-0.092495
O35814	1	0.313875	0.313875	0.155781	0.252883	0.0845976	0.108333	0.0845306	FALSE	FALSE	FALSE	FALSE	FALSE	FALSE	-0.0420437	-9.45e-05	0.0149356	0.0272026	0.0387253	0.00300328	0.0169594	-0.058688	0.00248029	0.0235074	0.0207747	-0.0467623	-0.0447285	0.0493291	0.0461927	-0.0507934	-0.00818062	-0.0217109	0.0391034	-0.00921192	NA	-0.0107494	0.0108069	0.0275932	-0.0276506
O35821	1	0.459962	0.459962	0.102928	0.175671	0.0706983	0.114914	0.0758264	FALSE	FALSE	FALSE	FALSE	TRUE	TRUE	0.158757	-0.0158468	0.287153	-0.430063	0.379615	-0.235379	0.305944	-0.450181	-0.366329	0.726866	-0.0453543	-0.315182	-0.423066	0.605455	0.665177	-0.847566	0.211614	-0.085894	0.247952	-0.373672	NA	-0.00788181	0.19904	0.292174	-0.483333
O35841	1	0.312475	0.312475	0.121198	0.278487	0.0827566	0.125978	0.0791057	FALSE	FALSE	FALSE	FALSE	FALSE	FALSE	-0.00654992	0.023949	-0.0323712	0.0149721	0.0713736	-0.103827	0.0819167	-0.0494628	0.0308969	0.0942339	-0.0475799	-0.0775509	-0.10962	0.0802917	0.122396	-0.0930673	0.0220388	-0.0616017	0.076842	-0.0372791	NA	0.00162778	0.00660908	0.0402407	-0.0484776
O35854	1	0.519048	0.519048	0.0947113	0.143953	0.0646096	0.104778	0.0729009	FALSE	FALSE	FALSE	FALSE	FALSE	FALSE	NA	NA	NA	NA	0.0501724	0.067598	0.0182437	-0.136014	NA	NA	NA	NA	NA	NA	NA	NA	-0.0632363	0.0384022	0.0856606	-0.0608265	NA	-0.00653195	0.0530001	0.0519522	-0.0984203
O54734	1	0.268408	0.268408	0.218017	0.2213	0.0933034	0.102075	0.096897	FALSE	FALSE	FALSE	FALSE	FALSE	FALSE	-0.107324	0.0672694	0.0583194	-0.0182643	-0.00499158	-0.00323028	0.0259332	-0.0177114	-0.0323584	0.00835357	0.0885638	-0.064559	-0.0236966	0.0880379	0.137561	-0.201903	-0.0841427	0.0253271	-0.00286572	0.0616813	NA	-0.0505027	0.0371515	0.0615024	-0.0481512
O54890	1	0.361957	0.361957	0.138427	0.125473	0.0958823	0.128775	0.149486	TRUE	FALSE	FALSE	TRUE	TRUE	TRUE	-0.508797	0.811298	0.111539	-0.41404	-0.221075	0.884537	-0.290558	-0.372904	-0.150628	0.228656	0.129718	-0.207746	-0.137808	0.655799	-0.138467	-0.379523	-0.123141	0.414158	0.0661131	-0.35713	NA	-0.22829	0.59889	-0.024331	-0.346269
O54941	1	0.279043	0.279043	0.207619	0.149544	0.106132	0.113721	0.143942	FALSE	FALSE	FALSE	FALSE	FALSE	FALSE	NA	NA	NA	NA	-0.0816474	0.0995376	0.0252812	-0.0431713	NA	NA	NA	NA	NA	NA	NA	NA	NA	NA	NA	NA	NA	-0.0816474	0.0995376	0.0252812	-0.0431713
O54975	1	0.31119	0.31119	0.182005	0.220304	0.0884361	0.105308	0.0927572	FALSE	FALSE	FALSE	FALSE	FALSE	FALSE	0.0272239	0.00557474	0.0106372	-0.0434358	-0.0759348	0.0853926	0.0558285	-0.0652863	0.0414403	0.101304	0.0307583	-0.173502	-0.0459565	0.0555189	0.0643324	-0.0738947	-0.113903	-0.0915491	0.0906365	0.114815	NA	-0.033426	0.0312482	0.0504386	-0.0482608
O54984	1	0.257625	0.257625	0.16983	0.126885	0.115626	0.128773	0.201261	FALSE	FALSE	FALSE	FALSE	FALSE	FALSE	-0.0314783	0.0256897	-0.0180576	0.0238461	-0.0267772	0.0207172	0.0181242	-0.0120641	-0.122218	0.50024	-0.135504	-0.242518	-0.0946091	0.0241921	0.0279755	0.0424415	-0.0185236	-0.0399264	0.00535594	0.0530941	NA	-0.0587213	0.106183	-0.0204212	-0.0270401
O55135	1	0.366439	0.366439	0.100302	0.108898	0.0923439	0.174754	0.157263	FALSE	FALSE	FALSE	FALSE	FALSE	FALSE	0.0315884	0.088594	-0.0596635	-0.0605189	-0.014766	0.1998	-0.0507812	-0.134253	0.164966	-0.0296587	-0.0479099	-0.0873975	-0.139168	0.107259	0.028762	0.00314781	NA	NA	NA	NA	NA	0.0106551	0.0914986	-0.0323982	-0.0697555
O55171	1	0.378954	0.378954	0.141398	0.205631	0.0803683	0.108294	0.0853542	FALSE	FALSE	FALSE	FALSE	FALSE	FALSE	NA	NA	NA	NA	NA	NA	NA	NA	NA	NA	NA	NA	-0.0859077	0.129657	0.199867	-0.243617	NA	NA	NA	NA	NA	-0.0859077	0.129657	0.199867	-0.243617
O55222	1	0.277059	0.277059	0.206152	0.147687	0.107073	0.114571	0.147458	FALSE	FALSE	FALSE	FALSE	FALSE	FALSE	0.0207505	-0.0227632	0.0071556	-0.00514285	-0.10722	0.0291801	0.046524	0.0315159	0.0430152	0.080233	-0.0410427	-0.0822056	-0.0622868	0.0446677	0.0158628	0.00175625	NA	NA	NA	NA	NA	-0.0264353	0.0328294	0.00712493	-0.0135191
O70133	1	0.490191	0.490191	0.0772561	0.123928	0.068155	0.160357	0.080112	FALSE	FALSE	FALSE	FALSE	FALSE	FALSE	0.0410078	-0.0175763	-0.0136127	-0.00981878	0.0750512	-0.0347469	0.024313	-0.0646174	0.0451694	0.0908713	-0.0634994	-0.0725413	-0.0340449	0.0729643	0.0333059	-0.0722252	-0.0452109	-0.00664675	0.0709467	-0.019089	NA	0.0163945	0.0209731	0.0102907	-0.0476583
O70152	1	0.577442	0.577442	0.0743231	0.114462	0.0574294	0.109117	0.067226	FALSE	FALSE	FALSE	FALSE	FALSE	FALSE	0.0133687	0.0576189	0.0386814	-0.109669	NA	NA	NA	NA	NA	NA	NA	NA	NA	NA	NA	NA	NA	NA	NA	NA	NA	0.0133687	0.0576189	0.0386814	-0.109669
O70196	1	0.538947	0.538947	0.0913088	0.10572	0.0662089	0.107768	0.090047	FALSE	FALSE	FALSE	FALSE	TRUE	FALSE	0.0538573	0.070243	-0.0395446	-0.0845557	-0.0764922	-0.0115506	0.0725304	0.0155125	0.0264946	0.114991	0.0105074	-0.151993	-0.0601699	0.105094	0.0870279	-0.131952	0.00170602	0.065168	-0.0672317	0.000357684	NA	-0.0109209	0.0687891	0.0126579	-0.0705262
O70493	1	0.271846	0.271846	0.112583	0.108581	0.108476	0.173844	0.224671	FALSE	FALSE	FALSE	FALSE	FALSE	FALSE	NA	NA	NA	NA	NA	NA	NA	NA	NA	NA	NA	NA	0.000433624	0.13221	-0.071317	-0.061327	NA	NA	NA	NA	NA	0.000433624	0.13221	-0.071317	-0.061327
O70593	1	0.326474	0.326474	0.116957	0.264738	0.0822979	0.130113	0.0794206	FALSE	FALSE	FALSE	FALSE	FALSE	FALSE	NA	NA	NA	NA	NA	NA	NA	NA	NA	NA	NA	NA	0.02307	0.0432171	0.230935	-0.297222	NA	NA	NA	NA	NA	0.02307	0.0432171	0.230935	-0.297222
O88544	1	0.417655	0.417655	0.0811303	0.133821	0.0762578	0.202856	0.0882803	FALSE	FALSE	TRUE	FALSE	TRUE	TRUE	NA	NA	NA	NA	NA	NA	NA	NA	0.0728403	0.121644	-0.0151477	-0.179337	0.0506937	0.0609171	0.0309932	-0.142604	0.0625473	-0.0331352	0.0529379	-0.08235	NA	0.0620271	0.0498087	0.0229278	-0.134764
O88545	1	0.578601	0.578601	0.0751584	0.0946532	0.0596785	0.111288	0.0806202	FALSE	FALSE	FALSE	FALSE	FALSE	FALSE	NA	NA	NA	NA	NA	NA	NA	NA	-0.0433561	0.17872	0.0456143	-0.180978	0.0245417	0.0735268	0.0136624	-0.111731	0.03141	-0.0515888	-0.0328963	0.053075	NA	0.00419854	0.0668861	0.00879347	-0.0798781
O88767	1	0.315923	0.315923	0.184536	0.147496	0.10035	0.115322	0.136374	FALSE	FALSE	FALSE	FALSE	FALSE	FALSE	0.000368238	0.0196356	-0.00257021	-0.0149792	0.0664579	0.00289259	0.0113324	-0.0806828	-0.0531296	0.0873864	-0.0162334	-0.0180234	-0.151727	0.0607567	0.105663	-0.0146925	0.0376042	-0.027417	-0.0607747	0.0505874	NA	-0.0200854	0.0286509	0.00748347	-0.0155581
O88783	1	0.41979	0.41979	0.136981	0.135981	0.0837565	0.112263	0.111228	FALSE	FALSE	FALSE	FALSE	TRUE	FALSE	-0.0410062	0.0994361	0.0511503	-0.10958	-0.0654155	0.208248	-0.0820211	-0.0608112	-0.0581704	0.156975	0.0349242	-0.133729	NA	NA	NA	NA	-0.0623402	0.00603987	0.141477	-0.0851766	NA	-0.0567331	0.117675	0.0363826	-0.0973242
O88941	1	0.3075	0.3075	0.170399	0.135496	0.104761	0.123056	0.158788	FALSE	FALSE	FALSE	FALSE	FALSE	FALSE	NA	NA	NA	NA	NA	NA	NA	NA	NA	NA	NA	NA	-0.0236443	0.073674	-0.0100732	-0.0399565	-0.0371925	0.0307792	0.0129217	-0.0065084	NA	-0.0304184	0.0522266	0.00142429	-0.0232325
O88989	1	0.292746	0.292746	0.161595	0.26866	0.0857394	0.107158	0.0841018	FALSE	FALSE	FALSE	FALSE	FALSE	FALSE	-0.017451	-0.0361874	0.068028	-0.0143896	0.0625704	-0.0359492	0.0535333	-0.0801545	-0.0668673	0.117916	-0.0121757	-0.0388734	-0.134009	0.0836605	0.137944	-0.0875952	0.049142	-0.0406265	0.022978	-0.0314935	NA	-0.021323	0.0177628	0.0540615	-0.0505012
O89086	1	0.36577	0.36577	0.120134	0.235243	0.07919	0.120193	0.0794699	FALSE	FALSE	FALSE	FALSE	FALSE	TRUE	NA	NA	NA	NA	-0.0236929	-0.0671607	0.200514	-0.109661	NA	NA	NA	NA	NA	NA	NA	NA	-0.00614367	0.252277	0.311785	-0.557918	NA	-0.0149183	0.0925582	0.256149	-0.333789
P00507	1	0.594061	0.594061	0.0778731	0.108408	0.0560232	0.0959863	0.0676485	FALSE	FALSE	TRUE	FALSE	TRUE	TRUE	0.00236365	0.0684139	0.0380475	-0.108825	0.0696627	0.0898134	0.0106098	-0.170086	-0.0676411	0.130946	0.00976941	-0.0730743	-0.0152748	0.119772	0.0849884	-0.189485	-0.00775334	-0.00486306	0.085333	-0.0727166	NA	-0.00372858	0.0808164	0.0457496	-0.122837
P00787	1	0.246584	0.246584	0.0953283	0.103434	0.107523	0.234199	0.212931	FALSE	FALSE	FALSE	FALSE	FALSE	FALSE	0.267459	-0.0792119	-0.0745437	-0.113704	0.0773243	0.0756953	0.0588873	-0.211907	0.0462973	0.327826	-0.146187	-0.227936	-0.120971	0.226999	-0.0649487	-0.0410797	-0.0783932	-0.107222	-0.119103	0.304719	NA	0.0383435	0.0888173	-0.0691792	-0.0579816
P01835	1	0.274265	0.274265	0.127398	0.113461	0.110272	0.152884	0.221718	FALSE	FALSE	FALSE	FALSE	FALSE	FALSE	-0.230533	0.252071	-0.0993911	0.0778532	0.114664	0.145904	-0.314237	0.0536699	-0.013815	0.0636159	0.102679	-0.15248	0.0321956	0.0294232	0.104568	-0.166187	NA	NA	NA	NA	NA	-0.0243722	0.122754	-0.0515953	-0.046786
P02544	1	0.281005	0.281005	0.105363	0.258866	0.0914805	0.178411	0.0848738	FALSE	FALSE	FALSE	FALSE	FALSE	FALSE	-0.00448725	0.00319631	0.211057	-0.209766	0.0391161	0.035057	0.00100923	-0.0751824	0.142233	-0.0410471	-0.0505476	-0.0506378	-0.0323436	-0.0140439	0.0548558	-0.00846829	NA	NA	NA	NA	NA	0.0361294	-0.00420941	0.0540935	-0.0860136
P02793	1	0.463398	0.463398	0.0947813	0.106039	0.0780319	0.139066	0.118685	FALSE	FALSE	FALSE	FALSE	FALSE	FALSE	-0.0255801	0.027429	0.0621712	-0.0640201	0.0248638	0.254487	-0.0935903	-0.185761	NA	NA	NA	NA	NA	NA	NA	NA	NA	NA	NA	NA	NA	-0.000358145	0.140958	-0.0157095	-0.124891
P04182	1	0.411229	0.411229	0.101486	0.198757	0.075929	0.134388	0.0782116	FALSE	FALSE	TRUE	FALSE	TRUE	TRUE	NA	NA	NA	NA	0.557952	-0.215342	0.380874	-0.723483	NA	NA	NA	NA	-0.336574	0.620885	0.518623	-0.802934	NA	NA	NA	NA	NA	0.110689	0.202771	0.449748	-0.763209
P04636	1	0.592693	0.592693	0.0786059	0.0996027	0.0574197	0.0977659	0.0739126	FALSE	FALSE	FALSE	FALSE	TRUE	TRUE	-0.00225649	0.115059	-0.01653	-0.0962728	0.0973015	0.108603	-0.0446784	-0.161226	-0.0250345	0.091214	0.0560318	-0.122211	-0.078766	0.137517	0.115574	-0.174325	-0.0290818	0.00328701	0.0369402	-0.0111454	NA	-0.00756745	0.0911361	0.0294675	-0.113036
P05132	1	0.338773	0.338773	0.0807413	0.110918	0.0849006	0.267759	0.116908	FALSE	FALSE	FALSE	FALSE	FALSE	FALSE	0.24155	0.0242068	-0.218586	-0.0471709	-0.0666704	0.0700488	0.045042	-0.0484204	NA	NA	NA	NA	-0.10032	0.0774868	0.0781057	-0.0552725	0.0107726	-0.0826304	0.0621063	0.00975151	NA	0.021333	0.022278	-0.00833292	-0.0352781
P05942	1	0.432727	0.432727	0.132727	0.163253	0.0770926	0.105365	0.0888355	FALSE	TRUE	FALSE	FALSE	TRUE	TRUE	0.0528056	0.473277	0.385279	-0.911362	0.480416	-0.170704	0.66699	-0.976701	-0.623046	0.882451	0.174647	-0.434052	-0.856588	1.11825	0.770986	-1.03265	-0.424662	0.211211	0.185648	0.0278034	NA	-0.274215	0.502897	0.43671	-0.665392
P05964	1	0.527515	0.527515	0.0949767	0.138174	0.0639506	0.10207	0.0733146	FALSE	TRUE	FALSE	FALSE	TRUE	TRUE	0.124617	0.273341	0.205045	-0.603003	0.432546	-0.169336	0.704038	-0.967248	-0.370808	0.681311	-0.0227706	-0.287732	-0.345631	0.550237	0.30202	-0.506626	-0.101864	0.1418	0.103657	-0.143593	NA	-0.0522282	0.295471	0.258398	-0.50164
P06214	1	0.472334	0.472334	0.116121	0.154035	0.0715556	0.103737	0.0822174	FALSE	FALSE	FALSE	FALSE	FALSE	FALSE	NA	NA	NA	NA	NA	NA	NA	NA	NA	NA	NA	NA	-0.0242445	0.0590994	0.0520307	-0.0868856	NA	NA	NA	NA	NA	-0.0242445	0.0590994	0.0520307	-0.0868856
P06685	1	0.543578	0.543578	0.0774264	0.0970718	0.0645904	0.127508	0.0898257	FALSE	FALSE	FALSE	FALSE	TRUE	FALSE	0.0219389	0.0481172	0.0266052	-0.0966612	0.252699	0.00462428	-0.0191789	-0.238144	-0.0285742	0.164223	-0.0671566	-0.068492	-0.11979	0.183154	0.0205207	-0.083885	-0.0599374	0.0487143	0.0487001	-0.037477	NA	0.0132673	0.0897665	0.0018981	-0.104932
P06760	1	0.530538	0.530538	0.0880661	0.102217	0.0676411	0.116259	0.0952784	FALSE	FALSE	FALSE	FALSE	FALSE	FALSE	0.0106344	0.0545106	0.00839593	-0.073541	-0.115934	0.0368718	0.0501858	0.0288769	0.019834	0.0485469	0.0486993	-0.11708	0.0839872	-0.0305652	-0.0104022	-0.0430198	-0.00758887	0.0221502	-0.0874827	0.0729213	NA	-0.00181352	0.0263029	0.00187922	-0.0263686
P07871	1	0.499171	0.499171	0.0802026	0.100788	0.070476	0.148988	0.100374	FALSE	FALSE	FALSE	FALSE	FALSE	FALSE	-0.112369	0.115965	0.0425463	-0.046143	-0.102206	0.314131	-0.0401568	-0.171767	0.253466	-0.0781144	0.0132	-0.188552	-0.0649233	0.0100168	0.0391116	0.0157949	0.0959766	-0.0814509	-0.0780543	0.0635285	NA	0.0139889	0.0561095	-0.00467062	-0.0654277
P07895	1	0.509266	0.509266	0.0758338	0.1016	0.0677571	0.153708	0.0918347	FALSE	FALSE	TRUE	FALSE	FALSE	FALSE	-0.034097	0.39864	-0.094203	-0.27034	-0.00565845	0.334752	-0.174911	-0.154183	0.155368	-0.161485	0.107809	-0.101692	-0.0160605	0.00832958	0.201902	-0.194171	0.121562	-0.01439	-0.0483573	-0.0588151	NA	0.0442229	0.113169	-0.00155196	-0.15584
P08226	1	0.237965	0.237965	0.206479	0.135968	0.118105	0.118471	0.183012	FALSE	FALSE	FALSE	FALSE	FALSE	FALSE	-0.0624643	0.0800473	-0.00252551	-0.0150576	NA	NA	NA	NA	NA	NA	NA	NA	NA	NA	NA	NA	NA	NA	NA	NA	NA	-0.0624643	0.0800473	-0.00252551	-0.0150576
P08289	1	0.493116	0.493116	0.104516	0.113746	0.0735113	0.11297	0.102141	FALSE	FALSE	FALSE	FALSE	FALSE	FALSE	-0.202905	0.761878	-0.454105	-0.104868	-0.551414	0.864538	-0.0997035	-0.213421	0.0978041	-0.257375	0.552181	-0.39261	0.116227	-0.303348	0.515527	-0.328406	0.263103	0.0719494	-0.338931	0.00387814	NA	-0.055437	0.227529	0.0349936	-0.207085
P08461	1	0.509796	0.509796	0.0741288	0.110044	0.0661958	0.157333	0.0825028	FALSE	FALSE	TRUE	FALSE	TRUE	TRUE	0.0810821	0.0864308	-0.0124237	-0.155089	0.216584	0.065417	-0.0271134	-0.254888	-0.0227804	0.0959088	0.0345011	-0.107629	-0.0527013	0.117892	0.0827248	-0.147915	NA	NA	NA	NA	NA	0.0555462	0.0914121	0.0194222	-0.16638
P08775	1	0.480605	0.480605	0.0949516	0.16374	0.0684775	0.118094	0.0741318	FALSE	FALSE	FALSE	FALSE	FALSE	FALSE	NA	NA	NA	NA	NA	NA	NA	NA	NA	NA	NA	NA	0.0100712	0.06897	0.0932439	-0.172285	NA	NA	NA	NA	NA	0.0100712	0.06897	0.0932439	-0.172285
P08955	1	0.45759	0.45759	0.0873524	0.157709	0.0717539	0.147797	0.0777973	FALSE	FALSE	FALSE	FALSE	FALSE	FALSE	0.0896104	0.00282856	-0.00263297	-0.089806	-0.0486396	-0.0458046	0.154473	-0.0600289	-0.0756975	0.151685	0.00276705	-0.0787547	-0.0705079	0.0691362	0.0756114	-0.0742397	0.222243	-0.0372812	-0.0503129	-0.134649	NA	0.0234016	0.0281128	0.0359811	-0.0874956
P09055	1	0.434027	0.434027	0.124263	0.12434	0.0829222	0.117338	0.117109	FALSE	FALSE	FALSE	FALSE	TRUE	FALSE	-0.144937	0.409504	-0.0754625	-0.189105	NA	NA	NA	NA	NA	NA	NA	NA	-0.166668	0.451561	0.198279	-0.483172	NA	NA	NA	NA	NA	-0.155803	0.430533	0.0614084	-0.336138
P09330	1	0.551269	0.551269	0.0875998	0.103193	0.0642687	0.106646	0.0870239	FALSE	FALSE	FALSE	FALSE	FALSE	FALSE	NA	NA	NA	NA	NA	NA	NA	NA	-0.00577306	0.0449988	0.00841053	-0.0476362	NA	NA	NA	NA	NA	NA	NA	NA	NA	-0.00577306	0.0449988	0.00841053	-0.0476362
P0C0A1	1	0.584271	0.584271	0.0713391	0.0937394	0.0582861	0.115014	0.077351	FALSE	FALSE	FALSE	FALSE	TRUE	FALSE	0.0293539	0.046405	-0.0223907	-0.0533683	-0.107691	0.11879	0.0714314	-0.0825298	0.0647441	0.0840603	-0.00887908	-0.139925	-0.00325986	-0.0195648	0.00646637	0.0163583	0.0708596	0.0967423	0.00100087	-0.168603	NA	0.0108013	0.0652865	0.00952578	-0.0856136
P0C2X9	1	0.270419	0.270419	0.189766	0.137151	0.111486	0.120918	0.170259	FALSE	FALSE	FALSE	FALSE	FALSE	FALSE	0.000895201	0.0378356	-0.0780897	0.0393588	0.152594	-0.087733	0.108592	-0.173453	-0.0465651	0.0111485	-0.0261912	0.0616078	-0.140316	0.210949	0.0916881	-0.162321	-0.163095	0.114133	-0.0932508	0.142213	NA	-0.0392975	0.0572666	0.000549745	-0.0185189
P0C643	1	0.308899	0.308899	0.0867507	0.106762	0.0931621	0.256767	0.147658	FALSE	FALSE	FALSE	FALSE	FALSE	FALSE	-0.020647	0.139874	-0.051051	-0.0681756	0.00144679	0.0288532	-0.0573984	0.0270984	0.13745	-0.0087893	-0.00759109	-0.12107	0.0480418	0.022142	-0.0149949	-0.0551888	0.000975887	0.0741274	-0.0136778	-0.0614255	NA	0.0334535	0.0512414	-0.0289426	-0.0557523
P10719	1	0.585703	0.585703	0.0722253	0.10967	0.0564776	0.109015	0.0669094	FALSE	FALSE	TRUE	FALSE	TRUE	TRUE	0.0467877	0.108458	-0.0181605	-0.137085	0.134935	0.0284961	0.00461433	-0.168045	0.00584114	0.144531	0.0349372	-0.185309	-0.110486	0.140654	0.199562	-0.234334	0.030017	0.0149614	0.0390434	-0.0840219	NA	0.0214189	0.0874201	0.0519993	-0.161759
P10760	1	0.374778	0.374778	0.0796336	0.121105	0.0800657	0.245225	0.0991936	FALSE	FALSE	FALSE	FALSE	FALSE	FALSE	0.0438632	-0.0372163	-0.016606	0.00995901	0.10721	-0.0834071	0.0512391	-0.0750416	-0.0536573	0.1181	-0.0658044	0.001362	-0.0628172	0.0801569	0.021585	-0.0389247	0.0435822	-0.0132667	0.00802451	-0.03834	NA	0.0156361	0.0128733	-0.000312359	-0.0281971
P10818	1	0.610805	0.610805	0.0685756	0.0933059	0.0542225	0.103905	0.0691859	FALSE	FALSE	FALSE	FALSE	FALSE	FALSE	0.015183	0.133999	-0.0546161	-0.0945655	NA	NA	NA	NA	0.0231968	0.0172143	0.0420911	-0.0825022	-0.0209627	-0.0251738	0.0487814	-0.00264488	NA	NA	NA	NA	NA	0.00580573	0.042013	0.0120855	-0.0599042
P10860	1	0.510374	0.510374	0.0740195	0.1076	0.0663313	0.157572	0.0841033	FALSE	FALSE	FALSE	FALSE	TRUE	FALSE	0.0541984	0.119958	0.00237046	-0.176527	0.340049	-0.0780967	0.03409	-0.296042	0.00994528	0.191721	-0.0548285	-0.146838	-0.100797	0.175162	0.0804307	-0.154796	-0.0486322	0.0398162	0.0054612	0.00335486	NA	0.0509527	0.0897123	0.0135048	-0.15417
P10888	1	0.583753	0.583753	0.0820214	0.110568	0.0576843	0.0957761	0.0701972	FALSE	FALSE	FALSE	FALSE	TRUE	TRUE	-0.0345873	0.0297265	0.0476692	-0.0428084	0.102823	0.0592458	1.91e-05	-0.162087	-0.0196165	0.0659603	0.0281747	-0.0745186	-0.0220892	0.11557	-0.00691489	-0.0865663	-0.0617022	0.0326445	0.0963883	-0.0673306	NA	-0.00703454	0.0606295	0.0330673	-0.0866623
P10960	1	0.321585	0.321585	0.102856	0.108785	0.0991973	0.186402	0.181175	FALSE	FALSE	FALSE	FALSE	FALSE	FALSE	0.0908391	-0.0606738	0.0533556	-0.0835209	0.22863	-0.264024	0.104436	-0.069042	0.0886805	0.367221	-0.237064	-0.218838	-0.192062	0.413986	-0.224653	0.00272872	-0.156985	-0.0381416	0.10876	0.086366	NA	0.0118207	0.0836734	-0.0390329	-0.0564612
P11240	1	0.419939	0.419939	0.108464	0.199035	0.0746066	0.120322	0.0776344	FALSE	FALSE	FALSE	FALSE	TRUE	TRUE	0.0214779	0.0606317	0.0319784	-0.114088	0.0396373	0.107351	0.005568	-0.152556	0.0701291	-0.122596	0.149082	-0.0966153	-0.0724674	0.0883631	0.101118	-0.117014	-0.0557057	0.0746301	0.114888	-0.133812	NA	0.00061426	0.0416761	0.0805268	-0.122817
P11507	1	0.473705	0.473705	0.112916	0.119822	0.0763213	0.11244	0.104796	FALSE	FALSE	FALSE	FALSE	TRUE	FALSE	-0.112719	0.230328	-0.051479	-0.0661308	0.0813206	0.059769	0.0230817	-0.164171	0.00394462	0.167324	-0.044275	-0.126994	-0.16803	0.214235	0.170461	-0.216666	-0.00999998	-0.016268	0.0317428	-0.00547477	NA	-0.0410966	0.131078	0.0259063	-0.115887
P11608	1	0.595088	0.595088	0.0762198	0.109045	0.0556455	0.0974272	0.0665743	FALSE	FALSE	FALSE	FALSE	FALSE	FALSE	0.00379733	0.0902203	-0.0214984	-0.0725192	0.10833	-0.00861595	0.0271661	-0.12688	0.0298727	0.00912627	0.0755275	-0.114527	-0.140017	0.151356	0.0639225	-0.0752614	NA	NA	NA	NA	NA	0.000495611	0.0605217	0.0362794	-0.0972967
P11654	1	0.42644	0.42644	0.0810439	0.134123	0.075357	0.196029	0.0870066	FALSE	FALSE	TRUE	FALSE	TRUE	TRUE	0.193349	0.0788073	-0.0477786	-0.224378	0.117244	0.035387	0.0616499	-0.214281	0.106	0.206639	-0.00714608	-0.305493	-0.107847	0.0784333	0.0751946	-0.0457811	0.0731367	-0.0790436	0.0786625	-0.0727556	NA	0.0763765	0.0640446	0.0321165	-0.172538
P11951	1	0.464096	0.464096	0.120516	0.153612	0.0730533	0.103942	0.0847806	FALSE	FALSE	FALSE	FALSE	FALSE	FALSE	-0.0429613	0.0307123	0.0641193	-0.0518703	0.0984772	0.0389896	0.00511667	-0.142584	-0.0304477	-0.0348665	0.00774861	0.0575656	-0.018641	0.159125	0.0216758	-0.16216	-0.110207	0.0368416	0.0915843	-0.0182191	NA	-0.0207559	0.0461604	0.0380489	-0.0634534
P12075	1	0.553785	0.553785	0.079523	0.0971646	0.0636124	0.117629	0.088286	FALSE	FALSE	FALSE	FALSE	TRUE	FALSE	0.025917	0.00727137	0.028855	-0.0620434	0.124621	0.117486	-0.0525735	-0.189534	-0.076066	0.1598	0.00643808	-0.0901722	-0.0417717	0.0691228	0.0279429	-0.0552939	-0.016262	0.0157904	0.0140385	-0.0135668	NA	0.00328762	0.0738942	0.0049402	-0.082122
P12382	1	0.27386	0.27386	0.0952935	0.10545	0.103261	0.229538	0.192598	FALSE	FALSE	FALSE	FALSE	FALSE	FALSE	-0.0950792	0.0829781	0.008783	0.00331808	0.0459669	0.0480612	-0.0905184	-0.00350968	0.128844	0.0659826	-0.0507279	-0.144098	NA	NA	NA	NA	NA	NA	NA	NA	NA	0.0265772	0.065674	-0.0441544	-0.0480967
P12785	1	0.52176	0.52176	0.0990687	0.112606	0.0685875	0.106338	0.091639	FALSE	FALSE	FALSE	FALSE	FALSE	FALSE	-0.0956616	0.12657	-0.0191872	-0.0117217	-0.0823597	0.0596925	0.0263544	-0.00368715	0.0854614	0.198398	0.0347583	-0.318618	-0.0455757	0.061268	0.155026	-0.170719	0.0426908	-0.0503308	-0.0973873	0.105027	NA	-0.019089	0.0791197	0.0199129	-0.0799436
P12804	1	0.266712	0.266712	0.127449	0.112772	0.111431	0.153104	0.228533	FALSE	FALSE	FALSE	FALSE	FALSE	FALSE	NA	NA	NA	NA	-0.100926	0.508944	-0.224783	-0.183236	NA	NA	NA	NA	NA	NA	NA	NA	NA	NA	NA	NA	NA	-0.100926	0.508944	-0.224783	-0.183236
P12815	1	0.369951	0.369951	0.0798899	0.113742	0.0813912	0.247505	0.107521	FALSE	FALSE	FALSE	FALSE	FALSE	FALSE	0.0995453	0.0507421	-0.0463213	-0.103966	NA	NA	NA	NA	NA	NA	NA	NA	-0.0272839	0.0236917	0.0299054	-0.0263132	NA	NA	NA	NA	NA	0.0361307	0.0372169	-0.00820796	-0.0651396
P13084	1	0.370063	0.370063	0.140104	0.215753	0.0805615	0.109366	0.084153	FALSE	FALSE	FALSE	FALSE	FALSE	TRUE	-0.0364177	0.00163244	0.0718333	-0.037048	0.180931	-0.105738	0.0487481	-0.123942	-0.0825732	0.203207	0.0087763	-0.12941	-0.244306	0.223627	0.248043	-0.227364	0.00788011	-0.0583392	0.0889752	-0.0385162	NA	-0.0348971	0.0528779	0.0932751	-0.111256
P13086	1	0.570659	0.570659	0.0801294	0.120741	0.0583518	0.102341	0.0677781	FALSE	FALSE	FALSE	FALSE	TRUE	TRUE	-0.0070508	0.0677987	0.0675827	-0.128331	0.193769	-0.00774383	0.0111744	-0.197199	0.0282433	0.0709829	-0.00630453	-0.0929216	-0.0846174	0.106924	0.116035	-0.138342	-0.114729	0.106711	0.0728583	-0.0648401	NA	0.00312293	0.0689345	0.0522692	-0.124327
P13221	1	0.597115	0.597115	0.0717766	0.106511	0.0551439	0.103605	0.0658481	FALSE	FALSE	FALSE	FALSE	FALSE	FALSE	-0.0488316	0.053979	0.0494928	-0.0546402	0.116944	-0.0467871	0.107889	-0.178045	0.00074032	0.143226	-0.0319312	-0.112035	-0.0791653	0.060222	0.0198989	-0.000955692	0.0491699	0.0179934	-0.0147047	-0.0524585	NA	0.00777139	0.0457266	0.026129	-0.0796269
P13233	1	0.584761	0.584761	0.0739484	0.112257	0.0565703	0.105901	0.0665623	FALSE	FALSE	FALSE	FALSE	FALSE	FALSE	-0.0692257	0.073805	0.125112	-0.129692	0.103827	0.0761269	-0.130251	-0.0497033	NA	NA	NA	NA	NA	NA	NA	NA	-0.0124995	-0.0307931	0.0826716	-0.0393791	NA	0.00736724	0.039713	0.0258444	-0.0729247
P13437	1	0.305471	0.305471	0.0966224	0.107116	0.0993865	0.212765	0.178639	FALSE	FALSE	FALSE	TRUE	TRUE	FALSE	0.133296	0.187058	-0.156394	-0.16396	-0.132261	0.222109	0.00681634	-0.096665	0.101031	0.0344934	-0.0183408	-0.117184	-0.036905	0.154932	0.051114	-0.169141	0.146948	0.0680971	-0.253814	0.0387692	NA	0.0424218	0.133338	-0.0741236	-0.101636
P13439	1	0.519559	0.519559	0.101603	0.134578	0.0659464	0.100454	0.0778609	FALSE	FALSE	FALSE	FALSE	FALSE	FALSE	NA	NA	NA	NA	NA	NA	NA	NA	NA	NA	NA	NA	-0.0677435	0.230769	0.165733	-0.328758	NA	NA	NA	NA	NA	-0.0677435	0.230769	0.165733	-0.328758
P13803	1	0.606533	0.606533	0.0731557	0.103288	0.0542965	0.096823	0.0659037	FALSE	FALSE	FALSE	FALSE	TRUE	TRUE	-0.0579741	0.157106	-0.00714182	-0.0919903	0.0373132	0.113192	0.0171087	-0.195549	0.0341485	0.0670393	0.00816031	-0.109348	-0.0194942	0.0321034	0.0847581	-0.109538	0.00783779	-0.0428627	0.0631946	-0.0281697	NA	0.000366231	0.0653156	0.033216	-0.106919
P14408	1	0.519804	0.519804	0.0762101	0.12264	0.0645623	0.141532	0.0752518	FALSE	FALSE	FALSE	FALSE	FALSE	FALSE	0.137609	-0.0349004	-0.0169789	-0.0857301	0.0601662	0.0840349	0.00323835	-0.157971	0.0701059	-0.00552764	0.0154885	-0.0800668	-0.102798	0.145521	0.121239	-0.173307	-0.0299732	0.0311833	0.00703719	-0.00824728	NA	0.0270221	0.0440622	0.0260047	-0.101064
P14604	1	0.341048	0.341048	0.0873739	0.160383	0.0850155	0.23532	0.0908597	FALSE	FALSE	FALSE	FALSE	FALSE	FALSE	0.127025	0.127128	-0.115796	-0.138357	0.215138	0.0201904	0.0511849	-0.286513	0.0486756	0.132115	0.0121636	-0.192954	-0.107527	0.0526105	0.106713	-0.0517966	0.0928693	-0.19974	0.117317	-0.0104462	NA	0.0752361	0.0264606	0.0343166	-0.136013
P14668	1	0.599807	0.599807	0.0720228	0.105955	0.0548501	0.101734	0.065631	FALSE	FALSE	FALSE	FALSE	TRUE	TRUE	0.109837	0.389891	-0.0261309	-0.473597	0.302151	-0.120022	0.278237	-0.460366	NA	NA	NA	NA	-0.452825	0.483784	0.33201	-0.362969	0.166419	0.159285	-0.064941	-0.260763	NA	0.0313955	0.228234	0.129794	-0.389423
P15508	1	0.341869	0.341869	0.0805237	0.111443	0.084401	0.266541	0.115223	FALSE	FALSE	TRUE	TRUE	TRUE	FALSE	-0.0275709	0.676235	0.128337	-0.777002	NA	NA	NA	NA	NA	NA	NA	NA	0.928294	0.247777	-0.454432	-0.721638	NA	NA	NA	NA	NA	0.450361	0.462006	-0.163048	-0.74932
P15650	1	0.594627	0.594627	0.0690009	0.101199	0.0556098	0.111588	0.0679744	FALSE	FALSE	FALSE	FALSE	TRUE	FALSE	-0.0442606	0.103754	-0.00996753	-0.0495255	0.144621	-0.00543633	-0.0419296	-0.097255	0.0449332	0.0443307	-0.00157172	-0.0876922	-0.0604116	0.129431	0.0957867	-0.164806	-0.0119177	-0.0119114	0.0674944	-0.0436652	NA	0.0145928	0.0520336	0.0219624	-0.0885888
P15864	1	0.376505	0.376505	0.0978021	0.200773	0.0808594	0.161973	0.0820877	FALSE	FALSE	FALSE	FALSE	FALSE	FALSE	0.078882	-0.0180885	0.108391	-0.169185	0.0964141	-0.0264999	0.0324832	-0.102397	-0.00910064	-0.124607	0.0662779	0.0674301	-0.0569686	0.176382	-0.0347498	-0.0846639	0.0561407	0.0888424	0.103093	-0.248077	NA	0.0330735	0.0192058	0.0550992	-0.107379
P15999	1	0.558884	0.558884	0.0876276	0.123482	0.0603692	0.0985967	0.0710397	FALSE	FALSE	FALSE	FALSE	TRUE	TRUE	-0.0120173	0.122161	0.0340462	-0.14419	0.155885	0.0785072	-0.00569232	-0.2287	-0.0283579	0.0984288	0.0401679	-0.110239	-0.13943	0.14144	0.191259	-0.193268	-0.0380685	0.0136242	0.0643031	-0.0398588	NA	-0.0123978	0.0908323	0.0648167	-0.143251
P16036	1	0.603222	0.603222	0.068349	0.0984367	0.054638	0.107955	0.0674	FALSE	FALSE	TRUE	FALSE	TRUE	TRUE	0.0415952	0.141874	-0.01262	-0.17085	0.105313	0.0634694	-0.0183534	-0.150429	0.016896	0.0827857	0.00704199	-0.106724	-0.0738887	0.0963056	0.175417	-0.197834	NA	NA	NA	NA	NA	0.022479	0.0961088	0.0378713	-0.156459
P16052	1	0.330605	0.330605	0.0795978	0.123764	0.0831401	0.282125	0.100767	FALSE	FALSE	FALSE	FALSE	FALSE	FALSE	0.132422	0.014313	-0.00794496	-0.13879	NA	NA	NA	NA	0.134832	0.0646911	-0.0264008	-0.173123	-0.0626712	0.0693153	-0.0168251	0.010181	0.0033196	-0.0206387	0.0419635	-0.0246444	NA	0.0519757	0.0319202	-0.00230183	-0.0815941
P16257	1	0.397191	0.397191	0.0973888	0.194976	0.0782586	0.151816	0.0803688	FALSE	FALSE	TRUE	FALSE	FALSE	TRUE	-0.0181828	0.214726	-0.0967051	-0.0998384	-0.156019	0.310776	0.11378	-0.268537	0.137026	-0.00934391	0.186221	-0.313903	0.140515	-0.350591	0.297261	-0.0871859	0.168862	0.0652561	0.0498179	-0.283936	NA	0.0544403	0.0461648	0.110075	-0.21068
P16675	1	0.372779	0.372779	0.0889278	0.16635	0.0819552	0.202874	0.0871139	FALSE	FALSE	FALSE	FALSE	FALSE	FALSE	0.0208464	0.0250689	0.0355394	-0.0814547	0.282292	-0.171733	0.114876	-0.225435	-0.0044309	0.190667	-0.0998616	-0.086374	-0.102069	0.0478608	0.105736	-0.0515278	-0.0129057	-0.00676829	-0.0283772	0.0480512	NA	0.0367466	0.0170191	0.0255825	-0.0793482
P16879	1	0.395431	0.395431	0.110449	0.112833	0.0897112	0.144889	0.146686	FALSE	FALSE	FALSE	FALSE	FALSE	FALSE	0.122539	0.142608	-0.138493	-0.126654	-0.264455	0.0385605	0.0877144	0.13818	0.183711	0.0825649	0.0158565	-0.282133	NA	NA	NA	NA	-0.0747335	0.0298471	-0.0207388	0.0656252	NA	-0.00823473	0.0733952	-0.0139152	-0.0512453
P17046	1	0.322069	0.322069	0.12769	0.117206	0.102704	0.146345	0.183986	FALSE	FALSE	FALSE	FALSE	FALSE	FALSE	0.0745842	0.100626	0.0710685	-0.246279	-0.319521	0.30871	-0.00180813	0.012619	0.192719	-0.073063	-0.00364024	-0.116016	9.33e-05	-0.115718	0.0294162	0.0862089	-0.0143418	0.0702473	-0.175324	0.119419	NA	-0.0132932	0.0581604	-0.0160576	-0.0288096
P17164	1	0.266496	0.266496	0.236104	0.17844	0.0996723	0.104294	0.114993	FALSE	TRUE	FALSE	FALSE	FALSE	FALSE	-0.0738622	0.0365517	0.0657637	-0.0284533	-0.0134032	0.112394	-0.00648776	-0.0925033	-0.0650087	0.00584179	0.0810994	-0.0219324	-0.00670294	0.0233368	0.0172882	-0.0339221	-0.114322	0.0651423	0.0390576	0.010122	NA	-0.0546598	0.0486534	0.0393442	-0.0333378
P17256	1	0.330338	0.330338	0.120152	0.11467	0.100746	0.1526	0.181494	FALSE	FALSE	FALSE	FALSE	FALSE	FALSE	-0.00620231	0.0417432	-0.0129342	-0.0226067	NA	NA	NA	NA	NA	NA	NA	NA	NA	NA	NA	NA	NA	NA	NA	NA	NA	-0.00620231	0.0417432	-0.0129342	-0.0226067
P17427	1	0.334468	0.334468	0.0804251	0.128715	0.0830967	0.275119	0.098176	FALSE	FALSE	FALSE	FALSE	FALSE	FALSE	0.0511683	0.00643009	0.0275457	-0.0851441	0.0388458	-0.017453	0.0396234	-0.0610161	0.0517935	0.109066	-0.0921722	-0.103031	2.05e-05	0.0522419	-0.0613937	0.0091313	0.0320708	-0.0566311	0.0851064	-0.0605461	NA	0.0347798	0.0187308	-0.000258106	-0.0601212
P17665	1	0.270945	0.270945	0.128469	0.113526	0.11091	0.151975	0.224174	FALSE	FALSE	FALSE	TRUE	TRUE	FALSE	0.0233226	0.0754839	-0.0583251	-0.0404814	0.0136823	0.21212	-0.0572552	-0.168547	0.0100764	0.133009	-0.115286	-0.0277993	-0.153887	0.205182	-0.0110199	-0.0402749	-0.0348436	0.0488128	-0.042996	0.0290267	NA	-0.0283299	0.134922	-0.0569764	-0.0496153
P17764	1	0.526132	0.526132	0.0921235	0.141097	0.0637035	0.104958	0.0719864	FALSE	FALSE	FALSE	FALSE	TRUE	TRUE	-0.0367861	0.0736807	0.0660909	-0.102986	0.0284792	0.0440178	0.00182504	-0.074322	-0.0653916	0.0222782	0.120894	-0.0777805	-0.0229345	0.0865069	0.0492514	-0.112824	0.0792527	-0.0146387	-0.0336796	-0.0309344	NA	-0.00347606	0.042369	0.0408763	-0.0797693
P18596	1	0.406484	0.406484	0.0889633	0.106307	0.0838366	0.184338	0.130071	FALSE	FALSE	FALSE	FALSE	FALSE	FALSE	-0.125017	0.127078	0.00825695	-0.0103179	NA	NA	NA	NA	0.0941254	-0.0814323	-0.00184168	-0.0108514	-0.00387517	0.0825756	-0.0190483	-0.0596521	0.0696882	-0.012283	-0.0217621	-0.0356431	NA	0.00873043	0.0289845	-0.00859879	-0.0291161
P18687	1	0.58124	0.58124	0.0745763	0.113868	0.0569815	0.106537	0.0667968	FALSE	FALSE	TRUE	FALSE	TRUE	TRUE	NA	NA	NA	NA	0.177383	0.0854651	-0.00289745	-0.259951	0.00896665	0.0886375	0.105076	-0.202681	-0.11245	0.216568	0.160482	-0.264599	NA	NA	NA	NA	NA	0.0246332	0.130223	0.0875537	-0.24241
P18708	1	0.386861	0.386861	0.0795118	0.120878	0.0790495	0.235762	0.0979383	FALSE	FALSE	TRUE	FALSE	TRUE	TRUE	0.13989	0.118742	0.00224445	-0.260876	0.117684	0.0942602	-0.00553515	-0.20641	NA	NA	NA	NA	-0.0140167	0.120565	-0.0315983	-0.0749499	0.111719	-0.0244028	0.0369078	-0.124224	NA	0.0888192	0.077291	0.000504692	-0.166615
P19234	1	0.312731	0.312731	0.0810661	0.108956	0.087621	0.285476	0.12415	FALSE	FALSE	FALSE	FALSE	FALSE	FALSE	0.115476	0.117944	-0.0574133	-0.176007	NA	NA	NA	NA	NA	NA	NA	NA	NA	NA	NA	NA	NA	NA	NA	NA	NA	0.115476	0.117944	-0.0574133	-0.176007
P19511	1	0.596071	0.596071	0.0703756	0.104601	0.0552939	0.107195	0.0664644	FALSE	FALSE	TRUE	FALSE	TRUE	TRUE	0.011341	0.111325	0.0219749	-0.144641	0.150721	0.0716231	-0.0414578	-0.180886	0.0317656	0.130577	0.0489141	-0.211257	-0.114777	0.134588	0.144261	-0.164072	0.0311827	0.0285791	0.0743811	-0.134143	NA	0.0220465	0.0953385	0.0496147	-0.167
P19804	1	0.539521	0.539521	0.0967208	0.121761	0.064194	0.0990474	0.0787555	FALSE	FALSE	FALSE	FALSE	FALSE	FALSE	-0.033786	0.192896	-0.0143474	-0.144762	-0.00989059	-0.00599896	0.0861659	-0.0702764	-0.0376306	0.0158609	0.101685	-0.079915	-0.14842	0.0344036	0.119795	-0.00577878	0.140869	0.0980578	-0.112686	-0.126241	NA	-0.0177715	0.0670438	0.0361225	-0.0853948
P20417	1	0.384644	0.384644	0.121828	0.118019	0.0920315	0.135736	0.147742	FALSE	FALSE	FALSE	FALSE	FALSE	FALSE	-0.0424466	0.293595	-0.116296	-0.134852	0.0795278	0.0148288	-0.00588256	-0.088474	NA	NA	NA	NA	NA	NA	NA	NA	-0.119014	0.0319223	0.081535	0.00555698	NA	-0.0273111	0.113449	-0.013548	-0.0725897
P20788	1	0.424898	0.424898	0.0902089	0.105782	0.0821138	0.169531	0.127467	FALSE	FALSE	FALSE	FALSE	TRUE	FALSE	0.00995459	0.1081	-0.0727105	-0.0453443	0.176665	0.0740616	-0.113866	-0.136861	NA	NA	NA	NA	-0.112253	0.16963	0.0618868	-0.119263	0.0189955	0.0927257	0.0142741	-0.125995	NA	0.0233406	0.111129	-0.027604	-0.106866
P21279	1	0.334356	0.334356	0.13898	0.123133	0.10099	0.13482	0.16772	FALSE	FALSE	FALSE	FALSE	FALSE	FALSE	-0.0833795	0.278734	-0.00657703	-0.188778	-0.238021	0.327488	-0.108938	0.0194706	0.0866293	0.0591104	0.0200582	-0.165798	NA	NA	NA	NA	NA	NA	NA	NA	NA	-0.0782571	0.221778	-0.0318189	-0.111702
P21571	1	0.510055	0.510055	0.0796446	0.0998809	0.0690895	0.143366	0.0979633	FALSE	FALSE	FALSE	FALSE	FALSE	FALSE	-0.088279	0.132086	-0.00331284	-0.0404945	NA	NA	NA	NA	0.0708886	0.25005	-0.164362	-0.156576	NA	NA	NA	NA	0.112049	0.0452897	0.142251	-0.299589	NA	0.0315527	0.142475	-0.00847472	-0.165553
P21913	1	0.380134	0.380134	0.10168	0.210913	0.0796081	0.147339	0.0803256	FALSE	FALSE	FALSE	FALSE	FALSE	TRUE	-0.00179478	0.0400898	0.0739044	-0.112199	0.255268	-0.0815257	0.132505	-0.306247	NA	NA	NA	NA	-0.108512	0.182717	0.228334	-0.302539	0.0288056	0.00856082	0.0118592	-0.0492256	NA	0.0434416	0.0374606	0.111651	-0.192553
P22509	1	0.348006	0.348006	0.10567	0.233338	0.0825824	0.149299	0.0811048	FALSE	FALSE	FALSE	FALSE	FALSE	TRUE	0.0447583	0.0151163	0.013803	-0.0736777	0.0876657	-0.0473881	0.074572	-0.11485	-0.0222152	0.118556	-0.0370665	-0.0592742	-0.0984359	0.0862502	0.192235	-0.180049	0.113393	-0.100616	0.0939334	-0.10671	NA	0.0250332	0.0143837	0.0674953	-0.106912
P24063	1	0.431439	0.431439	0.0884852	0.105302	0.0807995	0.17023	0.123745	FALSE	FALSE	FALSE	FALSE	TRUE	FALSE	0.0399976	0.146607	-0.0624334	-0.124171	0.202636	-0.0405264	0.0501833	-0.212292	-0.0390653	0.0953678	0.0192359	-0.0755384	-0.033153	0.121582	-0.0587156	-0.0297139	-0.0516682	0.176323	-0.0665337	-0.0581209	NA	0.0237493	0.0998707	-0.0236527	-0.0999674
P24668	1	0.357646	0.357646	0.106736	0.110719	0.0948775	0.164698	0.165323	FALSE	FALSE	FALSE	FALSE	FALSE	FALSE	NA	NA	NA	NA	NA	NA	NA	NA	NA	NA	NA	NA	0.00210545	0.190873	-0.0637055	-0.129273	NA	NA	NA	NA	NA	0.00210545	0.190873	-0.0637055	-0.129273
P25235	1	0.405033	0.405033	0.145947	0.144387	0.0849603	0.110597	0.109075	FALSE	FALSE	FALSE	FALSE	FALSE	FALSE	-0.0230856	0.114707	-0.0605655	-0.0310557	-0.0765552	0.00150091	0.0401542	0.0349002	0.0837038	0.052512	0.0108587	-0.147075	-0.0669007	0.0781207	0.111533	-0.122753	-0.0629019	0.0155024	0.00651597	0.0408835	NA	-0.0291479	0.0524686	0.0216993	-0.0450199
P26772	1	0.556179	0.556179	0.0815961	0.127089	0.0599635	0.106521	0.0686516	FALSE	FALSE	TRUE	FALSE	TRUE	TRUE	0.0581303	0.190371	-0.00914292	-0.239358	0.075732	0.100296	0.0496022	-0.22563	0.0344669	0.120198	0.131706	-0.286372	-0.127915	0.219631	0.260303	-0.352019	0.0218297	-0.0139714	0.0882206	-0.0960788	NA	0.0124487	0.123305	0.104138	-0.239892
P27048	1	0.540386	0.540386	0.0856678	0.134779	0.0618308	0.107333	0.0700023	FALSE	FALSE	FALSE	FALSE	FALSE	FALSE	0.140776	0.0926927	-0.138576	-0.0948923	-0.0439752	-0.0206171	0.0696566	-0.00506437	0.0122438	0.251966	0.0752486	-0.339459	-0.0934514	0.0185911	0.215203	-0.140342	0.00200641	-0.0404524	0.0604835	-0.0220376	NA	0.00351992	0.0604362	0.056403	-0.120359
P27612	1	0.419841	0.419841	0.0933856	0.106565	0.0836126	0.164444	0.132152	FALSE	FALSE	FALSE	FALSE	FALSE	FALSE	NA	NA	NA	NA	NA	NA	NA	NA	NA	NA	NA	NA	0.0133643	0.0924483	-0.0229027	-0.08291	NA	NA	NA	NA	NA	0.0133643	0.0924483	-0.0229027	-0.08291
P27615	1	0.395376	0.395376	0.0797141	0.112574	0.0793352	0.227649	0.105351	FALSE	FALSE	FALSE	FALSE	FALSE	FALSE	NA	NA	NA	NA	0.161902	0.191515	-0.0331146	-0.320303	NA	NA	NA	NA	NA	NA	NA	NA	NA	NA	NA	NA	NA	0.161902	0.191515	-0.0331146	-0.320303
P28064	1	0.547839	0.547839	0.0893383	0.129547	0.0614816	0.100538	0.0712562	FALSE	FALSE	FALSE	FALSE	FALSE	FALSE	0.0591995	-0.0250004	0.0111301	-0.0453292	0.0448049	0.0097482	0.0331238	-0.0876768	-0.110463	0.0585322	0.0170264	0.0349049	-0.0222368	0.0913919	0.00158182	-0.0707369	0.0127045	-0.00590875	0.0400542	-0.0468499	NA	-0.00319827	0.0257526	0.0205832	-0.0431376
P28077	1	0.276145	0.276145	0.0976506	0.105855	0.103986	0.218203	0.19816	FALSE	FALSE	FALSE	FALSE	FALSE	FALSE	0.0387427	0.0640522	-0.0595492	-0.0432457	0.0607074	-0.00553688	0.0515386	-0.106709	-0.0303509	0.437172	-0.243599	-0.163222	0.00653096	0.00657665	-0.00592566	-0.00718195	0.0735228	-0.0511944	-0.0347347	0.0124064	NA	0.0298306	0.0902139	-0.058454	-0.0615904
P28480	1	0.479496	0.479496	0.117112	0.140973	0.0721826	0.103299	0.0869373	FALSE	FALSE	FALSE	FALSE	TRUE	FALSE	-0.000919555	0.0157477	0.0222603	-0.0370885	0.00665937	0.0292324	0.0148163	-0.050708	-0.0510721	0.116578	0.0543741	-0.11988	-0.0706802	0.0738018	0.0371689	-0.0402904	0.0259604	-0.0211591	0.00793719	-0.0127385	NA	-0.0180104	0.0428402	0.0273114	-0.0521412
P28843	1	0.25915	0.25915	0.114152	0.107914	0.110566	0.171114	0.237104	FALSE	FALSE	FALSE	FALSE	FALSE	FALSE	NA	NA	NA	NA	-0.0749165	0.14361	0.00251631	-0.0712099	0.153814	0.0839205	-0.0941889	-0.143545	-0.0852483	0.0807322	-0.0820906	0.0866067	NA	NA	NA	NA	NA	-0.00211698	0.102754	-0.0579211	-0.0427162
P29117	1	0.449689	0.449689	0.120006	0.122939	0.0802633	0.115256	0.111846	TRUE	TRUE	TRUE	TRUE	TRUE	TRUE	-0.188189	0.489222	0.0470265	-0.348059	NA	NA	NA	NA	NA	NA	NA	NA	-0.119941	0.400335	0.103804	-0.384198	NA	NA	NA	NA	NA	-0.154065	0.444778	0.0754152	-0.366129
P29147	1	0.352847	0.352847	0.0881063	0.163215	0.0839891	0.222357	0.0894855	FALSE	FALSE	TRUE	FALSE	TRUE	TRUE	0.139696	0.100344	-0.0237442	-0.216295	0.104189	-0.0063331	0.155711	-0.253566	NA	NA	NA	NA	NA	NA	NA	NA	NA	NA	NA	NA	NA	0.121942	0.0470054	0.0659834	-0.234931
P29351	1	0.460665	0.460665	0.0806217	0.10429	0.0746018	0.174033	0.105789	FALSE	FALSE	FALSE	FALSE	FALSE	FALSE	-0.00678477	0.0556892	-0.0570606	0.00815611	-0.0215362	0.0138484	-0.00261037	0.0102981	-0.125347	-0.0899916	0.154698	-0.00203272	0.0203436	0.0701688	-0.0536056	-0.0369068	0.200891	0.139183	-0.0877664	-0.252307	NA	0.0135133	0.0377795	-0.00926904	-0.0545584
P29410	1	0.286795	0.286795	0.213943	0.16115	0.101396	0.109495	0.12722	FALSE	FALSE	FALSE	FALSE	FALSE	FALSE	-0.0621254	0.0522477	-0.0138125	0.0236902	-0.0488152	0.0531343	0.00222141	-0.00654051	0.0044741	0.0169158	0.0314435	-0.0528334	0.0527582	0.0182045	0.0118857	-0.0828484	-0.0436214	-0.0332951	0.0194327	0.0574837	NA	-0.0194659	0.0214414	0.0102342	-0.0122097
P29419	1	0.571401	0.571401	0.0820108	0.120024	0.058463	0.0996846	0.0684159	FALSE	FALSE	FALSE	FALSE	TRUE	TRUE	-0.000415541	0.198195	0.0209393	-0.218719	NA	NA	NA	NA	NA	NA	NA	NA	-0.0506356	0.167047	0.134961	-0.251373	0.040105	-0.0224168	0.0933828	-0.111071	NA	-0.00364873	0.114275	0.0830945	-0.193721
P30427	1	0.500971	0.500971	0.0769489	0.123876	0.0668615	0.153109	0.0782341	FALSE	FALSE	TRUE	FALSE	TRUE	TRUE	0.0141196	0.112414	0.0354774	-0.162011	0.149582	-0.107542	0.105573	-0.147613	0.101842	0.131367	-0.0529655	-0.180243	-0.100017	0.173854	0.0651166	-0.138953	0.0458252	-0.0193442	0.00393109	-0.0304121	NA	0.0422703	0.0581497	0.0314266	-0.131847
P31000	1	0.30175	0.30175	0.144159	0.122403	0.106944	0.137128	0.187616	FALSE	FALSE	FALSE	FALSE	FALSE	FALSE	0.00609913	0.0696308	-0.0451229	-0.030607	0.0190861	0.0433615	-0.00942705	-0.0530205	0.0268264	-0.0172622	0.0104987	-0.0200629	-0.0344283	0.0353057	-0.00382303	0.00294554	-0.0583103	-0.0216121	0.024276	0.0556464	NA	-0.00814538	0.0218847	-0.00471966	-0.00901969
P31399	1	0.486814	0.486814	0.0817137	0.101709	0.0723261	0.153157	0.104281	FALSE	FALSE	TRUE	TRUE	TRUE	TRUE	0.0846806	0.122826	-0.0794061	-0.1281	0.109089	0.101173	-0.0350755	-0.175186	0.009886	0.128456	-0.0182218	-0.12012	-0.124399	0.216449	0.12406	-0.21611	0.0920899	0.119331	-0.0688055	-0.142615	NA	0.0342693	0.137647	-0.0154898	-0.156426
P32551	1	0.50769	0.50769	0.107482	0.128999	0.0689007	0.101887	0.0850419	FALSE	FALSE	FALSE	FALSE	TRUE	TRUE	-0.0301671	0.150125	0.0395809	-0.159538	0.0894765	0.095628	0.00744955	-0.192554	-0.07772	0.165309	0.0549215	-0.14251	-0.119876	0.151295	0.187658	-0.219077	-0.0677246	0.0319847	0.0238324	0.0119075	NA	-0.0412023	0.118868	0.0626884	-0.140354
P32921	1	0.416563	0.416563	0.0929018	0.178498	0.076434	0.155404	0.080199	FALSE	FALSE	FALSE	FALSE	FALSE	FALSE	NA	NA	NA	NA	NA	NA	NA	NA	NA	NA	NA	NA	NA	NA	NA	NA	0.048094	0.0423896	0.0778516	-0.168335	NA	0.048094	0.0423896	0.0778516	-0.168335
P35171	1	0.51335	0.51335	0.0779836	0.0997918	0.0682083	0.145282	0.095384	FALSE	FALSE	TRUE	FALSE	TRUE	FALSE	0.0273187	0.0572829	-0.0206168	-0.0639848	0.0661832	0.0942481	0.0262587	-0.18669	NA	NA	NA	NA	-0.00513319	0.178987	-0.0206202	-0.153234	NA	NA	NA	NA	NA	0.0294562	0.110173	-0.00499279	-0.134636
P35434	1	0.60673	0.60673	0.0689703	0.0929578	0.0548924	0.105752	0.0706976	FALSE	FALSE	TRUE	FALSE	TRUE	TRUE	0.0416348	0.200213	-0.0331717	-0.208676	0.177154	0.0790902	-0.0278888	-0.228356	-0.0156747	0.0987569	0.0579538	-0.141036	-0.0931133	0.28892	0.110977	-0.306783	-0.0107924	0.0350454	0.0698444	-0.0940973	NA	0.0198417	0.140405	0.0355429	-0.19579
P35435	1	0.532729	0.532729	0.0756852	0.121419	0.0629606	0.13393	0.0732768	FALSE	FALSE	TRUE	FALSE	TRUE	TRUE	-0.0061392	0.139375	0.0058579	-0.139094	0.271794	0.0438277	-0.0357386	-0.279883	0.0206153	0.0653506	0.0369013	-0.122867	-0.106375	0.138	0.166797	-0.198421	0.0272689	-0.0059872	0.0663741	-0.0876558	NA	0.0414328	0.0761132	0.0480382	-0.165584
P35441	1	0.296335	0.296335	0.206568	0.159956	0.100296	0.110227	0.126619	FALSE	TRUE	FALSE	FALSE	FALSE	FALSE	-0.556937	0.895185	0.131978	-0.470225	-0.756571	0.785868	0.247298	-0.276595	-0.304083	-0.0401199	0.451791	-0.107588	0.0371618	0.388578	0.0183667	-0.444107	-0.109054	-0.0833447	0.047708	0.144691	NA	-0.337897	0.389233	0.179428	-0.230765
P35565	1	0.404391	0.404391	0.134404	0.128365	0.0877975	0.119449	0.125593	FALSE	FALSE	FALSE	FALSE	TRUE	FALSE	-0.111364	0.0880272	0.0212704	0.0020661	0.0480864	0.063534	-0.00981276	-0.101808	0.0170688	0.0276211	-0.0113825	-0.0333074	-0.0458492	0.126221	0.0235111	-0.103883	-0.042911	0.0213268	0.0169367	0.00464753	NA	-0.0269937	0.065346	0.00810457	-0.0464568
P35704	1	0.399885	0.399885	0.0900899	0.170363	0.0787955	0.177403	0.0834638	FALSE	FALSE	TRUE	FALSE	TRUE	TRUE	0.032263	0.199513	0.0319875	-0.263763	0.281025	-0.145818	0.162981	-0.298188	-0.0287588	0.20991	-0.024067	-0.157085	-0.0270034	0.13494	0.236692	-0.344629	0.285395	-0.0591886	0.142588	-0.368795	NA	0.108584	0.0678712	0.110036	-0.286492
P36423	1	0.497095	0.497095	0.0849254	0.101438	0.0719276	0.139499	0.105114	FALSE	FALSE	TRUE	TRUE	TRUE	TRUE	-0.0706544	0.229338	0.0252497	-0.183933	0.0472156	0.133182	-0.0159434	-0.164454	0.0827981	0.154546	-0.051342	-0.186002	NA	NA	NA	NA	NA	NA	NA	NA	NA	0.0197864	0.172355	-0.0140119	-0.17813
P36506	1	0.36331	0.36331	0.0827035	0.109014	0.0845711	0.23899	0.121412	FALSE	FALSE	FALSE	FALSE	FALSE	FALSE	NA	NA	NA	NA	NA	NA	NA	NA	NA	NA	NA	NA	0.0710332	0.0993773	-0.0356374	-0.134773	NA	NA	NA	NA	NA	0.0710332	0.0993773	-0.0356374	-0.134773
P36552	1	0.517791	0.517791	0.0992029	0.111804	0.0693702	0.108025	0.0938076	FALSE	FALSE	FALSE	FALSE	TRUE	FALSE	NA	NA	NA	NA	-0.00161061	0.0976238	0.0465534	-0.142567	NA	NA	NA	NA	-0.0542659	0.144272	0.0060279	-0.0960342	NA	NA	NA	NA	NA	-0.0279383	0.120948	0.0262907	-0.1193
P37879	1	0.519406	0.519406	0.0982619	0.140483	0.065102	0.102004	0.0747432	FALSE	FALSE	FALSE	FALSE	FALSE	FALSE	NA	NA	NA	NA	NA	NA	NA	NA	-0.0264283	0.118376	0.10301	-0.194958	NA	NA	NA	NA	NA	NA	NA	NA	NA	-0.0264283	0.118376	0.10301	-0.194958
P38718	1	0.373083	0.373083	0.0800389	0.113008	0.0813343	0.244205	0.10833	FALSE	FALSE	FALSE	FALSE	FALSE	FALSE	0.195718	0.130086	-0.115668	-0.210135	NA	NA	NA	NA	NA	NA	NA	NA	0.00309652	0.0844287	0.0664114	-0.153937	NA	NA	NA	NA	NA	0.0994072	0.107257	-0.0246284	-0.182036
P40307	1	0.274811	0.274811	0.136222	0.116664	0.111111	0.145205	0.215988	FALSE	FALSE	FALSE	FALSE	FALSE	FALSE	0.0180756	0.00171835	-0.0195603	-0.000233667	0.013858	0.0622373	-0.0130282	-0.0630671	-0.0422422	0.221975	-0.141271	-0.0384619	-0.0474357	0.0227459	0.0754713	-0.0507815	-0.0203882	-0.0391342	0.00211113	0.0574113	NA	-0.0156265	0.0539085	-0.0192554	-0.0190266
P40329	1	0.570149	0.570149	0.0856767	0.116891	0.0592826	0.0968859	0.0711142	FALSE	FALSE	FALSE	FALSE	FALSE	FALSE	0.00488018	-0.000452883	0.0120887	-0.016516	-0.004161	0.0190245	0.0134713	-0.0283347	1.32e-05	0.0228527	-0.0209308	-0.00193515	-0.0264186	0.0889578	0.0705809	-0.13312	0.00888509	-0.013541	-0.00314603	0.0078019	NA	-0.00336022	0.0233682	0.0144128	-0.0344208
P41498	1	0.498322	0.498322	0.0782872	0.101349	0.0698853	0.154562	0.0975942	FALSE	FALSE	FALSE	FALSE	FALSE	FALSE	0.0552248	0.109248	-0.0454629	-0.11901	0.121086	-0.0291569	0.00199535	-0.0939246	-0.138508	-0.0137839	0.0344513	0.11784	0.0107592	0.0528905	0.0240119	-0.0876617	0.0125443	0.0667481	-0.0280717	-0.0512207	NA	0.0122213	0.0371892	-0.00261518	-0.0467954
P41562	1	0.313054	0.313054	0.0946813	0.195318	0.0894445	0.218345	0.089157	FALSE	FALSE	FALSE	FALSE	FALSE	FALSE	0.0843527	0.051169	0.0492552	-0.184777	0.204626	-0.219308	0.178783	-0.164102	-0.00630674	0.205292	-0.0145466	-0.184438	NA	NA	NA	NA	NA	NA	NA	NA	NA	0.0942241	0.0123843	0.071164	-0.177772
P42208	1	0.495826	0.495826	0.0959913	0.156661	0.0669004	0.111069	0.0735522	FALSE	FALSE	FALSE	FALSE	TRUE	TRUE	0.120629	0.140507	0.0534129	-0.314549	NA	NA	NA	NA	0.0673602	0.137454	0.00754226	-0.212356	-0.11198	0.248968	0.247944	-0.384932	-0.0848135	-0.0754087	0.230178	-0.0699562	NA	-0.00220107	0.11288	0.134769	-0.245448
P42227	1	0.395395	0.395395	0.148207	0.1759	0.0815444	0.106397	0.0925566	FALSE	FALSE	FALSE	FALSE	FALSE	FALSE	NA	NA	NA	NA	NA	NA	NA	NA	NA	NA	NA	NA	NA	NA	NA	NA	-0.0289436	0.0433966	0.0416372	-0.0560902	NA	-0.0289436	0.0433966	0.0416372	-0.0560902
P42567	1	0.441761	0.441761	0.0939406	0.106163	0.0808723	0.151559	0.125704	FALSE	FALSE	FALSE	FALSE	FALSE	FALSE	0.0490817	0.070045	-0.13494	0.0158131	-0.00350267	0.0932182	-0.0138565	-0.075859	0.0198291	-0.0319227	0.144371	-0.132277	0.0042192	0.0559411	-0.0775628	0.0174025	-0.055369	0.00784435	0.0461408	0.00138379	NA	0.00285168	0.0390252	-0.00716952	-0.0347073
P42932	1	0.27261	0.27261	0.228907	0.1905	0.096821	0.103465	0.107697	FALSE	FALSE	FALSE	FALSE	FALSE	FALSE	-0.00216567	-0.0386956	0.0288132	0.0120481	0.019351	0.0283596	0.0107104	-0.058421	-0.0729591	0.0786686	-0.00301967	-0.00268985	-0.0713857	0.0802895	0.0572974	-0.0662012	-0.0261407	-0.0176933	0.0408557	0.00297827	NA	-0.03066	0.0261858	0.0269314	-0.0224571
P45953	1	0.49267	0.49267	0.101063	0.156601	0.0675776	0.107109	0.07498	FALSE	FALSE	FALSE	FALSE	FALSE	FALSE	NA	NA	NA	NA	NA	NA	NA	NA	NA	NA	NA	NA	-0.0187425	0.109575	0.122588	-0.21342	NA	NA	NA	NA	NA	-0.0187425	0.109575	0.122588	-0.21342
P46413	1	0.591421	0.591421	0.0771388	0.0968485	0.0578159	0.100865	0.0759104	FALSE	FALSE	FALSE	FALSE	FALSE	FALSE	NA	NA	NA	NA	NA	NA	NA	NA	NA	NA	NA	NA	-0.044604	0.0561743	0.0267039	-0.0382742	0.0381316	0.0919787	0.0102403	-0.140351	NA	-0.00323617	0.0740765	0.0184721	-0.0893124
P46462	1	0.533468	0.533468	0.0987777	0.120519	0.0654659	0.100123	0.081647	FALSE	FALSE	FALSE	FALSE	TRUE	TRUE	-0.019835	0.049436	0.00441576	-0.0340167	-0.00274669	0.015813	0.0269346	-0.0400009	-0.00299808	0.0788693	0.0189361	-0.0948074	-0.0452268	0.0701447	0.0515446	-0.0743369	0.00895986	0.00901022	0.00504225	-0.0230123	NA	-0.0123693	0.0446546	0.0213747	-0.0532348
P46844	1	0.594665	0.594665	0.0684875	0.0953126	0.0561344	0.11387	0.0715306	FALSE	FALSE	TRUE	FALSE	TRUE	TRUE	0.173281	0.476285	-0.127118	-0.522448	0.233652	-0.0499912	0.0947337	-0.278395	-0.0251023	0.285241	0.108101	-0.36824	-0.178446	0.188011	0.219017	-0.228583	0.0543542	0.141178	-0.02921	-0.166323	NA	0.0515478	0.208145	0.0531048	-0.312797
P46978	1	0.353021	0.353021	0.164181	0.198234	0.0852034	0.106503	0.0928582	FALSE	FALSE	FALSE	FALSE	FALSE	TRUE	-0.0748227	0.0659549	0.0784706	-0.0696029	-0.00930527	-0.0141334	0.0387289	-0.0152902	-0.0375502	0.167962	0.0571716	-0.187584	-0.141702	0.170311	0.164377	-0.192985	-0.00574589	-0.0678598	0.0643707	0.00923501	NA	-0.0538253	0.064447	0.0806237	-0.0912454
P47738	1	0.285358	0.285358	0.218772	0.18678	0.096018	0.104706	0.108366	FALSE	FALSE	FALSE	FALSE	FALSE	TRUE	-0.715582	0.141098	0.434503	0.139982	NA	NA	NA	NA	0.0673668	0.455302	0.130945	-0.653614	NA	NA	NA	NA	NA	NA	NA	NA	NA	-0.324108	0.2982	0.282724	-0.256816
P47941	1	0.461022	0.461022	0.0882667	0.103953	0.0771815	0.153123	0.116454	FALSE	FALSE	FALSE	FALSE	FALSE	FALSE	-0.0278162	-0.0392618	-0.0285229	0.0956009	NA	NA	NA	NA	-0.0116134	0.174351	-0.00323239	-0.159505	-0.010016	0.0924298	-0.0264017	-0.0560121	0.0819623	-0.00994532	0.0226468	-0.0946638	NA	0.00812917	0.0543935	-0.00887754	-0.0536451
P48037	1	0.4575	0.4575	0.122419	0.15707	0.07371	0.104328	0.0849731	FALSE	FALSE	FALSE	FALSE	FALSE	FALSE	0.0427127	-0.103356	0.145657	-0.0850137	0.115889	-0.0968142	0.155878	-0.174952	-0.158606	0.292643	-0.0722859	-0.0617511	-0.16138	0.26278	0.0592995	-0.1607	-0.0160655	0.0264885	0.0410437	-0.0514666	NA	-0.0354899	0.0763482	0.0659185	-0.106777
P48962	1	0.556537	0.556537	0.0732538	0.114377	0.0600858	0.124836	0.0709098	FALSE	FALSE	FALSE	FALSE	FALSE	FALSE	NA	NA	NA	NA	0.263911	-0.0333959	0.0267889	-0.257304	NA	NA	NA	NA	-0.138438	0.420066	0.217232	-0.498861	0.0591871	0.0352399	-0.00438938	-0.0900377	NA	0.0615534	0.140637	0.0798772	-0.282067
P49020	1	0.307988	0.307988	0.0812307	0.135518	0.0853202	0.29303	0.0969128	FALSE	FALSE	FALSE	FALSE	FALSE	FALSE	-0.0643666	0.0945048	-0.000781798	-0.0293564	0.0898257	0.0473344	-0.0101471	-0.127013	0.211797	-0.0475656	0.0331837	-0.197415	NA	NA	NA	NA	NA	NA	NA	NA	NA	0.0790853	0.0314245	0.00741827	-0.117928
P49430	1	0.312868	0.312868	0.0805157	0.109539	0.0870127	0.288568	0.121496	FALSE	FALSE	FALSE	FALSE	FALSE	FALSE	NA	NA	NA	NA	NA	NA	NA	NA	NA	NA	NA	NA	NA	NA	NA	NA	0.0268451	0.0260376	-0.0122452	-0.0406374	NA	0.0268451	0.0260376	-0.0122452	-0.0406374
P49432	1	0.544837	0.544837	0.0886517	0.131948	0.0616365	0.102132	0.0707943	FALSE	FALSE	FALSE	FALSE	TRUE	TRUE	0.00781872	0.107622	0.0559498	-0.17139	0.10318	0.0482744	-0.0328695	-0.118585	-0.0130572	0.0944346	0.118728	-0.200105	-0.0578333	0.118913	0.0827431	-0.143822	-0.070197	-0.0114456	0.079839	0.00180355	NA	-0.00601779	0.0715595	0.060878	-0.12642
P49911	1	0.457753	0.457753	0.0841417	0.147868	0.0719216	0.158844	0.0794707	FALSE	FALSE	FALSE	FALSE	FALSE	FALSE	NA	NA	NA	NA	NA	NA	NA	NA	NA	NA	NA	NA	NA	NA	NA	NA	0.0307279	0.032035	0.0325546	-0.0953175	NA	0.0307279	0.032035	0.0325546	-0.0953175
P50475	1	0.51189	0.51189	0.0739231	0.108338	0.066063	0.156611	0.0831745	FALSE	FALSE	FALSE	FALSE	FALSE	FALSE	-0.0703667	0.211223	0.0356759	-0.176532	-0.047963	0.00986843	0.0251051	0.0129895	NA	NA	NA	NA	-0.00706716	0.00234174	0.165953	-0.161228	0.175975	-0.136024	-0.211239	0.171288	NA	0.0126445	0.0218523	0.00387377	-0.0383706
P51635	1	0.436939	0.436939	0.0978625	0.183832	0.0733038	0.131126	0.0769365	FALSE	FALSE	FALSE	FALSE	FALSE	FALSE	0.0719552	-0.0663745	0.0368314	-0.0424121	0.12216	-0.0906763	0.103822	-0.135305	-0.091453	0.150723	-0.0502572	-0.00901285	-0.0779731	0.0817219	0.0590845	-0.0628334	0.00522586	-0.00855864	-0.0284309	0.0317636	NA	0.00598293	0.0133671	0.0242099	-0.0435599
P51881	1	0.571156	0.571156	0.0791116	0.120323	0.0582369	0.103606	0.067566	FALSE	FALSE	TRUE	FALSE	TRUE	TRUE	0.0303053	0.148361	-0.0188146	-0.159852	0.168438	0.0585168	0.0350992	-0.262054	-0.0529992	0.0990325	0.0951455	-0.141179	-0.102676	0.164754	0.155516	-0.217594	-0.00440305	-0.00288265	0.0879589	-0.0806732	NA	0.00773293	0.0935563	0.070981	-0.17227
P52555	1	0.469039	0.469039	0.115225	0.158909	0.0714527	0.104477	0.0808983	FALSE	FALSE	FALSE	FALSE	TRUE	TRUE	-0.0536296	0.119635	0.0486063	-0.114611	0.101073	-0.0302921	0.0415446	-0.112326	-0.0267817	0.184378	0.020921	-0.178518	-0.0733042	0.119237	0.200725	-0.246657	-0.103313	0.00367069	0.0748054	0.0248369	NA	-0.031191	0.0793256	0.0773204	-0.125455
P53534	1	0.398015	0.398015	0.0926844	0.106952	0.0861438	0.178409	0.137796	FALSE	FALSE	FALSE	FALSE	FALSE	FALSE	NA	NA	NA	NA	-0.0312614	0.0423326	0.0332651	-0.0443364	0.0275318	0.0619373	-0.0498908	-0.0395783	0.0333045	0.029993	-0.024814	-0.0384835	NA	NA	NA	NA	NA	0.00985829	0.0447543	-0.0138132	-0.0407994
P53986	1	0.267969	0.267969	0.13313	0.114867	0.111903	0.147924	0.224207	FALSE	FALSE	FALSE	FALSE	FALSE	FALSE	NA	NA	NA	NA	-0.0499692	0.193082	-0.0769559	-0.0661568	NA	NA	NA	NA	NA	NA	NA	NA	NA	NA	NA	NA	NA	-0.0499692	0.193082	-0.0769559	-0.0661568
P54071	1	0.611191	0.611191	0.0682151	0.0964834	0.0537456	0.103632	0.066732	FALSE	FALSE	TRUE	FALSE	TRUE	TRUE	0.0348069	0.141817	0.031358	-0.207982	0.123691	0.0862313	-0.0320843	-0.177838	0.034207	0.149456	0.0570553	-0.240718	-0.064808	0.177745	0.154166	-0.267102	-0.0238865	0.0373139	0.0168061	-0.0302335	NA	0.0208021	0.118513	0.0454601	-0.184775
P54731	1	0.420032	0.420032	0.0817336	0.136796	0.0760902	0.198206	0.0871417	FALSE	FALSE	FALSE	FALSE	FALSE	FALSE	0.207124	0.154946	-0.256218	-0.105852	-0.212472	0.0338447	0.0915887	0.0870388	0.183562	-0.0523364	0.0728286	-0.204054	-0.0264972	-0.0164333	0.158444	-0.115514	NA	NA	NA	NA	NA	0.0379291	0.0300052	0.0166608	-0.0845952
P55053	1	0.488132	0.488132	0.113376	0.126906	0.0727434	0.105497	0.093347	FALSE	FALSE	FALSE	FALSE	FALSE	FALSE	NA	NA	NA	NA	NA	NA	NA	NA	NA	NA	NA	NA	-0.0679658	0.18473	0.0728203	-0.189585	NA	NA	NA	NA	NA	-0.0679658	0.18473	0.0728203	-0.189585
P55258	1	0.368694	0.368694	0.104738	0.222182	0.0803622	0.143819	0.0802051	FALSE	FALSE	FALSE	FALSE	FALSE	TRUE	0.0274371	0.0894421	-0.020852	-0.0960272	0.091819	-0.0670592	0.0444176	-0.0691774	-0.000540705	0.0236738	0.0476713	-0.0708044	-0.0016985	0.0182139	0.0173459	-0.0338613	-0.0595473	-0.0120701	0.0906411	-0.0190237	NA	0.0114939	0.0104401	0.0358448	-0.0577788
P56391	1	0.506535	0.506535	0.107826	0.127319	0.0693554	0.102431	0.0865339	FALSE	FALSE	FALSE	FALSE	FALSE	FALSE	-0.0835995	0.0700426	-0.0176114	0.0311683	0.137577	0.116967	-0.0581662	-0.196377	-0.0676759	0.0773306	0.111556	-0.121211	NA	NA	NA	NA	-0.0737606	-0.0112665	0.0873355	-0.00230852	NA	-0.0218647	0.0632684	0.0307785	-0.0721821
P56399	1	0.557113	0.557113	0.0907901	0.118153	0.0615094	0.0975112	0.0749231	FALSE	FALSE	FALSE	FALSE	FALSE	FALSE	0.0285963	0.0453601	-0.048876	-0.0250803	-0.0106554	-0.0332329	0.037014	0.00687437	-0.0109336	0.0537448	0.0439481	-0.0867593	-0.0581278	0.051996	0.00149427	0.00463751	0.0187992	0.0354303	0.0521807	-0.10641	NA	-0.00646425	0.0306597	0.0171522	-0.0413476
P57756	1	0.341344	0.341344	0.158694	0.220242	0.0842998	0.107267	0.088153	FALSE	FALSE	FALSE	FALSE	FALSE	FALSE	0.160658	-0.0441053	0.376915	-0.493468	0.542101	-0.290249	0.509061	-0.760913	-0.33397	0.571421	-0.184555	-0.0528956	-0.56749	0.860243	0.67976	-0.972513	-0.785615	0.0297787	0.538512	0.217324	NA	-0.196863	0.225418	0.383939	-0.412493
P57784	1	0.302849	0.302849	0.205576	0.168221	0.0973267	0.108247	0.11778	FALSE	FALSE	FALSE	FALSE	FALSE	FALSE	0.0447661	-0.0148528	0.0152331	-0.0451463	0.0389408	0.0271885	-0.0187177	-0.0474116	-0.0594387	0.0906048	-0.0488776	0.0177115	-0.0999824	0.0762366	0.136478	-0.112732	-0.131265	0.048512	0.0560435	0.0267098	NA	-0.0413959	0.0455378	0.0280319	-0.0321738
P58281	1	0.576361	0.576361	0.0759483	0.11659	0.0575573	0.106455	0.0670889	FALSE	FALSE	FALSE	FALSE	TRUE	TRUE	NA	NA	NA	NA	NA	NA	NA	NA	NA	NA	NA	NA	-0.0450247	0.157256	0.0388641	-0.151095	0.0785262	0.0367873	0.0991455	-0.214459	NA	0.0167507	0.0970216	0.0690048	-0.182777
P60122	1	0.420143	0.420143	0.141017	0.149102	0.0814478	0.107763	0.100528	FALSE	FALSE	FALSE	FALSE	FALSE	FALSE	0.00729344	0.029979	0.0192285	-0.0565009	0.00719401	-0.0375778	0.0716055	-0.0412217	-0.104622	0.0932801	0.00976646	0.00157569	-0.0370384	0.069397	-0.00595862	-0.0264	0.00944695	0.0560254	0.0211479	-0.0866203	NA	-0.0235452	0.0422207	0.023158	-0.0418334
P60335	1	0.269286	0.269286	0.233584	0.179064	0.0992487	0.104445	0.114373	FALSE	FALSE	FALSE	FALSE	FALSE	FALSE	-0.119221	-0.0261642	0.101505	0.0438805	-0.0370092	0.149374	-0.0220041	-0.0903607	-0.06683	0.0912975	0.036206	-0.0606734	-0.0668862	0.0431514	0.0320279	-0.00829319	0.0113277	-0.00758976	0.0565966	-0.0603345	NA	-0.0557237	0.0500138	0.0408662	-0.0351563
P61027	1	0.491519	0.491519	0.105028	0.153907	0.0681899	0.104661	0.0766942	FALSE	FALSE	FALSE	FALSE	FALSE	FALSE	0.0038333	-0.0546043	0.152026	-0.101255	-0.0289437	0.180314	-0.094062	-0.0573078	0.0602175	-0.0976834	0.0295478	0.00791814	-0.116301	0.119935	0.0257899	-0.0294248	0.0376083	0.0146269	0.05183	-0.104065	NA	-0.00871702	0.0325176	0.0330263	-0.0568269
P61290	1	0.281716	0.281716	0.212984	0.209219	0.0932772	0.103304	0.0994994	FALSE	FALSE	FALSE	FALSE	FALSE	FALSE	NA	NA	NA	NA	NA	NA	NA	NA	NA	NA	NA	NA	-0.247002	0.203304	0.280373	-0.236675	NA	NA	NA	NA	NA	-0.247002	0.203304	0.280373	-0.236675
P61327	1	0.471585	0.471585	0.119758	0.144692	0.0730351	0.103666	0.0872645	FALSE	FALSE	FALSE	FALSE	FALSE	FALSE	0.00983781	-0.0400128	0.029809	0.000366044	0.00114772	0.0132316	0.00296244	-0.0173417	-0.0140971	0.0405378	-0.0481374	0.0216967	-0.121062	0.141483	0.0659839	-0.0864049	0.0750018	-0.0437253	0.0247042	-0.0559807	NA	-0.00983428	0.0223028	0.0150644	-0.0275329
P61620	1	0.33104	0.33104	0.185278	0.183835	0.0904062	0.106567	0.102874	FALSE	FALSE	FALSE	FALSE	FALSE	FALSE	-0.0638783	0.0165422	0.0258799	0.0214562	0.0887096	-0.0147072	0.0721924	-0.146195	-0.17094	0.129975	0.0739625	-0.0329975	-0.062023	0.0794064	0.104148	-0.121531	-0.0256624	0.0498797	-0.0341964	0.00997909	NA	-0.0467588	0.0522192	0.0483973	-0.0538577
P61759	1	0.277689	0.277689	0.207739	0.149014	0.10653	0.113916	0.145111	FALSE	FALSE	FALSE	FALSE	FALSE	FALSE	NA	NA	NA	NA	NA	NA	NA	NA	NA	NA	NA	NA	-0.10113	0.123558	0.0300212	-0.0524496	NA	NA	NA	NA	NA	-0.10113	0.123558	0.0300212	-0.0524496
P61971	1	0.289065	0.289065	0.211307	0.199692	0.0936579	0.104091	0.102188	FALSE	FALSE	FALSE	FALSE	FALSE	FALSE	0.0766595	-0.0491923	0.0555449	-0.0830121	NA	NA	NA	NA	-0.121824	0.156867	-0.016195	-0.0188486	-0.0671041	-0.00856209	0.078372	-0.00270585	NA	NA	NA	NA	NA	-0.0374228	0.0330377	0.0392406	-0.0348555
P61979	1	0.265275	0.265275	0.20706	0.241962	0.0915535	0.102048	0.0921019	FALSE	FALSE	FALSE	FALSE	FALSE	FALSE	-0.0367481	0.031216	-0.039776	0.045308	0.0692312	-0.0480551	0.0382787	-0.0594548	-0.0786759	0.0458714	0.0481535	-0.015349	-0.111668	0.0908522	0.105363	-0.084548	0.00601911	-0.0171943	0.0693822	-0.058207	NA	-0.0303682	0.020538	0.0442804	-0.0344502
P62192	1	0.291147	0.291147	0.213772	0.167465	0.0991583	0.107999	0.120459	FALSE	FALSE	FALSE	FALSE	FALSE	FALSE	0.0256624	-0.0394993	0.0285929	-0.0147559	-0.0559382	0.0464747	-0.0140177	0.0234812	-0.0268795	-0.0019986	0.0488355	-0.0199573	-0.0693098	0.0803945	0.0366978	-0.0477826	-0.00970147	0.0591126	-0.01411	-0.0353011	NA	-0.0272333	0.0288968	0.0171997	-0.0188631
P62305	1	0.355962	0.355962	0.0853161	0.107848	0.0871918	0.232284	0.131399	FALSE	FALSE	FALSE	FALSE	FALSE	FALSE	NA	NA	NA	NA	NA	NA	NA	NA	0.113778	0.19085	-0.0785022	-0.226126	NA	NA	NA	NA	NA	NA	NA	NA	NA	0.113778	0.19085	-0.0785022	-0.226126
P62313	1	0.606657	0.606657	0.0746681	0.101049	0.0547032	0.0952163	0.0677066	FALSE	FALSE	FALSE	FALSE	FALSE	FALSE	NA	NA	NA	NA	NA	NA	NA	NA	NA	NA	NA	NA	-0.00367456	0.130782	0.0592983	-0.186406	NA	NA	NA	NA	NA	-0.00367456	0.130782	0.0592983	-0.186406
P62320	1	0.369481	0.369481	0.16138	0.181491	0.0849132	0.106669	0.0960659	FALSE	FALSE	FALSE	FALSE	FALSE	FALSE	0.0183153	0.00547826	0.0464297	-0.0702233	-0.0757417	-0.0613646	0.0419666	0.0951397	-0.0603989	0.129284	0.0244676	-0.0933529	-0.13053	0.0394274	0.248516	-0.157414	0.0802648	0.108369	-0.14557	-0.0430639	NA	-0.033618	0.0442388	0.0431621	-0.053783
P62331	1	0.490952	0.490952	0.0770722	0.123211	0.0680713	0.160477	0.0802159	FALSE	FALSE	FALSE	FALSE	FALSE	FALSE	0.163437	0.0968534	-0.0946702	-0.16562	-0.118934	0.0149269	0.0494003	0.0546071	0.0882973	0.0569104	0.0724107	-0.217618	0.00385582	0.0398167	0.0562131	-0.0998857	0.0185733	-0.00839223	0.0116664	-0.0218474	NA	0.0310458	0.040023	0.0190041	-0.0900729
P62334	1	0.325854	0.325854	0.172523	0.141181	0.100089	0.118525	0.141829	FALSE	FALSE	FALSE	FALSE	FALSE	FALSE	0.0383958	0.042342	-0.0467033	-0.0340346	-0.103464	0.0890553	0.0316153	-0.0172068	0.0202034	0.0868884	0.00707264	-0.114164	-0.0722883	0.0979485	0.0586299	-0.0842901	-0.0699939	-0.0165821	-0.00222577	0.0888018	NA	-0.0374294	0.0599304	0.00967776	-0.0321788
P62715	1	0.454679	0.454679	0.079347	0.129035	0.0722355	0.180329	0.0843738	FALSE	FALSE	FALSE	FALSE	FALSE	FALSE	NA	NA	NA	NA	NA	NA	NA	NA	0.0799922	0.0934371	-0.0503518	-0.123077	0.0172459	-0.0190091	-0.0312357	0.032999	0.0160825	0.0406397	0.135862	-0.192584	NA	0.0377735	0.0383559	0.0180916	-0.094221
P62806	1	0.357116	0.357116	0.0989129	0.208617	0.0831825	0.168878	0.0832941	FALSE	FALSE	TRUE	FALSE	TRUE	TRUE	0.0964793	-0.015387	0.104549	-0.185641	0.104669	0.0783599	-0.0282859	-0.154743	0.0187279	0.0153152	0.0420301	-0.0760732	-0.0297127	0.0712589	0.0824994	-0.124046	0.0150674	-0.0650312	0.112262	-0.0622982	NA	0.0410461	0.0169031	0.062611	-0.12056
P62821	1	0.533173	0.533173	0.0733932	0.112853	0.0631102	0.141422	0.0760488	FALSE	FALSE	FALSE	FALSE	FALSE	FALSE	0.0455244	0.0737335	-0.0646174	-0.0546405	0.0433044	-0.00909134	0.0291939	-0.063407	0.0338428	0.0572863	-0.0804279	-0.0107012	-0.079303	0.0515687	0.0560176	-0.0282833	0.0201114	-0.0610022	0.105331	-0.0644397	NA	0.012696	0.022499	0.00909936	-0.0442944
P62835	1	0.523402	0.523402	0.0734744	0.103045	0.0651999	0.150024	0.0848545	FALSE	FALSE	FALSE	FALSE	TRUE	FALSE	0.174873	0.179013	-0.139699	-0.214186	-0.00421028	0.119445	0.0144395	-0.129675	NA	NA	NA	NA	NA	NA	NA	NA	-0.0173373	0.0341666	0.155718	-0.172547	NA	0.0511085	0.110875	0.0101525	-0.172136
P62897	1	0.27695	0.27695	0.226047	0.171432	0.100067	0.10634	0.119164	TRUE	TRUE	FALSE	FALSE	TRUE	TRUE	-0.119888	0.0445195	0.119747	-0.0443786	-0.112583	0.152223	0.0974499	-0.13709	-0.0961005	0.143016	0.063489	-0.110405	-0.175916	0.130183	0.14064	-0.0949063	-0.0536666	0.0745512	-0.0574076	0.0365229	NA	-0.111631	0.108899	0.0727836	-0.0700513
P62944	1	0.31002	0.31002	0.200185	0.183525	0.0934181	0.106157	0.106696	FALSE	FALSE	FALSE	FALSE	FALSE	FALSE	0.00384464	-0.0286889	-0.00858645	0.0334307	-0.0983851	0.053956	0.0502146	-0.00578548	0.0800069	0.0692644	0.0487158	-0.197987	-0.0261583	0.000747107	-0.0232225	0.0486336	-0.0430778	-0.00884734	0.0102164	0.0417087	NA	-0.0167539	0.0172863	0.0154676	-0.0159999
P62996	1	0.487094	0.487094	0.0842969	0.146785	0.0682395	0.138257	0.0753276	FALSE	FALSE	FALSE	FALSE	FALSE	FALSE	0.0216093	0.0496219	-0.0186017	-0.0526295	NA	NA	NA	NA	-0.0125859	0.156486	0.00977161	-0.153672	-0.0397883	0.0773667	0.124991	-0.162569	0.125892	-0.134412	0.0449861	-0.0364664	NA	0.0237818	0.0372657	0.0402867	-0.101334
P63001	1	0.283103	0.283103	0.182382	0.136578	0.109193	0.121978	0.166766	FALSE	FALSE	FALSE	FALSE	FALSE	FALSE	-0.0259483	0.0589424	0.0390233	-0.0720175	0.00164841	-0.0164356	0.056818	-0.0420309	-0.0238236	0.0102783	-0.002825	0.0163703	0.0200424	0.11493	-0.105195	-0.0297766	-0.0374542	-0.0662057	0.013432	0.0902279	NA	-0.013107	0.0203018	0.000250588	-0.00744535
P63038	1	0.537287	0.537287	0.0725153	0.108899	0.0627497	0.141555	0.0769939	FALSE	FALSE	TRUE	FALSE	TRUE	TRUE	0.0451627	0.131002	0.00125197	-0.177416	0.0831242	0.138803	0.0220237	-0.243951	NA	NA	NA	NA	NA	NA	NA	NA	0.0079441	-0.0133272	0.0585034	-0.0531203	NA	0.0454103	0.0854926	0.0272597	-0.158163
P63166	1	0.36125	0.36125	0.15465	0.204678	0.0831828	0.107088	0.0891508	FALSE	FALSE	FALSE	FALSE	FALSE	TRUE	-0.0411975	-0.0256062	0.112091	-0.0452874	0.000929111	0.0453911	0.115542	-0.161862	-0.13949	0.138097	-0.0359372	0.0373306	-0.0267355	0.0252172	0.147011	-0.145493	0.0197223	0.0547227	-0.000884993	-0.0735601	NA	-0.0373543	0.0475644	0.0675643	-0.0777743
P63213	1	0.260635	0.260635	0.128006	0.112356	0.112418	0.152598	0.233987	FALSE	FALSE	FALSE	FALSE	FALSE	FALSE	NA	NA	NA	NA	NA	NA	NA	NA	NA	NA	NA	NA	-0.242896	0.573435	-0.274771	-0.055768	0.143733	-0.0890618	0.0543244	-0.108996	NA	-0.0495812	0.242187	-0.110223	-0.082382
P63254	1	0.430599	0.430599	0.128195	0.174744	0.0758844	0.106174	0.0844035	FALSE	FALSE	FALSE	FALSE	TRUE	TRUE	-0.0982519	0.0993519	0.206747	-0.207847	0.230471	-0.311183	0.399192	-0.31848	-0.308925	0.464477	-0.0243491	-0.131203	-0.336677	0.47188	0.32244	-0.457643	0.111315	0.0593676	-0.0370924	-0.13359	NA	-0.0804137	0.156779	0.173388	-0.249753
P67778	1	0.563054	0.563054	0.0802068	0.123881	0.0591603	0.105581	0.0681179	FALSE	FALSE	TRUE	FALSE	TRUE	TRUE	0.0087688	0.0977116	0.0380153	-0.144496	0.0738635	0.145554	-0.000850234	-0.218567	0.0413034	0.0597289	0.0456892	-0.146722	-0.0587096	0.100109	0.157619	-0.199018	-0.0228379	0.00672528	0.0894115	-0.0726875	NA	0.00847766	0.0819658	0.0659769	-0.156298
P70302	1	0.501005	0.501005	0.0987306	0.109091	0.0724498	0.116094	0.102629	FALSE	FALSE	FALSE	FALSE	FALSE	FALSE	NA	NA	NA	NA	-0.0279573	0.160506	0.0146854	-0.147234	NA	NA	NA	NA	NA	NA	NA	NA	NA	NA	NA	NA	NA	-0.0279573	0.160506	0.0146854	-0.147234
P70333	1	0.392037	0.392037	0.0873584	0.106798	0.0847234	0.199078	0.130005	FALSE	FALSE	FALSE	FALSE	FALSE	FALSE	-0.051067	0.170575	-0.0762023	-0.0433057	0.150593	-0.0360691	-0.0218335	-0.0926905	NA	NA	NA	NA	-0.0124268	0.0836267	0.0259016	-0.0971015	NA	NA	NA	NA	NA	0.0290331	0.0727109	-0.0240447	-0.0776993
P70372	1	0.488882	0.488882	0.101384	0.158836	0.0679357	0.107902	0.0750603	FALSE	FALSE	FALSE	FALSE	FALSE	FALSE	-0.0203437	-0.00141966	0.0287163	-0.00695295	0.0895347	-0.0573099	0.0212164	-0.0534411	-0.0449521	0.0871604	-0.0235659	-0.0186424	-0.0703267	0.110714	0.0497244	-0.0901114	0.0278135	-0.0255242	0.0551709	-0.0574602	NA	-0.00365485	0.0227241	0.0262524	-0.0453216
P70398	1	0.401065	0.401065	0.080279	0.128039	0.0777406	0.22047	0.092407	FALSE	FALSE	TRUE	FALSE	FALSE	FALSE	0.0822552	0.0305509	-0.0713346	-0.0414716	-0.0480837	0.0229144	0.0798336	-0.0546643	0.0738166	0.0741237	-0.0586179	-0.0893224	0.0257807	-0.00548945	0.0732689	-0.0935602	0.0369943	0.014601	0.00971993	-0.0613153	NA	0.0341526	0.0273401	0.00657397	-0.0680667
P70581	1	0.30044	0.30044	0.20798	0.179294	0.0954352	0.106299	0.110551	FALSE	FALSE	FALSE	FALSE	FALSE	FALSE	NA	NA	NA	NA	NA	NA	NA	NA	NA	NA	NA	NA	-0.222562	0.226244	0.183856	-0.187538	NA	NA	NA	NA	NA	-0.222562	0.226244	0.183856	-0.187538
P80313	1	0.338659	0.338659	0.165152	0.213701	0.0854312	0.106596	0.0904602	FALSE	FALSE	FALSE	FALSE	FALSE	FALSE	0.00204407	0.0355113	-0.0152111	-0.0223443	0.000639681	-0.0133431	0.0326371	-0.0199337	-0.015549	0.0610738	0.0311539	-0.0766786	-0.0779532	0.0629132	0.052939	-0.037899	0.00493008	-0.0510379	0.0445487	0.00155909	NA	-0.0171777	0.0190234	0.0292135	-0.0310593
P80317	1	0.307084	0.307084	0.141422	0.274934	0.0832902	0.112311	0.080959	FALSE	FALSE	FALSE	FALSE	FALSE	FALSE	0.0150219	-0.0145272	0.0106398	-0.0111346	0.0346532	-0.0113145	0.00868523	-0.0320239	-0.0440078	0.0818371	-0.026619	-0.0112103	-0.0830218	0.0350515	0.0871828	-0.0392125	0.0427801	-0.0503947	0.0708093	-0.0631946	NA	-0.00691488	0.00813044	0.0301396	-0.0313552
P80431	1	0.485535	0.485535	0.114812	0.129625	0.0728083	0.104935	0.0922846	FALSE	FALSE	FALSE	FALSE	TRUE	FALSE	-0.0487422	0.0530702	0.0427656	-0.0470935	-0.00426782	0.180356	-0.0237935	-0.152295	NA	NA	NA	NA	-0.0513568	0.0381477	0.0996773	-0.0864681	NA	NA	NA	NA	NA	-0.034789	0.0905246	0.0395498	-0.0952854
P81155	1	0.56551	0.56551	0.0702194	0.0996812	0.0597163	0.128895	0.0759783	FALSE	FALSE	TRUE	FALSE	TRUE	TRUE	0.0074831	0.0794224	-0.00205278	-0.0848527	0.134666	0.0630519	-0.0405321	-0.157186	0.0150458	0.0404167	0.018613	-0.0740755	-0.0477292	0.0998331	0.0574055	-0.109509	0.000450546	0.0143007	0.0306715	-0.0454227	NA	0.0219833	0.0594049	0.012821	-0.0942093
P81178	1	0.306788	0.306788	0.202936	0.181615	0.0941753	0.106251	0.108235	FALSE	FALSE	FALSE	FALSE	FALSE	FALSE	-0.0584943	0.0965084	0.0202728	-0.0582869	-0.0423154	-0.0110988	0.0847288	-0.0313147	0.0121766	0.109466	0.0737557	-0.195399	NA	NA	NA	NA	-0.164226	0.0652241	0.0444156	0.0545868	NA	-0.0632149	0.065025	0.0557932	-0.0576033
P82808	1	0.258036	0.258036	0.118694	0.109114	0.111458	0.163653	0.239045	FALSE	FALSE	FALSE	FALSE	FALSE	FALSE	NA	NA	NA	NA	NA	NA	NA	NA	NA	NA	NA	NA	-0.0140555	0.158017	-0.0838652	-0.0600961	NA	NA	NA	NA	NA	-0.0140555	0.158017	-0.0838652	-0.0600961
P84089	1	0.550111	0.550111	0.0712785	0.10224	0.0615647	0.136709	0.0780971	FALSE	FALSE	FALSE	FALSE	FALSE	FALSE	0.0555839	0.0349922	-0.072323	-0.0182531	0.10076	-0.0975541	0.0279988	-0.0312046	-0.0137994	0.0628164	-0.0375781	-0.0114389	-0.127871	0.033809	0.0888632	0.00519861	NA	NA	NA	NA	NA	0.00366839	0.00851589	0.0017402	-0.0139245
P84091	1	0.515418	0.515418	0.0927105	0.105098	0.0701243	0.117114	0.0995347	FALSE	FALSE	FALSE	FALSE	FALSE	FALSE	0.0102343	0.00772002	-0.0139948	-0.00395949	-0.0921502	0.0975753	0.00147006	-0.00689513	0.114587	0.0580233	-0.0128792	-0.159731	-0.0436103	0.053593	0.0138422	-0.0238249	-0.00745767	-0.051759	0.0227923	0.0364244	NA	-0.00367934	0.0330305	0.0022461	-0.0315973
P84228	1	0.511636	0.511636	0.0869107	0.101605	0.0703121	0.127753	0.101784	FALSE	FALSE	FALSE	FALSE	FALSE	FALSE	NA	NA	NA	NA	-0.196678	0.168323	0.107447	-0.0790914	0.203999	0.252525	-0.116118	-0.340405	NA	NA	NA	NA	NA	NA	NA	NA	NA	0.00366038	0.210424	-0.00433566	-0.209748
P84817	1	0.482906	0.482906	0.0793622	0.102594	0.071869	0.162172	0.101097	FALSE	FALSE	FALSE	FALSE	FALSE	FALSE	0.119603	0.109907	-0.149691	-0.0798187	-0.134421	0.00297946	0.0129204	0.118521	0.0570104	0.225282	0.08483	-0.367123	0.075829	-0.0240209	0.191275	-0.243083	0.00450122	0.0286598	-0.174887	0.141726	NA	0.0245045	0.0685615	-0.00711055	-0.0859554
P85834	1	0.452095	0.452095	0.0854685	0.152362	0.0725661	0.158037	0.0794715	FALSE	FALSE	TRUE	FALSE	TRUE	TRUE	-0.00647817	0.118586	0.035356	-0.147464	0.107319	0.0645476	-0.0158805	-0.155986	0.0146151	0.0134793	0.101312	-0.129406	-0.00764335	0.0962509	0.0762029	-0.16481	0.111215	-0.069479	0.0542266	-0.0959626	NA	0.0438055	0.044677	0.0502434	-0.138726
P85973	1	0.511827	0.511827	0.0844509	0.100614	0.0699402	0.132077	0.101091	FALSE	FALSE	FALSE	FALSE	TRUE	FALSE	0.026922	0.0860933	-0.0182329	-0.0947824	-0.00975902	-0.0180495	0.0882029	-0.0603944	-0.0374396	0.136789	-0.017217	-0.0821329	-0.00640832	0.164802	-0.0477354	-0.110658	0.0512943	-0.0413008	-0.0182693	0.00827576	NA	0.00492187	0.0656668	-0.00265035	-0.0679383
P86198	1	0.462861	0.462861	0.122274	0.131776	0.0765883	0.107696	0.0988048	FALSE	FALSE	FALSE	FALSE	TRUE	FALSE	NA	NA	NA	NA	NA	NA	NA	NA	-0.0167902	0.297422	-0.0290098	-0.251622	-0.174265	0.245352	0.276674	-0.347761	-0.0625283	0.0622852	-0.0147305	0.0149736	NA	-0.0845279	0.201686	0.0776446	-0.194803
P86217	1	0.472246	0.472246	0.107668	0.1655	0.0699855	0.107531	0.0770696	FALSE	FALSE	FALSE	FALSE	FALSE	FALSE	NA	NA	NA	NA	NA	NA	NA	NA	NA	NA	NA	NA	-0.0660353	0.258697	0.307412	-0.500073	NA	NA	NA	NA	NA	-0.0660353	0.258697	0.307412	-0.500073
P86219	1	0.322094	0.322094	0.0814271	0.109235	0.0871077	0.276584	0.123552	FALSE	TRUE	TRUE	FALSE	TRUE	FALSE	0.115773	0.0498951	-0.0167574	-0.148911	0.0813985	0.106982	-0.00572316	-0.182657	0.0834149	0.144654	-0.115759	-0.11231	NA	NA	NA	NA	NA	NA	NA	NA	NA	0.0935289	0.100511	-0.0460799	-0.14796
P97412	1	0.445539	0.445539	0.1304	0.147777	0.0771735	0.105634	0.0934762	FALSE	FALSE	FALSE	FALSE	FALSE	FALSE	0.0166569	0.0785115	-0.00876454	-0.0864039	-0.102473	0.039683	0.023102	0.0396884	NA	NA	NA	NA	0.0331841	0.0432237	0.0756804	-0.152088	-0.0316503	0.00504242	0.0132388	0.0133691	NA	-0.0210706	0.0416151	0.0258141	-0.0463586
P97536	1	0.361926	0.361926	0.0827337	0.109006	0.0847177	0.239894	0.121723	FALSE	FALSE	FALSE	FALSE	TRUE	FALSE	0.0866429	0.0308068	-0.0743799	-0.0430698	-0.0406344	0.0197663	0.0207958	7.24e-05	0.0728503	0.149925	0.00332081	-0.226096	0.00782196	0.100324	-0.028696	-0.0794498	0.0755224	-0.0190665	-0.0232483	-0.0332075	NA	0.0404406	0.0563511	-0.0204415	-0.0763502
P97834	1	0.282949	0.282949	0.16987	0.130919	0.11024	0.12677	0.179252	FALSE	FALSE	FALSE	FALSE	FALSE	FALSE	NA	NA	NA	NA	NA	NA	NA	NA	NA	NA	NA	NA	-0.0582117	0.104053	-0.00949879	-0.0363429	NA	NA	NA	NA	NA	-0.0582117	0.104053	-0.00949879	-0.0363429
P97852	1	0.281167	0.281167	0.223292	0.177643	0.0981944	0.105538	0.114166	FALSE	FALSE	FALSE	FALSE	FALSE	FALSE	-0.0723318	0.147658	-0.057555	-0.0177711	-0.123179	0.00651772	0.0957839	0.0208773	-0.104556	0.0728552	0.0543248	-0.0226244	-0.0955159	0.0654351	0.0885269	-0.0584462	0.111246	-0.0218029	0.0304979	-0.119941	NA	-0.0568672	0.0541326	0.0423157	-0.0395812
P97855	1	0.510543	0.510543	0.0982874	0.109579	0.0708099	0.11237	0.0984112	FALSE	FALSE	FALSE	FALSE	FALSE	FALSE	NA	NA	NA	NA	-0.12017	-0.00463229	0.126025	-0.00122259	NA	NA	NA	NA	0.0712011	0.372132	-0.0554273	-0.387905	-0.0431742	0.107338	-0.00389168	-0.0602726	NA	-0.0307143	0.158279	0.0222352	-0.1498
P99026	1	0.40367	0.40367	0.0801647	0.110464	0.0791564	0.218985	0.10756	FALSE	FALSE	FALSE	FALSE	FALSE	FALSE	NA	NA	NA	NA	0.0497177	0.0674529	-0.0133916	-0.103779	NA	NA	NA	NA	NA	NA	NA	NA	NA	NA	NA	NA	NA	0.0497177	0.0674529	-0.0133916	-0.103779
Q00715	1	0.298564	0.298564	0.0872587	0.106298	0.0947586	0.260229	0.152892	FALSE	FALSE	FALSE	FALSE	FALSE	FALSE	0.0627891	-0.0176696	-0.0314978	-0.0136217	NA	NA	NA	NA	NA	NA	NA	NA	NA	NA	NA	NA	0.174634	0.381382	-0.18787	-0.368146	NA	0.118712	0.181856	-0.109684	-0.190884
Q00PI9	1	0.30981	0.30981	0.0907066	0.106727	0.0958013	0.236408	0.160548	FALSE	FALSE	FALSE	FALSE	FALSE	FALSE	0.000260513	0.00885662	-0.0192724	0.0101553	0.0821182	-0.0136536	-0.031361	-0.0371037	0.0153878	0.0877211	-0.0720197	-0.0310891	-0.049374	0.0837283	0.026393	-0.0607472	0.0280547	-0.0123969	0.00919772	-0.0248555	NA	0.0152895	0.0308511	-0.0174125	-0.0287281
Q01205	1	0.391799	0.391799	0.121645	0.118314	0.0908112	0.13367	0.143761	FALSE	FALSE	FALSE	FALSE	FALSE	FALSE	NA	NA	NA	NA	NA	NA	NA	NA	NA	NA	NA	NA	-0.0206482	0.124561	-0.0301577	-0.0737554	-0.0137705	0.0130281	0.0171159	-0.0163736	NA	-0.0172093	0.0687947	-0.00652088	-0.0450645
Q01460	1	0.319116	0.319116	0.0823661	0.108387	0.0883135	0.273547	0.128271	FALSE	FALSE	TRUE	FALSE	TRUE	FALSE	0.0720729	0.0229854	-0.0624959	-0.0325624	0.119536	0.0333627	-0.000422552	-0.152476	0.0409194	0.0985278	-0.0634665	-0.0759807	-0.0225995	0.0876885	0.0076769	-0.0727659	NA	NA	NA	NA	NA	0.0524821	0.0606411	-0.029677	-0.0834462
Q02765	1	0.406094	0.406094	0.138184	0.183194	0.0788266	0.106642	0.0870592	FALSE	FALSE	FALSE	FALSE	FALSE	FALSE	NA	NA	NA	NA	NA	NA	NA	NA	NA	NA	NA	NA	-0.178029	0.293333	0.339973	-0.455277	NA	NA	NA	NA	NA	-0.178029	0.293333	0.339973	-0.455277
Q02874	1	0.376738	0.376738	0.0797429	0.122414	0.0798683	0.243129	0.0981086	FALSE	FALSE	FALSE	FALSE	FALSE	FALSE	0.0994083	0.0444538	-0.0566772	-0.087185	0.157635	-0.0591672	0.00329582	-0.101763	0.00815761	0.0970654	-0.0783527	-0.0268704	-0.0946113	0.0601048	0.0872076	-0.0527011	0.0155811	0.0072624	0.0467501	-0.0695936	NA	0.0372341	0.0299439	0.000444721	-0.0676227
Q03344	1	0.601284	0.601284	0.0767267	0.101302	0.0556927	0.0953367	0.0696574	FALSE	FALSE	TRUE	FALSE	TRUE	TRUE	-0.0335977	0.178449	0.146106	-0.290958	0.0349411	0.272884	-0.0242091	-0.283616	-0.0432678	0.137942	0.00396786	-0.0986424	-0.021119	0.118089	0.109637	-0.206607	0.0189787	-0.033615	0.0482382	-0.0336019	NA	-0.00881296	0.13475	0.056748	-0.182685
Q04207	1	0.395246	0.395246	0.152077	0.162264	0.0836034	0.107322	0.0994875	FALSE	FALSE	FALSE	FALSE	FALSE	FALSE	NA	NA	NA	NA	NA	NA	NA	NA	NA	NA	NA	NA	-0.0287824	0.0442718	0.0311432	-0.0466326	NA	NA	NA	NA	NA	-0.0287824	0.0442718	0.0311432	-0.0466326
Q04462	1	0.496356	0.496356	0.103467	0.151968	0.0675992	0.104454	0.0761555	FALSE	FALSE	FALSE	FALSE	FALSE	FALSE	0.0300644	-0.0196822	0.00867984	-0.019062	-0.0528728	-0.0280661	0.116695	-0.0357562	0.102663	0.0817324	-0.0668601	-0.117535	-0.108237	0.164897	0.0700511	-0.126711	-0.0160376	-0.0219013	0.0488232	-0.0108843	NA	-0.00888403	0.0353959	0.0354778	-0.0619897
Q06647	1	0.578077	0.578077	0.0696167	0.10241	0.0577441	0.121076	0.0710769	FALSE	FALSE	TRUE	FALSE	TRUE	TRUE	0.0402659	0.0990903	0.0276383	-0.166994	0.164821	0.0481094	-0.0221655	-0.190765	0.00941223	0.124996	0.0216593	-0.156068	-0.0833269	0.149851	0.11886	-0.185384	0.0346714	0.0340593	0.0191221	-0.0878529	NA	0.0331687	0.0912212	0.0330228	-0.157413
Q07647	1	0.232184	0.232184	0.095646	0.102057	0.110079	0.231892	0.228142	FALSE	FALSE	FALSE	FALSE	FALSE	FALSE	0.00941356	0.19469	-0.0844123	-0.119691	-0.0891085	0.229269	-0.13121	-0.00895028	0.116366	0.0594619	-0.00247094	-0.173357	0.0593243	-0.125351	-0.0541363	0.120163	0.0762088	0.0449804	-0.0649974	-0.0561918	NA	0.0344408	0.08061	-0.0674454	-0.0476054
Q08943	1	0.282852	0.282852	0.214501	0.204281	0.0937634	0.103507	0.101097	FALSE	FALSE	FALSE	FALSE	FALSE	FALSE	-0.0390621	0.0744063	0.0409115	-0.0762557	0.0249565	-0.0302	0.122833	-0.11759	-0.162447	0.255714	0.0295555	-0.122822	-0.228187	0.169187	0.365074	-0.306073	-0.066904	-0.0716445	-0.0494719	0.18802	NA	-0.0943289	0.0794925	0.10178	-0.086944
Q0ZHH6	1	0.366484	0.366484	0.107091	0.227563	0.0801566	0.138923	0.0797833	FALSE	FALSE	FALSE	FALSE	FALSE	TRUE	NA	NA	NA	NA	-0.0160687	0.0172585	0.0420774	-0.0432672	0.0874903	0.0661838	-0.0318799	-0.121794	-0.104485	0.147262	0.134489	-0.177265	0.124607	-0.124442	0.224186	-0.224352	NA	0.0228859	0.0265656	0.0922181	-0.14167
Q10758	1	0.312786	0.312786	0.103871	0.108723	0.100707	0.186559	0.187353	FALSE	FALSE	FALSE	TRUE	FALSE	FALSE	0.346095	0.121015	-0.425535	-0.041575	NA	NA	NA	NA	-0.184132	1.10346	-0.168899	-0.750428	NA	NA	NA	NA	NA	NA	NA	NA	NA	0.0809815	0.612237	-0.297217	-0.396001
Q27W01	1	0.32112	0.32112	0.188106	0.154552	0.0976686	0.112256	0.126298	FALSE	FALSE	FALSE	FALSE	FALSE	FALSE	-0.0647092	0.121728	-0.064438	0.00741872	0.129103	-0.128717	0.179278	-0.179664	-0.029653	0.05479	-0.0709676	0.0458306	-0.162373	0.149875	0.0618404	-0.0493418	-0.120855	0.128908	0.0225973	-0.0306507	NA	-0.0496975	0.0653169	0.0256621	-0.0412815
Q2TL32	1	0.282715	0.282715	0.0871936	0.105468	0.0966595	0.269325	0.158639	FALSE	FALSE	FALSE	FALSE	FALSE	FALSE	-0.0030555	0.0553105	0.0230894	-0.0753445	NA	NA	NA	NA	NA	NA	NA	NA	0.0538972	0.0182433	-0.0700209	0.00244124	NA	NA	NA	NA	NA	0.0254209	0.0367769	-0.0234658	-0.0364516
Q32PX7	1	0.342854	0.342854	0.114752	0.250992	0.0812689	0.130663	0.0794714	FALSE	FALSE	FALSE	FALSE	FALSE	TRUE	-0.0174451	-0.00822321	0.042915	-0.0172467	0.0918595	-0.0797045	0.0704475	-0.0826025	-0.0155632	0.121819	-0.0205214	-0.0857346	-0.0864626	0.0691159	0.109475	-0.0921281	0.055429	-0.0441554	0.0482504	-0.059524	NA	0.00556351	0.0117704	0.0501133	-0.0674472
Q3B8Q1	1	0.336354	0.336354	0.11918	0.258082	0.0813502	0.125675	0.0793587	FALSE	FALSE	FALSE	TRUE	TRUE	TRUE	-0.0182363	0.0325361	0.17898	-0.19328	0.296845	-0.0873031	0.119379	-0.328921	NA	NA	NA	NA	-0.341942	0.28802	0.393171	-0.339249	0.0906411	-0.028424	0.167508	-0.229725	NA	0.00682687	0.0512073	0.21476	-0.272794
Q3KR86	1	0.592905	0.592905	0.0715411	0.1072	0.0556328	0.106405	0.066317	FALSE	FALSE	FALSE	FALSE	TRUE	FALSE	-0.0321779	0.124047	-0.0018146	-0.0900547	0.0822291	0.0391206	0.0131575	-0.134507	0.0619274	-0.00600285	-0.0442079	-0.0117167	-0.0528922	0.104299	0.108952	-0.16036	-0.00766256	-0.0212673	0.0607229	-0.031793	NA	0.0102848	0.0480394	0.0273621	-0.0856863
Q3T1L0	1	0.304941	0.304941	0.116376	0.281203	0.0839989	0.134048	0.0794332	FALSE	FALSE	FALSE	FALSE	FALSE	FALSE	-0.0638251	0.0569878	-0.092111	0.0989484	-0.030505	0.0885173	-0.0390448	-0.0189675	-0.0594499	0.0272709	0.14433	-0.112151	0.291993	-0.0527079	0.0670256	-0.30631	-0.0837697	-0.0840866	0.26523	-0.0973741	NA	0.0108886	0.00719631	0.069086	-0.0871709
Q3U487	1	0.574029	0.574029	0.0699227	0.0970071	0.0588907	0.124181	0.0759689	FALSE	FALSE	FALSE	FALSE	FALSE	FALSE	0.0312388	0.167743	-0.0402293	-0.158752	-0.129114	0.118682	-0.0280404	0.0384722	NA	NA	NA	NA	0.0381175	-0.059542	0.140405	-0.118981	0.117211	-0.0403105	-0.0372645	-0.0396361	NA	0.0143634	0.0466431	0.00871774	-0.0697242
Q3V1L4	1	0.392772	0.392772	0.0854916	0.151906	0.0793964	0.203212	0.0872221	FALSE	FALSE	FALSE	FALSE	FALSE	FALSE	0.2319	0.120771	-0.137743	-0.214929	-0.371067	0.0556251	0.100805	0.214636	0.224307	0.00244499	0.151795	-0.378548	0.0589027	-0.0400471	0.0749908	-0.0938463	0.0718647	-0.0102472	-0.067177	0.00555956	NA	0.0431816	0.0257094	0.0245343	-0.0934253
Q3V3R1	1	0.471017	0.471017	0.12064	0.138431	0.0740822	0.104601	0.0912285	FALSE	FALSE	FALSE	FALSE	FALSE	FALSE	NA	NA	NA	NA	NA	NA	NA	NA	NA	NA	NA	NA	-0.119209	0.273334	0.149609	-0.303735	NA	NA	NA	NA	NA	-0.119209	0.273334	0.149609	-0.303735
Q4FZT0	1	0.471133	0.471133	0.0790566	0.10413	0.0728501	0.17144	0.10139	FALSE	FALSE	TRUE	FALSE	TRUE	FALSE	-0.0128118	0.047	0.0417365	-0.0759247	0.100986	0.0990008	-0.0995394	-0.100447	NA	NA	NA	NA	0.0636295	0.171318	-0.0188476	-0.2161	-0.00309334	0.0266947	0.0381607	-0.061762	NA	0.0371775	0.0860034	-0.00962247	-0.113558
Q4FZT9	1	0.359294	0.359294	0.0823548	0.109321	0.0846387	0.243707	0.120684	FALSE	FALSE	FALSE	FALSE	TRUE	FALSE	0.0456905	0.0379665	-0.0792052	-0.0044518	0.030172	0.0423288	0.0435078	-0.116009	0.0402893	0.0693495	-0.0223256	-0.0873132	-0.0167391	0.0545144	0.00447029	-0.0422456	0.0395535	-0.0194201	-0.013284	-0.00684945	NA	0.0277932	0.0369478	-0.0133673	-0.0513737
Q4FZU2	1	0.485807	0.485807	0.106116	0.114374	0.0747351	0.114345	0.104623	FALSE	FALSE	FALSE	FALSE	FALSE	FALSE	NA	NA	NA	NA	NA	NA	NA	NA	-0.363226	1.22704	-0.137123	-0.726694	-0.0972326	0.0341095	-0.126144	0.189267	0.0854073	0.252166	0.47144	-0.809013	NA	-0.125017	0.504439	0.069391	-0.448813
Q4FZX7	1	0.281684	0.281684	0.160079	0.126647	0.110826	0.131066	0.189698	FALSE	FALSE	FALSE	FALSE	FALSE	FALSE	-0.0950473	0.300521	-0.0568983	-0.148576	-0.0776296	0.0527527	-0.0029512	0.0278281	NA	NA	NA	NA	NA	NA	NA	NA	NA	NA	NA	NA	NA	-0.0863384	0.176637	-0.0299248	-0.0603738
Q4KLH5	1	0.289742	0.289742	0.117766	0.111454	0.106674	0.163339	0.211025	FALSE	FALSE	FALSE	FALSE	FALSE	FALSE	NA	NA	NA	NA	NA	NA	NA	NA	NA	NA	NA	NA	-0.012188	0.145779	-0.065149	-0.0684423	NA	NA	NA	NA	NA	-0.012188	0.145779	-0.065149	-0.0684423
Q4KMA2	1	0.360326	0.360326	0.168112	0.153789	0.0911049	0.111128	0.115541	FALSE	FALSE	FALSE	FALSE	FALSE	FALSE	-0.00101658	-0.00582898	0.0157168	-0.00887122	-0.0060779	0.043303	0.0204252	-0.0576503	-0.0428962	0.115906	0.0433166	-0.116327	-0.0749407	0.0921353	0.0164973	-0.0336919	-0.025918	-0.0236166	0.00536605	0.0441686	NA	-0.0301699	0.0443798	0.0202644	-0.0344743
Q4QQW8	1	0.486263	0.486263	0.0788152	0.129892	0.0685847	0.157419	0.0790271	FALSE	FALSE	TRUE	FALSE	TRUE	TRUE	0.0375255	-0.0011265	-0.00157574	-0.0348232	0.0715852	0.0957266	-0.0216682	-0.145644	NA	NA	NA	NA	-0.0365407	0.0899001	0.113778	-0.167137	0.0645276	-0.0150297	0.0170261	-0.0665241	NA	0.0342744	0.0423676	0.02689	-0.103532
Q505J8	1	0.339739	0.339739	0.165478	0.139717	0.0978336	0.118721	0.138512	FALSE	FALSE	FALSE	FALSE	FALSE	FALSE	0.0134111	-0.00513005	0.0111971	-0.0194781	-0.156859	0.148842	0.0274532	-0.0194362	-0.0187202	0.159993	0.0830416	-0.224315	-0.0243316	-0.0853071	0.065854	0.0437846	-8.85e-05	0.0983846	-0.136009	0.0377133	NA	-0.0373177	0.0633565	0.0103073	-0.0363462
Q561S0	1	0.605411	0.605411	0.0688043	0.0931087	0.0550243	0.106838	0.0708139	FALSE	FALSE	FALSE	FALSE	TRUE	TRUE	0.0397734	0.167535	0.0294911	-0.236799	0.170147	0.0782127	0.105355	-0.353715	0.0244645	0.34827	-0.0148931	-0.357841	-0.255395	0.268997	0.139208	-0.15281	0.149196	-0.0428699	-0.0535518	-0.0527738	NA	0.0256371	0.164029	0.0411218	-0.230788
Q56A18	1	0.400728	0.400728	0.149818	0.15671	0.0835736	0.107827	0.101343	FALSE	FALSE	FALSE	FALSE	FALSE	FALSE	NA	NA	NA	NA	NA	NA	NA	NA	NA	NA	NA	NA	-0.0638292	0.102745	0.0637891	-0.102705	NA	NA	NA	NA	NA	-0.0638292	0.102745	0.0637891	-0.102705
Q5BK63	1	0.524296	0.524296	0.073082	0.106518	0.0646098	0.150013	0.0814808	FALSE	FALSE	TRUE	FALSE	TRUE	TRUE	0.205269	0.179621	-0.0168885	-0.368002	0.141929	0.112611	0.0383317	-0.292872	0.0854112	0.282071	-0.00596481	-0.361518	NA	NA	NA	NA	-0.0768167	0.0945726	0.110898	-0.128654	NA	0.0889482	0.167219	0.0315942	-0.287761
Q5BLK4	1	0.282637	0.282637	0.103172	0.107121	0.10488	0.196303	0.205888	FALSE	FALSE	FALSE	FALSE	FALSE	FALSE	0.0911306	0.0710421	-0.123897	-0.0382757	-0.028864	0.267703	-0.0981863	-0.140653	0.0503704	0.0149955	-0.030805	-0.0345609	NA	NA	NA	NA	-0.0382594	0.0557799	0.0138688	-0.0313893	NA	0.0185944	0.10238	-0.0597549	-0.0612196
Q5FVN0	1	0.344981	0.344981	0.0841689	0.108211	0.0874101	0.245525	0.129704	FALSE	FALSE	FALSE	FALSE	FALSE	FALSE	0.00636019	0.00223506	0.0187434	-0.0273387	-0.000862243	0.049593	-0.0243063	-0.0244244	NA	NA	NA	NA	-0.0313109	0.0787905	-0.0261757	-0.0213038	0.0808432	-0.0504948	-0.00280269	-0.0275456	NA	0.0137575	0.0200309	-0.00863531	-0.0251531
Q5FVQ4	1	0.331319	0.331319	0.184489	0.158015	0.0951533	0.110952	0.120072	FALSE	FALSE	FALSE	FALSE	FALSE	FALSE	-0.078377	0.0993735	-0.02465	0.00365338	0.0251158	-0.0798958	0.0214358	0.0333442	-0.00255566	0.054003	0.00482319	-0.0562705	-0.0477579	0.112847	0.121895	-0.186984	-0.0729123	0.0444927	-0.0147759	0.0431955	NA	-0.0352974	0.046164	0.0217456	-0.0326122
Q5FVQ8	1	0.470357	0.470357	0.077778	0.105687	0.0722	0.176103	0.0978755	FALSE	FALSE	TRUE	FALSE	TRUE	TRUE	0.230964	0.357785	-0.117383	-0.471366	NA	NA	NA	NA	0.207336	0.207587	-0.0282463	-0.386677	-0.0676692	0.188049	0.0937126	-0.214092	0.0625579	0.0859527	-0.0107115	-0.137799	NA	0.108297	0.209844	-0.015657	-0.302484
Q5I0D7	1	0.411938	0.411938	0.134949	0.182499	0.0779632	0.106702	0.0859485	FALSE	FALSE	FALSE	FALSE	FALSE	FALSE	NA	NA	NA	NA	0.142579	-0.129858	0.152855	-0.165575	NA	NA	NA	NA	-0.324509	0.444682	0.217211	-0.337384	NA	NA	NA	NA	NA	-0.090965	0.157412	0.185033	-0.25148
Q5I0G4	1	0.343133	0.343133	0.136797	0.122832	0.0994043	0.134441	0.163393	FALSE	FALSE	FALSE	FALSE	TRUE	FALSE	-0.0870954	0.0488798	0.0404075	-0.00219198	0.00434239	0.0947984	-0.0102461	-0.0888947	0.00981835	0.157198	-0.0150361	-0.15198	-0.05889	0.0931105	-0.0117559	-0.0224646	-0.029046	0.0765596	-0.0648096	0.0172959	NA	-0.0321741	0.0941092	-0.012288	-0.049647
Q5PQN1	1	0.282921	0.282921	0.0995544	0.224421	0.0933877	0.211093	0.0886232	FALSE	FALSE	FALSE	FALSE	FALSE	FALSE	NA	NA	NA	NA	NA	NA	NA	NA	NA	NA	NA	NA	0.101805	-0.00640421	0.0940552	-0.189456	NA	NA	NA	NA	NA	0.101805	-0.00640421	0.0940552	-0.189456
Q5SGE0	1	0.344619	0.344619	0.120979	0.251691	0.0806883	0.122567	0.0794558	FALSE	FALSE	FALSE	FALSE	FALSE	TRUE	NA	NA	NA	NA	0.106498	-0.0537288	0.227397	-0.280166	NA	NA	NA	NA	-0.169493	0.277163	0.318989	-0.426659	0.0501888	-0.048115	0.0755265	-0.0776003	NA	-0.00426877	0.0584399	0.207304	-0.261475
Q5SSW2	1	0.488914	0.488914	0.0811593	0.101576	0.0719144	0.153218	0.103218	FALSE	FALSE	FALSE	FALSE	FALSE	FALSE	0.0412831	0.0565131	-0.00478597	-0.0930102	-0.263069	0.0862248	0.108049	0.0687958	0.209964	0.107082	-0.0454157	-0.27163	0.0667345	-0.0914975	0.0202466	0.00451643	-0.0153391	-0.00577591	-0.0943805	0.115496	NA	0.0079146	0.0305094	-0.00325738	-0.0351666
Q5SUA5	1	0.333388	0.333388	0.087071	0.10738	0.0907131	0.239552	0.141895	FALSE	FALSE	FALSE	FALSE	FALSE	FALSE	0.0215719	0.02789	-0.00893481	-0.0405271	0.119322	0.0725616	-0.0477749	-0.144109	0.00651256	0.0583206	0.000608595	-0.0654418	-0.000919162	0.0409499	-0.0377093	-0.00232149	-0.0190955	0.0196154	-0.0128425	0.0123227	NA	0.0254784	0.0438675	-0.0213306	-0.0480154
Q5SVR0	1	0.444374	0.444374	0.0881316	0.104685	0.0791667	0.163297	0.120346	FALSE	FALSE	FALSE	FALSE	FALSE	FALSE	NA	NA	NA	NA	NA	NA	NA	NA	NA	NA	NA	NA	0.0195925	0.0948782	-0.0195458	-0.0949249	NA	NA	NA	NA	NA	0.0195925	0.0948782	-0.0195458	-0.0949249
Q5XFX0	1	0.263285	0.263285	0.102493	0.24596	0.0957311	0.20457	0.0879602	FALSE	FALSE	FALSE	FALSE	FALSE	FALSE	0.11219	0.0096529	-0.0764551	-0.0453883	0.0835647	-0.0539982	0.093099	-0.122666	-0.0143292	-0.0402784	0.0603883	-0.00578068	-0.00130008	0.0757109	0.0156942	-0.090105	-0.0360454	-0.0194944	0.0571054	-0.00156564	NA	0.0288161	-0.00568145	0.0299664	-0.053101
Q5XHY4	1	0.460329	0.460329	0.119812	0.159403	0.0728947	0.104463	0.0830979	FALSE	FALSE	FALSE	FALSE	FALSE	FALSE	NA	NA	NA	NA	NA	NA	NA	NA	NA	NA	NA	NA	-0.0729416	0.165561	0.154165	-0.246785	NA	NA	NA	NA	NA	-0.0729416	0.165561	0.154165	-0.246785
Q5XI41	1	0.526687	0.526687	0.0860263	0.100917	0.0680902	0.121326	0.0969541	FALSE	FALSE	FALSE	FALSE	FALSE	FALSE	0.0162149	0.00417056	0.0486779	-0.0690634	0.0391845	0.0560852	0.00493203	-0.100202	0.11573	0.0532921	-0.0144411	-0.154581	-0.152562	0.275667	0.00841783	-0.131522	-0.0240035	0.0248734	-0.0362948	0.0354248	NA	-0.00108737	0.0828176	0.00225839	-0.0839887
Q5XI78	1	0.60148	0.60148	0.0680567	0.0958193	0.0550992	0.110219	0.0693264	FALSE	FALSE	TRUE	FALSE	TRUE	TRUE	0.0317977	0.117496	0.0113437	-0.160637	0.130897	0.0200147	0.00447906	-0.155391	0.0986191	0.153144	-0.0139121	-0.237851	-0.14988	0.167864	0.1917	-0.209684	0.00560992	0.0408277	-0.0390352	-0.0074024	NA	0.0234089	0.0998693	0.0309151	-0.154193
Q5XI83	1	0.465972	0.465972	0.10831	0.114249	0.0781796	0.120142	0.113147	FALSE	FALSE	FALSE	FALSE	FALSE	FALSE	NA	NA	NA	NA	-0.206933	0.0280744	0.101491	0.0773675	0.141851	0.255862	-0.0841174	-0.313596	NA	NA	NA	NA	NA	NA	NA	NA	NA	-0.0325411	0.141968	0.00868698	-0.118114
Q5XIF3	1	0.348275	0.348275	0.176524	0.1731	0.089516	0.107605	0.104981	FALSE	FALSE	FALSE	FALSE	FALSE	FALSE	NA	NA	NA	NA	NA	NA	NA	NA	NA	NA	NA	NA	-0.287743	0.358156	0.275238	-0.345651	NA	NA	NA	NA	NA	-0.287743	0.358156	0.275238	-0.345651
Q5XIN6	1	0.509876	0.509876	0.0981351	0.147425	0.0657974	0.104622	0.0741444	FALSE	FALSE	FALSE	FALSE	FALSE	FALSE	-0.0425141	0.0241388	0.115973	-0.0975978	0.115392	0.0267919	-0.0145743	-0.12761	NA	NA	NA	NA	-0.10063	0.0577306	0.0522233	-0.00932371	-0.00455291	0.0758475	0.0299072	-0.101202	NA	-0.00807629	0.0461272	0.0458823	-0.0839332
Q5XIP6	1	0.335654	0.335654	0.104127	0.109484	0.0975143	0.178212	0.175008	FALSE	FALSE	FALSE	FALSE	FALSE	FALSE	-0.0401672	0.0739066	-0.0091899	-0.0245495	0.0453159	0.0239519	-0.0329859	-0.0362819	0.0207945	0.0743042	-0.0531408	-0.0419579	-0.0304192	-0.0219231	0.0453687	0.00697368	0.0146444	-0.0420675	0.00491154	0.0225115	NA	0.00203368	0.0216344	-0.00900726	-0.0146608
Q60587	1	0.5071	0.5071	0.0886527	0.149234	0.0655711	0.117151	0.0722914	FALSE	FALSE	FALSE	FALSE	FALSE	FALSE	NA	NA	NA	NA	0.146978	0.0885262	-0.0199859	-0.215519	NA	NA	NA	NA	-0.111945	0.123334	0.234827	-0.246216	0.00199138	-0.03436	-0.0110066	0.0433752	NA	0.0123417	0.0591667	0.0679448	-0.139453
Q60648	1	0.399071	0.399071	0.0855559	0.152297	0.0787342	0.197915	0.086427	FALSE	FALSE	FALSE	FALSE	FALSE	TRUE	0.220111	-0.0241116	-0.00974507	-0.186254	0.41422	-0.256016	0.222521	-0.380725	-0.00743472	0.260479	-0.098357	-0.154688	-0.133213	0.286274	0.0548608	-0.207922	-0.0777127	-0.0071044	0.0854569	-0.000639816	NA	0.0831943	0.0519043	0.0509472	-0.186046
Q60710	1	0.486202	0.486202	0.0776269	0.125057	0.068619	0.162055	0.0804404	FALSE	FALSE	TRUE	FALSE	TRUE	TRUE	0.244477	0.498643	-0.253817	-0.489303	0.600311	-0.194264	0.0445239	-0.45057	NA	NA	NA	NA	-0.265893	0.194956	0.510933	-0.439995	0.124594	0.374793	0.137751	-0.637138	NA	0.175872	0.218532	0.109848	-0.504252
Q60787	1	0.253527	0.253527	0.219847	0.146151	0.111525	0.113597	0.155353	FALSE	FALSE	FALSE	FALSE	FALSE	FALSE	-0.0744175	0.196125	-0.0354043	-0.0863034	-0.189195	0.0736821	0.0589022	0.0566105	NA	NA	NA	NA	-0.0909158	0.0864972	0.0891435	-0.0847248	0.015166	0.0347602	-0.0426104	-0.00731575	NA	-0.0848405	0.0977662	0.0175077	-0.0304334
Q60790	1	0.515009	0.515009	0.0789068	0.0994868	0.0683149	0.141964	0.0963184	FALSE	FALSE	FALSE	FALSE	FALSE	FALSE	NA	NA	NA	NA	0.0564538	0.250569	-0.0118174	-0.295206	NA	NA	NA	NA	NA	NA	NA	NA	NA	NA	NA	NA	NA	0.0564538	0.250569	-0.0118174	-0.295206
Q61035	1	0.457315	0.457315	0.094577	0.106055	0.0788576	0.142433	0.120762	FALSE	FALSE	FALSE	FALSE	FALSE	FALSE	-0.0408239	0.0336873	0.0443417	-0.037205	0.0587279	-0.0175159	-0.0312603	-0.00995165	-0.0991476	-0.0897829	-0.0816371	0.270568	-0.0542439	0.117612	-0.0161682	-0.0471999	0.137453	0.0656615	0.0701923	-0.273307	NA	0.000393126	0.0219324	-0.00290634	-0.0194192
Q61334	1	0.513558	0.513558	0.0946922	0.106563	0.0704266	0.115394	0.0993653	FALSE	FALSE	FALSE	FALSE	FALSE	FALSE	NA	NA	NA	NA	-0.00787272	0.0556347	0.00505069	-0.0528127	NA	NA	NA	NA	NA	NA	NA	NA	NA	NA	NA	NA	NA	-0.00787272	0.0556347	0.00505069	-0.0528127
Q61335	1	0.391505	0.391505	0.107661	0.215043	0.0774364	0.129745	0.0786096	FALSE	FALSE	FALSE	FALSE	FALSE	TRUE	-0.0637502	0.123353	0.0337133	-0.0933161	0.0776207	0.0946711	-0.0254349	-0.146857	0.0557845	-0.0543099	0.0706069	-0.0720814	-0.0275118	0.0591443	0.0702026	-0.101835	-0.000401153	-0.10465	0.154881	-0.0498293	NA	0.00834842	0.0236417	0.0607937	-0.0927838
Q61414	1	0.374875	0.374875	0.121399	0.117305	0.0936573	0.139132	0.153631	FALSE	FALSE	FALSE	FALSE	FALSE	FALSE	NA	NA	NA	NA	NA	NA	NA	NA	-0.190734	0.864079	-0.136493	-0.536851	NA	NA	NA	NA	NA	NA	NA	NA	NA	-0.190734	0.864079	-0.136493	-0.536851
Q61823	1	0.409849	0.409849	0.0905214	0.10633	0.0840099	0.177621	0.131668	FALSE	FALSE	FALSE	FALSE	FALSE	FALSE	0.0593252	0.0355114	-0.0606802	-0.0341564	NA	NA	NA	NA	-0.0873544	0.400135	-0.0682902	-0.24449	0.0678941	0.223999	0.0382983	-0.330191	0.0985211	-0.0963079	-0.0701102	0.067897	NA	0.0345965	0.140834	-0.0401956	-0.135235
Q61941	1	0.431546	0.431546	0.0786752	0.11077	0.0757832	0.202875	0.100352	FALSE	FALSE	TRUE	FALSE	TRUE	FALSE	0.0906182	0.0601201	-0.0119694	-0.138769	0.213758	0.0373516	-0.0653064	-0.185804	0.0942299	0.15785	-0.100033	-0.152047	-0.105214	0.210145	0.11065	-0.215582	0.04205	0.00149577	0.0222202	-0.0657659	NA	0.0670885	0.0933926	-0.0088876	-0.151593
Q62093	1	0.399019	0.399019	0.145333	0.139086	0.0870146	0.113451	0.116097	FALSE	FALSE	FALSE	FALSE	FALSE	FALSE	-0.0236019	0.0280383	0.00239638	-0.00683281	0.117738	-0.013505	0.00432678	-0.10856	-0.124103	0.104667	0.0184947	0.000940965	-0.0933297	0.0732626	0.103329	-0.083262	-0.00541102	0.0532847	-0.054661	0.00678736	NA	-0.0257414	0.0491495	0.0147772	-0.0381853
Q62318	1	0.532862	0.532862	0.0982862	0.127163	0.0646208	0.0993318	0.0777359	FALSE	FALSE	FALSE	FALSE	FALSE	FALSE	0.0224203	0.00323132	0.0205418	-0.0461934	0.126	-0.0302281	0.0230986	-0.11887	-0.0437789	0.124055	-0.0326883	-0.0475878	-0.206841	0.202183	0.110232	-0.105574	0.0199081	0.00136689	0.0666859	-0.0879609	NA	-0.0164584	0.0601217	0.0375739	-0.0812372
Q62376	1	0.336125	0.336125	0.110852	0.250739	0.0825697	0.139559	0.0801551	FALSE	FALSE	FALSE	FALSE	FALSE	FALSE	0.0852417	-0.115192	0.0640264	-0.0340756	0.086725	-0.00173909	0.0063519	-0.0913378	-0.0246341	0.0468041	0.0371762	-0.0593462	-0.0611721	0.045805	0.03522	-0.019853	-0.0546064	0.0495697	-0.00750537	0.0125421	NA	0.00631083	0.00504944	0.0270538	-0.0384141
Q62425	1	0.372835	0.372835	0.124187	0.228022	0.0788264	0.11602	0.0801106	FALSE	FALSE	FALSE	FALSE	FALSE	FALSE	NA	NA	NA	NA	NA	NA	NA	NA	NA	NA	NA	NA	-0.0588381	0.170019	0.400871	-0.512052	NA	NA	NA	NA	NA	-0.0588381	0.170019	0.400871	-0.512052
Q62636	1	0.316887	0.316887	0.129789	0.117713	0.103699	0.145397	0.186516	TRUE	FALSE	FALSE	TRUE	TRUE	FALSE	-0.0439441	0.135499	0.00894331	-0.100498	0.0314111	0.196508	-0.0666708	-0.161248	-0.00750639	0.128509	-0.0129489	-0.108053	-0.132783	0.352088	-0.147474	-0.0718308	-0.0745177	0.109301	-0.0362146	0.0014311	NA	-0.0454681	0.184381	-0.0508729	-0.08804
Q62667	1	0.520095	0.520095	0.0748736	0.117521	0.064621	0.146057	0.0768328	FALSE	FALSE	FALSE	FALSE	FALSE	FALSE	0.0372196	0.0776651	-0.018271	-0.0966137	0.14671	-0.020103	0.00180697	-0.128414	-0.00874477	0.0531924	-0.0116101	-0.0328376	-0.0936701	0.0884296	0.0804382	-0.0751977	0.0319524	-0.0186962	0.0312741	-0.0445303	NA	0.0226935	0.0360976	0.0167276	-0.0755187
Q62733	1	0.433819	0.433819	0.0903778	0.168822	0.0745073	0.153129	0.0793442	FALSE	FALSE	FALSE	FALSE	TRUE	TRUE	NA	NA	NA	NA	0.465355	-0.0727964	0.149671	-0.542229	NA	NA	NA	NA	-0.230233	0.330788	0.262502	-0.363057	0.0792503	0.0561363	0.074285	-0.209672	NA	0.104791	0.104709	0.162153	-0.371653
Q62826	1	0.398574	0.398574	0.0792832	0.120154	0.078022	0.227075	0.0968909	FALSE	FALSE	FALSE	FALSE	FALSE	FALSE	0.0272268	0.0625741	-0.0807238	-0.00907709	0.129245	-0.0506794	0.049872	-0.128437	0.0423467	0.0374605	-0.0837586	0.00395146	-0.0897461	0.0297444	0.0623128	-0.00231112	-0.0155003	0.00757257	0.054514	-0.0465863	NA	0.0187144	0.0173344	0.000443299	-0.0364921
Q62991	1	0.474377	0.474377	0.0820388	0.10267	0.0737949	0.160431	0.106688	FALSE	FALSE	FALSE	FALSE	FALSE	FALSE	NA	NA	NA	NA	NA	NA	NA	NA	NA	NA	NA	NA	0.0319313	0.110554	-0.0153007	-0.127184	NA	NA	NA	NA	NA	0.0319313	0.110554	-0.0153007	-0.127184
Q63009	1	0.319712	0.319712	0.138077	0.265296	0.0825788	0.113332	0.0810037	FALSE	FALSE	FALSE	FALSE	FALSE	TRUE	-0.00609114	-0.0462748	0.171064	-0.118698	0.0347746	-0.03817	0.0474594	-0.0440641	-0.0596674	0.0832926	0.0193579	-0.0429832	-0.145442	0.160689	0.12683	-0.142077	0.0784658	-0.0232434	0.0918629	-0.147085	NA	-0.0195921	0.0272586	0.0913149	-0.0989815
Q63135	1	0.27839	0.27839	0.0970511	0.105914	0.103404	0.220225	0.195016	FALSE	FALSE	FALSE	FALSE	FALSE	FALSE	0.0869911	0.25185	-0.162265	-0.176576	NA	NA	NA	NA	NA	NA	NA	NA	NA	NA	NA	NA	NA	NA	NA	NA	NA	0.0869911	0.25185	-0.162265	-0.176576
Q63362	1	0.589031	0.589031	0.0755196	0.0950115	0.0581967	0.104796	0.0774453	FALSE	FALSE	FALSE	FALSE	FALSE	FALSE	NA	NA	NA	NA	0.0015334	0.196368	0.0379312	-0.235832	NA	NA	NA	NA	NA	NA	NA	NA	NA	NA	NA	NA	NA	0.0015334	0.196368	0.0379312	-0.235832
Q63433	1	0.284296	0.284296	0.0873549	0.105559	0.0965912	0.267572	0.158626	FALSE	FALSE	FALSE	FALSE	TRUE	FALSE	0.0810119	0.0686634	-0.0890958	-0.0605795	0.0286486	0.0147	-0.0175747	-0.0257739	0.000816124	0.131494	-0.00414451	-0.128165	0.101624	-0.0278151	-0.0459691	-0.0278401	-0.0316899	0.0796275	-0.0186063	-0.0293314	NA	0.0360822	0.0533339	-0.0350781	-0.0543381
Q63716	1	0.351646	0.351646	0.134882	0.238156	0.080863	0.112728	0.0817244	FALSE	FALSE	FALSE	FALSE	TRUE	TRUE	0.0316056	0.00826169	0.102298	-0.142165	0.302473	-0.236527	0.283915	-0.349861	-0.208673	0.212219	0.0205956	-0.0241417	-0.253023	0.345534	0.21258	-0.305091	-0.0601442	-0.0139457	0.142988	-0.0688982	NA	-0.0375524	0.0631085	0.152475	-0.178031
Q63798	1	0.307613	0.307613	0.0926333	0.186014	0.0898722	0.233375	0.0904926	FALSE	FALSE	FALSE	FALSE	FALSE	FALSE	0.0280742	-0.0365557	0.00317471	0.00530678	0.103195	-0.0917747	0.0953409	-0.106761	-0.0640649	0.0645738	-0.0871793	0.0866704	-0.0156102	0.0542564	0.0291671	-0.0653828	0.0752086	0.0269862	0.0379295	-0.140124	NA	0.0253605	0.00349719	0.0156866	-0.0440581
Q64194	1	0.308196	0.308196	0.104247	0.108631	0.101458	0.186925	0.190543	FALSE	FALSE	FALSE	FALSE	FALSE	FALSE	0.0375572	0.288094	-0.143034	-0.182617	NA	NA	NA	NA	NA	NA	NA	NA	NA	NA	NA	NA	NA	NA	NA	NA	NA	0.0375572	0.288094	-0.143034	-0.182617
Q64213	1	0.287595	0.287595	0.15185	0.285205	0.0847348	0.108987	0.081628	FALSE	FALSE	FALSE	FALSE	FALSE	FALSE	0.0515086	0.0128481	-0.0294947	-0.034862	0.0337384	-0.140502	0.0619026	0.044861	-0.037077	0.0812956	0.0648827	-0.109101	0.00612249	0.00670742	0.0940602	-0.10689	-0.119834	0.0949734	0.0272482	-0.00238797	NA	-0.0131082	0.0110645	0.0437198	-0.0416761
Q64428	1	0.409556	0.409556	0.116558	0.204087	0.0757282	0.115111	0.0789592	FALSE	FALSE	FALSE	FALSE	FALSE	FALSE	0.0259121	0.0872751	-0.0328462	-0.0803411	0.0856221	0.0774924	-0.0612077	-0.101907	-0.0107235	-0.0086696	0.0869884	-0.0675954	-0.116927	0.0537231	0.250714	-0.18751	-0.0245916	-0.0400107	0.0727039	-0.00810159	NA	-0.00814151	0.0339621	0.0632705	-0.089091
Q64511	1	0.527545	0.527545	0.100246	0.127931	0.0654723	0.0997569	0.0790491	FALSE	FALSE	FALSE	FALSE	FALSE	FALSE	NA	NA	NA	NA	NA	NA	NA	NA	NA	NA	NA	NA	-0.0141759	0.0485874	0.0296896	-0.0641011	NA	NA	NA	NA	NA	-0.0141759	0.0485874	0.0296896	-0.0641011
Q64523	1	0.616135	0.616135	0.0702434	0.0957265	0.0534324	0.0974863	0.0669759	FALSE	FALSE	FALSE	FALSE	FALSE	FALSE	-0.289809	0.0924328	0.385681	-0.188304	0.0440987	0.175069	-0.170046	-0.049122	NA	NA	NA	NA	NA	NA	NA	NA	0.275391	0.253341	-0.0177289	-0.511003	NA	0.00989343	0.173614	0.0659686	-0.249476
Q64524	1	0.419278	0.419278	0.0796627	0.109858	0.0775447	0.208688	0.104969	FALSE	FALSE	FALSE	FALSE	FALSE	FALSE	0.120214	0.173557	-0.0279765	-0.265794	NA	NA	NA	NA	NA	NA	NA	NA	NA	NA	NA	NA	NA	NA	NA	NA	NA	0.120214	0.173557	-0.0279765	-0.265794
Q64595	1	0.483289	0.483289	0.0763667	0.118161	0.0690548	0.169537	0.0835915	FALSE	FALSE	FALSE	FALSE	FALSE	FALSE	NA	NA	NA	NA	NA	NA	NA	NA	NA	NA	NA	NA	0.0897304	0.116367	0.035364	-0.241462	NA	NA	NA	NA	NA	0.0897304	0.116367	0.035364	-0.241462
Q64598	1	0.307585	0.307585	0.0802494	0.109375	0.087224	0.293986	0.121581	FALSE	FALSE	FALSE	FALSE	FALSE	FALSE	NA	NA	NA	NA	0.110658	0.0365211	-0.132024	-0.015155	0.0421589	0.00105283	0.117253	-0.160465	0.13399	0.231875	-0.116127	-0.249738	NA	NA	NA	NA	NA	0.0956023	0.0898163	-0.0436327	-0.141786
Q66H12	1	0.404313	0.404313	0.0796312	0.111814	0.0786134	0.220783	0.104846	FALSE	FALSE	FALSE	FALSE	FALSE	FALSE	0.0299322	0.0179124	-0.0578662	0.0100216	0.214089	-0.0461105	-0.0137527	-0.154226	0.00817022	0.13891	-0.0345001	-0.11258	-0.0859578	0.0981525	0.0720888	-0.0842835	NA	NA	NA	NA	NA	0.0415585	0.0522161	-0.00850754	-0.0852671
Q66HC5	1	0.390402	0.390402	0.12412	0.213942	0.0776457	0.113487	0.0804039	FALSE	FALSE	FALSE	FALSE	FALSE	FALSE	NA	NA	NA	NA	0.0487248	-0.0493172	0.0278924	-0.0273	NA	NA	NA	NA	-0.0671872	0.0966147	0.0646883	-0.0941158	NA	NA	NA	NA	NA	-0.00923119	0.0236487	0.0462903	-0.0607079
Q66HF1	1	0.504487	0.504487	0.0784658	0.129599	0.0663647	0.145018	0.0760666	FALSE	FALSE	TRUE	FALSE	TRUE	TRUE	0.127196	0.107597	0.0688033	-0.303597	0.226653	0.0385682	0.040154	-0.305375	0.0927182	0.263161	0.0189238	-0.374803	-0.0968274	0.195878	0.22602	-0.325071	0.0304536	-0.0513497	0.0398294	-0.0189334	NA	0.0760388	0.110771	0.0787461	-0.265556
Q68FL6	1	0.567294	0.567294	0.0865524	0.117934	0.0596588	0.0970749	0.0714857	FALSE	FALSE	FALSE	FALSE	FALSE	FALSE	0.0158724	-0.0537364	0.0767754	-0.0389114	-0.0414658	0.108727	0.068016	-0.135277	0.134687	0.1545	-0.241945	-0.0472424	-0.041648	0.00502626	0.107298	-0.070676	-0.086311	-0.040907	0.100644	0.0531486	NA	-0.00377298	0.034722	0.0221575	-0.0477917
Q68FR2	1	0.29475	0.29475	0.133515	0.117479	0.107616	0.145558	0.201082	FALSE	FALSE	FALSE	FALSE	FALSE	FALSE	-0.0665369	0.0735195	0.00150783	-0.00849042	0.0495352	-0.0523017	0.00341779	-0.000651319	-0.0116437	-0.0259179	0.0236938	0.0138678	0.00864332	0.0548279	-0.0447918	-0.0186794	0.0075953	-0.00420154	0.00165396	-0.00504772	NA	-0.00248135	0.00918525	-0.00290368	-0.00380022
Q68FS4	1	0.557747	0.557747	0.0715564	0.108446	0.0601198	0.129356	0.072774	FALSE	FALSE	TRUE	FALSE	TRUE	TRUE	0.253448	0.142531	0.0547699	-0.45075	0.110096	-0.0792333	0.0554284	-0.0862911	0.0427089	0.489098	0.101258	-0.633066	-0.0814082	0.207338	0.0822568	-0.208187	0.0207855	-0.00240418	0.0208891	-0.0392704	NA	0.0691261	0.151466	0.0629205	-0.283513
Q68FU3	1	0.361333	0.361333	0.162951	0.145269	0.0926887	0.114244	0.123516	FALSE	FALSE	FALSE	FALSE	TRUE	FALSE	-0.141207	0.187368	-0.0600477	0.0138874	-0.0701007	0.192184	0.0509849	-0.173068	-0.0727984	0.0326749	0.0728134	-0.0326898	-0.0295139	0.130505	0.0575707	-0.158562	-0.00343289	-0.0275875	0.0379674	-0.00694696	NA	-0.0634107	0.103029	0.0318577	-0.071476
Q68FY0	1	0.584916	0.584916	0.0784813	0.097397	0.0588849	0.102353	0.077968	FALSE	FALSE	FALSE	FALSE	TRUE	TRUE	-0.0624991	0.161183	0.00309618	-0.10178	0.150708	0.1722	-0.0162853	-0.306622	-0.0319099	0.101784	-0.0101074	-0.0597663	-0.087636	0.154754	0.126503	-0.193621	-0.000142028	0.0244883	0.0359103	-0.0602565	NA	-0.00629588	0.122882	0.0278233	-0.144409
Q69ZN7	1	0.409747	0.409747	0.131256	0.126559	0.0870578	0.120053	0.125327	FALSE	FALSE	FALSE	FALSE	FALSE	FALSE	-0.0544977	0.183263	-0.16178	0.0330145	-0.160992	0.157043	0.0515235	-0.047575	-0.0105036	0.0641584	0.131836	-0.185491	0.0344521	0.087056	0.0310869	-0.152595	NA	NA	NA	NA	NA	-0.0478853	0.12288	0.0131667	-0.0881616
Q6A026	1	0.411572	0.411572	0.10216	0.109495	0.0863922	0.15084	0.139541	FALSE	FALSE	FALSE	FALSE	FALSE	FALSE	NA	NA	NA	NA	NA	NA	NA	NA	NA	NA	NA	NA	-0.00366727	0.287169	-0.0604528	-0.223049	NA	NA	NA	NA	NA	-0.00366727	0.287169	-0.0604528	-0.223049
Q6AXQ0	1	0.367368	0.367368	0.165199	0.173274	0.0864623	0.107213	0.100484	FALSE	FALSE	FALSE	FALSE	TRUE	TRUE	-0.00373828	0.149695	-0.0316345	-0.114322	-0.0459358	0.072549	0.0446055	-0.0712186	-0.0655058	0.065822	0.105076	-0.105392	-0.246047	0.193059	0.275677	-0.222689	NA	NA	NA	NA	NA	-0.0903068	0.120281	0.098431	-0.128405
Q6AXS3	1	0.335836	0.335836	0.145231	0.126396	0.100609	0.130477	0.161451	FALSE	FALSE	FALSE	FALSE	FALSE	FALSE	0.00853094	0.0234543	-0.0134065	-0.0185788	0.0856157	0.0482072	-0.043439	-0.0903838	-0.0351128	0.0921129	-0.0496955	-0.00730462	-0.129024	0.0559826	0.0997993	-0.0267583	-0.0219584	0.00413905	-0.0116644	0.0294838	NA	-0.0183897	0.0447792	-0.00368121	-0.0227083
Q6AY20	1	0.312584	0.312584	0.091871	0.182062	0.0891423	0.233817	0.0905239	FALSE	FALSE	FALSE	FALSE	FALSE	FALSE	NA	NA	NA	NA	0.124904	-0.050856	0.0909148	-0.164963	NA	NA	NA	NA	NA	NA	NA	NA	0.0260394	0.0757893	-0.00112662	-0.100702	NA	0.0754719	0.0124666	0.0448941	-0.132833
Q6AYK6	1	0.250433	0.250433	0.24894	0.168119	0.103836	0.104613	0.124059	TRUE	TRUE	FALSE	FALSE	FALSE	FALSE	-0.130583	0.0266967	0.0867075	0.0171788	-0.0463591	0.0604822	0.0544491	-0.0685722	-0.038756	0.0994861	0.0249704	-0.0857005	-0.184484	0.105781	0.0811359	-0.00243314	0.00135882	0.0629188	-0.0224562	-0.0418214	NA	-0.0797647	0.071073	0.0449614	-0.0362697
Q6AYR6	1	0.445203	0.445203	0.0819318	0.105084	0.07672	0.180841	0.11022	FALSE	FALSE	TRUE	FALSE	TRUE	FALSE	NA	NA	NA	NA	0.149986	0.137352	-0.0159089	-0.271428	0.0337149	0.302777	-0.0673418	-0.26915	NA	NA	NA	NA	NA	NA	NA	NA	NA	0.0918504	0.220064	-0.0416254	-0.270289
Q6AYS8	1	0.387785	0.387785	0.088597	0.164764	0.0802303	0.192914	0.0857095	FALSE	FALSE	FALSE	FALSE	FALSE	FALSE	0.0791322	-0.0836105	0.266249	-0.26177	NA	NA	NA	NA	0.0145335	0.299129	-0.15151	-0.162153	NA	NA	NA	NA	0.118781	-0.100229	0.0493183	-0.0678699	NA	0.0708155	0.0384297	0.0546857	-0.163931
Q6AYT7	1	0.460228	0.460228	0.121911	0.129099	0.0774796	0.109315	0.101967	FALSE	FALSE	FALSE	FALSE	FALSE	FALSE	0.11128	0.224255	-0.185426	-0.150109	-0.311301	0.0687883	0.0555774	0.186935	0.0426337	0.103049	0.070844	-0.216527	0.0156433	-0.0443271	0.172967	-0.144284	NA	NA	NA	NA	NA	-0.0354359	0.0879415	0.0284907	-0.0809963
Q6GQT9	1	0.31	0.31	0.197903	0.160169	0.0981174	0.110426	0.123384	FALSE	FALSE	FALSE	FALSE	FALSE	FALSE	NA	NA	NA	NA	-0.0812937	0.0252758	0.00265635	0.0533616	NA	NA	NA	NA	-0.0553506	0.139054	0.075919	-0.159622	NA	NA	NA	NA	NA	-0.0683221	0.0821647	0.0392877	-0.0531302
Q6IFW6	1	0.348661	0.348661	0.0891971	0.107352	0.0903745	0.220255	0.14416	FALSE	FALSE	FALSE	FALSE	FALSE	FALSE	0.644772	0.0542842	-1.05548	0.356426	NA	NA	NA	NA	-0.148	0.852005	-0.114378	-0.589628	-0.216897	-0.102239	0.211487	0.107649	0.147635	0.128179	0.542514	-0.818329	NA	0.106878	0.233058	-0.103965	-0.235971
Q6IMF3	1	0.259853	0.259853	0.097504	0.104727	0.106389	0.221953	0.209574	FALSE	FALSE	FALSE	FALSE	FALSE	FALSE	0.509078	0.11404	-0.787146	0.164027	0.175184	-0.37474	-0.132993	0.332548	-0.296861	1.13865	-0.092709	-0.74908	-0.0605762	0.0503581	-0.140949	0.151167	0.0295067	0.0861221	0.435465	-0.551094	NA	0.0712665	0.202886	-0.143666	-0.130486
Q6MG49	1	0.472353	0.472353	0.0763367	0.110822	0.0708064	0.179122	0.0905595	FALSE	FALSE	FALSE	FALSE	FALSE	FALSE	0.00899119	0.148776	-0.159034	0.00126669	NA	NA	NA	NA	NA	NA	NA	NA	NA	NA	NA	NA	0.0263411	-0.0966343	0.162423	-0.0921294	NA	0.0176662	0.0260709	0.0016943	-0.0454313
Q6NVF9	1	0.382441	0.382441	0.157528	0.169566	0.0845901	0.107099	0.0987755	FALSE	FALSE	FALSE	FALSE	FALSE	FALSE	NA	NA	NA	NA	0.00996181	0.0463182	-0.0135867	-0.0426933	0.0206655	-0.0266646	0.024323	-0.018324	NA	NA	NA	NA	-0.0971171	0.0753053	0.064789	-0.0429772	NA	-0.0221633	0.031653	0.0251751	-0.0346648
Q6NX65	1	0.499131	0.499131	0.0750437	0.113699	0.0673134	0.162139	0.0826733	FALSE	FALSE	FALSE	FALSE	FALSE	FALSE	-0.0609892	0.0186385	0.0187552	0.0235954	0.118433	-0.0210834	-0.0741609	-0.0231883	-0.0344795	0.0474667	0.0592595	-0.0722466	-0.00253939	0.0349552	-0.0464535	0.0140377	0.0347832	0.00153438	0.0636947	-0.100012	NA	0.0110415	0.0163023	0.00421899	-0.0315628
Q6P4T2	1	0.607955	0.607955	0.0737675	0.096752	0.0549478	0.0966884	0.0698896	FALSE	FALSE	FALSE	FALSE	FALSE	FALSE	0.132959	0.103588	-0.0724965	-0.16405	-0.0151504	0.0074518	0.00519154	0.00250706	0.0230014	0.165457	-0.00668023	-0.181779	-0.150094	0.0786541	0.118551	-0.0471105	0.00260908	-0.0142803	0.0737253	-0.0620541	NA	-0.0013351	0.0681742	0.0236582	-0.0904973
Q6P502	1	0.408802	0.408802	0.144029	0.142982	0.0845318	0.110691	0.108964	FALSE	FALSE	FALSE	FALSE	FALSE	FALSE	-0.00407554	0.029076	0.0231744	-0.0481749	NA	NA	NA	NA	-0.0460224	0.0633147	0.0138008	-0.0310931	NA	NA	NA	NA	NA	NA	NA	NA	NA	-0.025049	0.0461954	0.0184876	-0.039634
Q6P6Q2	1	0.2388	0.2388	0.0986419	0.10297	0.110126	0.216898	0.232564	FALSE	FALSE	FALSE	TRUE	FALSE	FALSE	0.575598	0.0321185	-0.606341	-0.00137539	NA	NA	NA	NA	-0.285615	0.856947	-0.0845897	-0.486743	NA	NA	NA	NA	NA	NA	NA	NA	NA	0.144992	0.444533	-0.345465	-0.244059
Q6P6R2	1	0.354921	0.354921	0.0814588	0.133245	0.0819025	0.253266	0.095207	FALSE	FALSE	TRUE	FALSE	FALSE	FALSE	0.0186643	0.0890745	-0.0418776	-0.0658612	0.0728632	0.0851354	-0.0781375	-0.0798611	0.104281	0.00513187	0.0569124	-0.166325	0.0470346	0.00785178	0.100154	-0.155041	0.0119452	-0.0393631	4.72e-05	0.0273707	NA	0.0509576	0.0295661	0.00741978	-0.0879435
Q6P791	1	0.298272	0.298272	0.209678	0.178602	0.0958497	0.106303	0.111295	FALSE	FALSE	FALSE	FALSE	FALSE	FALSE	0.00812912	0.103714	-0.0294549	-0.0823883	-0.0778678	0.120492	0.0405958	-0.0832197	-0.00853305	0.0528908	0.0731556	-0.117513	-0.0743695	-0.0915748	0.097391	0.0685533	-0.131958	0.102529	0.0485416	-0.0191126	NA	-0.0569198	0.0576101	0.0460458	-0.0467361
Q6P7Q4	1	0.357141	0.357141	0.171062	0.173955	0.0879824	0.107364	0.102496	FALSE	FALSE	FALSE	FALSE	FALSE	FALSE	NA	NA	NA	NA	NA	NA	NA	NA	NA	NA	NA	NA	-0.26629	0.340703	0.27394	-0.348353	NA	NA	NA	NA	NA	-0.26629	0.340703	0.27394	-0.348353
Q6P7S1	1	0.292563	0.292563	0.0929539	0.106212	0.0993629	0.234061	0.174847	FALSE	FALSE	FALSE	FALSE	FALSE	FALSE	0.00897799	0.0872838	-0.114828	0.0185663	0.0103046	0.0839524	-0.0247591	-0.0694978	0.0456478	0.193777	-0.0891125	-0.150313	0.230607	0.0605966	-0.108693	-0.18251	-0.087321	0.0353695	0.05295	-0.000998542	NA	0.0416432	0.0921959	-0.0568886	-0.0769506
Q6PD03	1	0.330204	0.330204	0.0791334	0.118192	0.0833207	0.284176	0.104974	FALSE	FALSE	FALSE	FALSE	FALSE	FALSE	0.178328	-0.031458	-0.0147185	-0.132151	0.00240868	-0.00121985	-0.0173733	0.0161844	0.10099	0.165624	-0.000133997	-0.26648	0.0713189	0.0198018	-0.114395	0.0232748	-0.13609	0.00292552	0.113236	0.0199283	NA	0.0433911	0.0311346	-0.006677	-0.0678487
Q6PDI5	1	0.530161	0.530161	0.0880081	0.102168	0.0676968	0.116531	0.0954348	FALSE	FALSE	FALSE	FALSE	FALSE	FALSE	0.0121807	0.0538338	-0.0342801	-0.0317343	-0.0255387	0.0219156	-0.0161313	0.0197544	0.100085	0.139037	-0.0673155	-0.171806	-0.0745024	0.0292822	0.186583	-0.141363	-0.0275764	-0.013356	-0.0529929	0.0939253	NA	-0.00307046	0.0461425	0.00317269	-0.0462447
Q6PDM2	1	0.346655	0.346655	0.120326	0.250086	0.0805641	0.122939	0.0794295	FALSE	FALSE	FALSE	FALSE	FALSE	FALSE	-0.0320732	-0.0104547	0.0307324	0.0117955	0.081902	-0.0372796	0.0268751	-0.0714975	-0.0403387	0.00831683	-0.0163448	0.0483666	-0.0455503	0.0577013	0.0642429	-0.076394	0.0340664	0.023882	0.0422192	-0.100168	NA	-0.000398766	0.00843318	0.029545	-0.0375794
Q6PDU7	1	0.449521	0.449521	0.0815136	0.104898	0.0761004	0.179127	0.10884	FALSE	FALSE	FALSE	FALSE	TRUE	FALSE	0.0699883	0.229601	-0.0703338	-0.229255	0.172542	0.129253	-0.0567607	-0.245034	0.10165	0.065787	0.00980307	-0.17724	NA	NA	NA	NA	-0.130777	0.0869807	0.026458	0.017338	NA	0.053351	0.127905	-0.0227083	-0.158548
Q6PFR5	1	0.399714	0.399714	0.0802911	0.127998	0.0778662	0.221538	0.0925925	FALSE	FALSE	FALSE	FALSE	FALSE	FALSE	0.117092	0.111275	-0.0903533	-0.138013	NA	NA	NA	NA	NA	NA	NA	NA	0.0514177	0.0228976	0.121859	-0.196174	NA	NA	NA	NA	NA	0.0842547	0.0670862	0.0157527	-0.167094
Q6PGB8	1	0.489541	0.489541	0.0984732	0.108258	0.0743504	0.121503	0.107874	FALSE	FALSE	FALSE	FALSE	FALSE	FALSE	NA	NA	NA	NA	NA	NA	NA	NA	-0.0250327	0.180679	0.00536483	-0.161011	NA	NA	NA	NA	NA	NA	NA	NA	NA	-0.0250327	0.180679	0.00536483	-0.161011
Q6Q0N1	1	0.531933	0.531933	0.0795324	0.13094	0.0628618	0.123466	0.0712669	FALSE	FALSE	FALSE	FALSE	FALSE	FALSE	0.0020965	0.109536	0.148411	-0.260044	0.307817	-0.240046	0.150997	-0.218769	0.0554489	0.145604	-0.0392876	-0.161765	-0.17339	0.192639	0.0488896	-0.0681383	-0.0832335	0.0570551	-0.0803524	0.106531	NA	0.0217477	0.0529576	0.0457317	-0.120437
Q6XQN1	1	0.283259	0.283259	0.0973212	0.10622	0.102808	0.217697	0.192695	FALSE	FALSE	FALSE	FALSE	FALSE	FALSE	-0.0034137	0.262996	0.00933207	-0.264249	-0.213982	0.0589184	-0.114015	0.269079	0.409272	0.11683	-0.192992	-0.33311	-0.0195547	0.0788866	-0.024205	-0.0351269	NA	NA	NA	NA	NA	0.0430806	0.129408	-0.08047	-0.0908518
Q6ZQ08	1	0.352082	0.352082	0.163243	0.141633	0.0951441	0.116747	0.13115	FALSE	FALSE	FALSE	FALSE	FALSE	FALSE	0.0494714	0.105478	-0.0435958	-0.111354	-0.17207	-0.00425541	0.0946832	0.0816425	NA	NA	NA	NA	-0.105067	0.110097	0.118524	-0.123554	0.106987	-0.00811971	-0.124199	0.0253321	NA	-0.0301697	0.0507999	0.011353	-0.0319832
Q6ZWM4	1	0.435881	0.435881	0.132129	0.136089	0.0808019	0.109962	0.105137	FALSE	FALSE	FALSE	FALSE	FALSE	FALSE	0.04615	0.00153819	0.0119392	-0.0596275	NA	NA	NA	NA	-0.0712333	0.136976	-0.142719	0.0769765	-0.0251219	0.0757337	0.037327	-0.0879388	-0.0127437	-0.0803367	0.14239	-0.0493099	NA	-0.0157372	0.0334777	0.0122344	-0.0299749
Q791V5	1	0.408281	0.408281	0.0789459	0.115839	0.0774247	0.220551	0.0989586	FALSE	FALSE	FALSE	FALSE	FALSE	FALSE	0.184344	0.201166	-0.166642	-0.218867	NA	NA	NA	NA	NA	NA	NA	NA	-0.0181873	-0.0564719	0.0827437	-0.00808456	-0.00599568	0.0281732	0.0752011	-0.0973786	NA	0.0533869	0.0576224	-0.00289908	-0.10811
Q7TPB1	1	0.45615	0.45615	0.0874977	0.158252	0.071925	0.148262	0.0779132	FALSE	FALSE	FALSE	FALSE	FALSE	FALSE	-0.0112708	0.000511361	0.000164687	0.0105947	0.027446	0.0186673	0.0245995	-0.0707128	NA	NA	NA	NA	NA	NA	NA	NA	NA	NA	NA	NA	NA	0.00808763	0.00958933	0.0123821	-0.0300591
Q7TPD0	1	0.332527	0.332527	0.181076	0.192641	0.0889242	0.106118	0.0987135	FALSE	FALSE	FALSE	FALSE	FALSE	FALSE	NA	NA	NA	NA	-0.105083	0.116097	-2.24e-05	-0.0109919	NA	NA	NA	NA	0.0194507	-0.0225463	0.102085	-0.0989889	NA	NA	NA	NA	NA	-0.0428161	0.0467754	0.0510311	-0.0549904
Q80SZ7	1	0.257679	0.257679	0.172841	0.127996	0.115565	0.127679	0.198239	FALSE	FALSE	FALSE	FALSE	FALSE	FALSE	-0.0363468	0.141295	-0.0483659	-0.0565827	NA	NA	NA	NA	-0.144883	0.170812	0.0396037	-0.0655328	NA	NA	NA	NA	-0.00305476	0.00945378	-0.0466175	0.0402184	NA	-0.0614281	0.107187	-0.0184599	-0.027299
Q80U96	1	0.613517	0.613517	0.0693551	0.0981663	0.053404	0.0998661	0.0656911	FALSE	FALSE	FALSE	FALSE	FALSE	FALSE	NA	NA	NA	NA	NA	NA	NA	NA	0.0511381	0.146692	-0.0696229	-0.139862	-0.0366763	-0.00773029	0.129098	-0.0846913	NA	NA	NA	NA	NA	0.00723092	0.0694807	0.0297375	-0.112277
Q80X82	1	0.39857	0.39857	0.0796721	0.123832	0.0779377	0.225322	0.0946658	FALSE	FALSE	FALSE	FALSE	FALSE	FALSE	0.159035	0.229021	-0.04313	-0.344925	-0.0917436	-0.0333134	0.0651736	0.0598834	NA	NA	NA	NA	NA	NA	NA	NA	0.0549302	-0.091324	-0.00951214	0.0459059	NA	0.0407404	0.0347944	0.00417713	-0.079712
Q8BFY9	1	0.31771	0.31771	0.129621	0.272808	0.0822299	0.117953	0.0796773	FALSE	FALSE	FALSE	FALSE	FALSE	FALSE	0.0738602	0.084141	-0.00815504	-0.149846	-0.0244678	0.0242151	0.0103793	-0.0101266	NA	NA	NA	NA	-0.0384325	0.0238054	0.235802	-0.221175	-0.0347114	-0.077832	-0.00895414	0.121498	NA	-0.00593787	0.0135824	0.0572681	-0.0649126
Q8BG07	1	0.575184	0.575184	0.0705648	0.106254	0.057933	0.120067	0.0699969	FALSE	FALSE	FALSE	FALSE	TRUE	TRUE	0.394714	0.219884	0.225445	-0.840044	0.887732	-0.128179	0.19787	-0.957422	-0.184101	0.704747	-0.215386	-0.30526	-0.519073	0.751687	0.49108	-0.723695	NA	NA	NA	NA	NA	0.144818	0.387035	0.174752	-0.706605
Q8BH59	1	0.56368	0.56368	0.0818328	0.0987035	0.0623224	0.108565	0.0848968	FALSE	FALSE	FALSE	FALSE	TRUE	FALSE	0.0114922	0.0484583	-0.0142455	-0.045705	-0.0291404	0.200614	-0.0765075	-0.0949664	0.0780413	0.204889	-0.0769434	-0.205987	-0.0690515	0.186881	0.142598	-0.260427	-0.0194993	-0.0731486	0.108686	-0.0160379	NA	-0.00563154	0.113539	0.0167175	-0.124625
Q8BH69	1	0.271061	0.271061	0.204544	0.144506	0.109161	0.116018	0.154709	FALSE	FALSE	FALSE	FALSE	FALSE	FALSE	NA	NA	NA	NA	-0.0997268	0.127052	0.0192584	-0.0465837	NA	NA	NA	NA	NA	NA	NA	NA	NA	NA	NA	NA	NA	-0.0997268	0.127052	0.0192584	-0.0465837
Q8BH79	1	0.519948	0.519948	0.0892167	0.102797	0.0693063	0.119838	0.0988942	FALSE	FALSE	FALSE	FALSE	FALSE	FALSE	NA	NA	NA	NA	-0.00414823	0.0712234	0.00275054	-0.0698257	NA	NA	NA	NA	NA	NA	NA	NA	NA	NA	NA	NA	NA	-0.00414823	0.0712234	0.00275054	-0.0698257
Q8BK67	1	0.358641	0.358641	0.161961	0.195281	0.0847351	0.106556	0.092826	FALSE	FALSE	FALSE	FALSE	FALSE	FALSE	0.0649954	-0.0453563	0.0442363	-0.0638754	-0.457083	0.091308	0.309494	0.0562805	-0.0175449	0.134704	-0.105897	-0.0112618	-0.148612	0.188272	0.157005	-0.196664	0.130983	0.158693	0.233288	-0.522964	NA	-0.0854524	0.105524	0.127625	-0.147697
Q8BKC5	1	0.266477	0.266477	0.235492	0.173126	0.100874	0.105188	0.118844	FALSE	TRUE	FALSE	FALSE	FALSE	FALSE	-0.047131	0.0439095	0.0156237	-0.0124022	-0.155839	0.0842985	0.0751801	-0.00363953	-0.0302741	0.188231	0.029437	-0.187394	-0.0710224	0.0213202	0.113212	-0.0635096	-0.0677719	0.005444	0.00942485	0.052903	NA	-0.0744077	0.0686407	0.0485755	-0.0428085
Q8BL97	1	0.590076	0.590076	0.0785302	0.0984988	0.0579601	0.0994166	0.075518	FALSE	FALSE	FALSE	FALSE	FALSE	FALSE	0.0291045	0.0236549	-0.0471074	-0.00565201	0.0852772	-0.0434412	-0.00590598	-0.03593	-0.0222335	0.0930343	-0.0601591	-0.0106417	-0.0978816	0.00645803	0.135592	-0.044168	NA	NA	NA	NA	NA	-0.00143333	0.0199265	0.00560479	-0.0240979
Q8BMG7	1	0.396733	0.396733	0.12889	0.204385	0.0777341	0.1103	0.0819589	FALSE	FALSE	FALSE	FALSE	FALSE	FALSE	-0.0510854	0.0546696	0.0132011	-0.0167853	NA	NA	NA	NA	NA	NA	NA	NA	-0.014216	0.076038	0.203469	-0.265291	NA	NA	NA	NA	NA	-0.0326507	0.0653538	0.108335	-0.141038
Q8BU14	1	0.570841	0.570841	0.0783213	0.1201	0.0582363	0.105004	0.0674972	FALSE	FALSE	FALSE	FALSE	FALSE	FALSE	NA	NA	NA	NA	NA	NA	NA	NA	NA	NA	NA	NA	0.00357076	0.030196	0.0229013	-0.0566681	NA	NA	NA	NA	NA	0.00357076	0.030196	0.0229013	-0.0566681
Q8BX70	1	0.545173	0.545173	0.0822142	0.0986611	0.0651012	0.117763	0.0910876	FALSE	FALSE	FALSE	FALSE	FALSE	FALSE	NA	NA	NA	NA	0.135176	-0.0091223	0.00247382	-0.128527	-0.0939241	0.0461233	-0.167897	0.131749	-0.104631	0.518991	0.0914782	-0.540716	0.0380405	-0.127949	0.0716214	0.0182873	NA	-0.00633463	0.107011	-0.000580786	-0.129802
Q8BXJ2	1	0.327737	0.327737	0.0840547	0.10793	0.088989	0.258387	0.132901	FALSE	FALSE	FALSE	FALSE	FALSE	FALSE	NA	NA	NA	NA	NA	NA	NA	NA	0.137305	0.185475	-0.0896083	-0.233171	NA	NA	NA	NA	NA	NA	NA	NA	NA	0.137305	0.185475	-0.0896083	-0.233171
Q8C6U2	1	0.384627	0.384627	0.150155	0.139361	0.0896046	0.114962	0.121291	FALSE	FALSE	FALSE	FALSE	FALSE	FALSE	NA	NA	NA	NA	0.0239935	0.0294889	0.00985112	-0.0633336	0.0180841	0.144222	-0.0512013	-0.111105	NA	NA	NA	NA	-0.13892	0.00603437	0.0889119	0.0439734	NA	-0.0322807	0.0599151	0.0158539	-0.0434883
Q8CC88	1	0.53658	0.53658	0.0731825	0.112459	0.0626915	0.139572	0.0755155	FALSE	FALSE	FALSE	FALSE	FALSE	FALSE	NA	NA	NA	NA	NA	NA	NA	NA	NA	NA	NA	NA	0.0672516	0.122326	0.0503356	-0.239913	NA	NA	NA	NA	NA	0.0672516	0.122326	0.0503356	-0.239913
Q8CCH2	1	0.37062	0.37062	0.119917	0.231587	0.0788313	0.119588	0.0794558	FALSE	FALSE	FALSE	FALSE	TRUE	TRUE	NA	NA	NA	NA	0.0512243	0.0503514	0.0856226	-0.187198	NA	NA	NA	NA	-0.0698313	0.0543453	0.189625	-0.174139	NA	NA	NA	NA	NA	-0.00930354	0.0523483	0.137624	-0.180669
Q8CCS6	1	0.379561	0.379561	0.0817179	0.109543	0.0823824	0.231086	0.11571	FALSE	FALSE	FALSE	FALSE	FALSE	FALSE	NA	NA	NA	NA	0.149846	-0.091859	-0.00226534	-0.0557218	0.076738	0.209877	-0.116796	-0.169819	-0.0695622	0.10772	0.0768337	-0.114991	0.0299997	0.033651	-0.0348936	-0.0287572	NA	0.0467554	0.0648472	-0.0192803	-0.0923222
Q8CGK3	1	0.304688	0.304688	0.133463	0.283301	0.0828834	0.116036	0.0796283	FALSE	FALSE	FALSE	FALSE	FALSE	FALSE	NA	NA	NA	NA	NA	NA	NA	NA	NA	NA	NA	NA	-0.048061	0.0768922	0.359765	-0.388596	NA	NA	NA	NA	NA	-0.048061	0.0768922	0.359765	-0.388596
Q8CGP6	1	0.332477	0.332477	0.113668	0.257193	0.0823298	0.134604	0.0797284	FALSE	FALSE	FALSE	FALSE	FALSE	FALSE	0.0204016	0.0234042	0.123933	-0.167738	NA	NA	NA	NA	NA	NA	NA	NA	NA	NA	NA	NA	NA	NA	NA	NA	NA	0.0204016	0.0234042	0.123933	-0.167738
Q8CHT0	1	0.369113	0.369113	0.0934306	0.18529	0.0824383	0.184763	0.0849649	FALSE	FALSE	FALSE	FALSE	FALSE	FALSE	NA	NA	NA	NA	0.159583	-0.106655	0.112677	-0.165604	NA	NA	NA	NA	0.00800415	0.179443	0.0609284	-0.248375	NA	NA	NA	NA	NA	0.0837934	0.036394	0.0868025	-0.20699
Q8JZN5	1	0.361125	0.361125	0.0966316	0.108053	0.0920417	0.18697	0.155178	FALSE	FALSE	FALSE	FALSE	TRUE	FALSE	NA	NA	NA	NA	0.0729292	0.217308	-0.0412418	-0.248995	NA	NA	NA	NA	0.0568891	0.0714332	-0.0273886	-0.100934	-0.0468643	0.106108	-0.0855859	0.0263426	NA	0.0276513	0.131616	-0.0514054	-0.107862
Q8K003	1	0.312791	0.312791	0.0907896	0.177086	0.0888756	0.239455	0.0910022	FALSE	FALSE	FALSE	FALSE	FALSE	FALSE	0.0813213	-0.0285277	-0.00245179	-0.0503418	0.0791453	-0.153821	0.11481	-0.0401337	NA	NA	NA	NA	NA	NA	NA	NA	0.251711	0.257532	0.110615	-0.619858	NA	0.137392	0.0250611	0.0743244	-0.236778
Q8K1B8	1	0.237554	0.237554	0.188124	0.129693	0.119633	0.123428	0.201569	FALSE	FALSE	FALSE	FALSE	FALSE	FALSE	-0.0410096	0.0439008	-0.0020445	-0.000846751	-0.0242327	0.0194213	0.0472374	-0.0424259	-0.0281056	-0.000850556	-0.0148171	0.0437732	-0.00723036	0.0433724	-0.0356919	-0.000450227	0.000513522	0.0428357	-0.0177939	-0.0255552	NA	-0.0200129	0.0297359	-0.00462201	-0.00510099
Q8K297	1	0.443683	0.443683	0.0962178	0.179207	0.0726509	0.131586	0.0766553	FALSE	FALSE	FALSE	FALSE	FALSE	FALSE	NA	NA	NA	NA	0.14544	-0.0871924	0.0282277	-0.0864753	NA	NA	NA	NA	-0.0980696	0.188112	0.145113	-0.235156	NA	NA	NA	NA	NA	0.0236852	0.0504599	0.0866705	-0.160816
Q8K2F8	1	0.253407	0.253407	0.124781	0.110541	0.113037	0.155768	0.242467	FALSE	FALSE	FALSE	FALSE	FALSE	FALSE	NA	NA	NA	NA	0.0217375	-0.038489	-0.0683021	0.0850536	-0.233455	0.464491	-0.10648	-0.124556	NA	NA	NA	NA	0.142716	-0.0169031	-0.0291449	-0.0966677	NA	-0.0230006	0.136366	-0.0679755	-0.0453902
Q8R4A1	1	0.555917	0.555917	0.0863563	0.126691	0.06038	0.100635	0.0700213	FALSE	FALSE	FALSE	FALSE	FALSE	FALSE	0.00503437	0.0744756	-0.0302021	-0.0493079	-0.0922749	-0.078769	0.0789442	0.0920997	0.135058	0.158708	0.00426163	-0.298028	0.012268	0.0334629	0.0974697	-0.143201	-0.0758324	0.012986	0.00798367	0.0548628	NA	-0.00314941	0.0401727	0.0316914	-0.0687147
Q8VED5	1	0.305855	0.305855	0.118304	0.282495	0.0835507	0.130614	0.0791816	FALSE	FALSE	FALSE	FALSE	FALSE	FALSE	NA	NA	NA	NA	NA	NA	NA	NA	NA	NA	NA	NA	-0.0759034	-0.0743381	0.0938836	0.0563579	0.142895	0.147488	0.510341	-0.800724	NA	0.0334957	0.0365752	0.302112	-0.372183
Q8VH51	1	0.315835	0.315835	0.163525	0.241179	0.0855608	0.107043	0.0868572	FALSE	FALSE	FALSE	FALSE	FALSE	FALSE	-0.192926	0.0949075	0.174601	-0.076582	0.0728823	-0.0905448	0.0400811	-0.0224185	-0.0676414	0.0877424	0.042563	-0.062664	0.0315596	0.0688347	0.127872	-0.228266	-0.0157446	0.00699945	-0.0219868	0.0307319	NA	-0.0343741	0.0335878	0.072626	-0.0718398
Q8VHF5	1	0.402205	0.402205	0.0833264	0.107358	0.0815243	0.207103	0.118483	FALSE	FALSE	TRUE	FALSE	TRUE	FALSE	0.0503727	0.154438	-0.10204	-0.102771	0.0957202	0.123594	-0.0882526	-0.131061	0.174961	0.0952205	-0.0220119	-0.248169	-0.0782382	0.12712	0.117455	-0.166336	0.0333074	0.0189421	-0.0517409	-0.000508635	NA	0.0552246	0.103863	-0.0293181	-0.129769
Q8VHT6	1	0.233667	0.233667	0.095883	0.102228	0.10993	0.230725	0.227567	FALSE	FALSE	FALSE	FALSE	FALSE	FALSE	NA	NA	NA	NA	NA	NA	NA	NA	NA	NA	NA	NA	0.0258952	0.0618721	-0.051215	-0.0365523	NA	NA	NA	NA	NA	0.0258952	0.0618721	-0.051215	-0.0365523
Q91V64	1	0.321704	0.321704	0.141161	0.123006	0.103292	0.135834	0.175003	FALSE	FALSE	FALSE	FALSE	FALSE	FALSE	NA	NA	NA	NA	NA	NA	NA	NA	NA	NA	NA	NA	-0.114272	0.316838	-0.0539836	-0.148582	NA	NA	NA	NA	NA	-0.114272	0.316838	-0.0539836	-0.148582
Q91V92	1	0.283709	0.283709	0.0875357	0.165247	0.0907643	0.279183	0.0935612	FALSE	FALSE	TRUE	FALSE	TRUE	TRUE	0.0213266	0.0156574	0.0466756	-0.0836596	0.184261	-0.0898773	-0.00929444	-0.0850888	0.0742307	0.0728924	0.0625336	-0.209657	0.0519152	0.0351678	0.128335	-0.215418	0.216464	0.0361341	-0.0413315	-0.211266	NA	0.109639	0.0139949	0.0373837	-0.161018
Q91VK1	1	0.528707	0.528707	0.0787035	0.0983273	0.0666749	0.133857	0.0937302	FALSE	FALSE	FALSE	FALSE	TRUE	FALSE	0.0969027	0.102029	-0.0530247	-0.145907	NA	NA	NA	NA	-0.00458171	0.435372	0.0443088	-0.475099	NA	NA	NA	NA	NA	NA	NA	NA	NA	0.0461605	0.268701	-0.00435795	-0.310503
Q91YH5	1	0.493149	0.493149	0.1118	0.126419	0.0719068	0.104835	0.0918907	FALSE	FALSE	FALSE	FALSE	FALSE	FALSE	-0.0563005	0.156242	0.0634877	-0.16343	NA	NA	NA	NA	NA	NA	NA	NA	NA	NA	NA	NA	NA	NA	NA	NA	NA	-0.0563005	0.156242	0.0634877	-0.16343
Q91YP3	1	0.290515	0.290515	0.101546	0.234295	0.0917559	0.194976	0.0869117	FALSE	FALSE	FALSE	FALSE	FALSE	FALSE	0.0866483	-0.0771888	0.0322352	-0.0416946	-0.0327737	0.0362566	0.109365	-0.112847	0.0172862	0.146275	-0.0351443	-0.128417	0.278337	-0.0826868	-0.0323138	-0.163336	-0.122391	-0.0318989	0.184612	-0.0303222	NA	0.0454213	-0.00184864	0.0517507	-0.0953234
Q920B9	1	0.571075	0.571075	0.0828907	0.119703	0.0586127	0.0988656	0.068853	FALSE	FALSE	FALSE	FALSE	TRUE	TRUE	0.0406576	0.115219	-0.0679456	-0.0879309	0.125939	-0.0496894	0.088503	-0.164753	-0.0379325	0.157881	-0.0476578	-0.0722909	-0.150628	0.116469	0.254634	-0.220475	-0.00256611	0.063494	0.0590545	-0.119982	NA	-0.0049059	0.0806748	0.0573176	-0.133086
Q920L2	1	0.606106	0.606106	0.0740207	0.103021	0.0544817	0.0959157	0.0664546	FALSE	FALSE	TRUE	FALSE	TRUE	TRUE	0.0372353	0.0314203	0.0819249	-0.15058	0.0616126	0.0339646	0.03214	-0.127717	-0.0316092	0.397791	0.081313	-0.447495	-0.115172	0.197909	0.177654	-0.260391	0.0508697	0.0286425	-0.0225375	-0.0569747	NA	0.000587273	0.137946	0.0700989	-0.208632
Q921F2	1	0.296582	0.296582	0.211005	0.177905	0.0962033	0.106328	0.111977	FALSE	FALSE	FALSE	FALSE	FALSE	FALSE	0.00898347	-0.0702895	0.0317959	0.0295101	0.0725457	-0.0165885	-0.0792075	0.0232503	-0.0421151	0.0798988	-0.0313517	-0.00643196	-0.173984	0.137636	0.0782269	-0.041879	-0.0196728	0.0250799	0.12296	-0.128367	NA	-0.0308485	0.0311473	0.0244847	-0.0247835
Q921M3	1	0.366828	0.366828	0.165316	0.154513	0.0898329	0.110547	0.112963	FALSE	FALSE	FALSE	FALSE	FALSE	FALSE	-0.0392802	0.0223825	-0.015211	0.0321086	0.00526021	0.0395335	0.0122452	-0.0570389	-0.00994952	0.109382	-0.0480328	-0.0513994	-0.0944804	0.0754639	0.0869429	-0.0679263	-0.0215777	-0.00896815	0.0794093	-0.0488634	NA	-0.0320055	0.0475587	0.0230707	-0.0386239
Q923D2	1	0.313081	0.313081	0.0791689	0.112163	0.0853613	0.29651	0.113715	FALSE	FALSE	FALSE	FALSE	FALSE	FALSE	NA	NA	NA	NA	NA	NA	NA	NA	0.113797	0.0932823	-0.0374629	-0.169616	NA	NA	NA	NA	NA	NA	NA	NA	NA	0.113797	0.0932823	-0.0374629	-0.169616
Q924S5	1	0.4586	0.4586	0.0770921	0.111342	0.0724192	0.187283	0.093264	FALSE	FALSE	FALSE	FALSE	FALSE	FALSE	0.0379055	0.241614	-0.0835156	-0.196004	0.0398926	0.093005	-0.0100921	-0.122805	0.0619837	0.0905776	0.0333974	-0.185959	NA	NA	NA	NA	0.0735017	-0.123428	0.0668374	-0.0169111	NA	0.0533209	0.0754422	0.00165676	-0.13042
Q99J56	1	0.349796	0.349796	0.0798549	0.113735	0.0829442	0.263964	0.109705	FALSE	FALSE	FALSE	FALSE	FALSE	FALSE	0.164233	0.0763512	-0.0768838	-0.1637	NA	NA	NA	NA	0.20693	0.0760639	-0.062071	-0.220923	-0.122378	0.0824433	0.074248	-0.0343131	NA	NA	NA	NA	NA	0.0829282	0.0782861	-0.0215689	-0.139645
Q99JI4	1	0.480216	0.480216	0.099158	0.108415	0.0758551	0.124779	0.111576	FALSE	FALSE	FALSE	FALSE	TRUE	FALSE	0.0218234	0.0067512	-0.0122665	-0.0163081	-0.0907745	0.101048	0.0173319	-0.0276055	-0.00329117	0.156903	-0.00192024	-0.151691	0.078016	0.0495384	0.0148569	-0.142411	-0.0530189	0.063115	-0.0188643	0.00876813	NA	-0.00944902	0.0754711	-0.000172456	-0.0658496
Q99JR1	1	0.468951	0.468951	0.0772841	0.106971	0.0719744	0.178777	0.0960425	FALSE	FALSE	FALSE	FALSE	FALSE	FALSE	NA	NA	NA	NA	NA	NA	NA	NA	NA	NA	NA	NA	NA	NA	NA	NA	0.0472097	0.0831723	-0.00394158	-0.12644	NA	0.0472097	0.0831723	-0.00394158	-0.12644
Q99JY0	1	0.529308	0.529308	0.0978456	0.113028	0.0672012	0.104191	0.0884267	FALSE	FALSE	FALSE	FALSE	TRUE	FALSE	-0.0310164	0.207591	-0.0349058	-0.141669	NA	NA	NA	NA	-0.0696501	0.203367	0.156231	-0.289948	NA	NA	NA	NA	NA	NA	NA	NA	NA	-0.0503332	0.205479	0.0606624	-0.215808
Q99KI0	1	0.510142	0.510142	0.0740367	0.107515	0.0663706	0.157707	0.0842286	FALSE	FALSE	TRUE	FALSE	TRUE	FALSE	-0.0133013	0.0625253	0.03102	-0.080244	0.165046	0.0641789	-0.0303054	-0.198919	-0.0106957	0.122205	0.0359235	-0.147432	NA	NA	NA	NA	NA	NA	NA	NA	NA	0.0470162	0.0829696	0.0122127	-0.142198
Q99L47	1	0.289156	0.289156	0.19997	0.148505	0.104754	0.114645	0.142971	FALSE	FALSE	FALSE	FALSE	FALSE	FALSE	NA	NA	NA	NA	NA	NA	NA	NA	-0.0883977	0.113308	0.0274573	-0.0523678	NA	NA	NA	NA	NA	NA	NA	NA	NA	-0.0883977	0.113308	0.0274573	-0.0523678
Q99LF4	1	0.302271	0.302271	0.202545	0.194944	0.0927035	0.105033	0.102504	FALSE	FALSE	FALSE	FALSE	FALSE	FALSE	-0.131601	-0.00125908	0.090693	0.0421669	-0.0228665	0.030277	0.00848745	-0.0158979	-0.0141404	0.0618122	-0.0233561	-0.0243158	-0.0481571	0.0765551	0.251947	-0.280345	-0.0178729	0.0562033	-0.0821638	0.0438334	NA	-0.0469275	0.0447177	0.0491215	-0.0469117
Q99LU0	1	0.604456	0.604456	0.0736575	0.0951551	0.0556587	0.0990672	0.0720056	FALSE	FALSE	FALSE	FALSE	TRUE	FALSE	NA	NA	NA	NA	0.0420376	0.0337804	0.0403659	-0.116184	-0.0122497	0.0657181	-0.0577557	0.00428737	-0.0650625	0.167891	0.0107258	-0.113554	0.0339846	0.0038604	0.0838677	-0.121713	NA	-0.000322513	0.0678124	0.0193009	-0.0867909
Q99ML5	1	0.398718	0.398718	0.081386	0.133766	0.0781239	0.217325	0.0906815	FALSE	FALSE	FALSE	FALSE	FALSE	FALSE	0.0788529	0.0561005	-0.0134743	-0.121479	0.0441993	-0.014458	0.0879985	-0.11774	0.146428	0.148271	-0.116602	-0.178097	NA	NA	NA	NA	-0.0986838	-0.0653778	0.0910365	0.073025	NA	0.0426992	0.0311338	0.0122396	-0.0860726
Q99NA5	1	0.551071	0.551071	0.0750026	0.119211	0.0606711	0.123461	0.0705834	FALSE	FALSE	TRUE	FALSE	TRUE	TRUE	-0.00389504	0.184448	-0.00142038	-0.179133	0.10295	0.15025	-0.0562376	-0.196962	-0.0115906	0.107197	-0.0229759	-0.0726304	-0.0407095	0.0692532	0.38564	-0.414183	0.147827	-0.0537464	-0.000838776	-0.0932413	NA	0.0389163	0.0914804	0.0608334	-0.19123
Q99PF5	1	0.550088	0.550088	0.0743831	0.117635	0.0608326	0.125891	0.0711712	FALSE	FALSE	FALSE	FALSE	FALSE	FALSE	0.00719995	-0.0244133	0.0261211	-0.00890771	0.112293	-0.00280807	-0.0396298	-0.0698547	-0.0422489	0.0495342	-0.0131828	0.00589754	-0.056309	0.0741459	0.0907493	-0.108586	0.0186255	-0.00911221	-0.0099247	0.000411427	NA	0.00791202	0.0174693	0.0108266	-0.0362079
Q99PL5	1	0.313718	0.313718	0.133436	0.274512	0.0825322	0.115796	0.0800051	FALSE	FALSE	FALSE	FALSE	FALSE	FALSE	-0.102303	0.0848558	0.0607089	-0.0432618	0.304269	-0.279316	0.157689	-0.182641	-0.0510467	0.112689	0.0854751	-0.147117	-0.174352	0.16448	0.211662	-0.20179	-0.0431239	0.0284025	-0.0644562	0.0791777	NA	-0.0133113	0.0222222	0.0902156	-0.0991266
Q99PV0	1	0.491097	0.491097	0.105379	0.114368	0.0738097	0.112903	0.102444	FALSE	FALSE	FALSE	FALSE	FALSE	FALSE	0.0308971	0.104584	-0.0602629	-0.0752186	-0.0187533	0.0180708	-0.00745329	0.00813578	0.00049699	0.179205	-0.0586854	-0.121016	-0.0999456	0.055965	0.149913	-0.105932	0.0192859	-0.0870236	0.0193251	0.0484126	NA	-0.0136038	0.0541602	0.00856726	-0.0491237
Q9CPW5	1	0.598757	0.598757	0.0706412	0.09287	0.0562978	0.107596	0.0738383	FALSE	FALSE	FALSE	FALSE	FALSE	FALSE	NA	NA	NA	NA	0.00993963	0.0857792	0.0172374	-0.112956	NA	NA	NA	NA	NA	NA	NA	NA	NA	NA	NA	NA	NA	0.00993963	0.0857792	0.0172374	-0.112956
Q9CQ19	1	0.299013	0.299013	0.102105	0.107773	0.102203	0.195739	0.193167	FALSE	FALSE	FALSE	FALSE	FALSE	FALSE	NA	NA	NA	NA	NA	NA	NA	NA	NA	NA	NA	NA	0.0792047	0.420072	-0.226947	-0.27233	NA	NA	NA	NA	NA	0.0792047	0.420072	-0.226947	-0.27233
Q9CQD1	1	0.496774	0.496774	0.0986479	0.155392	0.0669863	0.108008	0.0741922	FALSE	FALSE	FALSE	FALSE	FALSE	FALSE	0.041408	0.115979	-0.0603688	-0.0970181	-0.0652369	0.00488843	0.0313524	0.0289961	0.10371	-0.0144324	0.11691	-0.206187	-0.0989836	0.0536533	0.0932143	-0.047884	NA	NA	NA	NA	NA	-0.00477567	0.040022	0.0452769	-0.0805233
Q9CQE8	1	0.281775	0.281775	0.102271	0.24041	0.0928339	0.195712	0.0869974	FALSE	FALSE	FALSE	FALSE	FALSE	FALSE	NA	NA	NA	NA	-0.149968	0.0611992	0.0219884	0.0667806	0.193128	0.255814	-0.00497311	-0.443968	-0.0237215	-0.0545509	0.222164	-0.143892	0.236101	-0.286734	0.0532174	-0.00258515	NA	0.0638849	-0.00606793	0.0730993	-0.130916
Q9CQM9	1	0.396036	0.396036	0.146626	0.139586	0.0874696	0.113562	0.116721	FALSE	FALSE	FALSE	FALSE	FALSE	FALSE	-0.215338	0.246378	0.126301	-0.157341	NA	NA	NA	NA	-0.00112348	0.063549	0.00829098	-0.0707165	-0.0807333	0.0958831	0.0120332	-0.027183	0.0861427	-0.00795648	-0.0269383	-0.051248	NA	-0.052763	0.0994635	0.0299217	-0.0766222
Q9CQY5	1	0.536941	0.536941	0.0731528	0.0998376	0.0639194	0.141529	0.0846205	FALSE	FALSE	FALSE	FALSE	FALSE	FALSE	0.0738477	-0.0367735	-0.064695	0.0276208	0.030927	0.0335809	-0.0192515	-0.0452564	NA	NA	NA	NA	-0.0883698	0.0475295	0.0870872	-0.046247	NA	NA	NA	NA	NA	0.0054683	0.014779	0.0010469	-0.0212942
Q9CSH3	1	0.313298	0.313298	0.126755	0.116254	0.104056	0.148894	0.190743	FALSE	FALSE	FALSE	FALSE	FALSE	FALSE	0.0468884	0.144821	-0.204113	0.0124037	NA	NA	NA	NA	NA	NA	NA	NA	-0.0975029	0.0951617	0.129696	-0.127355	NA	NA	NA	NA	NA	-0.0253073	0.119991	-0.0372083	-0.0574757
Q9CWM4	1	0.488281	0.488281	0.114306	0.134459	0.0715855	0.103298	0.0880707	FALSE	FALSE	FALSE	FALSE	FALSE	FALSE	NA	NA	NA	NA	-0.00738204	0.0654944	-0.00239668	-0.0557156	NA	NA	NA	NA	-0.0756335	0.0251984	0.0598531	-0.00941798	0.0109308	0.0918714	0.042283	-0.145085	NA	-0.0240282	0.0608547	0.0332465	-0.070073
Q9CX56	1	0.400546	0.400546	0.13264	0.126267	0.0887721	0.121939	0.129836	FALSE	FALSE	FALSE	FALSE	TRUE	FALSE	-0.0119139	0.244678	-0.117373	-0.115392	-0.0433377	0.154884	0.00226266	-0.113808	-0.0377979	0.0710367	0.0367734	-0.0700122	-0.0835639	0.0342531	0.107839	-0.0585285	-0.0444505	0.0671766	0.0133508	-0.0360769	NA	-0.0442128	0.114406	0.00857069	-0.0787636
Q9CXY6	1	0.35032	0.35032	0.125339	0.245915	0.0803318	0.118149	0.0799457	FALSE	FALSE	FALSE	FALSE	FALSE	TRUE	-0.0105729	-0.0150626	0.00681605	0.0188194	0.119546	-0.0561505	0.00952849	-0.0729243	-0.0165896	0.0721997	0.0497909	-0.105401	-0.11128	0.136815	0.156269	-0.181803	-0.0160693	-0.0281239	0.10507	-0.0608768	NA	-0.00699316	0.0219355	0.0654948	-0.0804372
Q9CYN2	1	0.35197	0.35197	0.108542	0.237605	0.0814422	0.140323	0.0801174	FALSE	FALSE	FALSE	FALSE	FALSE	FALSE	0.0508579	-0.0407636	0.0151148	-0.0252091	-0.0201289	0.0307611	0.00897033	-0.0196025	0.0193264	0.0414437	-0.0226827	-0.0380874	-0.0511349	0.0615868	0.0882997	-0.0987516	0.0331067	-0.0631211	0.0364132	-0.00639885	NA	0.00640544	0.00598138	0.0252231	-0.0376099
Q9D0M3	1	0.52428	0.52428	0.0730836	0.106569	0.0646071	0.150012	0.0814475	FALSE	FALSE	FALSE	FALSE	TRUE	FALSE	0.00405803	0.0482759	0.00341746	-0.0557514	0.17902	0.0531468	-0.0441412	-0.188026	NA	NA	NA	NA	-0.0277393	0.190158	0.0961888	-0.258607	NA	NA	NA	NA	NA	0.0517797	0.0971935	0.0184884	-0.167462
Q9D0T1	1	0.420899	0.420899	0.107165	0.198266	0.0745278	0.121633	0.0775092	FALSE	FALSE	FALSE	FALSE	FALSE	FALSE	0.0589701	-0.0109285	0.0333636	-0.0814052	0.107593	0.0446232	-0.0228919	-0.129324	NA	NA	NA	NA	-0.158714	0.0781435	0.207554	-0.126984	NA	NA	NA	NA	NA	0.0026163	0.0372794	0.0726754	-0.112571
Q9D0W5	1	0.428861	0.428861	0.137055	0.153989	0.079133	0.106174	0.0947893	FALSE	FALSE	FALSE	FALSE	FALSE	FALSE	-0.0124912	0.0227059	0.0154564	-0.0256711	NA	NA	NA	NA	0.0170741	-0.0350836	0.0412813	-0.0232718	-0.0644971	0.120437	0.015807	-0.0717473	NA	NA	NA	NA	NA	-0.0199714	0.0360199	0.0241816	-0.0402301
Q9D1M4	1	0.298513	0.298513	0.152515	0.12561	0.107613	0.132809	0.18294	FALSE	FALSE	FALSE	FALSE	FALSE	FALSE	NA	NA	NA	NA	NA	NA	NA	NA	NA	NA	NA	NA	-0.0514193	0.117058	-0.019162	-0.0464764	NA	NA	NA	NA	NA	-0.0514193	0.117058	-0.019162	-0.0464764
Q9D2N9	1	0.355629	0.355629	0.148778	0.131051	0.0964299	0.123859	0.144252	FALSE	FALSE	FALSE	FALSE	FALSE	FALSE	-0.0696675	0.121644	-0.0029912	-0.0838188	NA	NA	NA	NA	NA	NA	NA	NA	NA	NA	NA	NA	NA	NA	NA	NA	NA	-0.0696675	0.121644	-0.0029912	-0.0838188
Q9D3G5	1	0.357758	0.357758	0.0968959	0.200612	0.0834926	0.176994	0.0842477	FALSE	FALSE	FALSE	FALSE	FALSE	FALSE	NA	NA	NA	NA	NA	NA	NA	NA	NA	NA	NA	NA	NA	NA	NA	NA	0.0433618	0.0166157	0.0554361	-0.115414	NA	0.0433618	0.0166157	0.0554361	-0.115414
Q9D662	1	0.269934	0.269934	0.198893	0.141254	0.110412	0.117993	0.161514	FALSE	FALSE	FALSE	FALSE	FALSE	FALSE	NA	NA	NA	NA	NA	NA	NA	NA	NA	NA	NA	NA	-0.0638702	0.0856602	0.00751218	-0.0293022	NA	NA	NA	NA	NA	-0.0638702	0.0856602	0.00751218	-0.0293022
Q9D6Z1	1	0.30037	0.30037	0.0885483	0.168035	0.0894887	0.260946	0.0926111	FALSE	FALSE	TRUE	FALSE	FALSE	TRUE	0.0563326	0.0606925	-0.0523068	-0.0647182	0.15814	-0.00912428	-0.0632617	-0.0857543	NA	NA	NA	NA	-0.0162839	0.012093	0.166428	-0.162238	0.151106	-0.00322035	0.0916294	-0.239515	NA	0.0873238	0.0151102	0.0356223	-0.138056
Q9D823	1	0.319861	0.319861	0.194453	0.170763	0.0942948	0.108055	0.112573	FALSE	FALSE	FALSE	FALSE	FALSE	FALSE	NA	NA	NA	NA	NA	NA	NA	NA	NA	NA	NA	NA	-0.391368	0.448419	0.30418	-0.361232	NA	NA	NA	NA	NA	-0.391368	0.448419	0.30418	-0.361232
Q9D880	1	0.471722	0.471722	0.111506	0.16187	0.070579	0.105491	0.0788325	FALSE	FALSE	FALSE	FALSE	FALSE	FALSE	NA	NA	NA	NA	-0.058042	0.0922007	0.0422549	-0.0764136	NA	NA	NA	NA	-0.00379514	0.144621	0.192762	-0.333588	-0.0210695	0.00912802	0.0285696	-0.0166282	NA	-0.0276355	0.0819833	0.0878622	-0.14221
Q9D8E6	1	0.241207	0.241207	0.232081	0.147108	0.11301	0.111578	0.155018	FALSE	FALSE	FALSE	FALSE	FALSE	FALSE	NA	NA	NA	NA	NA	NA	NA	NA	-0.159735	0.170943	0.0348396	-0.0460475	NA	NA	NA	NA	NA	NA	NA	NA	NA	-0.159735	0.170943	0.0348396	-0.0460475
Q9D8V7	1	0.286861	0.286861	0.173758	0.133306	0.109122	0.124758	0.172195	FALSE	FALSE	FALSE	FALSE	FALSE	FALSE	0.144199	-0.0395659	-0.108585	0.00395209	-0.379306	0.0691674	0.061066	0.249072	0.0241751	0.175285	0.0928509	-0.292311	0.103459	-0.0223736	-0.0531633	-0.0279218	NA	NA	NA	NA	NA	-0.0268682	0.0456282	-0.00195784	-0.0168021
Q9D8W5	1	0.408794	0.408794	0.136534	0.131421	0.0865317	0.116484	0.120235	FALSE	FALSE	FALSE	FALSE	FALSE	FALSE	0.0283444	-0.0635294	0.0183375	0.0168476	-0.079678	0.0735531	0.0336522	-0.0275273	0.0240162	0.107951	-0.0467183	-0.0852494	-0.0111415	0.0597373	0.0453179	-0.0939137	-0.0645112	0.0529355	-0.00622921	0.0178049	NA	-0.020594	0.0461296	0.00887202	-0.0344076
Q9D902	1	0.285201	0.285201	0.0921775	0.105802	0.099915	0.241007	0.175898	FALSE	FALSE	FALSE	FALSE	FALSE	FALSE	NA	NA	NA	NA	NA	NA	NA	NA	NA	NA	NA	NA	0.0750453	0.152983	-0.0989066	-0.129122	NA	NA	NA	NA	NA	0.0750453	0.152983	-0.0989066	-0.129122
Q9D967	1	0.576884	0.576884	0.0831644	0.115202	0.0582656	0.0967645	0.0697189	FALSE	FALSE	FALSE	FALSE	FALSE	FALSE	-0.0441741	0.0188194	0.0221096	0.00324505	NA	NA	NA	NA	NA	NA	NA	NA	NA	NA	NA	NA	0.031043	0.102753	0.0535486	-0.187344	NA	-0.00656553	0.0607861	0.0378291	-0.0920497
Q9DB15	1	0.398567	0.398567	0.0792936	0.114484	0.0785886	0.226973	0.102094	FALSE	FALSE	TRUE	FALSE	TRUE	FALSE	0.0817392	0.154165	-0.0479163	-0.187988	0.0894262	0.0340746	0.0261391	-0.14964	NA	NA	NA	NA	NA	NA	NA	NA	NA	NA	NA	NA	NA	0.0855827	0.09412	-0.0108886	-0.168814
Q9DBB4	1	0.393107	0.393107	0.0927644	0.107068	0.0867707	0.180974	0.139316	FALSE	FALSE	FALSE	FALSE	FALSE	FALSE	NA	NA	NA	NA	-0.116793	0.0894365	0.0885688	-0.061212	NA	NA	NA	NA	0.179012	0.179715	-0.175022	-0.183705	NA	NA	NA	NA	NA	0.0311095	0.134576	-0.0432268	-0.122458
Q9DBR1	1	0.316547	0.316547	0.129006	0.117371	0.103701	0.146167	0.187208	FALSE	FALSE	FALSE	FALSE	FALSE	FALSE	NA	NA	NA	NA	NA	NA	NA	NA	NA	NA	NA	NA	-0.0719852	0.302422	-0.0855798	-0.144857	NA	NA	NA	NA	NA	-0.0719852	0.302422	-0.0855798	-0.144857
Q9EPB1	1	0.306915	0.306915	0.107817	0.109471	0.102448	0.178489	0.194861	FALSE	FALSE	FALSE	FALSE	FALSE	FALSE	0.0531455	-0.0410693	0.0481727	-0.0602489	-0.00717599	0.113807	2.92e-05	-0.10666	0.0404413	0.0308783	-0.0754856	0.00416598	-0.0326864	0.12801	-0.0382646	-0.0570593	-0.0388455	0.00816302	-0.0479799	0.0786624	NA	0.00297579	0.0479579	-0.0227057	-0.0282281
Q9EPK7	1	0.396318	0.396318	0.0829165	0.140839	0.0786281	0.212231	0.0890676	FALSE	FALSE	FALSE	FALSE	FALSE	FALSE	0.0639908	-0.0209236	-0.000618657	-0.0424485	NA	NA	NA	NA	NA	NA	NA	NA	0.014275	0.0694152	0.0812385	-0.164929	0.0328719	0.0253742	-0.036459	-0.0217871	NA	0.0370459	0.0246219	0.0147203	-0.0763881
Q9EPV5	1	0.502891	0.502891	0.0775692	0.126418	0.0665994	0.149361	0.0771615	FALSE	FALSE	FALSE	FALSE	FALSE	FALSE	0.0697081	0.197512	-0.122051	-0.145168	0.0227569	-0.0382371	0.0512464	-0.0357661	NA	NA	NA	NA	-0.015963	0.0166433	0.0396847	-0.040365	-0.0144186	-0.0887752	0.0849932	0.0182005	NA	0.0155209	0.0217856	0.0134683	-0.0507747
Q9EQP2	1	0.328822	0.328822	0.089244	0.107171	0.0926384	0.232322	0.149803	FALSE	FALSE	FALSE	FALSE	FALSE	FALSE	0.0521875	-0.0127381	-0.0417627	0.00231329	-0.0090323	0.0352309	0.0415536	-0.0677522	0.0131256	0.117645	-0.00426106	-0.126509	-0.0297271	0.0216269	-0.00326723	0.0113674	0.0546725	-0.00246737	-0.0708713	0.0233328	NA	0.0162452	0.0318594	-0.0157217	-0.0314496
Q9ER34	1	0.564372	0.564372	0.0856022	0.121783	0.0595892	0.0985637	0.0700906	FALSE	FALSE	FALSE	FALSE	FALSE	FALSE	NA	NA	NA	NA	NA	NA	NA	NA	NA	NA	NA	NA	-0.0317219	0.0885269	0.122707	-0.179512	0.0145434	0.0717914	-0.00868306	-0.0776517	NA	-0.00858925	0.0801592	0.0570117	-0.128582
Q9ERK4	1	0.573642	0.573642	0.0846415	0.115532	0.058834	0.0966408	0.0707097	FALSE	FALSE	FALSE	FALSE	FALSE	FALSE	-0.0345059	0.0241851	-0.00580143	0.0161222	-0.0272856	0.0764887	0.00237572	-0.0515788	-0.0463412	0.0328601	0.0186866	-0.00520548	-0.0499657	0.0468751	0.105876	-0.102786	0.133527	0.00337189	-0.00978527	-0.127113	NA	-0.00491436	0.0367562	0.0222704	-0.0541122
Q9ERR2	1	0.561335	0.561335	0.0848212	0.124382	0.0597083	0.100305	0.0694482	FALSE	FALSE	FALSE	FALSE	FALSE	FALSE	NA	NA	NA	NA	NA	NA	NA	NA	NA	NA	NA	NA	-0.00717808	0.116023	0.0891369	-0.197981	NA	NA	NA	NA	NA	-0.00717808	0.116023	0.0891369	-0.197981
Q9ERU9	1	0.431223	0.431223	0.0906247	0.169848	0.0748137	0.153953	0.0795375	FALSE	FALSE	FALSE	FALSE	FALSE	FALSE	NA	NA	NA	NA	0.0842034	-0.0416115	0.00914087	-0.0517327	NA	NA	NA	NA	-0.0352416	0.0892865	0.0660549	-0.1201	NA	NA	NA	NA	NA	0.0244809	0.0238375	0.0375979	-0.0859163
Q9JHU4	1	0.297225	0.297225	0.138205	0.119536	0.107506	0.141678	0.19585	FALSE	FALSE	FALSE	FALSE	FALSE	FALSE	NA	NA	NA	NA	-0.0377191	0.119192	-0.032708	-0.0487653	NA	NA	NA	NA	NA	NA	NA	NA	NA	NA	NA	NA	NA	-0.0377191	0.119192	-0.032708	-0.0487653
Q9JI85	1	0.31824	0.31824	0.119702	0.272978	0.082547	0.127304	0.0792287	FALSE	FALSE	FALSE	FALSE	FALSE	TRUE	0.00171039	0.000533424	0.240659	-0.242903	0.242398	0.0391957	-0.0115642	-0.27003	-0.0265133	0.0303343	0.16631	-0.170131	-0.109634	-0.00205393	0.227629	-0.115942	-0.0676779	0.0515877	0.0602844	-0.0441943	NA	0.0080568	0.0239195	0.136664	-0.16864
Q9JIQ3	1	0.339752	0.339752	0.0803596	0.1279	0.0827061	0.271043	0.0982394	FALSE	FALSE	FALSE	FALSE	FALSE	FALSE	NA	NA	NA	NA	NA	NA	NA	NA	NA	NA	NA	NA	NA	NA	NA	NA	0.112412	0.0662168	0.00402241	-0.182652	NA	0.112412	0.0662168	0.00402241	-0.182652
Q9JIX8	1	0.521387	0.521387	0.0766859	0.0992897	0.0669095	0.14321	0.0925182	FALSE	FALSE	FALSE	FALSE	FALSE	FALSE	0.0713904	-0.0094873	0.0466071	-0.10851	-0.00379288	-0.0747465	0.0698103	0.00872912	0.170212	0.378929	-0.37754	-0.343202	-0.0643767	0.163774	0.194927	-0.294324	-0.0720201	0.0135065	0.0124857	0.0460278	NA	0.0202825	0.0943951	-0.010742	-0.138256
Q9JK11	1	0.314613	0.314613	0.18753	0.149738	0.1	0.114282	0.133838	FALSE	FALSE	FALSE	FALSE	TRUE	FALSE	-0.162304	0.154733	0.030581	-0.0230106	-0.0639078	0.14051	0.0352222	-0.111825	0.0243639	0.0309894	-0.00248571	-0.0528675	-0.0447655	0.0361061	0.057878	-0.0492186	-0.0267759	0.0107876	-0.010559	0.0265474	NA	-0.0546778	0.0746253	0.0221273	-0.0420748
Q9JLA3	1	0.489396	0.489396	0.0806685	0.136478	0.0681478	0.14836	0.0769497	FALSE	FALSE	TRUE	FALSE	TRUE	TRUE	0.0436692	0.0390823	-0.0171617	-0.0655898	0.00209729	-0.0171587	0.037032	-0.0219706	0.0460307	0.0569035	-0.0115477	-0.0913865	0.0275854	0.0664472	0.0556071	-0.14964	-0.018913	-0.0121132	0.0461777	-0.0151515	NA	0.0200939	0.0266322	0.0220215	-0.0687476
Q9JLI8	1	0.298941	0.298941	0.142854	0.121583	0.107409	0.138325	0.190887	FALSE	FALSE	FALSE	FALSE	FALSE	FALSE	-0.0642265	0.17879	-0.0419726	-0.0725904	NA	NA	NA	NA	NA	NA	NA	NA	NA	NA	NA	NA	NA	NA	NA	NA	NA	-0.0642265	0.17879	-0.0419726	-0.0725904
Q9JM53	1	0.390977	0.390977	0.0807334	0.129922	0.0787169	0.226763	0.092888	FALSE	FALSE	FALSE	FALSE	FALSE	FALSE	0.0743123	0.0363257	-0.00972122	-0.100917	0.0957718	0.114513	-0.102173	-0.108113	0.0288545	0.212704	0.0540661	-0.295624	NA	NA	NA	NA	0.0628009	-0.16946	0.108099	-0.00143954	NA	0.0654349	0.0485206	0.0125678	-0.126523
Q9QUM0	1	0.386121	0.386121	0.123186	0.11883	0.091798	0.134012	0.146053	TRUE	FALSE	FALSE	TRUE	TRUE	TRUE	-0.32108	0.743493	0.121133	-0.543546	-0.261879	1.13683	-0.347735	-0.527213	-0.0836686	0.347179	0.02365	-0.28716	-0.125399	0.833786	-0.104572	-0.603814	NA	NA	NA	NA	NA	-0.198007	0.765321	-0.0768812	-0.490433
Q9QY76	1	0.517796	0.517796	0.10235	0.117356	0.0687217	0.104235	0.0895407	FALSE	FALSE	FALSE	FALSE	FALSE	FALSE	-0.0506106	0.0373016	0.042295	-0.0289861	NA	NA	NA	NA	NA	NA	NA	NA	NA	NA	NA	NA	-0.0159061	0.196245	0.0353723	-0.215711	NA	-0.0332583	0.116773	0.0388337	-0.122349
Q9QYJ0	1	0.363593	0.363593	0.0796735	0.121278	0.0809436	0.254311	0.100201	FALSE	FALSE	FALSE	FALSE	FALSE	FALSE	NA	NA	NA	NA	0.0458375	0.0357479	-0.00185393	-0.0797315	NA	NA	NA	NA	NA	NA	NA	NA	NA	NA	NA	NA	NA	0.0458375	0.0357479	-0.00185393	-0.0797315
Q9QYJ2	1	0.376515	0.376515	0.154622	0.141626	0.0906587	0.114655	0.121924	TRUE	TRUE	FALSE	FALSE	TRUE	TRUE	-0.116495	0.246034	0.121122	-0.250661	NA	NA	NA	NA	NA	NA	NA	NA	-0.180904	0.278878	0.0274191	-0.125393	NA	NA	NA	NA	NA	-0.1487	0.262456	0.0742707	-0.188027
Q9QZ23	1	0.351261	0.351261	0.172763	0.154618	0.0925036	0.111329	0.117525	FALSE	FALSE	FALSE	FALSE	FALSE	FALSE	NA	NA	NA	NA	NA	NA	NA	NA	NA	NA	NA	NA	-0.164085	0.23393	0.105399	-0.175243	NA	NA	NA	NA	NA	-0.164085	0.23393	0.105399	-0.175243
Q9QZ86	1	0.345149	0.345149	0.0796204	0.121966	0.0822361	0.269868	0.101161	FALSE	FALSE	FALSE	FALSE	FALSE	FALSE	0.0686542	0.0856029	-0.0935062	-0.060751	0.0316237	-0.0538794	0.0267732	-0.00451748	0.0706382	0.0715362	-0.0946866	-0.0474878	-0.0831063	0.0515033	0.09508	-0.063477	0.117985	-0.0109283	0.0543482	-0.161405	NA	0.041159	0.028767	-0.00239828	-0.0675277
Q9R0N0	1	0.323313	0.323313	0.191615	0.165773	0.094771	0.109048	0.11548	FALSE	FALSE	FALSE	FALSE	FALSE	FALSE	NA	NA	NA	NA	NA	NA	NA	NA	-0.0340061	0.132788	0.0176452	-0.116428	-0.207681	0.156893	0.15473	-0.103942	NA	NA	NA	NA	NA	-0.120843	0.144841	0.0861875	-0.110185
Q9R0U0	1	0.518019	0.518019	0.0741257	0.113409	0.0649945	0.150541	0.0789112	FALSE	FALSE	FALSE	FALSE	FALSE	FALSE	0.0853933	0.124719	-0.139271	-0.0708408	-0.0301648	0.0626404	0.0376801	-0.0701557	0.0294319	0.133096	0.0275975	-0.190125	-0.0676897	0.0897378	0.269373	-0.291421	0.149167	-0.142531	-0.10373	0.0970945	NA	0.0332275	0.0535322	0.0183299	-0.10509
Q9R1C7	1	0.3368	0.3368	0.181219	0.157272	0.0944004	0.111046	0.119263	FALSE	FALSE	FALSE	FALSE	FALSE	FALSE	-0.0133066	0.0345784	-0.00455156	-0.0167202	0.0521927	0.0287759	-0.0469983	-0.0339703	-0.0576281	-0.0316732	0.0337691	0.0555321	-0.110837	0.141614	0.0988559	-0.129633	NA	NA	NA	NA	NA	-0.0323948	0.0433238	0.0202688	-0.0311978
Q9R1T3	1	0.509843	0.509843	0.0945898	0.106278	0.0710362	0.117244	0.101009	FALSE	FALSE	FALSE	FALSE	FALSE	FALSE	0.170898	-0.0455869	-0.0169815	-0.108329	0.188025	-0.000255066	0.112614	-0.300384	-0.0838318	0.28875	-0.139959	-0.0649592	-0.129661	0.244621	0.0113787	-0.126339	-0.210214	0.0154457	0.0679193	0.126849	NA	-0.0129569	0.100595	0.00699444	-0.0946325
Q9R1Z0	1	0.478336	0.478336	0.0908348	0.104109	0.0754196	0.138378	0.112923	FALSE	FALSE	FALSE	FALSE	TRUE	FALSE	-0.0511479	0.107536	0.050073	-0.106461	0.0963514	0.213894	-0.129313	-0.180933	-0.00893463	0.114485	-0.0223958	-0.0831544	-0.110183	0.217519	0.11894	-0.226276	0.10602	0.00581338	-0.0717467	-0.00474642	NA	0.0064212	0.13185	-0.0108885	-0.120314
Q9WTM2	1	0.39143	0.39143	0.149853	0.177495	0.0819671	0.106454	0.0928014	FALSE	FALSE	FALSE	FALSE	TRUE	TRUE	NA	NA	NA	NA	NA	NA	NA	NA	-0.0117346	0.116655	0.0133632	-0.118283	-0.0342294	0.0209725	0.0680895	-0.0548325	-0.0771067	0.0431256	0.0948247	-0.0608437	NA	-0.0410236	0.0602509	0.0587591	-0.0779864
Q9WTM5	1	0.474028	0.474028	0.0869652	0.154749	0.0697007	0.138625	0.0759328	FALSE	FALSE	FALSE	FALSE	FALSE	FALSE	0.0566705	-0.0350485	-0.00414	-0.017482	-0.0618503	-0.0220271	0.0663412	0.0175362	0.00204049	0.0308177	-0.0512167	0.0183585	0.0147191	0.0749188	-0.0242573	-0.0653806	0.0185442	-0.00241667	0.0704397	-0.0865673	NA	0.00602482	0.00924884	0.0114334	-0.026707
Q9WTX6	1	0.513436	0.513436	0.0996056	0.143442	0.0657522	0.102661	0.0751041	FALSE	FALSE	FALSE	FALSE	FALSE	FALSE	NA	NA	NA	NA	NA	NA	NA	NA	NA	NA	NA	NA	-0.0259931	0.113032	0.102196	-0.189235	NA	NA	NA	NA	NA	-0.0259931	0.113032	0.102196	-0.189235
Q9WUA2	1	0.504111	0.504111	0.0985615	0.150882	0.0663308	0.105919	0.0741962	FALSE	FALSE	FALSE	FALSE	FALSE	FALSE	-0.0343659	0.0197299	0.0289007	-0.0142647	-0.0589013	0.103586	0.0646268	-0.109311	-0.0333749	0.0115408	0.0285226	-0.00668846	-0.0287601	-0.0250194	0.0406766	0.0131029	0.140109	-0.0127019	-0.0606859	-0.0667214	NA	-0.0030586	0.019427	0.0204081	-0.0367765
Q9WV80	1	0.342231	0.342231	0.179233	0.178729	0.0895351	0.10705	0.103223	FALSE	FALSE	FALSE	FALSE	FALSE	FALSE	NA	NA	NA	NA	NA	NA	NA	NA	NA	NA	NA	NA	-0.110256	0.131041	0.112164	-0.13295	NA	NA	NA	NA	NA	-0.110256	0.131041	0.112164	-0.13295
Q9WVK7	1	0.516762	0.516762	0.0770104	0.0997159	0.0675094	0.145468	0.0935337	FALSE	FALSE	TRUE	FALSE	TRUE	TRUE	-0.0179783	0.220492	-0.0719021	-0.130611	0.0551956	0.117414	-0.0212639	-0.151346	0.0258717	0.0514621	0.0774888	-0.154823	0.0024515	0.145134	0.0454832	-0.193069	0.0876399	-0.00677384	-0.04615	-0.0347161	NA	0.0306361	0.105546	-0.00326881	-0.132913
Q9Z0W3	1	0.299094	0.299094	0.0881233	0.106299	0.0953582	0.255291	0.155835	FALSE	FALSE	FALSE	TRUE	FALSE	FALSE	0.343786	0.274761	-0.267671	-0.350876	-0.0607811	0.0166548	-0.0145319	0.0586583	0.0886355	0.268461	0.00293086	-0.360027	0.0438997	0.159994	0.04036	-0.244254	0.0494712	0.0354094	-0.216109	0.131229	NA	0.0930023	0.151056	-0.0910043	-0.153054
Q9Z1T1	1	0.450936	0.450936	0.0921072	0.105339	0.0793054	0.150438	0.121875	FALSE	FALSE	FALSE	FALSE	FALSE	FALSE	0.0316205	0.00665764	-0.000857485	-0.0374207	0.0340662	0.016235	-0.0462758	-0.00402536	0.0602847	0.0724802	-0.0989038	-0.0338611	-0.000965742	0.117011	-0.00640624	-0.109639	-0.100008	0.072364	0.104123	-0.0764785	NA	0.00499946	0.0569496	-0.00966409	-0.052285
Q9Z2G9	1	0.437795	0.437795	0.113395	0.115968	0.0829429	0.125804	0.124095	FALSE	FALSE	FALSE	FALSE	FALSE	FALSE	NA	NA	NA	NA	NA	NA	NA	NA	-0.0392095	0.167041	-0.000315169	-0.127516	NA	NA	NA	NA	NA	NA	NA	NA	NA	-0.0392095	0.167041	-0.000315169	-0.127516
Q9Z2I8	1	0.282954	0.282954	0.0891652	0.172434	0.091608	0.270799	0.0930404	FALSE	FALSE	FALSE	FALSE	FALSE	FALSE	NA	NA	NA	NA	0.13455	-0.090557	0.000211993	-0.0442048	-0.061136	0.0722475	-0.0553537	0.0442423	-0.00778814	0.06112	0.09286	-0.146192	0.0329397	-0.0336435	0.00177413	-0.00107029	NA	0.0246413	0.00229173	0.00987311	-0.0368062
Q9Z2I9	1	0.533924	0.533924	0.0952868	0.132863	0.0635827	0.100197	0.0741459	FALSE	FALSE	FALSE	FALSE	TRUE	TRUE	0.0211063	0.102212	-0.0619448	-0.0613739	-0.019353	0.0843676	0.0308257	-0.0958402	-0.0219365	0.0878473	0.0123419	-0.0782527	-0.0588428	0.0639199	0.200287	-0.205364	0.0143882	-0.0377712	0.0515366	-0.0281536	NA	-0.0129276	0.0601152	0.0466093	-0.0937969
Q9Z2L0	1	0.409026	0.409026	0.144848	0.145638	0.0840202	0.109772	0.106696	FALSE	FALSE	FALSE	FALSE	TRUE	FALSE	-0.0879771	0.134234	0.0222828	-0.0685398	-0.00318192	0.154251	-0.0477206	-0.103349	0.0116537	0.028671	0.0813673	-0.121692	-0.0849983	0.105173	0.0762425	-0.0964172	-0.0612386	-0.0176654	0.0493563	0.0295478	NA	-0.0451485	0.0809328	0.0363056	-0.07209
Q9Z2T6	1	0.263773	0.263773	0.0952174	0.203354	0.0961272	0.249745	0.0917823	FALSE	FALSE	FALSE	FALSE	FALSE	FALSE	NA	NA	NA	NA	0.203043	-0.253354	-0.0517781	0.102089	NA	NA	NA	NA	-0.0161807	0.0616334	-0.047034	0.0015813	0.107625	0.165577	0.27554	-0.548742	NA	0.0981622	-0.00871457	0.0589094	-0.148357
A1A5S1	2	0.371612	0.0935029	0.371612	0.125848	0.193536	0.0812538	0.134247	FALSE	FALSE	FALSE	FALSE	FALSE	FALSE	NA	NA	NA	NA	-0.0317936	-0.00560059	0.00629924	0.031095	NA	NA	NA	NA	NA	NA	NA	NA	NA	NA	NA	NA	NA	-0.0317936	-0.00560059	0.00629924	0.031095
B0BN85	2	0.400993	0.0916123	0.400993	0.125152	0.178757	0.0780076	0.125478	FALSE	FALSE	FALSE	FALSE	FALSE	FALSE	-0.11254	-0.0184292	0.0287042	0.102265	NA	NA	NA	NA	NA	NA	NA	NA	NA	NA	NA	NA	NA	NA	NA	NA	NA	-0.11254	-0.0184292	0.0287042	0.102265
B2GUZ1	2	0.322346	0.131918	0.322346	0.294444	0.0955265	0.079164	0.0766025	FALSE	FALSE	FALSE	FALSE	FALSE	FALSE	NA	NA	NA	NA	-0.0790327	-0.0127279	0.114847	-0.0230863	NA	NA	NA	NA	NA	NA	NA	NA	NA	NA	NA	NA	NA	-0.0790327	-0.0127279	0.114847	-0.0230863
B2GV24	2	0.314425	0.0976759	0.314425	0.122967	0.218201	0.0875615	0.15917	FALSE	FALSE	FALSE	FALSE	FALSE	FALSE	0.0152388	-0.0292927	0.00118784	0.0128661	-0.291457	0.049124	0.0493341	0.192999	NA	NA	NA	NA	0.0260279	-0.048341	-0.0465644	0.0688775	NA	NA	NA	NA	NA	-0.0833969	-0.00950322	0.00131919	0.0915809
B2RWS6	2	0.579454	0.0776947	0.579454	0.142815	0.0835298	0.0539175	0.0625884	FALSE	FALSE	FALSE	FALSE	FALSE	FALSE	NA	NA	NA	NA	-0.219651	0.0180267	0.0657899	0.135835	NA	NA	NA	NA	NA	NA	NA	NA	-0.028887	-0.0639099	0.163356	-0.0705595	NA	-0.124269	-0.0229416	0.114573	0.0326375
B5DEH2	2	0.253463	0.176598	0.253463	0.13089	0.132846	0.10796	0.198243	FALSE	FALSE	FALSE	FALSE	FALSE	FALSE	-0.135224	0.0703184	0.0299785	0.0349274	-0.0525053	0.111888	-0.0541006	-0.00528204	0.0843509	-0.00947685	-0.0413349	-0.0335391	-0.116228	0.0708265	0.0504383	-0.00503685	-0.065984	0.0117788	-0.00726755	0.0614727	NA	-0.0571181	0.051067	-0.00445726	0.0105084
B5DF89	2	0.255826	0.167795	0.255826	0.128554	0.136575	0.106781	0.20447	FALSE	FALSE	FALSE	FALSE	FALSE	FALSE	-0.081064	0.0247457	0.0334598	0.0228586	-0.105578	0.0953186	0.000465632	0.00979366	-0.0229707	-0.0274189	0.0453304	0.00505918	0.00262202	0.0406001	-0.0210479	-0.0221743	-0.0293515	0.0685915	-0.0847446	0.0455046	NA	-0.0472684	0.0403674	-0.00530733	0.0122083
B5DFC8	2	0.429144	0.0988952	0.429144	0.22836	0.10159	0.0693201	0.0726903	FALSE	FALSE	FALSE	FALSE	FALSE	FALSE	0.0737317	-0.178987	-0.00156996	0.106825	-0.101706	0.0136171	0.062276	0.0258129	0.011585	-0.0325305	0.0504789	-0.0295333	-0.160344	0.130005	0.196939	-0.1666	-0.108887	-0.0457683	0.0496222	0.105033	NA	-0.057124	-0.0227327	0.0715492	0.00830757
D4A4T9	2	0.520989	0.0804615	0.520989	0.160742	0.105655	0.0612053	0.0709474	FALSE	TRUE	TRUE	FALSE	FALSE	FALSE	-0.199042	-0.00182549	0.11998	0.080887	-0.109171	0.0159675	0.1106	-0.0173972	NA	NA	NA	NA	NA	NA	NA	NA	-0.113551	-0.191806	0.179169	0.126188	NA	-0.140588	-0.0592214	0.136583	0.0632258
D4A631	2	0.531899	0.0815241	0.531899	0.110973	0.119009	0.0625249	0.0940694	FALSE	TRUE	FALSE	FALSE	FALSE	FALSE	-0.0585328	-0.0943278	0.0214067	0.131454	-0.58151	0.0637159	0.0902842	0.42751	-0.039106	0.132591	0.0471511	-0.140636	-0.0818778	-0.0390058	0.188673	-0.0677896	-0.108727	-0.0737717	-0.0065896	0.189088	NA	-0.173951	-0.00215971	0.0681851	0.107925
D4AAZ6	2	0.310523	0.188633	0.310523	0.219463	0.0971369	0.0901531	0.0940916	FALSE	TRUE	FALSE	FALSE	FALSE	FALSE	NA	NA	NA	NA	NA	NA	NA	NA	-0.292815	0.237318	0.1226	-0.0671037	-0.301571	0.00387387	0.483062	-0.185365	NA	NA	NA	NA	NA	-0.297193	0.120596	0.302831	-0.126234
E9PU28	2	0.312721	0.101756	0.312721	0.293965	0.129683	0.081731	0.080144	FALSE	FALSE	FALSE	FALSE	FALSE	FALSE	0.0292213	-0.0392134	-0.0448462	0.0548383	0.0339522	-0.0627466	0.015186	0.0136084	0.0485754	-0.0109615	-0.0285592	-0.00905475	-0.150694	0.0744625	0.119766	-0.0435351	-0.0180262	-0.0236189	0.037731	0.00391412	NA	-0.0113942	-0.0124156	0.0198556	0.00395419
F1LP64	2	0.483839	0.102803	0.483839	0.18779	0.0891068	0.0650807	0.071381	FALSE	TRUE	FALSE	FALSE	FALSE	FALSE	-0.0595917	0.108079	-0.0664369	0.0179493	-0.177089	0.0907545	0.0866012	-0.000266453	-0.067236	-0.125377	0.172511	0.0201016	-0.0800554	-0.0529159	0.169818	-0.0368464	-0.0315172	-0.0504927	0.0670074	0.0150026	NA	-0.0830979	-0.00599037	0.0859002	0.00318812
O08547	2	0.286421	0.0906046	0.286421	0.135258	0.266617	0.0877701	0.133329	FALSE	FALSE	FALSE	FALSE	FALSE	FALSE	-0.0959353	0.0175006	-0.0290568	0.107492	0.000700299	0.0112752	0.0322252	-0.0442007	0.0783514	0.0192522	-0.0170901	-0.0805135	-0.0172352	-0.0759437	0.0605337	0.0326453	-0.00898288	-0.00213475	-0.0354348	0.0465524	NA	-0.00862035	-0.0060101	0.00223544	0.012395
O08560	2	0.470682	0.121117	0.470682	0.133792	0.100525	0.0729912	0.100894	FALSE	FALSE	FALSE	FALSE	FALSE	FALSE	NA	NA	NA	NA	NA	NA	NA	NA	NA	NA	NA	NA	NA	NA	NA	NA	-0.120937	0.0436863	0.0577997	0.0194515	NA	-0.120937	0.0436863	0.0577997	0.0194515
O08585	2	0.43315	0.122822	0.43315	0.202244	0.0916835	0.0720456	0.078054	FALSE	TRUE	FALSE	FALSE	FALSE	FALSE	-0.0728186	0.0455782	-0.0176552	0.0448957	0.0167206	0.019855	0.04629	-0.0828655	-0.0583635	-0.0372482	0.0932855	0.00232606	-0.0350031	0.0277896	0.00846715	-0.00125366	-0.0673461	-0.0415137	0.0920963	0.0167635	NA	-0.0433621	0.00289219	0.0444967	-0.00402679
O08619	2	0.40661	0.0887763	0.40661	0.130266	0.18145	0.0768099	0.116089	FALSE	FALSE	TRUE	FALSE	FALSE	FALSE	-0.114179	-0.0316675	0.0676622	0.0781847	-0.0538662	-0.0678532	0.0525579	0.0691616	-0.0761978	-0.0104202	0.0522556	0.0343625	0.00602127	-0.00852431	0.00462301	-0.00211996	-0.0742022	0.0225571	-0.0642719	0.115917	NA	-0.0624849	-0.0191816	0.0225654	0.0591012
O08651	2	0.297204	0.208266	0.297204	0.163905	0.107384	0.0985239	0.124716	FALSE	FALSE	FALSE	FALSE	FALSE	FALSE	-0.129904	0.118974	0.10231	-0.0913797	-0.00783464	0.0810642	-0.10606	0.0328306	-0.0726321	-0.0237653	0.186264	-0.0898664	-0.0543378	0.0783011	0.0130257	-0.036989	-0.0531144	-0.023832	-0.0349709	0.111917	NA	-0.0635647	0.0461485	0.0321136	-0.0146974
O08679	2	0.550943	0.0751557	0.550943	0.138694	0.106034	0.0581819	0.0709911	FALSE	FALSE	FALSE	FALSE	FALSE	FALSE	NA	NA	NA	NA	NA	NA	NA	NA	NA	NA	NA	NA	NA	NA	NA	NA	-0.128066	-0.0475973	0.107045	0.0686186	NA	-0.128066	-0.0475973	0.107045	0.0686186
O08795	2	0.620546	0.0776017	0.620546	0.110181	0.0760348	0.0506738	0.0649628	FALSE	TRUE	FALSE	FALSE	FALSE	FALSE	-0.0557506	0.0343065	-0.0290204	0.0504645	-0.0137637	0.0133868	0.0147699	-0.014393	-0.0559771	0.00485442	0.000384106	0.0507385	-0.058406	0.0127386	0.0799896	-0.0343222	-0.0656705	-0.0414015	0.0988809	0.00819104	NA	-0.0499135	0.00477696	0.0330008	0.0121358
O09167	2	0.636327	0.0728847	0.636327	0.107908	0.0734562	0.0482906	0.0611339	FALSE	TRUE	TRUE	FALSE	FALSE	FALSE	-0.198613	-0.0731614	0.180806	0.0909685	NA	NA	NA	NA	-0.265858	0.111529	0.181428	-0.027098	NA	NA	NA	NA	-0.107952	-0.0106761	0.0347621	0.0838657	NA	-0.190808	0.00923042	0.132332	0.0492454
O09181	2	0.361794	0.0989399	0.361794	0.259626	0.123667	0.077169	0.0788037	FALSE	TRUE	FALSE	FALSE	FALSE	FALSE	-0.0188502	-0.0297931	-0.00227021	0.0509136	-0.0702271	-0.0135516	0.0747438	0.00903491	-0.0455027	0.0155269	-0.0171591	0.0471349	-0.032483	-0.0500572	0.0900176	-0.00747749	-0.00143289	-0.0594207	0.102729	-0.0418749	NA	-0.0336992	-0.0274591	0.0496121	0.0115462
O35142	2	0.599523	0.0742745	0.599523	0.132899	0.080798	0.0516428	0.0608622	FALSE	TRUE	FALSE	FALSE	FALSE	FALSE	-0.0420738	0.0127464	0.00106518	0.0282622	-0.00305383	-0.0398986	0.0371978	0.00575466	-0.0729592	-0.0197172	0.0858781	0.00679831	-0.0179639	-0.0206636	0.0861499	-0.0475224	-0.0783561	0.0323539	-0.0210507	0.0670529	NA	-0.0428814	-0.00703584	0.0378481	0.0120691
O35226	2	0.264279	0.205443	0.264279	0.250599	0.095115	0.0939108	0.0906533	FALSE	FALSE	FALSE	FALSE	FALSE	FALSE	0.0126426	-0.00827116	0.0228492	-0.0272206	-0.019999	0.0390753	0.0800696	-0.0991459	-0.0678861	0.00381342	-0.0219289	0.0860016	-0.0612431	-0.0116455	0.14271	-0.0698211	-0.0159994	0.0376644	-0.0306445	0.00897945	NA	-0.030497	0.0121273	0.038611	-0.0202413
O35286	2	0.335878	0.175116	0.335878	0.212105	0.0970165	0.0870004	0.0928844	FALSE	TRUE	FALSE	FALSE	FALSE	FALSE	-0.0352212	0.00272784	-0.00583657	0.0383299	-0.0332661	-0.0141667	0.0507548	-0.00332206	-0.0536221	0.11967	0.0313684	-0.0974168	-0.122552	0.0604378	0.138059	-0.0759445	-0.0377868	-0.0661815	0.0605212	0.0434471	NA	-0.0564896	0.0204976	0.0549733	-0.0189813
O35298	2	0.374408	0.0940912	0.374408	0.124936	0.189994	0.081141	0.13543	FALSE	FALSE	FALSE	FALSE	FALSE	FALSE	-0.427238	-0.0599922	0.0792907	0.40794	NA	NA	NA	NA	NA	NA	NA	NA	NA	NA	NA	NA	NA	NA	NA	NA	NA	-0.427238	-0.0599922	0.0792907	0.40794
O35326	2	0.400016	0.144761	0.400016	0.195402	0.0945044	0.0784415	0.0868749	FALSE	TRUE	FALSE	FALSE	FALSE	FALSE	-0.0705446	0.0596133	0.0110539	-0.000122568	-0.0762198	-0.0448957	0.10698	0.0141353	-0.109766	0.0340655	0.084832	-0.0091318	-0.275584	0.08418	0.286139	-0.0947353	NA	NA	NA	NA	NA	-0.133028	0.0332408	0.122251	-0.0224636
O35587	2	0.472328	0.124118	0.472328	0.146009	0.0944643	0.0717555	0.0913254	FALSE	TRUE	FALSE	FALSE	FALSE	FALSE	-0.078038	0.00240393	0.0168495	0.0587845	-0.0532726	0.0855785	0.00443839	-0.0367443	-0.114239	0.0455091	0.0885974	-0.0198673	-0.0537284	-0.00135267	0.147532	-0.0924509	-0.106753	-0.00153601	-0.00465097	0.11294	NA	-0.0812061	0.0261206	0.0505533	0.00453229
O35900	2	0.425907	0.117359	0.425907	0.217114	0.0925788	0.0714216	0.0756195	FALSE	TRUE	FALSE	FALSE	FALSE	FALSE	-0.104691	-0.0191296	0.105792	0.0180282	0.00859683	0.0196381	0.0273084	-0.0555434	NA	NA	NA	NA	-0.144248	-0.0108969	0.13601	0.0191351	NA	NA	NA	NA	NA	-0.080114	-0.00346278	0.0897035	-0.00612669
O54861	2	0.234796	0.15797	0.234796	0.122044	0.143852	0.108219	0.23312	FALSE	FALSE	FALSE	FALSE	FALSE	FALSE	NA	NA	NA	NA	-0.102843	0.120389	0.00632017	-0.0238669	NA	NA	NA	NA	NA	NA	NA	NA	-0.0219148	-0.00964436	-0.0401019	0.0716611	NA	-0.0623787	0.0553725	-0.0168909	0.0238971
O54950	2	0.582266	0.0711975	0.582266	0.126205	0.0982922	0.0543907	0.0676489	FALSE	FALSE	FALSE	FALSE	FALSE	FALSE	-0.00904475	-0.00463442	-0.0447048	0.058384	-0.302249	-0.00262784	0.218425	0.0864517	0.0406571	0.006243	-0.00527224	-0.0416279	0.0333519	-0.0131634	-0.00313377	-0.0170547	-0.00508548	-0.0589226	0.024387	0.0396211	NA	-0.0484741	-0.0146211	0.0379403	0.0251548
O55128	2	0.411028	0.138508	0.411028	0.137756	0.110669	0.0823044	0.119735	FALSE	FALSE	FALSE	FALSE	FALSE	FALSE	-0.00154195	0.00305337	0.00010706	-0.00161848	0.104671	-0.0606038	0.0465339	-0.090601	-0.0941492	0.0523035	-0.0760011	0.117847	-0.104366	0.162756	-0.0207888	-0.0376016	-0.0383335	-0.094755	0.100164	0.0329248	NA	-0.0267439	0.0125508	0.0100029	0.00419014
O55142	2	0.432111	0.127363	0.432111	0.195281	0.0918886	0.0730667	0.08029	FALSE	TRUE	FALSE	TRUE	FALSE	FALSE	-0.1466	-0.0125688	0.0891984	0.0699706	0.0258405	-0.0209758	0.102571	-0.107435	-0.180204	0.068386	0.124454	-0.0126364	-0.342396	0.178448	0.368699	-0.204751	-0.168198	-0.107363	0.104316	0.171245	NA	-0.162312	0.0211853	0.157848	-0.0167214
O70194	2	0.516848	0.0925167	0.516848	0.112708	0.111066	0.0657401	0.101122	FALSE	TRUE	TRUE	FALSE	FALSE	FALSE	-0.0952747	0.0361771	-0.03608	0.0951776	-0.0887197	0.0270669	0.0257518	0.035901	-0.0566304	0.0166353	0.0256519	0.0143432	-0.0914604	0.0122246	0.0960239	-0.0167882	-0.0831751	-0.0163955	0.0324361	0.0671345	NA	-0.083052	0.0151417	0.0287567	0.0391536
O70251	2	0.605634	0.0810032	0.605634	0.120016	0.0765374	0.0522111	0.0645977	FALSE	TRUE	TRUE	FALSE	FALSE	FALSE	-0.114556	-0.0190764	0.0862974	0.0473354	-0.0765132	0.0941197	-0.0416442	0.0240378	-0.110308	-0.0101471	0.147396	-0.0269408	-0.132173	0.0152897	0.176565	-0.0596814	-0.111921	-0.0415487	0.0311984	0.122271	NA	-0.109094	0.00772743	0.0799625	0.0214044
O70310	2	0.493771	0.0836787	0.493771	0.172934	0.111671	0.0643891	0.073557	FALSE	TRUE	TRUE	FALSE	FALSE	FALSE	-0.183481	0.0491835	0.0698205	0.0644769	-0.0402099	-0.0976108	0.047283	0.0905377	-0.0929574	-0.109493	0.0908285	0.111622	-0.0428842	-0.0521028	0.216197	-0.12121	-0.165645	-0.0444634	0.112778	0.0973303	NA	-0.105035	-0.0508973	0.107381	0.0485513
O70492	2	0.462429	0.0846873	0.462429	0.12503	0.153547	0.070379	0.103928	FALSE	FALSE	FALSE	FALSE	FALSE	FALSE	0.00919856	-0.00432637	0.00687254	-0.0117447	-0.0364308	0.0215259	-0.0371608	0.0520657	-0.0394114	0.0228499	-0.022596	0.0391575	-0.0228801	-0.0352338	0.0500325	0.00808137	-0.0531573	-0.0382336	0.0625231	0.0288678	NA	-0.0285362	-0.00668359	0.0119343	0.0232855
O88531	2	0.386974	0.0898418	0.386974	0.131546	0.192478	0.0789322	0.120228	FALSE	FALSE	FALSE	FALSE	FALSE	FALSE	NA	NA	NA	NA	NA	NA	NA	NA	NA	NA	NA	NA	NA	NA	NA	NA	-0.227528	-0.0770637	0.0771049	0.227487	NA	-0.227528	-0.0770637	0.0771049	0.227487
O88600	2	0.520921	0.0949005	0.520921	0.168681	0.0858974	0.0610283	0.0685718	FALSE	FALSE	FALSE	FALSE	FALSE	FALSE	-0.00859824	0.00913966	-0.019678	0.0191366	0.014928	0.0335134	-0.0256407	-0.0228007	0.0165016	0.0272833	-0.0240518	-0.0197331	-0.121165	-0.0340834	0.102195	0.0530539	-0.00538274	-0.0428933	0.0680486	-0.0197725	NA	-0.0207434	-0.00140804	0.0201746	0.00197683
O88844	2	0.268313	0.234365	0.268313	0.173609	0.103472	0.101268	0.118973	FALSE	FALSE	FALSE	FALSE	FALSE	FALSE	NA	NA	NA	NA	NA	NA	NA	NA	NA	NA	NA	NA	-0.191713	0.188223	0.140032	-0.136542	-0.0462517	-0.00112205	0.0075704	0.0398033	NA	-0.118982	0.0935504	0.073801	-0.0483692
O88983	2	0.476078	0.102212	0.476078	0.117763	0.118343	0.0717283	0.113876	FALSE	FALSE	FALSE	FALSE	FALSE	FALSE	NA	NA	NA	NA	NA	NA	NA	NA	NA	NA	NA	NA	-0.0308123	0.00780178	0.0089673	0.0140432	NA	NA	NA	NA	NA	-0.0308123	0.00780178	0.0089673	0.0140432
P00697	2	0.272943	0.130646	0.272943	0.12007	0.160744	0.099033	0.216564	FALSE	FALSE	FALSE	FALSE	FALSE	FALSE	-0.105315	-0.0396256	0.0350915	0.10985	-0.0086807	0.0542629	-0.0119964	-0.0335858	-0.108391	0.164791	-0.120573	0.0641734	0.10139	-0.0359461	-0.102143	0.0366998	-0.283391	0.0868349	0.120008	0.0765487	NA	-0.0808779	0.0460634	-0.0159227	0.0507371
P02401	2	0.345858	0.141505	0.345858	0.257502	0.0948283	0.0800413	0.0802654	FALSE	TRUE	FALSE	FALSE	FALSE	FALSE	-0.104484	-0.0291019	0.0810745	0.0525117	-0.00297389	-0.171721	0.204618	-0.0299235	-0.128116	0.0928353	0.122054	-0.0867728	-0.200185	0.0904306	0.293252	-0.183497	-0.143489	0.0334835	0.0293034	0.0807018	NA	-0.11585	0.0031854	0.14606	-0.033396
P02680	2	0.550243	0.0752677	0.550243	0.114934	0.117201	0.0593517	0.0830021	FALSE	FALSE	FALSE	FALSE	FALSE	FALSE	-1.1358	-0.126616	0.575253	0.68716	-0.885434	-0.384158	0.247043	1.02255	-0.265188	-0.241303	0.673243	-0.166751	0.44681	0.40782	-0.52298	-0.33165	NA	NA	NA	NA	NA	-0.459903	-0.0860641	0.24314	0.302827
P04644	2	0.499777	0.114351	0.499777	0.145125	0.0898926	0.0672989	0.0835565	FALSE	TRUE	FALSE	FALSE	FALSE	FALSE	-0.110766	-0.0577629	0.0546261	0.113902	0.0157828	-0.0806669	0.0772336	-0.0123495	-0.185128	0.112472	0.0826212	-0.0099649	-0.182804	0.159191	0.181473	-0.157859	-0.0928686	0.00704891	-0.0155762	0.101396	NA	-0.111157	0.0280564	0.0760755	0.0070249
P04785	2	0.531117	0.0801381	0.531117	0.159853	0.100269	0.0597703	0.0688528	FALSE	TRUE	TRUE	TRUE	FALSE	FALSE	-0.170188	0.000594407	0.0810252	0.0885686	-0.144481	-0.0278579	0.0807146	0.0916244	-0.101385	-0.0456492	0.151693	-0.00465835	-0.0364675	-0.0653962	0.168974	-0.0693648	-0.10201	-0.0720988	0.0598463	0.114263	NA	-0.110906	-0.0420816	0.10845	0.0440865
P04937	2	0.378943	0.136159	0.378943	0.232848	0.0941399	0.0775176	0.0803919	FALSE	FALSE	FALSE	FALSE	FALSE	FALSE	-0.81226	0.0525546	0.691257	0.0684487	-0.416966	-0.512289	0.46603	0.463225	-0.632152	-0.0507697	0.888589	-0.205667	0.302527	0.199032	0.190442	-0.692001	-0.0383936	0.41276	-0.406204	0.0318377	NA	-0.319449	0.0202576	0.366023	-0.0668314
P05197	2	0.540109	0.10023	0.540109	0.123424	0.0897576	0.0625814	0.0838977	TRUE	TRUE	TRUE	FALSE	FALSE	FALSE	-0.116541	0.0142125	0.0491178	0.0532111	-0.0827336	0.0292081	0.0620296	-0.00850422	-0.111504	0.0686121	0.0529355	-0.0100438	-0.0994438	0.0498013	0.0972463	-0.0476038	-0.0746908	-0.0419573	0.00677262	0.109876	NA	-0.0969827	0.0239753	0.0536204	0.019387
P05426	2	0.374798	0.141567	0.374798	0.228328	0.094344	0.078781	0.0821823	FALSE	TRUE	FALSE	TRUE	FALSE	FALSE	-0.115266	-0.0610093	0.145366	0.0309094	0.0657848	-0.111863	0.159186	-0.113108	-0.273071	0.13422	0.118751	0.0200999	-0.327341	0.213778	0.396792	-0.28323	-0.196063	-0.0760632	0.120777	0.151349	NA	-0.169191	0.0198126	0.188174	-0.0387958
P06302	2	0.352281	0.108717	0.352281	0.121026	0.167577	0.0866176	0.163782	FALSE	FALSE	TRUE	FALSE	FALSE	FALSE	-0.205484	-0.0873934	0.0500807	0.242796	-0.0190512	-0.0744265	-0.00776657	0.101244	-0.165345	0.111265	-0.0421442	0.0962245	-0.098804	0.248846	-0.103704	-0.0463379	-0.196889	-0.0433933	0.120553	0.11973	NA	-0.137115	0.0309796	0.00340373	0.102731
P06399	2	0.276117	0.123106	0.276117	0.118732	0.169989	0.0972162	0.21484	FALSE	FALSE	FALSE	FALSE	FALSE	FALSE	-0.949089	-0.201985	0.464688	0.686387	-0.756986	-0.285879	0.0361496	1.00672	-0.346622	-0.162109	0.736519	-0.227787	0.69724	0.698826	-0.738356	-0.65771	-0.116101	0.654509	-0.801442	0.263033	NA	-0.294312	0.140672	-0.0604884	0.214128
P06761	2	0.434736	0.128639	0.434736	0.190123	0.0919264	0.0732327	0.0813435	FALSE	TRUE	FALSE	FALSE	FALSE	FALSE	-0.201919	0.0754295	0.0517567	0.0747326	-0.0875511	0.0424743	0.0382886	0.00678822	-0.0914737	-0.0511611	0.175998	-0.0333627	-0.0387196	0.00244791	0.172682	-0.136411	-0.0628816	0.00820157	0.0140342	0.0406458	NA	-0.096509	0.0154785	0.0905519	-0.00952137
P07153	2	0.398364	0.149098	0.398364	0.187301	0.0954982	0.0796271	0.0901118	FALSE	TRUE	FALSE	FALSE	FALSE	FALSE	-0.110775	0.0428526	0.0563996	0.0115226	-0.0409876	-0.0100475	0.0613179	-0.0102828	-0.120165	0.107244	0.115095	-0.102174	-0.0764451	0.0175193	0.205232	-0.146306	-0.136132	-0.00916996	-0.0244386	0.169741	NA	-0.0969009	0.0296798	0.0827211	-0.0154999
P07632	2	0.328233	0.190547	0.328233	0.168917	0.104631	0.0930061	0.114666	FALSE	FALSE	FALSE	FALSE	FALSE	FALSE	-0.0742398	0.0134959	0.028707	0.0320369	0.0167002	-0.0559395	0.108042	-0.0688028	-0.1969	0.131815	0.0152593	0.0498255	-0.0818495	0.12653	0.0391153	-0.0837959	-0.00478734	-0.00878877	0.0108295	0.00274662	NA	-0.0682152	0.0414225	0.0403906	-0.0135979
P08011	2	0.368739	0.157167	0.368739	0.144225	0.112935	0.0888756	0.128058	FALSE	TRUE	FALSE	FALSE	FALSE	FALSE	-0.0636009	0.013358	0.0500543	0.000188603	-0.262572	0.247306	0.0483698	-0.033104	-0.169266	0.0989583	0.0927625	-0.0224546	-0.0646336	0.0107226	0.148632	-0.094721	-0.22181	0.0687556	-0.0576575	0.210712	NA	-0.156377	0.0878201	0.0564322	0.0121243
P09034	2	0.348391	0.167168	0.348391	0.146769	0.113669	0.0920821	0.13192	FALSE	TRUE	FALSE	FALSE	FALSE	FALSE	-0.256173	0.201833	0.0805975	-0.0262574	-0.00140405	-0.0403263	0.0509416	-0.00921128	-0.0731593	0.0672443	-0.0595646	0.0654797	-0.105094	0.0903028	0.0399537	-0.0251623	-0.137293	0.0320735	0.0909812	0.0158422	NA	-0.114625	0.0702254	0.0405819	0.0041382
P09895	2	0.38589	0.131035	0.38589	0.233986	0.0939729	0.0761829	0.0789328	FALSE	TRUE	FALSE	TRUE	FALSE	TRUE	-0.130305	-0.0589388	0.120597	0.0686472	-0.0186927	-0.112611	0.173337	-0.0420334	-0.209068	0.116125	0.1063	-0.0133563	-0.230633	0.118827	0.299752	-0.187945	-0.115778	-0.0498534	0.118934	0.0466976	NA	-0.140896	0.00270974	0.163784	-0.025598
P0C5H9	2	0.64998	0.0642883	0.64998	0.106793	0.07586	0.0458641	0.0572151	FALSE	TRUE	FALSE	FALSE	FALSE	FALSE	-0.194077	0.0280584	0.0849936	0.0810254	NA	NA	NA	NA	-0.117519	0.000847552	0.12969	-0.013019	-0.0344495	-0.0705568	0.148872	-0.0438654	-0.0891792	-0.0155722	-0.035757	0.140508	NA	-0.108806	-0.0143058	0.0819496	0.0411624
P10111	2	0.242734	0.202277	0.242734	0.136709	0.124381	0.110984	0.182914	FALSE	FALSE	FALSE	FALSE	FALSE	FALSE	-0.0722498	-0.0832626	0.0865198	0.0689926	-0.0806548	0.125175	0.00614858	-0.0506687	-0.0924198	0.0594216	0.0300717	0.00292662	-0.0599917	0.15971	-0.012243	-0.0874752	-0.0666829	0.1108	-0.106741	0.0626235	NA	-0.0743998	0.0743688	0.000751261	-0.000720249
P10853	2	0.288255	0.0949608	0.288255	0.191879	0.22767	0.0917717	0.105464	FALSE	FALSE	FALSE	FALSE	FALSE	FALSE	NA	NA	NA	NA	NA	NA	NA	NA	-0.00455257	-0.161423	0.0688848	0.0970908	-0.0872626	0.0180015	0.0378255	0.0314356	NA	NA	NA	NA	NA	-0.0459076	-0.0717108	0.0533551	0.0642632
P11250	2	0.518625	0.0932185	0.518625	0.172127	0.0869738	0.060979	0.0680766	FALSE	TRUE	TRUE	TRUE	FALSE	FALSE	-0.147234	-0.0432281	0.099151	0.0913116	-0.14196	-0.140524	0.275765	0.00671871	NA	NA	NA	NA	-0.343802	0.178113	0.358683	-0.192994	-0.21074	-0.091483	0.1104	0.191823	NA	-0.210934	-0.0242805	0.211	0.0242149
P11499	2	0.430965	0.0976687	0.430965	0.226438	0.102868	0.0692392	0.0728216	FALSE	TRUE	FALSE	TRUE	FALSE	FALSE	-0.167305	-0.097254	0.163041	0.101518	-0.0363355	-0.13858	0.151813	0.0231024	-0.207806	0.00954475	0.149705	0.0485556	-0.129808	0.0160292	0.244167	-0.130388	-0.0540939	-0.0416055	0.0356646	0.0600347	NA	-0.11907	-0.0503731	0.148878	0.0205646
P11517	2	0.258415	0.108773	0.258415	0.115494	0.20558	0.0956393	0.216099	FALSE	FALSE	TRUE	FALSE	FALSE	FALSE	-0.557093	-0.390836	0.513733	0.434196	-1.00689	0.340702	-0.716083	1.38228	-0.387722	0.53412	-0.359735	0.213337	NA	NA	NA	NA	NA	NA	NA	NA	NA	-0.65057	0.161329	-0.187362	0.676603
P11598	2	0.261753	0.222474	0.261753	0.227266	0.0961287	0.096417	0.0959606	FALSE	TRUE	FALSE	FALSE	FALSE	TRUE	-0.13651	0.0616175	0.0894165	-0.0145238	-0.0221955	0.00915726	0.0368844	-0.0238461	-0.0808735	0.0342116	0.0964736	-0.0498116	-0.0542788	0.0466526	0.114532	-0.106906	-0.0309342	0.0210733	0.0256592	-0.0157984	NA	-0.0649584	0.0345425	0.0725932	-0.0421772
P11915	2	0.644352	0.0646137	0.644352	0.108478	0.0779489	0.0465525	0.0580552	FALSE	TRUE	TRUE	FALSE	FALSE	FALSE	-0.396104	0.125581	0.0890303	0.181492	-0.33506	0.0154567	0.204218	0.115385	-0.162139	-0.192683	0.308737	0.046084	-0.187177	-0.0727752	0.279954	-0.020002	-0.168791	-0.0685138	0.0641381	0.173166	NA	-0.249854	-0.0385868	0.189216	0.0992251
P12001	2	0.273605	0.197239	0.273605	0.251563	0.0953002	0.0924334	0.0898588	FALSE	TRUE	FALSE	FALSE	FALSE	FALSE	-0.115011	-0.0432539	0.107578	0.0506877	0.0863325	-0.0536542	0.11433	-0.147009	-0.246072	0.190002	0.0862656	-0.0301956	-0.16769	0.176751	0.313165	-0.322226	-0.149895	-0.0577889	0.121563	0.0861211	NA	-0.118467	0.0424113	0.14858	-0.0725242
P12749	2	0.391075	0.0933084	0.391075	0.21472	0.140215	0.0768655	0.0838163	FALSE	FALSE	FALSE	FALSE	FALSE	FALSE	NA	NA	NA	NA	NA	NA	NA	NA	NA	NA	NA	NA	NA	NA	NA	NA	-0.0836751	-0.0701375	0.103648	0.0501644	NA	-0.0836751	-0.0701375	0.103648	0.0501644
P13471	2	0.416013	0.121757	0.416013	0.219707	0.0928505	0.0728063	0.0768665	FALSE	TRUE	FALSE	FALSE	FALSE	FALSE	-0.125008	-0.0144733	0.0443997	0.0950817	0.034412	-0.0535352	0.0584845	-0.0393614	-0.11254	0.0724188	0.0855517	-0.0454303	-0.0545705	0.0198194	0.161387	-0.126636	-0.0935491	-0.0279749	0.0428412	0.0786828	NA	-0.0702512	-0.000749025	0.0785328	-0.00753258
P13668	2	0.635361	0.0650838	0.635361	0.109764	0.0820595	0.0477411	0.0599901	FALSE	TRUE	TRUE	TRUE	FALSE	FALSE	-0.230564	-0.0796869	0.145787	0.164463	-0.160747	-0.0418221	0.194155	0.00841461	-0.145462	-0.0331212	0.121104	0.0574794	-0.138683	0.0361697	0.143386	-0.0408726	-0.222543	-0.046841	0.0650456	0.204338	NA	-0.1796	-0.0330603	0.133895	0.0787646
P14206	2	0.507296	0.109585	0.507296	0.153425	0.0870535	0.0651685	0.0774717	TRUE	TRUE	TRUE	FALSE	FALSE	FALSE	-0.159741	0.0289886	0.0645006	0.0662513	-0.221347	0.00226833	0.175399	0.0436801	-0.212446	0.126624	0.113329	-0.0275071	-0.237213	0.102857	0.360923	-0.226567	-0.165563	-0.0897513	0.0710748	0.184239	NA	-0.199262	0.0341973	0.157045	0.00801919
P14211	2	0.439953	0.133106	0.439953	0.140973	0.102744	0.0774805	0.105744	FALSE	FALSE	FALSE	FALSE	FALSE	FALSE	-0.405693	0.115556	0.145452	0.144685	NA	NA	NA	NA	-0.0591747	0.0281346	0.0972314	-0.0661914	0.0599183	0.0229268	-0.0463869	-0.0364582	NA	NA	NA	NA	NA	-0.134983	0.0555392	0.0654321	0.0140117
P14480	2	0.304976	0.119458	0.304976	0.120498	0.167674	0.0935948	0.193798	FALSE	FALSE	FALSE	FALSE	FALSE	FALSE	-1.17475	-0.134337	0.601029	0.708055	-0.961082	-0.494799	0.358171	1.09771	-0.560898	-0.207633	0.97113	-0.202599	0.767682	0.740276	-0.84331	-0.664648	0.0846146	0.827961	-1.28466	0.372083	NA	-0.368886	0.146294	-0.0395278	0.262121
P15178	2	0.517049	0.100502	0.517049	0.163698	0.0853329	0.0623247	0.071093	FALSE	TRUE	FALSE	FALSE	FALSE	FALSE	-0.0478409	0.0284161	-0.0081797	0.0276045	-0.0174807	-0.0306386	0.0278251	0.0202942	-0.0622156	0.0191772	0.0478469	-0.0048085	-0.0246989	0.0246409	0.0896677	-0.0896097	-0.0738354	-0.0347404	0.0490871	0.0594887	NA	-0.0452143	0.00137104	0.0412494	0.00259382
P16381	2	0.511632	0.108404	0.511632	0.15142	0.0867141	0.0646582	0.0771711	FALSE	FALSE	FALSE	FALSE	FALSE	FALSE	NA	NA	NA	NA	-0.0828533	0.0142087	0.0646422	0.00400246	NA	NA	NA	NA	NA	NA	NA	NA	NA	NA	NA	NA	NA	-0.0828533	0.0142087	0.0646422	0.00400246
P16617	2	0.478897	0.0874805	0.478897	0.188944	0.106937	0.0653674	0.0723744	FALSE	FALSE	FALSE	FALSE	FALSE	FALSE	-0.0287088	-0.0702945	0.112621	-0.0136173	-0.0397142	0.0108162	0.0228004	0.00609765	0.00905039	-0.0243184	-0.0104495	0.0257176	-0.0307118	-0.0136688	-0.0149982	0.0593788	-0.0535446	0.0308076	0.0488745	-0.0261375	NA	-0.0287258	-0.0133316	0.0317696	0.0102878
P17077	2	0.369778	0.164798	0.369778	0.187211	0.0978884	0.0843044	0.0960197	FALSE	TRUE	FALSE	FALSE	FALSE	FALSE	-0.231186	-0.00162125	0.139658	0.0931487	-0.0549965	-0.0757747	0.164226	-0.0334543	-0.186344	0.191257	0.0698187	-0.0747314	-0.153214	0.1494	0.198543	-0.19473	-0.142333	0.0403588	0.0521919	0.0497826	NA	-0.153615	0.0607241	0.124887	-0.0319968
P17156	2	0.433014	0.130886	0.433014	0.187358	0.0922699	0.0738459	0.082627	FALSE	FALSE	FALSE	FALSE	FALSE	FALSE	NA	NA	NA	NA	NA	NA	NA	NA	-0.103292	0.0193831	0.0943603	-0.0104513	NA	NA	NA	NA	NA	NA	NA	NA	NA	-0.103292	0.0193831	0.0943603	-0.0104513
P18298	2	0.334097	0.124034	0.334097	0.292499	0.0966304	0.0773638	0.0753758	FALSE	TRUE	FALSE	FALSE	FALSE	FALSE	-0.140805	-0.0303194	0.0780604	0.093064	-0.0014235	-0.0796228	0.118176	-0.03713	NA	NA	NA	NA	-0.118669	0.0863078	0.148483	-0.116122	-0.013078	-0.0426761	0.0542268	0.00152737	NA	-0.0684939	-0.0165776	0.0997366	-0.0146651
P18418	2	0.421291	0.0987586	0.421291	0.119447	0.150865	0.0774749	0.132163	FALSE	FALSE	FALSE	FALSE	FALSE	FALSE	-0.226293	0.0400279	0.038692	0.147573	-0.0994421	0.043363	-0.0636872	0.119766	-0.0688733	-0.0852649	0.130488	0.0236502	0.000860521	0.0538261	0.0282825	-0.0829691	-0.0408912	-0.00161772	-0.0539707	0.0964797	NA	-0.0869279	0.0100669	0.0159609	0.0609001
P18653	2	0.484562	0.0829574	0.484562	0.164932	0.123283	0.0662329	0.0780327	FALSE	FALSE	FALSE	FALSE	FALSE	FALSE	NA	NA	NA	NA	NA	NA	NA	NA	-0.10823	-0.0576124	0.102454	0.0633884	NA	NA	NA	NA	NA	NA	NA	NA	NA	-0.10823	-0.0576124	0.102454	0.0633884
P19253	2	0.332839	0.168194	0.332839	0.228591	0.0959876	0.0856752	0.088713	FALSE	TRUE	FALSE	FALSE	FALSE	TRUE	-0.214078	-0.0176464	0.110354	0.12137	0.0386196	-0.0654462	0.174923	-0.148097	-0.207803	0.106591	0.118209	-0.0169972	-0.189374	0.17752	0.260221	-0.248366	-0.123508	-0.00826577	0.089782	0.0419918	NA	-0.139229	0.0385506	0.150698	-0.0500197
P19378	2	0.33407	0.0985706	0.33407	0.254122	0.145508	0.0826976	0.0850318	FALSE	FALSE	FALSE	FALSE	FALSE	FALSE	NA	NA	NA	NA	-0.0497845	0.00103234	0.0400424	0.00870975	-0.0563323	-0.0377071	0.0995969	-0.00555747	-0.0769264	-0.00233311	0.117992	-0.0387323	0.0624071	-0.0963341	-0.0719186	0.105846	NA	-0.030159	-0.0338355	0.0464281	0.0175664
P19945	2	0.411483	0.129917	0.411483	0.211178	0.0928614	0.0746528	0.0799089	FALSE	TRUE	FALSE	FALSE	FALSE	FALSE	-0.155898	-0.0178778	0.123433	0.0503429	0.012072	-0.0881244	0.0903135	-0.0142611	-0.116536	0.130002	0.0839367	-0.0974023	-0.250001	0.0880905	0.313442	-0.151532	-0.142562	-0.0531446	0.0747099	0.120996	NA	-0.130585	0.0117891	0.137167	-0.0183712
P21107	2	0.550136	0.0941668	0.550136	0.145475	0.0821193	0.0588056	0.0692972	FALSE	FALSE	FALSE	FALSE	FALSE	FALSE	-0.18509	-0.0607731	0.144022	0.101841	-0.0675955	0.0953106	0.0304152	-0.0581303	-0.0174065	-0.0173245	0.0505142	-0.0157832	NA	NA	NA	NA	NA	NA	NA	NA	NA	-0.0900307	0.0057377	0.0749838	0.00930927
P21213	2	0.335473	0.183436	0.335473	0.160043	0.107479	0.0929108	0.120659	FALSE	FALSE	FALSE	FALSE	FALSE	FALSE	NA	NA	NA	NA	NA	NA	NA	NA	-0.107296	0.0664856	0.0536138	-0.0128033	NA	NA	NA	NA	NA	NA	NA	NA	NA	-0.107296	0.0664856	0.0536138	-0.0128033
P21531	2	0.35767	0.148552	0.35767	0.234501	0.0948494	0.0809116	0.0835154	FALSE	TRUE	FALSE	FALSE	FALSE	FALSE	-0.168848	-0.0205406	0.110543	0.0788452	-0.0159075	-0.133911	0.160573	-0.0107546	-0.190889	0.0978292	0.112477	-0.0194179	-0.167583	0.184859	0.249385	-0.266661	-0.0812946	-0.037959	0.0750998	0.0441538	NA	-0.124904	0.0180555	0.141616	-0.0347669
P21533	2	0.355424	0.132411	0.355424	0.261211	0.0949772	0.0779041	0.0780734	FALSE	TRUE	FALSE	TRUE	FALSE	TRUE	-0.144118	-0.0480388	0.11527	0.0768866	0.0451977	-0.129781	0.174963	-0.0903792	-0.239357	0.0618964	0.186348	-0.00888755	-0.232262	0.140756	0.37068	-0.279174	-0.172215	-0.0673151	0.111748	0.127783	NA	-0.148551	-0.00849654	0.191802	-0.0347543
P21670	2	0.329403	0.105522	0.329403	0.302499	0.110347	0.0770812	0.0751491	FALSE	FALSE	FALSE	FALSE	FALSE	FALSE	0.0168092	-0.046436	0.0091211	0.0205057	0.0241083	-0.0232547	0.043814	-0.0446676	-0.0518741	0.0496755	0.00276571	-0.000567176	-0.0563149	0.0162203	0.0454473	-0.00535266	-0.0255171	-0.0619317	0.0496957	0.0377531	NA	-0.0185577	-0.0131453	0.0301688	0.00153427
P23358	2	0.358702	0.130412	0.358702	0.260813	0.0950371	0.0773865	0.0776496	FALSE	TRUE	FALSE	TRUE	FALSE	FALSE	-0.113052	-0.0272561	0.0733011	0.0670071	0.0277319	-0.0432229	0.0944585	-0.0789675	-0.107175	0.0582736	0.0982237	-0.0493219	-0.279237	0.0746923	0.379914	-0.175369	-0.11072	-0.105547	0.107032	0.109236	NA	-0.116491	-0.00861199	0.150586	-0.0254832
P23514	2	0.402355	0.151015	0.402355	0.174486	0.0970645	0.0803839	0.0946966	FALSE	FALSE	FALSE	FALSE	FALSE	FALSE	-0.00905045	0.0669016	-0.0430157	-0.0148354	-0.158677	0.0119741	0.0598068	0.0868961	0.00205251	0.0681261	0.0458016	-0.11598	-0.0932605	-0.000295076	0.101851	-0.00829552	-0.0511588	-0.0325665	0.0687566	0.0149688	NA	-0.0620188	0.022828	0.0466401	-0.00744926
P24049	2	0.477679	0.117598	0.477679	0.167497	0.0892572	0.0685909	0.0793781	FALSE	TRUE	FALSE	FALSE	FALSE	FALSE	-0.229054	-0.0405699	0.160297	0.109327	-0.0645385	-0.100895	0.167536	-0.00210201	-0.29583	0.200563	0.12169	-0.0264227	-0.192951	0.135076	0.27621	-0.218336	-0.130906	-0.0378985	0.0449174	0.123887	NA	-0.182656	0.0312552	0.15413	-0.00272931
P24050	2	0.383295	0.141607	0.383295	0.219587	0.0941891	0.0784076	0.082914	FALSE	TRUE	FALSE	FALSE	FALSE	FALSE	-0.195068	-0.0912892	0.161478	0.12488	0.0953541	-0.0655756	0.092706	-0.122484	-0.291338	0.133813	0.121167	0.0363582	-0.106109	0.0538927	0.16318	-0.110964	-0.0284427	0.0458074	0.0216663	-0.039031	NA	-0.105121	0.0153296	0.112039	-0.0222483
P24268	2	0.630918	0.0651673	0.630918	0.107702	0.0855708	0.0484774	0.0621643	FALSE	TRUE	TRUE	FALSE	FALSE	FALSE	-0.227856	-0.0813072	0.197396	0.111767	-0.0491742	-0.0594821	0.0347604	0.0738959	-0.246198	0.1023	0.0490205	0.0948778	-0.194589	-0.0587727	0.220411	0.032951	-0.284556	-0.0876679	0.203199	0.169025	NA	-0.200475	-0.036986	0.140957	0.0965035
P25114	2	0.299222	0.0905315	0.299222	0.140953	0.255986	0.0870043	0.126303	FALSE	FALSE	FALSE	FALSE	FALSE	FALSE	-0.0872198	0.137235	0.0944295	-0.144445	0.000363317	-0.068966	0.0315034	0.0370993	0.0486836	-0.100513	-0.0213938	0.073223	-0.044115	-0.12593	-0.0615409	0.231586	-0.143176	-0.014135	0.0414675	0.115844	NA	-0.0450928	-0.0344617	0.0168931	0.0626614
P25206	2	0.604475	0.0694073	0.604475	0.123753	0.0882342	0.0513745	0.0627566	FALSE	TRUE	TRUE	TRUE	FALSE	FALSE	-0.176862	-0.0929846	0.0810805	0.153394	-0.117348	-0.0881609	0.110099	0.0954102	-0.0819144	-0.0693968	0.104655	0.0466559	-0.180102	0.0656952	0.150869	-0.0486156	-0.134858	0.0012346	0.0962388	0.0373847	NA	-0.138217	-0.0367225	0.108588	0.0568458
P25444	2	0.429428	0.123224	0.429428	0.205087	0.091904	0.0723332	0.0780236	FALSE	TRUE	FALSE	FALSE	FALSE	FALSE	-0.162322	0.00212905	0.112198	0.0479951	0.030214	-0.145181	0.162448	-0.0474814	-0.218971	0.164955	0.0737193	-0.0197028	-0.236725	0.117823	0.329153	-0.210251	-0.152668	-0.0960918	0.092318	0.156442	NA	-0.148094	0.00872685	0.153967	-0.0145996
P25886	2	0.433409	0.10014	0.433409	0.226038	0.0992012	0.0688892	0.0723222	FALSE	TRUE	FALSE	FALSE	FALSE	FALSE	0.00608025	-0.148234	0.0669646	0.0751895	0.0473658	-0.122121	0.140818	-0.0660626	-0.135923	0.102228	0.0930793	-0.0593844	-0.15864	0.071569	0.201129	-0.114057	-0.184275	-0.0502967	0.0227283	0.211844	NA	-0.0850785	-0.029371	0.104944	0.00950572
P26453	2	0.287783	0.168458	0.287783	0.134186	0.130285	0.102157	0.177131	FALSE	FALSE	FALSE	FALSE	FALSE	FALSE	-0.214167	0.107981	0.0816545	0.0245322	-0.1643	0.162709	-0.027165	0.0287557	NA	NA	NA	NA	-0.0040012	0.0201453	-0.0362947	0.0201505	NA	NA	NA	NA	NA	-0.127489	0.096945	0.00606494	0.0244795
P27653	2	0.255778	0.187221	0.255778	0.134831	0.127987	0.108234	0.18595	FALSE	FALSE	FALSE	FALSE	FALSE	FALSE	-0.110202	0.0265473	0.0413184	0.0423361	-0.167233	0.127111	0.0205904	0.0195324	-0.0911271	0.0924525	-0.0286313	0.0273059	-0.00605128	0.10569	-0.0493358	-0.0503032	0.0244897	-0.0320149	0.0147313	-0.0072061	NA	-0.0700248	0.0639572	-0.000265415	0.006333
P28073	2	0.427698	0.100573	0.427698	0.119079	0.144287	0.0771041	0.131258	FALSE	FALSE	FALSE	FALSE	FALSE	FALSE	NA	NA	NA	NA	-0.0615331	0.0877663	0.0894125	-0.115646	NA	NA	NA	NA	-0.156775	-0.0520773	-0.0481731	0.257026	NA	NA	NA	NA	NA	-0.109154	0.0178445	0.0206197	0.07069
P28656	2	0.372909	0.145835	0.372909	0.22314	0.0945849	0.0797251	0.0838068	FALSE	FALSE	FALSE	FALSE	FALSE	FALSE	-0.0963947	-0.0479127	0.0867734	0.0575341	NA	NA	NA	NA	-0.110191	0.104604	0.00613288	-0.000545838	-0.119228	0.000364732	0.2177	-0.0988361	0.0403303	-0.0107119	-0.00318801	-0.0264304	NA	-0.071371	0.0115861	0.0768545	-0.0170696
P29067	2	0.301594	0.0913204	0.301594	0.133405	0.252052	0.0867418	0.134887	FALSE	FALSE	TRUE	FALSE	TRUE	FALSE	-0.255437	-0.00556779	0.0748266	0.186179	-0.151054	0.0019685	0.00452535	0.14456	0.0153169	-0.185611	0.0773308	0.0929637	-0.0527741	-0.0723203	-0.0329464	0.158041	-0.0259306	-0.0043433	-0.0141418	0.0444158	NA	-0.0939758	-0.0531749	0.0219189	0.125232
P29315	2	0.549489	0.0976965	0.549489	0.122433	0.0879194	0.0611548	0.0813081	FALSE	FALSE	FALSE	FALSE	FALSE	FALSE	-0.0501553	-0.00650054	-0.0411116	0.0977675	0.00521583	8.72e-05	0.0324339	-0.037737	-0.0389885	0.00966582	0.015237	0.0140857	-0.119942	0.0534026	0.0651727	0.0013662	-0.0343444	-0.00175672	0.0641086	-0.0280075	NA	-0.0476428	0.0109797	0.0271681	0.00949497
P29341	2	0.460767	0.0946968	0.460767	0.207883	0.0990241	0.0664158	0.0712131	FALSE	TRUE	FALSE	TRUE	FALSE	FALSE	-0.128858	-0.0492655	0.102869	0.0752546	-0.0651602	-0.0823196	0.128579	0.0189009	-0.0798744	-0.0169727	0.0803655	0.0164815	-0.134466	0.0246273	0.237756	-0.127917	-0.114889	-0.0613998	0.0636604	0.112628	NA	-0.104649	-0.0370661	0.122646	0.0190695
P30742	2	0.368851	0.133044	0.368851	0.247347	0.0945347	0.0774001	0.078824	FALSE	TRUE	FALSE	FALSE	FALSE	FALSE	-0.104261	-0.0256427	0.0719957	0.0579077	-0.0388852	-0.194542	0.192383	0.0410434	-0.20143	0.14405	0.123339	-0.0659586	-0.237008	0.0910787	0.320003	-0.174074	-0.0515774	-0.0200541	0.0667959	0.00483547	NA	-0.126632	-0.00102197	0.154903	-0.0272491
P31721	2	0.394863	0.125208	0.394863	0.126703	0.12812	0.0841456	0.140961	FALSE	FALSE	FALSE	FALSE	FALSE	FALSE	NA	NA	NA	NA	-0.400278	0.170567	0.0755285	0.154183	NA	NA	NA	NA	NA	NA	NA	NA	NA	NA	NA	NA	NA	-0.400278	0.170567	0.0755285	0.154183
P31938	2	0.472079	0.0860726	0.472079	0.119499	0.145532	0.0697025	0.107115	FALSE	FALSE	FALSE	FALSE	FALSE	FALSE	-0.0684467	-0.0236621	-0.00201888	0.0941277	-0.0129612	-0.0863561	0.054053	0.0452643	-0.0418325	0.0282584	0.00184097	0.0117331	-0.0596379	0.0443865	0.0532637	-0.0380123	-0.0490018	0.0124908	-0.0258971	0.0624081	NA	-0.046376	-0.00497652	0.0162483	0.0351042
P32883	2	0.399459	0.0994351	0.399459	0.120566	0.161621	0.0798905	0.139028	FALSE	FALSE	FALSE	FALSE	FALSE	FALSE	NA	NA	NA	NA	-0.114774	0.0103686	0.0169941	0.087411	NA	NA	NA	NA	NA	NA	NA	NA	NA	NA	NA	NA	NA	-0.114774	0.0103686	0.0169941	0.087411
P34022	2	0.474443	0.105749	0.474443	0.191612	0.0896078	0.0662352	0.0723535	FALSE	TRUE	FALSE	FALSE	FALSE	FALSE	-0.0316788	-0.0385311	0.0508054	0.0194045	-0.00832551	-0.0467233	0.124688	-0.0696388	-0.0840947	0.00693863	0.0223741	0.054782	-0.0537208	0.0812585	-0.00741044	-0.0201273	-0.05861	-0.0160991	0.0553443	0.0193648	NA	-0.047286	-0.00263128	0.0491602	0.00075703
P34067	2	0.404037	0.090246	0.404037	0.126957	0.180011	0.0773928	0.121356	FALSE	FALSE	FALSE	FALSE	FALSE	FALSE	NA	NA	NA	NA	NA	NA	NA	NA	NA	NA	NA	NA	NA	NA	NA	NA	-0.0598883	-0.0133161	0.0177709	0.0554334	NA	-0.0598883	-0.0133161	0.0177709	0.0554334
P35276	2	0.43392	0.128021	0.43392	0.132414	0.110292	0.0788103	0.116543	FALSE	FALSE	FALSE	FALSE	FALSE	FALSE	-0.106765	0.0448997	0.0387717	0.0230931	NA	NA	NA	NA	NA	NA	NA	NA	NA	NA	NA	NA	NA	NA	NA	NA	NA	-0.106765	0.0448997	0.0387717	0.0230931
P35559	2	0.334822	0.186988	0.334822	0.179209	0.10159	0.0907547	0.106636	FALSE	FALSE	FALSE	FALSE	FALSE	FALSE	NA	NA	NA	NA	-0.102475	-0.0243527	0.0852745	0.0415533	-0.117236	0.158658	0.0811805	-0.122602	-0.125997	0.127283	0.0728234	-0.0741092	0.0528472	-0.103249	-0.0331852	0.0835874	NA	-0.0732152	0.0395846	0.0515233	-0.0178927
P35571	2	0.268085	0.151484	0.268085	0.125382	0.143835	0.103112	0.208101	FALSE	FALSE	FALSE	FALSE	FALSE	FALSE	-0.0490062	0.0046644	0.007921	0.0364208	-0.373287	0.185866	0.0562503	0.131171	0.0315883	-0.00921764	0.0480694	-0.07044	0.0670892	0.10656	-0.14034	-0.0333092	-0.0609231	-0.00378536	-0.0231615	0.0878699	NA	-0.0769078	0.0568175	-0.0102521	0.0303424
P38659	2	0.370613	0.135396	0.370613	0.242158	0.0944018	0.0777652	0.079666	FALSE	TRUE	FALSE	FALSE	FALSE	FALSE	-0.26001	0.0456466	0.111825	0.102539	-0.0469749	-0.0255496	0.0730858	-0.000561278	-0.0870881	0.00515172	0.120105	-0.038169	-0.0227024	0.0522913	0.135387	-0.164976	-0.00722937	-0.0658715	0.0656723	0.00742858	NA	-0.0848009	0.00233372	0.101215	-0.0187477
P40112	2	0.396411	0.092464	0.396411	0.208371	0.141872	0.0765092	0.0843727	FALSE	FALSE	FALSE	FALSE	FALSE	FALSE	0.0883175	0.0268185	-0.0921363	-0.0229997	-0.0428935	-0.0192222	0.0943186	-0.0322029	0.0283325	0.000524334	-0.0179608	-0.0108961	-0.142452	0.00120519	0.0826956	0.0585517	-0.0307479	-0.091248	0.0521434	0.0698525	NA	-0.0198888	-0.0163844	0.0238121	0.0124611
P41105	2	0.362887	0.142016	0.362887	0.239628	0.0945761	0.0794032	0.08149	FALSE	TRUE	FALSE	TRUE	FALSE	TRUE	-0.130477	-0.0491375	0.130337	0.0492772	-0.0316727	-0.0917479	0.193493	-0.0700728	-0.218192	0.0973458	0.143675	-0.0228286	-0.229794	0.178864	0.281249	-0.230318	-0.107247	-0.0745125	0.0904331	0.0913261	NA	-0.143477	0.0121623	0.167838	-0.0365233
P41123	2	0.380992	0.123775	0.380992	0.248778	0.0948225	0.0751019	0.0765314	FALSE	TRUE	FALSE	TRUE	FALSE	FALSE	-0.123752	-0.0465157	0.12829	0.0419768	0.0252426	-0.151817	0.163766	-0.0371918	-0.276652	0.101764	0.200833	-0.025945	-0.156399	0.060103	0.254052	-0.157756	-0.0910965	-0.0244694	0.0316048	0.0839611	NA	-0.124531	-0.0121871	0.155709	-0.0189909
P41542	2	0.402745	0.111506	0.402745	0.121639	0.140033	0.0815959	0.14248	FALSE	FALSE	FALSE	FALSE	FALSE	FALSE	-0.0347066	-0.0645029	0.0169138	0.0822956	-0.0965997	-0.0134915	0.0367412	0.07335	-0.01321	0.0506279	0.00706731	-0.0444851	0.060169	0.0158953	-0.00495698	-0.0711073	-0.0776466	0.0602153	-0.0319383	0.0493696	NA	-0.0323988	0.00974883	0.00476541	0.0178846
P42669	2	0.264511	0.232683	0.264511	0.203469	0.0980649	0.0982278	0.103044	FALSE	FALSE	FALSE	FALSE	FALSE	FALSE	NA	NA	NA	NA	NA	NA	NA	NA	NA	NA	NA	NA	-0.0447254	0.0289266	0.0414358	-0.025637	NA	NA	NA	NA	NA	-0.0447254	0.0289266	0.0414358	-0.025637
P43527	2	0.313023	0.198959	0.313023	0.191123	0.100166	0.0927544	0.103975	TRUE	TRUE	FALSE	FALSE	TRUE	TRUE	-0.0965853	0.0511185	0.0236222	0.0218446	-0.115967	0.0737152	0.0853851	-0.0431336	-0.047241	0.0624509	0.0500374	-0.0652473	-0.0820256	0.0108471	0.12294	-0.0517616	-0.0971508	0.0426001	0.0686841	-0.0141334	NA	-0.0877939	0.0481464	0.0701338	-0.0304862
P45479	2	0.477001	0.0885246	0.477001	0.116567	0.138213	0.0696709	0.110023	TRUE	TRUE	TRUE	FALSE	TRUE	TRUE	-0.31816	-0.0147452	0.0951352	0.23777	-0.258253	0.0229102	0.0396538	0.195688	-0.250974	0.0506129	0.052783	0.147578	-0.228322	-0.0595728	0.137293	0.150601	NA	NA	NA	NA	NA	-0.263927	-0.000198732	0.0812164	0.182909
P45878	2	0.393166	0.156536	0.393166	0.166146	0.099938	0.0827987	0.101416	FALSE	FALSE	FALSE	FALSE	FALSE	FALSE	-0.0480458	0.17408	-0.0619331	-0.064101	-0.302373	0.038083	0.201183	0.0631063	NA	NA	NA	NA	-0.0170505	0.0213369	0.112091	-0.116377	-0.10397	-0.0278089	0.0588766	0.0729019	NA	-0.11786	0.0514227	0.0775544	-0.0111174
P46471	2	0.284968	0.183923	0.284968	0.25839	0.0951843	0.0899669	0.0875682	FALSE	FALSE	FALSE	FALSE	FALSE	FALSE	0.00673322	-0.01208	0.00657732	-0.00123051	-0.00504149	0.0434843	-0.0301314	-0.00831147	NA	NA	NA	NA	-0.0950163	0.0555569	0.0788683	-0.0394088	0.0124197	-0.0645317	0.0480209	0.00409115	NA	-0.0202262	0.00560736	0.0258338	-0.0112149
P46664	2	0.415101	0.136284	0.415101	0.195881	0.0932263	0.0758676	0.0836398	FALSE	FALSE	FALSE	FALSE	FALSE	FALSE	-0.0392577	-0.0870337	0.0927315	0.0335599	-0.36772	0.0569383	0.120511	0.190271	-0.0199202	0.111399	-0.0335565	-0.0579218	0.0390847	-0.0242714	0.146488	-0.161301	-0.0576562	0.0288277	0.0955112	-0.0666827	NA	-0.0890939	0.0171719	0.0843369	-0.0124149
P46935	2	0.431395	0.0922814	0.431395	0.120587	0.157904	0.0751495	0.122682	FALSE	FALSE	FALSE	FALSE	FALSE	FALSE	NA	NA	NA	NA	-0.441294	-0.0139993	0.108679	0.346614	NA	NA	NA	NA	NA	NA	NA	NA	NA	NA	NA	NA	NA	-0.441294	-0.0139993	0.108679	0.346614
P47245	2	0.259061	0.236612	0.259061	0.205574	0.0975987	0.0987118	0.102443	FALSE	FALSE	FALSE	FALSE	FALSE	FALSE	NA	NA	NA	NA	NA	NA	NA	NA	NA	NA	NA	NA	-0.0651474	0.142314	0.00531964	-0.0824861	-0.0677399	-0.0552234	0.121295	0.00166838	NA	-0.0664437	0.0435453	0.0633073	-0.0404089
P48670	2	0.461636	0.0833689	0.461636	0.132881	0.154395	0.0701367	0.0975823	FALSE	FALSE	FALSE	FALSE	FALSE	FALSE	NA	NA	NA	NA	NA	NA	NA	NA	NA	NA	NA	NA	NA	NA	NA	NA	-0.168642	-0.0621137	0.0904548	0.140301	NA	-0.168642	-0.0621137	0.0904548	0.140301
P48721	2	0.31457	0.130413	0.31457	0.304227	0.0956888	0.0791628	0.0759384	FALSE	FALSE	FALSE	FALSE	FALSE	FALSE	NA	NA	NA	NA	NA	NA	NA	NA	NA	NA	NA	NA	NA	NA	NA	NA	-0.0657998	-0.0134574	0.0989344	-0.0196773	NA	-0.0657998	-0.0134574	0.0989344	-0.0196773
P49088	2	0.550071	0.078038	0.550071	0.109587	0.114305	0.0599484	0.0880508	FALSE	TRUE	TRUE	FALSE	FALSE	FALSE	-0.172777	0.0535766	2.95e-05	0.119171	-0.256705	0.133564	-0.00111625	0.124258	-0.13349	-0.108928	0.23825	0.00416906	0.00624372	-0.133843	0.196085	-0.0684865	-0.217244	0.0160904	-0.0966659	0.29782	NA	-0.154795	-0.00790807	0.0673165	0.0953861
P49136	2	0.474945	0.0828958	0.474945	0.157597	0.134032	0.0678928	0.082637	FALSE	FALSE	FALSE	FALSE	FALSE	FALSE	NA	NA	NA	NA	-0.00694919	-0.0530193	0.0791235	-0.019155	-0.0918328	-0.000745263	0.00600531	0.0865727	NA	NA	NA	NA	NA	NA	NA	NA	NA	-0.049391	-0.0268823	0.0425644	0.0337089
P49717	2	0.657395	0.0625717	0.657395	0.0999834	0.0767301	0.0451808	0.0581388	FALSE	TRUE	TRUE	FALSE	FALSE	FALSE	-0.160607	-0.0660803	0.101802	0.124886	-0.170087	-0.122797	0.140661	0.152223	-0.176227	0.113408	0.0871528	-0.0243341	-0.0990767	0.0197917	0.180291	-0.101006	-0.17489	-0.0304803	0.0266512	0.178719	NA	-0.156178	-0.0172315	0.107312	0.0660973
P49718	2	0.649992	0.0648848	0.649992	0.09575	0.0797372	0.0466419	0.0629947	FALSE	TRUE	TRUE	FALSE	FALSE	FALSE	-0.162	-0.0889243	0.120616	0.130308	-0.277339	-0.0230115	0.11548	0.184871	-0.148628	0.0312004	0.0917194	0.0257084	-0.0550697	0.0290475	0.136255	-0.110232	-0.0629301	0.0321371	-0.0511385	0.0819315	NA	-0.141193	-0.00391017	0.0825863	0.0625173
P50115	2	0.256959	0.104178	0.256959	0.115823	0.222191	0.0945515	0.206298	FALSE	FALSE	FALSE	FALSE	FALSE	FALSE	-0.095015	-0.0112335	0.0395302	0.0667184	-0.139457	0.168807	-0.087764	0.0584141	-0.0247041	-0.0527298	0.00253305	0.0749008	0.051613	-0.159582	-0.0723811	0.18035	-0.0963341	0.0913499	0.0345101	-0.0295258	NA	-0.0607794	0.0073223	-0.0167143	0.0701714
P50431	2	0.661835	0.0634299	0.661835	0.101236	0.0726154	0.0445484	0.0563347	FALSE	FALSE	FALSE	FALSE	FALSE	FALSE	0.017289	0.0622804	-0.018531	-0.0610384	NA	NA	NA	NA	NA	NA	NA	NA	-0.346449	0.0663795	0.228631	0.0514383	0.0045888	-0.153229	0.022584	0.126056	NA	-0.10819	-0.00818979	0.0775614	0.0388188
P50503	2	0.359235	0.156238	0.359235	0.219689	0.0954248	0.0823961	0.087018	FALSE	FALSE	FALSE	FALSE	FALSE	FALSE	0.00115015	-0.0319223	0.00118611	0.029586	-0.106788	0.0718397	0.0655079	-0.0305593	NA	NA	NA	NA	-0.161857	0.0049585	0.146229	0.010669	0.0664259	0.00281548	-0.00362323	-0.0656182	NA	-0.0502672	0.0119228	0.052325	-0.0139806
P50516	2	0.299864	0.0992987	0.299864	0.121315	0.221048	0.0893281	0.169147	FALSE	FALSE	FALSE	FALSE	FALSE	FALSE	0.0299356	-0.0192125	-0.0199986	0.00927551	-8.03e-05	0.000518019	0.0560006	-0.0564383	0.00367611	-0.0256959	0.0179317	0.00486771	0.00927475	0.0159894	-0.0478509	0.0225868	-0.0960776	0.0252628	-0.00867098	0.0794857	NA	-0.0106543	-0.000627634	-0.000517638	0.0119555
P50580	2	0.403444	0.149228	0.403444	0.149978	0.104397	0.0827375	0.110214	FALSE	TRUE	FALSE	FALSE	FALSE	FALSE	-0.19049	-0.0189132	0.111332	0.0980715	-0.0706339	0.0683669	-0.0146247	0.0168917	-0.148734	0.0901046	0.105054	-0.0464238	-0.154779	0.168199	0.135848	-0.149268	-0.0849823	-0.00106378	-0.00915585	0.095202	NA	-0.129924	0.0613388	0.0656906	0.00289473
P50878	2	0.37381	0.135862	0.37381	0.238332	0.0942979	0.077704	0.0799938	FALSE	TRUE	FALSE	TRUE	FALSE	TRUE	-0.197717	-0.0645905	0.185857	0.0764504	0.0440912	-0.114178	0.141155	-0.0710682	-0.237602	0.119393	0.1446	-0.0263911	-0.26259	0.188262	0.278767	-0.20444	-0.132246	-0.0947757	0.172279	0.0547436	NA	-0.157213	0.0068223	0.184532	-0.0341411
P51583	2	0.388383	0.112275	0.388383	0.254873	0.0973531	0.0729812	0.0741347	FALSE	FALSE	FALSE	FALSE	FALSE	FALSE	-0.157199	-0.0190353	0.0828083	0.0934265	-0.0441809	-0.0169178	0.0477493	0.0133495	-0.0267097	-0.187828	0.0953455	0.119192	-0.0654857	0.0820157	0.0224137	-0.0389437	0.0689878	0.0823055	0.0469627	-0.198256	NA	-0.0449176	-0.011892	0.0590559	-0.00224628
P51859	2	0.232336	0.222228	0.232336	0.140175	0.119243	0.112868	0.17315	FALSE	FALSE	FALSE	FALSE	FALSE	FALSE	-0.0312921	0.0492809	0.0247214	-0.0427103	-0.0107455	-0.0421592	-0.00877823	0.0616829	-0.00608692	0.210677	-0.0938275	-0.110763	-0.0919628	0.0233137	0.0457379	0.0229111	-0.109567	0.0275724	0.0497185	0.0322764	NA	-0.0499309	0.0537371	0.00351442	-0.00732057
P52296	2	0.302533	0.156954	0.302533	0.131941	0.133235	0.0991983	0.176138	FALSE	FALSE	FALSE	FALSE	FALSE	FALSE	NA	NA	NA	NA	NA	NA	NA	NA	NA	NA	NA	NA	NA	NA	NA	NA	-0.0533975	0.0366662	0.00235383	0.0143775	NA	-0.0533975	0.0366662	0.00235383	0.0143775
P52303	2	0.62015	0.0663411	0.62015	0.107845	0.0904152	0.0499929	0.0652565	FALSE	FALSE	FALSE	FALSE	FALSE	FALSE	NA	NA	NA	NA	-0.0936392	-0.0174889	0.0624389	0.0486892	NA	NA	NA	NA	NA	NA	NA	NA	NA	NA	NA	NA	NA	-0.0936392	-0.0174889	0.0624389	0.0486892
P52631	2	0.587003	0.0718782	0.587003	0.131635	0.0916505	0.053431	0.0644025	FALSE	TRUE	TRUE	FALSE	FALSE	FALSE	-0.0598726	-0.022411	0.0246327	0.0576509	-0.151208	-0.00357746	0.092781	0.0620039	-0.125662	0.0156209	0.0909089	0.0191317	-0.0134468	-0.0900281	0.0902617	0.0132132	NA	NA	NA	NA	NA	-0.0875471	-0.0250989	0.0746461	0.0379999
P53042	2	0.484327	0.0814597	0.484327	0.128595	0.144238	0.0674156	0.0939646	FALSE	FALSE	FALSE	FALSE	FALSE	FALSE	-0.0022364	-0.088818	-0.020383	0.111437	-0.0915158	-0.0225956	0.0504702	0.0636411	-0.0863936	0.0481262	0.054454	-0.0161865	-0.0460538	0.0553743	-0.0243968	0.0150763	-0.067776	-0.0857567	0.096926	0.0566067	NA	-0.0587951	-0.018734	0.0314141	0.046115
P53987	2	0.252068	0.18486	0.252068	0.133254	0.12956	0.108746	0.191512	FALSE	FALSE	FALSE	FALSE	FALSE	FALSE	-0.176119	0.097086	0.0963327	-0.0172993	NA	NA	NA	NA	-0.188637	0.0965788	-0.00982233	0.101881	-0.0218053	0.163128	-0.10163	-0.0396922	NA	NA	NA	NA	NA	-0.128854	0.118931	-0.00503988	0.0149631
P54116	2	0.287076	0.127604	0.287076	0.120785	0.161305	0.0969952	0.206235	FALSE	FALSE	FALSE	FALSE	FALSE	FALSE	0.000367924	0.0527208	0.0189282	-0.072017	-0.0681805	0.152296	-0.0160189	-0.0680967	-0.0110419	-0.109126	0.0152956	0.104872	0.0421295	-0.0314905	-0.117406	0.106767	-0.291586	0.104384	0.0496824	0.13752	NA	-0.0656622	0.0337568	-0.00990375	0.0418092
P54823	2	0.426039	0.0922733	0.426039	0.213756	0.119395	0.0714162	0.0771214	FALSE	FALSE	FALSE	FALSE	FALSE	FALSE	-0.138231	-0.0308579	0.135064	0.0340249	-0.0711216	-0.0560586	0.0187384	0.108442	0.0275624	-0.027938	0.0683451	-0.0679695	NA	NA	NA	NA	NA	NA	NA	NA	NA	-0.0605968	-0.0382848	0.0740492	0.0248324
P56376	2	0.259957	0.0946741	0.259957	0.187709	0.25355	0.0951518	0.108957	FALSE	FALSE	FALSE	FALSE	TRUE	FALSE	-0.0509911	-0.0966691	0.0469149	0.100745	-0.0748516	-0.125265	0.105492	0.0946248	NA	NA	NA	NA	-0.11471	0.0402786	0.0211211	0.05331	0.0645387	-0.163627	0.0423459	0.0567427	NA	-0.0440035	-0.0863206	0.0539684	0.0763557
P56812	2	0.363588	0.116229	0.363588	0.272993	0.0976937	0.0748749	0.0746217	FALSE	FALSE	FALSE	FALSE	FALSE	FALSE	NA	NA	NA	NA	NA	NA	NA	NA	NA	NA	NA	NA	-0.0247005	0.00863814	0.102911	-0.0868483	-0.0934289	-0.0416027	0.0607465	0.0742851	NA	-0.0590647	-0.0164823	0.0818286	-0.00628161
P58021	2	0.353067	0.111968	0.353067	0.285233	0.100553	0.0750626	0.0741166	FALSE	FALSE	FALSE	FALSE	FALSE	FALSE	NA	NA	NA	NA	NA	NA	NA	NA	NA	NA	NA	NA	-0.0523045	-0.0190348	0.136972	-0.0656325	-0.0846188	-0.0363203	0.0633826	0.0575565	NA	-0.0684616	-0.0276775	0.100177	-0.00403804
P58058	2	0.43872	0.085088	0.43872	0.1484	0.160304	0.0727528	0.0947354	FALSE	FALSE	FALSE	FALSE	FALSE	FALSE	-0.152988	0.133547	0.0124164	0.00702477	-0.0991741	0.0397682	0.108501	-0.0490948	0.0136943	-0.19946	0.0698987	0.115867	-0.00152477	-0.0253363	0.0761147	-0.0492537	-0.16906	-0.171469	0.0150819	0.325447	NA	-0.0818105	-0.0445901	0.0564025	0.0699981
P58854	2	0.259879	0.096165	0.259879	0.119296	0.257306	0.0916262	0.175728	FALSE	FALSE	FALSE	FALSE	FALSE	FALSE	NA	NA	NA	NA	NA	NA	NA	NA	NA	NA	NA	NA	-0.132376	-0.0271908	-0.0205516	0.180118	NA	NA	NA	NA	NA	-0.132376	-0.0271908	-0.0205516	0.180118
P59325	2	0.24844	0.226885	0.24844	0.148073	0.114409	0.1088	0.153393	FALSE	FALSE	FALSE	FALSE	FALSE	FALSE	0.0295277	0.0488392	-0.0389521	-0.0394149	-0.189735	0.0757466	0.0331649	0.0808231	-0.0324238	0.215911	-0.0210058	-0.162481	0.0112683	-0.00339171	0.0440753	-0.0519519	-0.119939	-0.0430834	0.0540708	0.108952	NA	-0.0602603	0.0588043	0.0142706	-0.0128145
P59708	2	0.357101	0.116658	0.357101	0.278438	0.097922	0.075268	0.0746121	FALSE	TRUE	FALSE	FALSE	FALSE	TRUE	-0.0327553	-0.0119918	0.0521798	-0.00743263	-0.0888549	-0.0417472	0.118328	0.0122745	NA	NA	NA	NA	-0.144448	-0.0243755	0.20458	-0.035757	NA	NA	NA	NA	NA	-0.0886859	-0.0260382	0.125029	-0.010305
P60229	2	0.3537	0.108829	0.3537	0.28537	0.102997	0.0749674	0.0741369	FALSE	TRUE	FALSE	FALSE	FALSE	FALSE	0.0400526	-0.0398308	0.0332186	-0.0334404	-0.0684695	0.0299657	0.0174	0.0211038	-0.192991	-0.0544141	0.180886	0.0665191	-0.0971059	-0.000276029	0.17465	-0.0772683	-0.0124357	-0.0939418	0.0848881	0.0214895	NA	-0.0661898	-0.0316994	0.0982085	-0.000319277
P60843	2	0.530496	0.0942305	0.530496	0.162184	0.0845737	0.0601784	0.068337	FALSE	TRUE	TRUE	TRUE	FALSE	TRUE	-0.246385	0.0157627	0.127777	0.102846	-0.132035	-0.0280842	0.149195	0.0109249	-0.15979	0.00558237	0.158952	-0.00474493	-0.11648	0.0602672	0.174734	-0.118521	-0.119824	-0.0820791	0.117074	0.0848296	NA	-0.154903	-0.0057102	0.145546	0.0150669
P61079	2	0.65466	0.0673492	0.65466	0.0979575	0.0734555	0.0460791	0.0604986	FALSE	TRUE	FALSE	FALSE	FALSE	FALSE	-0.0914944	0.0923	-0.0641502	0.0633446	NA	NA	NA	NA	NA	NA	NA	NA	-0.140541	0.00295742	0.125619	0.0119645	-0.147343	-0.0818688	0.176854	0.0523584	NA	-0.12646	0.00446286	0.0794409	0.0425558
P61082	2	0.250257	0.189711	0.250257	0.134438	0.127902	0.109286	0.188407	FALSE	FALSE	FALSE	FALSE	FALSE	FALSE	NA	NA	NA	NA	-0.013551	0.0182029	0.00464431	-0.00929626	-0.0913359	0.0932365	0.00780494	-0.0097055	-0.0168573	0.00323145	-0.0149964	0.0286223	NA	NA	NA	NA	NA	-0.0405814	0.0382236	-0.000849061	0.00320684
P61087	2	0.323801	0.144428	0.323801	0.129545	0.135924	0.0951865	0.171116	FALSE	FALSE	FALSE	FALSE	FALSE	FALSE	-0.196966	0.0485176	0.000940571	0.147508	0.0123074	0.0516251	-0.0121242	-0.0518084	-0.0480261	-0.0103712	0.0188718	0.0395254	0.0509143	0.070866	-0.0360147	-0.0857655	-0.0599163	-0.0170654	0.0420327	0.0349491	NA	-0.0483374	0.0287144	0.00274123	0.0168817
P61107	2	0.317009	0.162196	0.317009	0.136367	0.126391	0.0973922	0.160645	FALSE	FALSE	FALSE	FALSE	FALSE	FALSE	0.0115673	0.00332532	0.0195597	-0.0344523	0.0474668	0.00151449	-0.0036153	-0.045366	0.0018195	0.027496	-0.0212736	-0.00804188	-0.0789894	0.0399375	-0.0257247	0.0647766	-0.0402928	-0.0328313	0.039327	0.0337971	NA	-0.0116857	0.00788841	0.00165462	0.00214269
P61211	2	0.426959	0.124757	0.426959	0.128801	0.11602	0.0797831	0.12368	FALSE	FALSE	FALSE	FALSE	FALSE	FALSE	-0.0154162	-0.00448584	0.0132221	0.00667996	-0.0668798	0.0242192	0.028821	0.0138395	-0.00505203	0.0372145	-0.0304021	-0.00176032	-0.10289	0.0866812	0.0475361	-0.031327	-0.177438	0.00833696	0.0504321	0.118669	NA	-0.0735353	0.0303932	0.0219218	0.0212202
P61255	2	0.317178	0.133142	0.317178	0.298065	0.095398	0.0795691	0.0766486	FALSE	TRUE	FALSE	TRUE	FALSE	TRUE	-0.193405	-0.0551586	0.188756	0.0598072	0.0510261	-0.191207	0.199104	-0.0589233	-0.263077	0.0904744	0.189724	-0.0171207	-0.198293	0.0597178	0.309984	-0.171409	NA	NA	NA	NA	NA	-0.150937	-0.0240433	0.221892	-0.0469114
P61358	2	0.324244	0.141764	0.324244	0.278994	0.0949316	0.0809442	0.0791223	FALSE	TRUE	FALSE	TRUE	FALSE	TRUE	-0.126176	-0.0868055	0.166419	0.046562	0.0439106	-0.159901	0.185674	-0.0696835	-0.270811	0.154214	0.209017	-0.0924203	-0.273834	0.148398	0.360502	-0.235066	-0.159406	-0.0805735	0.154747	0.0852327	NA	-0.157263	-0.00493361	0.215272	-0.053075
P61514	2	0.343463	0.0979812	0.343463	0.249587	0.143034	0.081532	0.0844031	FALSE	TRUE	FALSE	TRUE	FALSE	FALSE	-0.232127	-0.191288	0.26075	0.162665	-0.0858715	-0.144018	0.2133	0.0165898	NA	NA	NA	NA	NA	NA	NA	NA	NA	NA	NA	NA	NA	-0.158999	-0.167653	0.237025	0.0896276
P61806	2	0.466113	0.122604	0.466113	0.168419	0.0905554	0.0704367	0.0818716	FALSE	TRUE	FALSE	FALSE	FALSE	FALSE	-0.155967	0.0240713	0.0422791	0.0896166	-0.0238542	-0.0122251	0.0371396	-0.00106039	-0.105578	0.0233268	0.12342	-0.0411694	-0.115772	0.0685969	0.166277	-0.119102	-0.129164	0.00549033	0.0685062	0.0551677	NA	-0.106067	0.021852	0.0875245	-0.00330942
P62196	2	0.441711	0.0937642	0.441711	0.215657	0.106852	0.0686706	0.0733457	FALSE	FALSE	FALSE	FALSE	FALSE	FALSE	-0.0699572	-0.00273411	0.0537201	0.0189713	0.0324303	-0.0135918	-0.0352449	0.0164064	0.00493714	0.0616595	-0.0202247	-0.0463719	-0.0111217	-0.0946529	0.14048	-0.0347057	-0.0732271	-0.00718416	0.00375798	0.0766533	NA	-0.0233877	-0.0113007	0.0284977	0.00619067
P62242	2	0.303653	0.151012	0.303653	0.287047	0.0946065	0.0834266	0.0802544	FALSE	TRUE	FALSE	TRUE	FALSE	TRUE	-0.134247	-0.0105142	0.153213	-0.00845165	-0.0190435	-0.0419244	0.110085	-0.0491171	-0.169585	0.0643264	0.123417	-0.0181593	-0.136431	0.103238	0.260394	-0.227201	-0.0576599	-0.107165	0.0827963	0.0820285	NA	-0.103393	0.0015922	0.145981	-0.0441801
P62259	2	0.649925	0.0640084	0.649925	0.106202	0.0765013	0.0458944	0.0574692	FALSE	FALSE	FALSE	FALSE	FALSE	FALSE	-0.00352517	-0.0273463	0.0104997	0.0203718	-0.0156259	0.00458016	0.0700068	-0.058961	-0.00262745	0.0327882	-0.0188077	-0.0113531	-0.0588757	0.00532107	0.0267714	0.0267833	-0.0387124	-0.0316876	0.000596811	0.0698032	NA	-0.0238733	-0.00326891	0.0178134	0.00932885
P62270	2	0.357535	0.15202	0.357535	0.228886	0.0950515	0.0816052	0.0849024	FALSE	TRUE	FALSE	FALSE	FALSE	TRUE	-0.170039	-0.0166661	0.115535	0.0711698	-0.0037754	-0.0797054	0.13951	-0.0560288	-0.203065	0.109158	0.101939	-0.00803255	-0.223986	0.13479	0.339343	-0.250146	-0.119518	-0.0153923	0.0952021	0.0397077	NA	-0.144077	0.0264369	0.158306	-0.040666
P62274	2	0.323829	0.135246	0.323829	0.288521	0.0952329	0.0797241	0.0774467	FALSE	TRUE	FALSE	TRUE	FALSE	TRUE	-0.308615	-0.0489187	0.35553	0.00200366	-0.0669095	-0.084245	0.264134	-0.11298	-0.213455	0.0668198	0.217109	-0.0704733	NA	NA	NA	NA	NA	NA	NA	NA	NA	-0.196327	-0.0221146	0.278924	-0.0604832
P62281	2	0.405242	0.129071	0.405242	0.218569	0.0931435	0.0748055	0.0791691	FALSE	TRUE	FALSE	TRUE	FALSE	FALSE	-0.242493	-0.00990947	0.152723	0.0996797	-0.0133688	-0.0800543	0.174047	-0.0806236	-0.233048	0.108726	0.145159	-0.0208379	-0.186788	0.105077	0.324202	-0.242491	-0.126776	-0.0782006	0.0792017	0.125775	NA	-0.160495	0.00912778	0.175066	-0.0236995
P62298	2	0.332547	0.148454	0.332547	0.260627	0.0949168	0.0819116	0.0815429	FALSE	TRUE	FALSE	TRUE	FALSE	TRUE	-0.150656	-0.0164238	0.118182	0.0488975	0.0188133	-0.101678	0.166097	-0.083233	-0.220633	0.0875504	0.156964	-0.0238816	-0.174869	0.123271	0.314081	-0.262483	-0.121887	-0.0484909	0.0699925	0.100385	NA	-0.129846	0.00884593	0.165063	-0.044063
P62301	2	0.324849	0.172973	0.324849	0.22964	0.0961591	0.0868357	0.089543	FALSE	TRUE	FALSE	FALSE	FALSE	FALSE	-0.138587	-0.031478	0.111903	0.0581625	0.0544044	-0.0761664	0.101044	-0.0792821	-0.237038	0.151599	0.0865115	-0.00107238	-0.191813	0.143338	0.318494	-0.270019	-0.142846	0.00879325	0.0949944	0.0390581	NA	-0.131176	0.0392171	0.142589	-0.0506306
P62309	2	0.282563	0.218182	0.282563	0.201765	0.098797	0.0960051	0.102687	FALSE	FALSE	FALSE	FALSE	FALSE	FALSE	-0.000108703	0.0283329	0.00517487	-0.0333991	-0.0329789	0.0267197	-0.00121277	0.00747203	-0.119373	0.058377	0.0150127	0.0459831	-0.0597773	0.0503037	0.154648	-0.145175	-0.0494479	-0.0085554	0.0603514	-0.00234812	NA	-0.0523371	0.0310356	0.0467949	-0.0254934
P62496	2	0.568558	0.0925753	0.568558	0.126386	0.0820453	0.0577351	0.0727011	FALSE	FALSE	FALSE	FALSE	FALSE	FALSE	-0.0768716	0.0304709	0.000282088	0.0461186	-0.139183	-0.0359388	0.116575	0.0585469	-0.0126812	0.0438052	-0.0912012	0.0600773	-0.109386	0.0690355	0.16654	-0.12619	-0.0449552	-0.0457587	0.0684474	0.0222664	NA	-0.0766153	0.0123228	0.0521287	0.0121639
P62629	2	0.486699	0.105173	0.486699	0.182281	0.0882449	0.0652841	0.0723183	FALSE	TRUE	TRUE	TRUE	FALSE	TRUE	-0.156873	-0.00367208	0.0888472	0.0716979	-0.137929	-0.0103984	0.153138	-0.00502916	-0.125411	0.0386087	0.102707	-0.0159051	-0.146116	0.0355391	0.205607	-0.099555	-0.082324	-0.0711795	0.0917816	0.0617219	NA	-0.129731	-0.00222044	0.128416	0.0025861
P62704	2	0.316684	0.187048	0.316684	0.214153	0.0974383	0.0897662	0.0949102	FALSE	TRUE	FALSE	FALSE	FALSE	TRUE	-0.111862	-0.0355751	0.132669	0.0147678	NA	NA	NA	NA	-0.199297	0.120155	0.100676	-0.0215343	-0.249701	0.147927	0.317226	-0.215452	NA	NA	NA	NA	NA	-0.186953	0.0775022	0.183524	-0.0740727
P62717	2	0.336498	0.129903	0.336498	0.283003	0.0956268	0.0782601	0.0767094	FALSE	TRUE	FALSE	TRUE	FALSE	FALSE	-0.119629	-0.047306	0.158417	0.00851873	0.0949808	-0.295245	0.252607	-0.0523431	-0.227184	0.0865975	0.179263	-0.0386767	-0.315374	0.235134	0.352013	-0.271773	-0.191522	-0.0910712	0.119722	0.162871	NA	-0.151746	-0.0223782	0.212404	-0.0382805
P62748	2	0.335891	0.090853	0.335891	0.136579	0.226841	0.0838588	0.125978	FALSE	FALSE	FALSE	FALSE	FALSE	FALSE	-0.0129784	-0.0333318	0.000398496	0.0459117	-0.0377809	-0.0221442	0.0453425	0.0145826	0.00331841	0.00731551	0.0054504	-0.0160843	-0.0560962	-0.0169898	0.0133037	0.0597823	-0.0312984	-0.00577109	-0.0194353	0.0565048	NA	-0.0269671	-0.0141843	0.00901195	0.0321394
P62751	2	0.339006	0.149693	0.339006	0.252052	0.0949478	0.0818956	0.0824046	FALSE	TRUE	FALSE	TRUE	FALSE	TRUE	-0.138879	-0.0184498	0.0993325	0.0579963	0.0413578	-0.0875241	0.123255	-0.077089	-0.255599	0.118957	0.176247	-0.0396054	-0.207168	0.0906035	0.288365	-0.171801	-0.0926751	-0.0379452	0.113024	0.0175958	NA	-0.130593	0.0131283	0.160045	-0.0425806
P62754	2	0.419838	0.116492	0.419838	0.223573	0.0932268	0.0716403	0.0752304	FALSE	TRUE	FALSE	FALSE	FALSE	FALSE	-0.096435	0.0300465	0.0600301	0.00635845	0.0370633	-0.0920038	0.064844	-0.00990342	-0.161864	0.0507805	0.0859307	0.0251528	-0.173249	0.0176901	0.229993	-0.0744341	-0.0464461	-0.0411916	0.067857	0.0197807	NA	-0.0881862	-0.00693566	0.101731	-0.00660913
P62774	2	0.251071	0.115472	0.251071	0.114764	0.188918	0.0978647	0.23191	FALSE	FALSE	FALSE	FALSE	FALSE	FALSE	-0.00183379	-0.0469094	-0.0622549	0.110998	-0.0409317	0.0637926	-0.0222242	-0.000636729	-0.130063	0.0795627	-0.0630215	0.113522	-0.0593494	-0.0325182	-0.0202946	0.112162	-0.0615302	0.0556153	0.071539	-0.0656241	NA	-0.0587416	0.0239086	-0.0192513	0.0540842
P62830	2	0.368628	0.15561	0.368628	0.210143	0.0955342	0.0819449	0.08814	FALSE	TRUE	FALSE	FALSE	FALSE	FALSE	-0.103302	-0.00676951	0.0639583	0.0461131	0.0680723	-0.138867	0.168582	-0.0977878	-0.211516	0.164836	0.0725233	-0.0258431	-0.212404	0.189535	0.221388	-0.198519	-0.157583	-0.0457995	0.0811783	0.122204	NA	-0.123347	0.032587	0.121526	-0.0307666
P62848	2	0.333124	0.148331	0.333124	0.260219	0.094916	0.0818655	0.0815451	FALSE	TRUE	FALSE	FALSE	FALSE	FALSE	-0.0768739	0.0781154	-0.00838039	0.00713888	-0.0233365	-0.172188	0.192567	0.00295739	-0.124286	0.079779	0.201319	-0.156811	-0.33397	0.199094	0.362533	-0.227657	-0.147507	-0.136501	0.147955	0.136053	NA	-0.141195	0.00966011	0.179198	-0.0476639
P62852	2	0.42944	0.110806	0.42944	0.222274	0.0936128	0.0701258	0.0737411	FALSE	TRUE	FALSE	TRUE	FALSE	FALSE	-0.130103	-0.0795442	0.116494	0.0931533	0.0437303	-0.0965553	0.101413	-0.048588	-0.161913	0.0456249	0.115545	0.000743045	-0.292902	0.135817	0.324633	-0.167548	-0.0899493	-0.0935765	0.0790634	0.104462	NA	-0.126227	-0.0176469	0.14743	-0.00355543
P62858	2	0.439458	0.11602	0.439458	0.207095	0.091597	0.0703511	0.0754797	FALSE	TRUE	FALSE	TRUE	FALSE	TRUE	-0.306231	0.0523004	0.151606	0.102324	-0.134018	-0.152345	0.309865	-0.0235018	-0.22545	-0.0161445	0.1715	0.0700947	-0.202081	0.102964	0.30018	-0.201063	NA	NA	NA	NA	NA	-0.216945	-0.0033063	0.233288	-0.0130365
P62860	2	0.340369	0.110568	0.340369	0.296739	0.102523	0.0757373	0.0740641	FALSE	TRUE	FALSE	FALSE	FALSE	FALSE	NA	NA	NA	NA	-0.035843	-0.180443	0.463502	-0.247217	NA	NA	NA	NA	NA	NA	NA	NA	-0.288674	0.0217343	0.0335312	0.233408	NA	-0.162258	-0.0793542	0.248517	-0.00690419
P62869	2	0.53459	0.0902815	0.53459	0.111114	0.105249	0.0633351	0.0954296	FALSE	FALSE	FALSE	FALSE	FALSE	FALSE	-0.0788982	-0.0275022	0.0107625	0.0956379	-0.153912	0.0739139	0.0460334	0.0339651	-0.0573474	0.0496429	0.0115965	-0.00389198	0.053348	-0.012318	0.0133975	-0.0544276	-0.0244702	-0.0368018	0.0171396	0.0441324	NA	-0.0522561	0.00938697	0.0197859	0.0230832
P62889	2	0.351667	0.157915	0.351667	0.225154	0.0954719	0.0830088	0.0867837	FALSE	TRUE	FALSE	FALSE	FALSE	TRUE	-0.072841	-0.0289736	0.118124	-0.0163092	-0.0765701	-0.0475005	0.185548	-0.0614776	-0.154717	0.145323	0.0423	-0.0329059	-0.29355	0.0159569	0.421267	-0.143674	-0.160205	0.0895304	0.0440878	0.0265873	NA	-0.151577	0.0348672	0.162265	-0.045556
P62908	2	0.37463	0.145466	0.37463	0.22197	0.0945449	0.0795766	0.083813	FALSE	TRUE	FALSE	TRUE	FALSE	TRUE	-0.172103	-0.0308277	0.134519	0.0684112	0.0149357	-0.112779	0.159962	-0.062118	-0.262642	0.113329	0.166265	-0.0169518	-0.271358	0.183277	0.342793	-0.254712	-0.132369	-0.0181922	0.0785788	0.0719823	NA	-0.164707	0.0269612	0.176423	-0.0386777
P62911	2	0.374677	0.156952	0.374677	0.20004	0.0959917	0.0820922	0.090247	FALSE	TRUE	FALSE	FALSE	FALSE	FALSE	-0.244302	0.0177971	0.174996	0.051509	0.0184473	-0.0465558	0.0922466	-0.064138	-0.294806	0.121353	0.164381	0.00907155	-0.220464	0.215821	0.271616	-0.266973	-0.116462	-0.0460516	0.0852405	0.077273	NA	-0.171517	0.0524728	0.157696	-0.0386514
P62960	2	0.486551	0.0829205	0.486551	0.165657	0.121605	0.0659094	0.0773568	FALSE	TRUE	TRUE	FALSE	FALSE	FALSE	-0.102171	0.037623	-0.0335777	0.0981261	-0.145368	-0.0868476	0.197387	0.0348286	-0.0499825	-0.149799	0.163846	0.0359357	-0.077512	0.00545024	0.10729	-0.0352284	-0.27095	-0.146505	0.182615	0.234841	NA	-0.129197	-0.0680157	0.123512	0.0737006
P63017	2	0.638004	0.066695	0.638004	0.0970016	0.0837125	0.0483138	0.0662725	FALSE	TRUE	TRUE	FALSE	FALSE	FALSE	-0.0757628	0.0156658	0.0297721	0.030325	-0.0338551	0.000995027	0.0461228	-0.0132627	-0.0425047	-0.00568918	0.022901	0.0252929	-0.0513216	0.00313914	0.0274504	0.020732	-0.0562551	-0.0197075	0.0181576	0.057805	NA	-0.0519399	-0.00111936	0.0288808	0.0241784
P63028	2	0.621734	0.0676242	0.621734	0.10063	0.0905329	0.0502991	0.0691794	FALSE	TRUE	TRUE	FALSE	FALSE	FALSE	-0.146832	0.0133654	0.0197343	0.113732	-0.155744	0.0280142	0.0637864	0.0639431	-0.0936056	-0.0150056	0.121231	-0.01262	-0.126578	-0.0322451	0.168382	-0.00955945	-0.0630333	-0.0385258	-0.0475488	0.149108	NA	-0.117158	-0.00887938	0.0651171	0.0609207
P63037	2	0.507289	0.0795881	0.507289	0.122853	0.134505	0.0646859	0.0910799	FALSE	TRUE	TRUE	FALSE	FALSE	FALSE	-0.100947	0.0167979	0.0179337	0.0662156	-0.0472689	-0.0844548	0.0573473	0.0743763	-0.125552	-0.00985419	0.0652913	0.0701147	-0.0478853	0.0188643	0.0367924	-0.00777146	-0.0511431	-0.0356442	0.0144919	0.0722954	NA	-0.0745593	-0.0188582	0.0383713	0.0550461
P63073	2	0.348779	0.179103	0.348779	0.171223	0.10269	0.0894584	0.108747	FALSE	TRUE	FALSE	FALSE	FALSE	FALSE	-0.0794582	0.0362388	0.0204216	0.0227979	-0.0733015	0.0508739	0.0459338	-0.0235062	-0.0636896	-0.00962826	0.0980433	-0.0247254	-0.0572137	0.0461853	0.0294902	-0.0184619	0.0137905	0.0158634	-0.0274302	-0.00222365	NA	-0.0519745	0.0279066	0.0332917	-0.00922385
P63209	2	0.368458	0.138503	0.368458	0.131308	0.126336	0.0886927	0.146702	FALSE	FALSE	FALSE	FALSE	FALSE	FALSE	-0.121923	0.0629302	0.0226217	0.0363706	NA	NA	NA	NA	NA	NA	NA	NA	NA	NA	NA	NA	NA	NA	NA	NA	NA	-0.121923	0.0629302	0.0226217	0.0363706
P63242	2	0.419808	0.0870744	0.419808	0.161181	0.163289	0.0750203	0.0936276	FALSE	FALSE	FALSE	FALSE	FALSE	FALSE	-0.0442889	-0.029086	0.0195266	0.0538484	-0.0945356	-0.00572402	0.0100909	0.0901687	0.00807999	-0.156121	0.0490197	0.0990211	-0.116051	0.0438188	-0.0183955	0.0906276	0.0102756	-0.0100073	0.129957	-0.130225	NA	-0.0473039	-0.0314239	0.0380397	0.0406881
P63323	2	0.532433	0.0987581	0.532433	0.152882	0.0838654	0.0609701	0.0710913	TRUE	TRUE	TRUE	TRUE	FALSE	FALSE	-0.220468	-0.0900414	0.167931	0.142578	-0.160444	-0.0268756	0.186619	0.000701554	-0.284205	0.136418	0.117995	0.029792	-0.331656	0.140344	0.411233	-0.219921	-0.199058	-0.0746648	0.136931	0.136791	NA	-0.239166	0.017036	0.204142	0.0179883
P67984	2	0.441718	0.135657	0.441718	0.158103	0.0957831	0.0756217	0.0931169	FALSE	TRUE	FALSE	FALSE	FALSE	FALSE	-0.260001	0.0501277	0.102337	0.107536	NA	NA	NA	NA	NA	NA	NA	NA	-0.428774	0.18664	0.362706	-0.120572	NA	NA	NA	NA	NA	-0.344388	0.118384	0.232522	-0.00651781
P68037	2	0.570157	0.0733915	0.570157	0.135377	0.0981023	0.0556298	0.0673424	FALSE	TRUE	FALSE	FALSE	FALSE	FALSE	-0.0178458	-0.00702311	-0.000726973	0.0255958	-0.0762051	-0.0174378	0.053025	0.0310923	-0.0846614	-0.025331	0.0820115	0.0279809	0.0053018	0.0268724	0.0362561	-0.0684303	-0.0723323	-0.0596249	0.0336491	0.0983081	NA	-0.0491485	-0.0165089	0.0408429	0.0229094
P68040	2	0.490215	0.108289	0.490215	0.174178	0.087625	0.0656747	0.0740173	FALSE	TRUE	TRUE	TRUE	FALSE	TRUE	-0.202812	-0.0555579	0.138403	0.119967	-0.223575	-0.0620399	0.234909	0.0507059	-0.300253	0.104888	0.213832	-0.0184679	-0.154175	0.112916	0.234356	-0.193097	-0.125463	-0.0423931	0.117226	0.0506305	NA	-0.201256	0.0115627	0.187745	0.00194766
P68372	2	0.499262	0.0981465	0.499262	0.181275	0.0882897	0.0632104	0.0698164	FALSE	FALSE	FALSE	FALSE	FALSE	FALSE	-0.0190391	0.038903	-0.0376607	0.0177969	-0.042548	-0.0698117	0.0499277	0.0624319	-0.00185126	0.000164236	0.103595	-0.101908	-0.0233421	0.0017903	0.0802321	-0.0586804	-0.0870385	0.011893	-0.0183055	0.0934509	NA	-0.0347638	-0.00341222	0.0355577	0.00261828
P68433	2	0.592918	0.0710413	0.592918	0.128951	0.0905065	0.0527361	0.0638475	FALSE	TRUE	TRUE	FALSE	FALSE	FALSE	-0.103018	-0.0344929	0.112402	0.0251086	NA	NA	NA	NA	NA	NA	NA	NA	-0.163787	-0.00536217	0.163939	0.00521031	-0.151446	-0.0753478	0.0752492	0.151545	NA	-0.139417	-0.0384009	0.117197	0.0606212
P69893	2	0.574318	0.0795365	0.574318	0.145426	0.0831678	0.0545307	0.0630208	FALSE	TRUE	TRUE	FALSE	FALSE	FALSE	-0.115224	-0.0663408	0.0764423	0.105122	-0.0992554	0.0448074	0.0894414	-0.0349933	-0.0346794	0.0201587	0.0493361	-0.0348153	-0.10104	0.0292568	0.0972797	-0.0254967	-0.0801788	-0.0984843	0.0869049	0.0917582	NA	-0.0860754	-0.0141205	0.0798808	0.020315
P70336	2	0.442487	0.0893384	0.442487	0.121462	0.157239	0.0734015	0.116071	FALSE	FALSE	FALSE	FALSE	FALSE	FALSE	NA	NA	NA	NA	NA	NA	NA	NA	NA	NA	NA	NA	NA	NA	NA	NA	-0.261101	-0.0260359	0.0776498	0.209487	NA	-0.261101	-0.0260359	0.0776498	0.209487
P70645	2	0.258669	0.103434	0.258669	0.116178	0.224574	0.0941882	0.202957	FALSE	FALSE	FALSE	FALSE	FALSE	FALSE	0.00456411	-0.0370407	-0.00533415	0.0378108	-0.0721434	0.0156405	0.0337986	0.0227043	-0.0361822	-0.00495191	-0.00346988	0.044604	0.0292018	0.0283942	-0.0178728	-0.0397233	-0.0300899	0.00782252	-0.0344704	0.0567378	NA	-0.0209299	0.00197292	-0.00546972	0.0244267
P82995	2	0.370619	0.112069	0.370619	0.270044	0.0990784	0.0740479	0.0741418	FALSE	TRUE	FALSE	TRUE	FALSE	TRUE	-0.101855	-0.0359771	0.108807	0.0290252	-0.045185	0.000448089	0.0670574	-0.0223205	-0.0710832	-0.047293	0.0991923	0.019184	-0.0405701	0.00562628	0.104975	-0.0700315	-0.052375	-0.0270489	0.0516957	0.0277282	NA	-0.0622136	-0.0208489	0.0863455	-0.00328292
P83882	2	0.39308	0.106568	0.39308	0.254224	0.100275	0.0722466	0.0736052	FALSE	TRUE	FALSE	FALSE	FALSE	TRUE	-0.132824	-0.160878	0.22042	0.0732823	-0.0904158	-0.0753543	0.157638	0.00813184	NA	NA	NA	NA	-0.23402	0.0681709	0.233772	-0.0679236	NA	NA	NA	NA	NA	-0.15242	-0.0560206	0.203944	0.00449685
P83940	2	0.357654	0.167073	0.357654	0.150625	0.110179	0.0902392	0.12423	FALSE	FALSE	FALSE	FALSE	FALSE	FALSE	-0.00150359	-0.0625994	-0.0425483	0.106651	0.00984932	0.0531519	-0.0436002	-0.019401	0.0311417	-0.064314	0.0546908	-0.0215185	-0.0603283	0.0640669	-0.00798507	0.00424643	-0.12304	0.0935709	0.099989	-0.0705196	NA	-0.0287762	0.0167753	0.0121092	-0.000108272
P84099	2	0.336791	0.147493	0.336791	0.257711	0.0949047	0.0815608	0.0815402	FALSE	TRUE	FALSE	FALSE	FALSE	TRUE	-0.101407	-0.0911192	0.128149	0.0643769	0.0148501	-0.109906	0.183939	-0.0888834	-0.324184	0.191967	0.110667	0.0215507	-0.201886	0.179367	0.308657	-0.286138	-0.0921184	-0.121181	0.154187	0.0591129	NA	-0.140949	0.0098254	0.17712	-0.0459961
P97310	2	0.486434	0.0926434	0.486434	0.192917	0.0945824	0.0638701	0.0695525	FALSE	TRUE	FALSE	FALSE	FALSE	FALSE	-0.136546	-0.125077	0.141498	0.120126	-0.0522809	-0.111019	0.0859502	0.0773494	-0.104378	0.00370189	0.120045	-0.0193689	-0.0981697	0.110731	0.118217	-0.130779	-0.0786784	-0.0102185	0.0551179	0.033779	NA	-0.0940106	-0.0263762	0.104166	0.0162212
P97311	2	0.601934	0.0685879	0.601934	0.117256	0.0941092	0.0520676	0.0660446	FALSE	TRUE	TRUE	FALSE	FALSE	FALSE	-0.24047	-0.0702756	0.13844	0.172306	-0.104544	-0.110083	0.134266	0.0803613	-0.101418	0.0296227	0.00085486	0.0709405	-0.0671311	0.0975574	0.1182	-0.148626	-0.0802	-0.0963317	0.0438086	0.132723	NA	-0.118753	-0.029902	0.0871137	0.061541
P97504	2	0.217612	0.196188	0.217612	0.128733	0.129393	0.115453	0.212621	FALSE	FALSE	FALSE	FALSE	FALSE	FALSE	-0.0216664	0.0406974	-0.0235247	0.00449379	-0.161347	0.200745	-0.152327	0.112929	-0.122277	0.104468	0.115516	-0.0977067	NA	NA	NA	NA	NA	NA	NA	NA	NA	-0.101763	0.115303	-0.020112	0.00657213
P97584	2	0.485109	0.0817461	0.485109	0.153112	0.131507	0.0666717	0.0818552	FALSE	TRUE	TRUE	TRUE	FALSE	FALSE	-0.00390366	-0.0479651	-0.0155004	0.0673691	-0.36859	-0.34621	0.313602	0.401198	-0.383401	-0.140403	0.26157	0.262233	0.196387	-0.556923	0.0714324	0.289104	-1.21771	0.180168	0.855199	0.18234	NA	-0.355443	-0.182267	0.297261	0.240449
P97820	2	0.441151	0.0941523	0.441151	0.11872	0.148406	0.0745137	0.123056	FALSE	FALSE	FALSE	FALSE	FALSE	FALSE	NA	NA	NA	NA	-0.374604	0.0532791	0.0952575	0.226067	NA	NA	NA	NA	NA	NA	NA	NA	-0.00283408	-0.0342302	-0.00708704	0.0441513	NA	-0.188719	0.00952445	0.0440852	0.135109
Q03958	2	0.611085	0.0709168	0.611085	0.126388	0.0811559	0.0503209	0.0601333	FALSE	FALSE	FALSE	FALSE	FALSE	FALSE	0.0370344	-0.157318	0.0661704	0.0541129	-0.046944	-0.0671313	0.106494	0.00758174	0.0121071	0.0129759	-0.0585437	0.0334607	-0.102549	0.0807113	0.0912653	-0.0694278	-0.0884456	0.0952137	-0.0438246	0.0370565	NA	-0.0377594	-0.00710962	0.0323122	0.0125568
Q05982	2	0.266709	0.093671	0.266709	0.122637	0.266068	0.0901058	0.16081	FALSE	FALSE	FALSE	FALSE	FALSE	FALSE	-0.103151	0.0217929	-0.0267056	0.108064	-0.0335216	-0.0165674	0.0501483	-5.92e-05	-0.0927169	0.147436	0.00346478	-0.0581841	0.0272316	0.0104174	-0.0646003	0.0269514	-0.0785263	-0.263106	0.0237031	0.317929	NA	-0.0561369	-0.0200054	-0.00279795	0.0789403
Q06138	2	0.649473	0.0676639	0.649473	0.107306	0.0721025	0.0461202	0.0573336	FALSE	TRUE	FALSE	FALSE	FALSE	FALSE	-0.0707915	0.0450662	-0.012282	0.0380073	-0.257467	-0.0199687	0.131763	0.145673	-0.0799213	0.060065	0.139757	-0.119901	-0.0338815	-0.0597597	0.14162	-0.0479787	-0.111953	-0.0459783	0.0116733	0.146258	NA	-0.110803	-0.00411512	0.0825063	0.0324119
Q07936	2	0.341278	0.141638	0.341278	0.130137	0.132809	0.0926186	0.16152	FALSE	FALSE	FALSE	FALSE	FALSE	FALSE	0.0233274	0.0254191	-0.00979051	-0.038956	-0.0328872	-0.0529525	0.131715	-0.0458749	-0.12219	0.0784516	0.0312826	0.0124558	-0.0218432	0.0442772	-0.0874375	0.0650035	-0.103866	0.0485391	-0.0386332	0.0939601	NA	-0.0514918	0.0287469	0.00542721	0.0173177
Q10743	2	0.537	0.0758914	0.537	0.122808	0.12163	0.0607394	0.0819316	FALSE	FALSE	FALSE	FALSE	FALSE	FALSE	NA	NA	NA	NA	NA	NA	NA	NA	NA	NA	NA	NA	NA	NA	NA	NA	-0.199486	-0.0566117	0.120544	0.135554	NA	-0.199486	-0.0566117	0.120544	0.135554
Q149F3	2	0.485727	0.0907116	0.485727	0.192479	0.0972247	0.0639931	0.0698645	FALSE	FALSE	FALSE	FALSE	FALSE	FALSE	NA	NA	NA	NA	NA	NA	NA	NA	NA	NA	NA	NA	NA	NA	NA	NA	-0.152302	-0.0509105	0.169763	0.0334504	NA	-0.152302	-0.0509105	0.169763	0.0334504
Q1AAU6	2	0.387937	0.0890838	0.387937	0.16318	0.181492	0.0789258	0.0993822	FALSE	FALSE	FALSE	FALSE	FALSE	FALSE	-0.0412712	-0.0644102	-0.0172529	0.122934	-0.170972	0.0265313	0.104903	0.0395375	0.00821293	-0.115525	0.0720353	0.0352769	NA	NA	NA	NA	NA	NA	NA	NA	NA	-0.06801	-0.0511347	0.0532285	0.0659162
Q1JU68	2	0.36336	0.169426	0.36336	0.18375	0.0989155	0.0857186	0.0988296	FALSE	TRUE	FALSE	FALSE	FALSE	FALSE	-0.108908	0.0955268	-0.0208452	0.0342261	-0.0699709	0.0439456	0.0484028	-0.0223775	-0.10705	0.0583305	0.11283	-0.0641106	-0.111225	0.0379798	0.187916	-0.11467	-0.0466355	-0.0435589	0.0159791	0.0742153	NA	-0.0887578	0.0384447	0.0688565	-0.0185434
Q1KSC7	2	0.31608	0.146333	0.31608	0.280812	0.0948093	0.0821128	0.0798534	FALSE	TRUE	FALSE	FALSE	FALSE	FALSE	-0.0973607	0.00330593	0.055366	0.0386887	0.00759405	-0.112303	0.164482	-0.0597724	-0.192079	0.0920239	0.0878771	0.0121776	-0.185072	0.0958236	0.284933	-0.195684	0.0556213	-0.0795495	-0.0262307	0.0501589	NA	-0.0822593	-0.000139892	0.113285	-0.0308863
Q2LC84	2	0.501074	0.103647	0.501074	0.172387	0.0868128	0.0640221	0.0720567	FALSE	FALSE	FALSE	FALSE	FALSE	FALSE	-0.169344	-0.0265429	0.177595	0.0182915	NA	NA	NA	NA	NA	NA	NA	NA	NA	NA	NA	NA	0.00636423	0.0295638	-0.0233637	-0.0125643	NA	-0.0814899	0.00151042	0.0771159	0.00286363
Q2PQA9	2	0.296307	0.0948749	0.296307	0.124605	0.241097	0.0882082	0.154908	FALSE	FALSE	FALSE	FALSE	FALSE	FALSE	-0.0352609	-0.0166302	0.0265052	0.0253858	-0.0296184	0.05229	0.0168964	-0.039568	0.0226479	0.0179254	-0.0768567	0.0362834	0.00963993	-0.0099074	-0.0333177	0.0335852	-0.0635848	-0.0698995	0.0697394	0.0637449	NA	-0.0192352	-0.00524433	0.000593314	0.0238863
Q32PX2	2	0.528238	0.0777009	0.528238	0.145812	0.113145	0.0610266	0.0740777	FALSE	FALSE	FALSE	FALSE	FALSE	FALSE	NA	NA	NA	NA	-0.16435	-0.0693609	0.140483	0.0932282	NA	NA	NA	NA	NA	NA	NA	NA	NA	NA	NA	NA	NA	-0.16435	-0.0693609	0.140483	0.0932282
Q32PZ3	2	0.526753	0.104678	0.526753	0.14283	0.0858195	0.0630398	0.0768794	FALSE	FALSE	FALSE	FALSE	FALSE	FALSE	NA	NA	NA	NA	-0.176689	0.0577447	0.0460525	0.072892	NA	NA	NA	NA	-0.0388791	-0.0182347	0.11241	-0.0552965	NA	NA	NA	NA	NA	-0.107784	0.019755	0.0792314	0.00879776
Q37476	2	0.340588	0.160869	0.340588	0.232361	0.0955394	0.0839909	0.0866517	TRUE	TRUE	FALSE	FALSE	FALSE	TRUE	NA	NA	NA	NA	-0.87338	-0.336797	1.1349	0.0752818	-0.674507	0.685773	0.582162	-0.593429	NA	NA	NA	NA	NA	NA	NA	NA	NA	-0.773943	0.174488	0.858529	-0.259073
Q3KRD5	2	0.476388	0.118626	0.476388	0.131803	0.100493	0.0721906	0.1005	FALSE	FALSE	FALSE	FALSE	FALSE	FALSE	-0.150656	-0.022335	0.100326	0.0726643	-0.0703565	0.0932769	0.0794351	-0.102355	NA	NA	NA	NA	-0.121558	0.0381737	0.0421815	0.0412033	0.0999455	-0.0236277	-0.108122	0.0318044	NA	-0.0606563	0.021372	0.0284552	0.0108291
Q3TDQ1	2	0.308283	0.103939	0.308283	0.12018	0.200791	0.0898556	0.176952	FALSE	FALSE	FALSE	FALSE	FALSE	FALSE	NA	NA	NA	NA	-0.0459419	0.0813122	-0.0512102	0.0158398	NA	NA	NA	NA	-0.0523018	-0.0131232	0.0732753	-0.00785023	-0.10523	-0.0490952	-0.0371129	0.191439	NA	-0.0678247	0.00636461	-0.00501591	0.066476
Q3TGF2	2	0.281141	0.0926344	0.281141	0.126494	0.261586	0.0886318	0.149512	FALSE	TRUE	TRUE	FALSE	TRUE	TRUE	-0.113902	-0.0691771	-0.0195915	0.202671	-0.179171	0.0250087	0.0154224	0.13874	-0.04385	-0.123088	0.0332144	0.133724	-0.096723	-0.0164694	0.0108264	0.102366	-0.0701424	-0.0368304	-0.00855743	0.11553	NA	-0.100758	-0.0441112	0.00626286	0.138606
Q3UA06	2	0.280664	0.118577	0.280664	0.118398	0.176365	0.0958332	0.210162	FALSE	FALSE	FALSE	FALSE	FALSE	FALSE	-0.0440079	0.0640479	-0.0606864	0.0406464	-0.106644	-0.000212181	0.0829063	0.0239503	NA	NA	NA	NA	0.0222951	-0.0251139	-0.0156106	0.0184294	-0.000938346	0.0140276	-0.031967	0.0188777	NA	-0.0323239	0.0131874	-0.00633943	0.025476
Q3UMU9	2	0.55733	0.0848881	0.55733	0.152975	0.0834165	0.0566144	0.0647765	FALSE	FALSE	FALSE	FALSE	FALSE	FALSE	-0.0110774	-0.0109935	0.013817	0.00825392	NA	NA	NA	NA	NA	NA	NA	NA	-0.0329023	0.00579018	0.0275877	-0.000475529	NA	NA	NA	NA	NA	-0.0219899	-0.00260165	0.0207023	0.00388919
Q3UVK0	2	0.251944	0.187871	0.251944	0.134209	0.128361	0.108917	0.188698	FALSE	FALSE	FALSE	FALSE	FALSE	FALSE	NA	NA	NA	NA	NA	NA	NA	NA	NA	NA	NA	NA	NA	NA	NA	NA	-0.0391192	0.0364058	-0.000862408	0.00357579	NA	-0.0391192	0.0364058	-0.000862408	0.00357579
Q497C3	2	0.622049	0.0673729	0.622049	0.117553	0.0833376	0.0492154	0.0604718	FALSE	FALSE	FALSE	FALSE	FALSE	FALSE	-0.149528	0.056893	0.122126	-0.0294919	NA	NA	NA	NA	NA	NA	NA	NA	NA	NA	NA	NA	0.0492389	-0.0780466	-0.0421354	0.0709431	NA	-0.0501444	-0.0105768	0.0399956	0.0207256
Q4G061	2	0.642418	0.0712743	0.642418	0.10248	0.0740223	0.0477446	0.0620612	FALSE	FALSE	FALSE	FALSE	FALSE	FALSE	-0.0483551	0.0370877	-0.0396718	0.0509392	-0.0705149	-0.00571112	-0.0466722	0.122898	-0.0420711	0.0163452	0.0278676	-0.00214177	-0.0787974	-0.0228153	0.171619	-0.0700063	-0.00516755	-0.00919235	0.0440053	-0.0296454	NA	-0.0489812	0.00314283	0.0314296	0.0144088
Q4G075	2	0.28547	0.115629	0.28547	0.11845	0.180639	0.0947419	0.205071	FALSE	FALSE	FALSE	FALSE	FALSE	FALSE	-0.0600009	0.183966	-0.0810751	-0.0428902	-0.218919	0.156746	0.0231892	0.0389836	0.168312	-0.102005	-0.0617583	0.00146238	-0.194664	-0.146554	0.204199	0.137019	-0.106039	0.0559805	-0.157611	0.207669	NA	-0.082262	0.0296267	-0.0146112	0.0684487
Q4KML4	2	0.249423	0.141787	0.249423	0.119947	0.153359	0.103624	0.231862	FALSE	FALSE	FALSE	FALSE	FALSE	FALSE	-0.0698815	-0.097586	0.145731	0.0217363	-0.111835	0.157064	0.0753685	-0.120597	-0.267173	0.32558	-0.118332	0.0599243	0.0506539	0.0128859	-0.0228342	-0.0407056	-0.176637	0.0199591	-0.230105	0.386783	NA	-0.114975	0.0835807	-0.0300343	0.0614282
Q4V7D3	2	0.571192	0.0726691	0.571192	0.112263	0.109288	0.0566144	0.0779729	FALSE	FALSE	FALSE	FALSE	FALSE	FALSE	-0.235611	-0.0901866	0.104123	0.221675	NA	NA	NA	NA	-0.0987322	0.0294384	0.082698	-0.0134042	NA	NA	NA	NA	NA	NA	NA	NA	NA	-0.167172	-0.0303741	0.0934106	0.104135
Q4V8K5	2	0.618265	0.0745049	0.618265	0.122009	0.0753681	0.0498281	0.060025	FALSE	TRUE	FALSE	FALSE	FALSE	FALSE	NA	NA	NA	NA	NA	NA	NA	NA	NA	NA	NA	NA	-0.0522947	-0.0225306	0.0860414	-0.011216	-0.123188	0.0147592	0.0561933	0.0522351	NA	-0.0877412	-0.0038857	0.0711174	0.0205095
Q52KI8	2	0.478177	0.085761	0.478177	0.118537	0.142477	0.0690111	0.106038	FALSE	FALSE	FALSE	FALSE	FALSE	FALSE	-0.120032	-0.0110793	0.0422128	0.0888981	NA	NA	NA	NA	NA	NA	NA	NA	NA	NA	NA	NA	NA	NA	NA	NA	NA	-0.120032	-0.0110793	0.0422128	0.0888981
Q569Z5	2	0.404595	0.148997	0.404595	0.17799	0.09622	0.079631	0.0925681	FALSE	FALSE	FALSE	FALSE	FALSE	FALSE	-0.000198657	0.125505	0.0733076	-0.198614	-0.301303	-0.022431	0.163827	0.159907	NA	NA	NA	NA	NA	NA	NA	NA	NA	NA	NA	NA	NA	-0.150751	0.0515371	0.118567	-0.0193535
Q5FVC2	2	0.517584	0.0791559	0.517584	0.118742	0.129939	0.0635619	0.0910176	FALSE	FALSE	FALSE	FALSE	FALSE	FALSE	-0.225434	-0.0479836	0.121752	0.151666	-0.0164335	-0.0289029	-0.0109388	0.0562752	0.029895	-0.0389327	0.0643766	-0.0553389	-0.0728446	-0.0165025	0.0584476	0.0308995	-0.0472435	0.0675954	-0.0736177	0.0532658	NA	-0.066412	-0.0129453	0.0320039	0.0473534
Q5FWT7	2	0.283129	0.0923396	0.283129	0.168611	0.252664	0.0907126	0.112544	FALSE	FALSE	FALSE	FALSE	FALSE	FALSE	NA	NA	NA	NA	NA	NA	NA	NA	NA	NA	NA	NA	-0.0583201	-0.0794048	0.0488178	0.0889071	NA	NA	NA	NA	NA	-0.0583201	-0.0794048	0.0488178	0.0889071
Q5FWY5	2	0.291722	0.0903906	0.291722	0.143117	0.262064	0.0876981	0.125009	FALSE	FALSE	FALSE	FALSE	FALSE	FALSE	-0.132959	-0.00571812	-0.00491128	0.143589	-0.0365365	-0.0200378	-0.0777307	0.134305	-0.096401	0.0773859	0.0138155	0.00519955	0.0454595	-0.111008	0.124422	-0.0588744	-0.056765	-0.177476	0.0581587	0.176082	NA	-0.0554405	-0.0473706	0.0227509	0.0800601
Q5I0D1	2	0.349101	0.0917951	0.349101	0.175504	0.197904	0.0837548	0.101941	FALSE	FALSE	FALSE	FALSE	FALSE	FALSE	-0.123815	-0.203347	0.244065	0.083097	0.102606	-0.322753	0.131851	0.0882954	-0.285389	0.100783	0.0989665	0.08564	-0.34574	-0.228868	0.167578	0.407031	-0.0185092	-0.00111655	-0.0419086	0.0615343	NA	-0.134169	-0.13106	0.12011	0.14512
Q5I0E7	2	0.35462	0.17583	0.35462	0.169444	0.102747	0.0887212	0.108637	FALSE	FALSE	FALSE	FALSE	FALSE	FALSE	-0.0618746	0.0386378	0.0416364	-0.0183996	0.0182508	-0.00726049	0.0782317	-0.089222	-0.0601491	0.0633238	0.0279374	-0.0311121	-0.0265577	0.0491633	0.0113853	-0.0339909	-0.0930376	-0.0258949	-0.0184341	0.137367	NA	-0.0446736	0.0235939	0.0281513	-0.00707159
Q5KTC7	2	0.530488	0.0814001	0.530488	0.163474	0.0971195	0.0596012	0.0679174	FALSE	TRUE	FALSE	FALSE	FALSE	FALSE	NA	NA	NA	NA	-0.189018	0.125602	0.0334115	0.0300051	-0.255715	-0.0916467	0.232784	0.114577	-0.00426855	-0.194481	0.245132	-0.0463829	-0.0811563	-0.0250381	0.0200496	0.0861449	NA	-0.132539	-0.0463911	0.132844	0.0460861
Q5M9G3	2	0.395087	0.150882	0.395087	0.187224	0.0957997	0.0801755	0.090832	FALSE	TRUE	FALSE	FALSE	FALSE	FALSE	-0.326623	0.00809816	0.197941	0.120584	NA	NA	NA	NA	NA	NA	NA	NA	-0.258421	0.177455	0.298204	-0.217238	NA	NA	NA	NA	NA	-0.292522	0.0927765	0.248072	-0.048327
Q5RJR8	2	0.311921	0.166281	0.311921	0.255161	0.0952647	0.0860164	0.0853558	FALSE	TRUE	FALSE	FALSE	FALSE	TRUE	-0.1395	0.0518272	0.0912332	-0.00356035	0.00444141	-0.0955413	0.0811959	0.00990401	-0.176398	0.0358963	0.209034	-0.0685325	-0.181566	0.111356	0.239958	-0.169748	-0.0865617	0.00812219	0.0971872	-0.0187477	NA	-0.115917	0.022332	0.143722	-0.0501368
Q5RK09	2	0.427852	0.131309	0.427852	0.192087	0.092403	0.0741648	0.0821842	FALSE	TRUE	FALSE	FALSE	FALSE	FALSE	-0.0149593	-0.0106856	0.00227373	0.0233712	-0.0992873	0.00560829	0.0698718	0.0238072	-0.123	0.0772325	0.0566584	-0.0108912	-0.100572	0.0182384	0.144991	-0.0626568	0.0391414	-0.038955	0.00708835	-0.00727468	NA	-0.0597354	0.0102877	0.0561766	-0.00672884
Q5RK28	2	0.302743	0.161542	0.302743	0.272417	0.0948138	0.0854497	0.0830344	FALSE	TRUE	FALSE	FALSE	FALSE	FALSE	-0.0646497	0.103664	-0.036727	-0.00228735	-0.0969935	0.0829076	0.0991168	-0.0850309	0.0217467	-0.139769	0.115027	0.00299547	-0.0326371	-0.0201345	0.0979958	-0.0452242	-0.0971655	0.00581818	0.0852122	0.00613516	NA	-0.0539398	0.00649722	0.072125	-0.0246824
Q5SSL4	2	0.215439	0.212654	0.215439	0.132375	0.124437	0.116646	0.19845	FALSE	FALSE	FALSE	FALSE	FALSE	FALSE	NA	NA	NA	NA	NA	NA	NA	NA	NA	NA	NA	NA	NA	NA	NA	NA	-0.204438	0.241881	-0.0249827	-0.0124594	NA	-0.204438	0.241881	-0.0249827	-0.0124594
Q5SUR0	2	0.264109	0.231406	0.264109	0.161012	0.107851	0.103937	0.131685	FALSE	FALSE	FALSE	FALSE	FALSE	FALSE	NA	NA	NA	NA	NA	NA	NA	NA	NA	NA	NA	NA	-0.0936614	0.0806317	0.0424981	-0.0294684	NA	NA	NA	NA	NA	-0.0936614	0.0806317	0.0424981	-0.0294684
Q5SVL6	2	0.396777	0.0972588	0.396777	0.24157	0.114935	0.0732537	0.0762057	FALSE	FALSE	FALSE	FALSE	FALSE	FALSE	NA	NA	NA	NA	NA	NA	NA	NA	NA	NA	NA	NA	NA	NA	NA	NA	-0.080849	-0.0513158	0.109019	0.0231458	NA	-0.080849	-0.0513158	0.109019	0.0231458
Q5U2V4	2	0.258089	0.0995434	0.258089	0.117265	0.241702	0.0930102	0.19039	FALSE	FALSE	TRUE	FALSE	FALSE	TRUE	-0.147485	0.0198773	0.0155172	0.11209	-0.212158	0.0782567	-0.0814135	0.215315	-0.0496037	-0.0114216	0.0328016	0.0282237	0.019089	-0.107421	-0.0640988	0.152431	-0.0827386	-0.0021146	-0.00876331	0.0936165	NA	-0.0945792	-0.00456467	-0.0211914	0.120335
Q5U2Y6	2	0.338717	0.10146	0.338717	0.282428	0.121063	0.0783546	0.0779772	FALSE	FALSE	FALSE	FALSE	FALSE	FALSE	NA	NA	NA	NA	-0.0284224	-0.0243695	0.0452393	0.00755265	NA	NA	NA	NA	NA	NA	NA	NA	NA	NA	NA	NA	NA	-0.0284224	-0.0243695	0.0452393	0.00755265
Q5XFW8	2	0.419285	0.143115	0.419285	0.14882	0.102455	0.0802327	0.106092	FALSE	FALSE	FALSE	FALSE	FALSE	FALSE	NA	NA	NA	NA	NA	NA	NA	NA	NA	NA	NA	NA	NA	NA	NA	NA	-0.345302	0.151324	0.182024	0.0119545	NA	-0.345302	0.151324	0.182024	0.0119545
Q5XI72	2	0.358102	0.11413	0.358102	0.279556	0.0989641	0.0749439	0.0743044	FALSE	TRUE	FALSE	FALSE	FALSE	FALSE	-0.143548	0.0300915	0.12534	-0.0118834	-0.100457	-0.0250509	0.123368	0.00213995	0.00331837	-0.0691602	0.0306937	0.0351482	-0.0861472	-0.0272589	0.142091	-0.0286854	0.0223347	-0.0118762	0.0124059	-0.0228643	NA	-0.0608999	-0.020651	0.0867799	-0.00522901
Q5XI81	2	0.477259	0.082409	0.477259	0.153756	0.1354	0.0677079	0.083468	FALSE	FALSE	FALSE	FALSE	FALSE	FALSE	NA	NA	NA	NA	NA	NA	NA	NA	NA	NA	NA	NA	NA	NA	NA	NA	-0.129061	-0.0681005	0.106762	0.0903997	NA	-0.129061	-0.0681005	0.106762	0.0903997
Q5XIE0	2	0.645532	0.0686629	0.645532	0.0971313	0.0771421	0.0474951	0.0640365	FALSE	FALSE	FALSE	FALSE	FALSE	FALSE	0.00721569	-0.114794	0.0534827	0.0540959	-0.179671	0.0252694	0.102315	0.0520863	-0.0702994	0.0222883	0.0031319	0.0448792	-0.140113	0.130662	0.157714	-0.148263	-0.0778886	-0.0399424	-0.0502362	0.168067	NA	-0.0921513	0.0046967	0.0532815	0.0341731
Q5XIG8	2	0.53852	0.09184	0.53852	0.159128	0.0839686	0.0591596	0.0673836	FALSE	TRUE	FALSE	FALSE	FALSE	FALSE	-0.14494	-0.105359	0.139852	0.110448	NA	NA	NA	NA	-0.0931469	-0.0127089	0.119948	-0.0140923	-0.101041	0.172112	0.0667658	-0.137836	-0.153774	-0.0788739	0.13472	0.0979276	NA	-0.123225	-0.00620761	0.115321	0.0141117
Q5XIM5	2	0.302106	0.0967052	0.302106	0.212766	0.199206	0.0902615	0.0989548	FALSE	FALSE	FALSE	FALSE	FALSE	FALSE	-0.0439593	-0.103178	0.0323456	0.114792	NA	NA	NA	NA	-0.00345271	-0.117429	0.140751	-0.0198685	-0.033763	-0.00495454	0.0231024	0.0156151	-0.12085	-0.0798388	0.0786222	0.122067	NA	-0.0505062	-0.0763503	0.0687052	0.0581513
Q5XIS9	2	0.54302	0.0811478	0.54302	0.109122	0.113584	0.0612373	0.0918888	FALSE	FALSE	FALSE	FALSE	FALSE	FALSE	-0.38597	0.00754341	0.152879	0.225548	NA	NA	NA	NA	NA	NA	NA	NA	NA	NA	NA	NA	NA	NA	NA	NA	NA	-0.38597	0.00754341	0.152879	0.225548
Q5XJY5	2	0.507595	0.108534	0.507595	0.156077	0.0866822	0.0648238	0.076288	FALSE	TRUE	FALSE	FALSE	FALSE	FALSE	-0.0923211	0.0476021	0.0140949	0.0306241	-0.0818588	0.0525138	0.0459322	-0.0165872	-0.0866409	-0.0311006	0.110206	0.0075357	-0.0235498	0.0484929	0.0392328	-0.0641759	-0.0837815	-0.062618	0.0903811	0.0560184	NA	-0.0736304	0.010978	0.0599693	0.00268302
Q60668	2	0.537887	0.100157	0.537887	0.143426	0.0839497	0.0611089	0.0734707	FALSE	FALSE	FALSE	FALSE	FALSE	FALSE	NA	NA	NA	NA	NA	NA	NA	NA	-0.040044	0.033557	-0.0323376	0.0388245	-0.171339	-0.00437332	0.195928	-0.0202157	NA	NA	NA	NA	NA	-0.105692	0.0145919	0.0817954	0.00930439
Q60749	2	0.357787	0.172717	0.357787	0.161315	0.105148	0.089122	0.113912	FALSE	FALSE	FALSE	FALSE	FALSE	FALSE	0.0266678	-0.0225262	0.0256131	-0.0297547	NA	NA	NA	NA	-0.0792985	0.058759	-0.0363981	0.0569376	-0.0896378	0.0423491	0.0887472	-0.0414584	NA	NA	NA	NA	NA	-0.0474228	0.026194	0.0259874	-0.00475851
Q60817	2	0.598587	0.0774381	0.598587	0.132374	0.0782665	0.0519786	0.0613556	FALSE	TRUE	TRUE	FALSE	FALSE	FALSE	-0.0982052	-0.0442016	0.0773463	0.0650605	-0.106589	-0.141096	0.168431	0.0792541	-0.236825	0.103931	0.0795794	0.0533143	-0.247749	0.0967574	0.22761	-0.0766181	-0.082386	-0.079616	0.112609	0.0493933	NA	-0.154351	-0.0128451	0.133115	0.0340808
Q60872	2	0.44823	0.117592	0.44823	0.125718	0.113984	0.0764932	0.117983	FALSE	FALSE	FALSE	FALSE	FALSE	FALSE	0.0155031	-0.03655	-0.11028	0.131327	-0.0204194	-0.035897	0.0383463	0.01797	-0.0166416	0.00673606	-0.0114288	0.0213343	-0.100589	0.110835	0.12178	-0.132026	NA	NA	NA	NA	NA	-0.0305368	0.011281	0.00960444	0.00965135
Q61074	2	0.274204	0.101126	0.274204	0.266168	0.174276	0.0924681	0.0917573	FALSE	FALSE	FALSE	FALSE	FALSE	FALSE	NA	NA	NA	NA	NA	NA	NA	NA	NA	NA	NA	NA	NA	NA	NA	NA	-0.015149	-0.0291245	0.0300922	0.0141813	NA	-0.015149	-0.0291245	0.0300922	0.0141813
Q61187	2	0.505818	0.0794115	0.505818	0.125179	0.134973	0.0647714	0.0898475	FALSE	FALSE	TRUE	FALSE	FALSE	FALSE	-0.0818544	0.0120795	0.0172061	0.0525688	-0.259431	0.102403	0.083154	0.0738735	-0.040072	-0.0651277	0.0444058	0.0607939	0.0436447	-0.0962319	-0.0115379	0.064125	-0.0708408	-0.0704145	0.0895111	0.0517442	NA	-0.0817107	-0.0234582	0.0445478	0.0606211
Q61510	2	0.651047	0.0670517	0.651047	0.0961528	0.0763826	0.0466746	0.0626911	FALSE	FALSE	FALSE	FALSE	FALSE	FALSE	-0.0263116	-0.0746049	0.117578	-0.0166617	NA	NA	NA	NA	-0.153825	0.0646619	-0.0355415	0.124704	-0.117737	0.0195859	0.092975	0.00517648	NA	NA	NA	NA	NA	-0.0992912	0.00321428	0.0583373	0.0377397
Q61599	2	0.334889	0.0984597	0.334889	0.252869	0.145935	0.0826827	0.0851655	FALSE	FALSE	FALSE	FALSE	FALSE	FALSE	-0.0875264	-0.0789357	0.127046	0.0394163	-0.122795	-0.0156448	0.107927	0.0305135	-0.0048467	-0.106148	0.058769	0.0522258	0.0401766	-0.0399137	-0.0862369	0.085974	-0.00785712	0.0358574	0.0725053	-0.100506	NA	-0.0365698	-0.040957	0.056002	0.0215248
Q61655	2	0.318268	0.175393	0.318268	0.143794	0.118727	0.0972916	0.146526	FALSE	FALSE	FALSE	FALSE	FALSE	FALSE	-0.025468	0.0107105	0.0832846	-0.0685271	-0.206961	0.110891	0.0408218	0.0552478	NA	NA	NA	NA	0.042415	0.0655963	0.0136227	-0.121634	-0.0371196	-0.0292628	-0.0798982	0.146281	NA	-0.0567834	0.0394838	0.0144577	0.00284181
Q61656	2	0.431553	0.126465	0.431553	0.197482	0.091855	0.0728978	0.0797475	FALSE	TRUE	FALSE	FALSE	FALSE	FALSE	-0.117861	0.0331407	0.0415714	0.0431493	0.0462205	-0.0767806	0.0982371	-0.067677	-0.136425	0.0238456	0.0710343	0.0415456	-0.203904	0.10067	0.227333	-0.124098	-0.105167	-0.0214106	0.0726948	0.0538828	NA	-0.103427	0.0118929	0.102174	-0.0106395
Q61881	2	0.427279	0.0952475	0.427279	0.224522	0.108739	0.0700753	0.0741365	FALSE	TRUE	TRUE	TRUE	FALSE	TRUE	-0.238059	-0.133398	0.263732	0.107725	-0.184867	-0.152269	0.248254	0.0888815	-0.107406	-0.082891	0.181303	0.00899401	-0.120291	0.0426526	0.184315	-0.106677	-0.143802	-0.0859121	0.1221	0.107615	NA	-0.158885	-0.0823636	0.199941	0.0413077
Q62167	2	0.265622	0.222724	0.265622	0.221168	0.0966455	0.096445	0.0973958	FALSE	FALSE	FALSE	FALSE	FALSE	FALSE	NA	NA	NA	NA	NA	NA	NA	NA	NA	NA	NA	NA	-0.168848	0.0928794	0.180032	-0.104063	NA	NA	NA	NA	NA	-0.168848	0.0928794	0.180032	-0.104063
Q62446	2	0.386088	0.126741	0.386088	0.240049	0.0942194	0.0753659	0.0775367	FALSE	TRUE	FALSE	FALSE	FALSE	TRUE	-0.168087	0.041538	0.121154	0.00539473	-0.0461316	0.000692273	0.0714201	-0.0259808	-0.235521	-0.0403541	0.263999	0.0118765	-0.0606305	0.0372162	0.112229	-0.0888145	-0.0744535	-0.0617638	0.134055	0.00216262	NA	-0.116965	-0.00453428	0.140571	-0.0190723
Q62713	2	0.311906	0.159376	0.311906	0.265802	0.0949616	0.084738	0.0832173	FALSE	FALSE	FALSE	FALSE	FALSE	FALSE	-0.325185	-0.00209369	0.159085	0.168193	-0.408367	0.430304	-0.108708	0.0867716	0.0871907	-0.322388	0.470802	-0.235605	0.268309	-0.259716	0.100251	-0.108844	-0.228281	0.229329	0.165765	-0.166813	NA	-0.121267	0.015087	0.157439	-0.0512595
Q62847	2	0.29161	0.0939164	0.29161	0.182831	0.23333	0.0908626	0.10745	FALSE	FALSE	FALSE	FALSE	FALSE	FALSE	-0.100605	-0.0222012	0.0449579	0.0778487	0.0483163	-0.0949142	-0.0292985	0.0758964	0.0088081	-0.000328807	0.0187096	-0.0271889	-0.0560449	-0.023742	0.0179178	0.0618692	-0.0605579	-0.0896295	0.112646	0.0375412	NA	-0.0320168	-0.0461632	0.0329866	0.0451933
Q62867	2	0.321794	0.107868	0.321794	0.120306	0.183719	0.089505	0.176809	FALSE	FALSE	TRUE	FALSE	FALSE	TRUE	-0.130977	-0.0898068	0.0269129	0.193871	-0.107051	0.0418221	-0.0101333	0.0753627	-0.104161	0.0331806	0.00180085	0.0691791	0.0226949	0.0556035	-0.081652	0.00335362	-0.279039	0.0757455	0.0312934	0.172	NA	-0.119707	0.023309	-0.00635563	0.102753
Q62940	2	0.432247	0.08548	0.432247	0.144015	0.166211	0.073559	0.0984878	FALSE	TRUE	TRUE	FALSE	TRUE	FALSE	-0.219473	-0.00624054	0.12892	0.096794	-0.340508	-0.0119877	0.0220448	0.330451	-0.146098	-0.153193	0.17625	0.123042	-0.041152	-0.237762	0.150491	0.128422	-0.0504702	0.00220594	0.0175453	0.030719	NA	-0.15954	-0.0813955	0.0990502	0.141886
Q63081	2	0.358559	0.150848	0.358559	0.229769	0.0949748	0.0813303	0.0845191	FALSE	TRUE	FALSE	FALSE	FALSE	FALSE	-0.178083	0.0793164	0.0805046	0.0182618	-0.00640342	-0.0200994	0.0330965	-0.00659372	-0.0775416	0.0143752	0.144998	-0.0686502	-0.0836201	0.0768806	0.188001	-0.181262	-0.107698	-0.0679362	0.0613577	0.114277	NA	-0.0906693	0.0165073	0.101592	-0.0247934
Q63083	2	0.549003	0.0845802	0.549003	0.108267	0.105587	0.0610034	0.0915601	FALSE	TRUE	TRUE	FALSE	FALSE	FALSE	-0.189639	0.0049511	0.0134104	0.171278	-0.309963	0.0573983	0.105672	0.146892	-0.1526	0.0465943	0.0972735	0.00873208	NA	NA	NA	NA	-0.0124431	-0.0314394	0.0433229	0.000559546	NA	-0.166161	0.0193761	0.0649198	0.0818655
Q63507	2	0.402615	0.134148	0.402615	0.212763	0.0933303	0.0759675	0.0811764	FALSE	TRUE	FALSE	TRUE	FALSE	TRUE	-0.11167	0.00673494	0.0778722	0.0270629	-0.00886177	-0.0834255	0.118273	-0.0259856	-0.224329	0.0592669	0.187327	-0.0222647	-0.316865	0.154119	0.356098	-0.193352	-0.166421	-0.0401873	0.127533	0.0790755	NA	-0.165629	0.0193016	0.173421	-0.0270928
Q63525	2	0.345605	0.174551	0.345605	0.19979	0.0977816	0.0867958	0.0954767	FALSE	TRUE	FALSE	FALSE	FALSE	FALSE	-0.152052	-0.0211335	0.102223	0.070962	-0.0748382	-0.0190794	0.111705	-0.0177876	-0.15746	0.115812	0.156024	-0.114376	-0.13929	0.205464	0.164339	-0.230513	-0.149565	-0.0113436	0.0639659	0.0969422	NA	-0.134641	0.0539439	0.119651	-0.0389545
Q63531	2	0.373299	0.0981366	0.373299	0.25225	0.121963	0.0760447	0.078307	FALSE	FALSE	FALSE	FALSE	FALSE	FALSE	-0.03481	-0.0669389	0.0240306	0.0777183	0.0353596	-0.051217	0.0869698	-0.0711124	NA	NA	NA	NA	-0.0631768	0.0139898	0.0128417	0.0363453	-0.057902	0.0120336	0.0478434	-0.00197494	NA	-0.0301323	-0.0230331	0.0429214	0.0102441
Q63569	2	0.382604	0.0991029	0.382604	0.253397	0.114441	0.0742525	0.0762024	FALSE	FALSE	FALSE	FALSE	FALSE	FALSE	0.0616419	0.00461675	-0.0804945	0.0142359	-0.0119149	-0.046238	0.0349142	0.0232387	-0.0446762	0.0183171	0.0587903	-0.0324312	-0.0428131	-0.0249381	0.085659	-0.0179078	-0.0299006	0.00408317	-0.00396775	0.0297852	NA	-0.0135326	-0.00883181	0.0189802	0.00338414
Q63691	2	0.259959	0.10353	0.259959	0.116313	0.223743	0.0941032	0.202352	FALSE	FALSE	TRUE	FALSE	FALSE	TRUE	-0.263278	0.0201477	0.101465	0.141666	-0.339274	0.515365	-0.212362	0.0362712	-0.0259917	0.211013	-0.330178	0.145157	-0.371788	-0.500555	0.249234	0.623109	-0.0457198	-0.145686	-0.0757002	0.267106	NA	-0.20921	0.0200567	-0.0535082	0.242662
Q63942	2	0.329095	0.127636	0.329095	0.124062	0.149178	0.092415	0.177615	FALSE	FALSE	FALSE	FALSE	FALSE	FALSE	-0.106298	0.0961931	0.0229318	-0.0128264	-0.216213	0.113808	0.126446	-0.024041	-0.0602949	0.00705481	-0.0439723	0.0972124	0.0396557	-0.0599427	-0.157995	0.178282	-0.0750392	0.0399723	0.050391	-0.0153241	NA	-0.083638	0.0394172	-0.000439675	0.0446605
Q64152	2	0.423499	0.0965275	0.423499	0.228786	0.107128	0.0702171	0.0738423	FALSE	TRUE	FALSE	TRUE	FALSE	FALSE	-0.247153	-0.0242426	0.183836	0.0875597	-0.0680395	-0.0819846	0.073271	0.0767531	-0.0564958	-0.0376788	0.0462436	0.047931	-0.111393	-0.0966337	0.311189	-0.103162	NA	NA	NA	NA	NA	-0.12077	-0.0601349	0.153635	0.0272704
Q641Y8	2	0.366159	0.157991	0.366159	0.144186	0.113323	0.0893018	0.129039	FALSE	FALSE	FALSE	FALSE	FALSE	FALSE	0.0126778	0.00404928	-0.0178298	0.00321571	0.00905939	0.00849845	-0.0659087	0.0483509	-0.0322831	0.108802	-0.051528	-0.0249909	-0.127033	-0.039061	0.212078	-0.0459839	-0.0573552	0.0312443	-0.00514769	0.0364683	NA	-0.0389868	0.0227066	0.0143327	0.00341202
Q64232	2	0.354003	0.159025	0.354003	0.141691	0.116957	0.0914005	0.136924	FALSE	FALSE	FALSE	FALSE	FALSE	FALSE	-0.0751015	0.127907	-0.0362766	-0.0165286	-0.0476854	0.0648007	-0.00999964	-0.00711559	-0.0480973	0.00811136	0.0415361	-0.0015501	-0.0761277	0.0275105	0.0660142	-0.017397	-0.0371143	-0.0592701	0.022759	0.0736255	NA	-0.0568253	0.0338118	0.0168066	0.00620684
Q64270	2	0.397235	0.0916089	0.397235	0.199625	0.148146	0.0769326	0.0864531	FALSE	FALSE	FALSE	FALSE	FALSE	FALSE	-0.0433122	-0.0359961	0.0492138	0.0300944	NA	NA	NA	NA	NA	NA	NA	NA	NA	NA	NA	NA	NA	NA	NA	NA	NA	-0.0433122	-0.0359961	0.0492138	0.0300944
Q64725	2	0.283573	0.0953448	0.283573	0.122931	0.247372	0.0894035	0.161375	FALSE	FALSE	TRUE	FALSE	FALSE	FALSE	-0.00311368	-0.0117194	-0.0304024	0.0452355	0.00700175	0.0444728	-0.063301	0.0118265	-0.0537359	-0.0333117	0.0392554	0.0477922	-0.0392789	-0.0455713	-0.0205529	0.105403	-0.142275	-0.0126644	0.0685624	0.086377	NA	-0.0462803	-0.0117588	-0.00128771	0.0593269
Q66HD0	2	0.540653	0.101125	0.540653	0.128674	0.0871696	0.0620992	0.0802799	FALSE	TRUE	TRUE	FALSE	FALSE	FALSE	-0.153549	0.0664339	0.0753764	0.0117386	NA	NA	NA	NA	-0.125779	0.0468105	0.0848292	-0.00586066	NA	NA	NA	NA	-0.0827818	-0.0307128	0.0637597	0.0497349	NA	-0.120703	0.0275105	0.0746551	0.0185376
Q66HD3	2	0.439365	0.0877297	0.439365	0.183259	0.135491	0.0717161	0.0824391	FALSE	TRUE	TRUE	TRUE	TRUE	FALSE	-0.149077	-0.106007	0.148373	0.106711	-0.14772	-0.0922102	0.159452	0.0804781	NA	NA	NA	NA	NA	NA	NA	NA	NA	NA	NA	NA	NA	-0.148399	-0.0991086	0.153913	0.0935945
Q66HG8	2	0.332582	0.100128	0.332582	0.273537	0.131978	0.0807163	0.0810591	FALSE	FALSE	FALSE	FALSE	FALSE	FALSE	NA	NA	NA	NA	NA	NA	NA	NA	NA	NA	NA	NA	-0.0617707	0.0265766	0.0591358	-0.0239417	0.0295943	-0.059207	-0.00743789	0.0370507	NA	-0.0160882	-0.0163152	0.025849	0.0065545
Q66HR2	2	0.532108	0.0762601	0.532108	0.127461	0.122183	0.0612169	0.0807715	FALSE	TRUE	TRUE	FALSE	FALSE	FALSE	-0.129159	-0.0582883	0.0630437	0.124404	-0.0815775	-0.0155993	0.0566467	0.0405301	-0.0315051	-0.0372526	0.062001	0.00675673	-0.0602863	0.0191992	0.0187268	0.0223603	-0.0220328	-0.015082	0.011674	0.0254407	NA	-0.0649122	-0.0214046	0.0424184	0.0438983
Q66X93	2	0.546814	0.0880361	0.546814	0.157337	0.0839483	0.0579207	0.0659444	FALSE	TRUE	TRUE	FALSE	FALSE	FALSE	-0.183589	-0.0162782	0.0800139	0.119853	-0.0764802	-0.0650315	0.0858847	0.055627	-0.175647	-0.026472	0.208981	-0.0068617	-0.0874384	0.0192244	0.211531	-0.143317	-0.107388	0.0278004	0.011336	0.0682516	NA	-0.126109	-0.0121514	0.119549	0.0187107
Q68FQ0	2	0.322863	0.190986	0.322863	0.195222	0.0993031	0.0908229	0.100803	FALSE	FALSE	FALSE	FALSE	FALSE	FALSE	-0.014515	0.0226142	0.00604387	-0.0141431	0.0369549	0.0128147	-0.0161873	-0.0335823	-0.0491882	0.0356735	0.0249201	-0.0114053	-0.0937004	0.0270951	0.0864665	-0.0198612	0.0203322	-0.0485035	-0.0173627	0.0455341	NA	-0.0200233	0.00993877	0.0167761	-0.00669156
Q68FR6	2	0.28223	0.191942	0.28223	0.249283	0.0955243	0.0913637	0.0896561	FALSE	TRUE	FALSE	FALSE	FALSE	FALSE	-0.085724	0.0462034	0.0150006	0.02452	-0.0110053	0.0145998	0.0298929	-0.0334874	-0.061135	0.00120991	0.117003	-0.0570781	-0.0361985	-0.0138794	0.0812965	-0.0312186	0.0142445	0.0128359	-0.0223707	-0.00470976	NA	-0.0359637	0.0121939	0.0441645	-0.0203948
Q68FS1	2	0.278412	0.213058	0.278412	0.219385	0.0971175	0.0948613	0.0971662	FALSE	FALSE	FALSE	FALSE	FALSE	FALSE	-0.0468088	-0.0722967	0.0702909	0.0488145	0.0134226	-0.011356	0.0548683	-0.0569348	NA	NA	NA	NA	-0.224932	0.191346	0.13268	-0.0990941	-0.0263496	0.0388323	0.0370525	-0.0495352	NA	-0.0711669	0.0366315	0.0737228	-0.0391874
Q6AXS5	2	0.455628	0.10439	0.455628	0.207992	0.0925504	0.0673984	0.0720412	FALSE	TRUE	FALSE	TRUE	FALSE	FALSE	-0.216345	-0.037163	0.173499	0.0800095	-0.0302744	-0.110031	0.13736	0.00294509	-0.0999697	-0.0506972	0.158461	-0.00779404	-0.267459	0.141577	0.322124	-0.196242	-0.110717	-0.0578363	0.0249476	0.143606	NA	-0.144953	-0.02283	0.163278	0.00450492
Q6AXS9	2	0.46359	0.0866619	0.46359	0.120607	0.149547	0.0706931	0.108901	FALSE	TRUE	TRUE	FALSE	TRUE	FALSE	-0.315279	-0.0599409	0.115236	0.259984	-0.266723	0.0497674	0.0622759	0.15468	-0.261086	-0.0583249	0.113029	0.206382	0.0675513	-0.104899	-0.0214483	0.0587958	-0.243753	0.0496898	0.0822108	0.111853	NA	-0.203858	-0.0247415	0.0702607	0.158339
Q6AYC5	2	0.267154	0.221322	0.267154	0.221333	0.0966872	0.0962244	0.0972794	FALSE	FALSE	FALSE	FALSE	FALSE	FALSE	NA	NA	NA	NA	-0.0948007	0.111573	0.0847746	-0.101547	-0.0246834	-0.0479097	0.0843983	-0.0118052	NA	NA	NA	NA	-0.00817266	0.00575266	-0.0332179	0.0356379	NA	-0.0425522	0.0231386	0.0453183	-0.0259046
Q6AYK1	2	0.377802	0.150093	0.377802	0.210226	0.0949716	0.0804248	0.0864832	FALSE	FALSE	FALSE	FALSE	FALSE	FALSE	-0.11911	0.0275392	0.118634	-0.0270636	NA	NA	NA	NA	NA	NA	NA	NA	NA	NA	NA	NA	NA	NA	NA	NA	NA	-0.11911	0.0275392	0.118634	-0.0270636
Q6AYZ1	2	0.356623	0.171915	0.356623	0.188688	0.0985925	0.0862551	0.0979262	FALSE	TRUE	FALSE	FALSE	FALSE	FALSE	-0.0742788	0.0109982	0.0342982	0.0289824	-0.0773342	0.0356826	0.0634279	-0.0217763	-0.041433	0.0645044	0.0148292	-0.0379006	-0.0862369	0.0849042	0.095302	-0.0939693	-0.0109737	-0.07211	0.0272546	0.0558291	NA	-0.0580513	0.0247959	0.0470224	-0.0137669
Q6DGG0	2	0.295327	0.161769	0.295327	0.280137	0.0945988	0.0857285	0.0824401	FALSE	FALSE	FALSE	FALSE	FALSE	FALSE	0.0275925	0.0515313	-0.0491556	-0.0299682	-0.0436649	-0.0085793	0.0595517	-0.00730749	-0.124454	0.0367791	0.12684	-0.0233108	-0.0565801	0.00515413	0.114204	-0.062778	-0.00702756	-0.0596146	0.0401521	0.0264901	NA	-0.0408267	0.00505412	0.0583185	-0.0193749
Q6NZJ6	2	0.291221	0.207226	0.291221	0.211058	0.0979478	0.0938598	0.0986874	FALSE	FALSE	FALSE	FALSE	FALSE	FALSE	NA	NA	NA	NA	NA	NA	NA	NA	-0.129897	0.0669357	0.125172	-0.0622099	NA	NA	NA	NA	NA	NA	NA	NA	NA	-0.129897	0.0669357	0.125172	-0.0622099
Q6P5F9	2	0.469313	0.0835244	0.469313	0.160073	0.135444	0.0685703	0.0830751	FALSE	FALSE	FALSE	FALSE	FALSE	FALSE	0.0590334	0.0335219	-0.000229032	-0.0923263	-0.0963662	0.011103	0.0282804	0.0569828	NA	NA	NA	NA	NA	NA	NA	NA	-0.0109826	-0.0717779	0.0142665	0.0684941	NA	-0.0161052	-0.00905098	0.0141059	0.0110502
Q6P756	2	0.565293	0.0782716	0.565293	0.106259	0.105948	0.0583013	0.0859274	FALSE	FALSE	FALSE	FALSE	FALSE	FALSE	-0.0343837	-0.0408249	0.0502041	0.0250045	-0.129135	-0.0329633	0.0960276	0.066071	NA	NA	NA	NA	-0.0369422	0.0553891	-0.0587276	0.0402807	-0.0618399	0.0242315	0.0244271	0.0131814	NA	-0.0655753	0.00145808	0.0279828	0.0361344
Q6P799	2	0.271826	0.104179	0.271826	0.117475	0.216807	0.0932405	0.196472	FALSE	FALSE	FALSE	FALSE	FALSE	FALSE	-0.116026	-0.00769275	0.0530697	0.070649	-0.076437	-0.0135499	-0.0101908	0.100178	0.0230525	0.0735527	-0.00735743	-0.11156	0.0192722	-0.00204272	-0.00114047	-0.016089	-0.0282373	-0.0376342	-0.0756481	0.14152	NA	-0.0356751	0.00252662	-0.00825341	0.0369395
Q6P7R8	2	0.517624	0.0967852	0.517624	0.114895	0.105398	0.0660025	0.099295	FALSE	FALSE	FALSE	FALSE	FALSE	FALSE	-0.112548	0.0148775	-0.00904217	0.106713	-0.268554	0.0964296	-0.0425913	0.214716	0.224528	0.0780298	-0.0976055	-0.204952	-0.211315	0.0809389	0.227341	-0.0969655	-0.0119617	-0.180813	0.0639545	0.128821	NA	-0.0759701	0.0178925	0.0284114	0.0296663
Q6P8I4	2	0.538728	0.0755647	0.538728	0.129369	0.118086	0.0602596	0.0779935	FALSE	TRUE	FALSE	FALSE	FALSE	FALSE	-0.0531737	-0.0186604	0.0124265	0.0594076	0.0031216	-0.0818772	0.113043	-0.0342872	-0.0546318	-0.0241221	0.0142831	0.0644708	-0.079554	0.0370749	0.0134473	0.0290317	-0.0691346	-1.32e-06	0.023406	0.0457299	NA	-0.0506745	-0.0175172	0.0353211	0.0328706
Q6PDG5	2	0.498242	0.109984	0.498242	0.162908	0.0872212	0.0656326	0.0760118	FALSE	FALSE	FALSE	FALSE	FALSE	FALSE	-0.0195668	0.0695399	-0.0624102	0.0124372	-0.0363151	-0.0355017	0.0493003	0.0225164	0.0755423	0.018416	-0.0185655	-0.0753928	-0.201806	0.0666383	0.0202868	0.114881	0.0288045	-0.0994362	0.142277	-0.0716456	NA	-0.0306682	0.00393127	0.0261777	0.000559209
Q6PEC1	2	0.578604	0.0886251	0.578604	0.128847	0.0796501	0.0558226	0.0684513	FALSE	TRUE	FALSE	FALSE	FALSE	FALSE	-0.0791075	-0.0293773	0.0770102	0.0314746	-0.0434153	0.0453907	0.0483541	-0.0503295	-0.0158102	-0.0789159	0.0629343	0.0317918	-0.12881	0.101724	-0.00119462	0.0282806	-0.0250353	-0.00849703	0.0300323	0.0035	NA	-0.0584356	0.00606482	0.0434273	0.0089435
Q6QA69	2	0.328198	0.115252	0.328198	0.121083	0.166208	0.0903861	0.178873	FALSE	FALSE	FALSE	FALSE	FALSE	FALSE	-0.198112	0.0648224	-0.00792097	0.14121	NA	NA	NA	NA	NA	NA	NA	NA	NA	NA	NA	NA	NA	NA	NA	NA	NA	-0.198112	0.0648224	-0.00792097	0.14121
Q6QMZ8	2	0.404959	0.129575	0.404959	0.218036	0.0931527	0.0749202	0.0793568	FALSE	TRUE	FALSE	TRUE	FALSE	TRUE	-0.296504	-0.00475693	0.164243	0.137018	0.0424168	-0.17604	0.173645	-0.0400226	-0.187359	0.0775793	0.216654	-0.106874	-0.36036	0.201596	0.341616	-0.182851	-0.142991	-0.0390227	0.130569	0.0514456	NA	-0.18896	0.0118711	0.205345	-0.0282566
Q6RJR6	2	0.514269	0.0844245	0.514269	0.112653	0.124155	0.0649376	0.0995617	FALSE	FALSE	FALSE	FALSE	FALSE	FALSE	-0.16421	0.0458604	-0.0124686	0.130818	-0.0573512	0.060539	0.00884166	-0.0120295	0.00949656	-0.0636876	0.000446184	0.0537449	-0.00229508	-0.00460298	0.0440529	-0.0371548	-0.0731782	-0.0357187	0.0624148	0.0464821	NA	-0.0575076	0.000478019	0.0206574	0.0363722
Q6TUG0	2	0.428871	0.126273	0.428871	0.200461	0.091969	0.0729948	0.0794312	FALSE	TRUE	FALSE	FALSE	FALSE	FALSE	-0.0430861	-0.0192422	0.0845806	-0.0222522	-0.0636824	0.00708261	0.00715618	0.0494436	-0.0103631	-0.034003	0.107675	-0.0633092	-0.21908	0.0930001	0.219047	-0.092967	-0.0991573	-0.00246924	0.0190115	0.082615	NA	-0.0870738	0.00887365	0.0874941	-0.00929393
Q6ZWN5	2	0.336435	0.156285	0.336435	0.244386	0.0951915	0.0832609	0.0844416	FALSE	TRUE	FALSE	TRUE	FALSE	TRUE	-0.125713	-0.0306921	0.127353	0.0290517	0.0149169	-0.115733	0.130139	-0.0293233	-0.266928	0.141091	0.16988	-0.0440433	-0.213682	0.178277	0.324857	-0.289452	-0.151249	-0.051217	0.124111	0.0783554	NA	-0.148531	0.0243453	0.175268	-0.0510823
Q6ZWU9	2	0.328493	0.120999	0.328493	0.301164	0.0975204	0.0771397	0.0746835	FALSE	TRUE	FALSE	TRUE	FALSE	TRUE	-0.221484	0.00730159	0.127357	0.0868262	-0.0960614	-0.223363	0.346204	-0.0267793	-0.275813	0.0124833	0.270511	-0.00718128	-0.126938	-0.047693	0.387373	-0.212742	-0.159216	-0.0218362	0.193067	-0.0120148	NA	-0.175902	-0.0546214	0.264902	-0.0343783
Q6ZWV3	2	0.534659	0.102417	0.534659	0.139455	0.0851704	0.0620688	0.0762292	FALSE	TRUE	FALSE	FALSE	FALSE	FALSE	-0.131899	-0.0616936	0.11287	0.0807233	0.042675	-0.109205	0.11252	-0.0459895	-0.260571	0.1557	0.0581241	0.0467473	-0.296372	0.199505	0.30396	-0.207094	-0.168649	-0.0367903	0.00102753	0.204412	NA	-0.162963	0.0295032	0.1177	0.0157599
Q6ZWV7	2	0.327773	0.129396	0.327773	0.292257	0.095798	0.0785124	0.0762634	FALSE	TRUE	FALSE	TRUE	FALSE	TRUE	-0.192459	-0.110041	0.230878	0.0716215	0.00514141	-0.170456	0.198041	-0.0327268	-0.243831	0.132904	0.141036	-0.0301099	-0.26099	0.133123	0.324112	-0.196244	-0.0301275	-0.115836	0.149933	-0.00396885	NA	-0.144453	-0.0260611	0.2088	-0.0382857
Q6ZWX6	2	0.467739	0.10161	0.467739	0.20136	0.091928	0.0661333	0.0712296	FALSE	FALSE	FALSE	FALSE	FALSE	FALSE	-0.0165362	-0.0525658	0.0453823	0.0237197	-0.0275859	-0.0144574	0.0145879	0.0274554	-0.0884023	0.0612113	0.114942	-0.0877513	-0.0313816	0.0530698	0.0371969	-0.0588852	-0.0657456	-0.0846808	0.0420694	0.108357	NA	-0.0459303	-0.00748458	0.0508358	0.00257913
Q76B40	2	0.560232	0.0892907	0.560232	0.145636	0.0812053	0.0570533	0.0665822	FALSE	FALSE	FALSE	FALSE	FALSE	FALSE	-0.0638238	-0.0611778	0.0850815	0.0399201	-0.0201074	-0.0364493	0.0503221	0.00623458	NA	NA	NA	NA	0.0465455	0.0806787	-0.0322504	-0.0949738	-0.023913	0.0171427	-0.049939	0.0567093	NA	-0.0153247	4.86e-05	0.0133036	0.00197255
Q78ZA7	2	0.607777	0.0679545	0.607777	0.107961	0.0956021	0.0517363	0.0689692	FALSE	FALSE	FALSE	FALSE	FALSE	FALSE	-0.0112541	-0.00200002	0.00701626	0.00623787	NA	NA	NA	NA	NA	NA	NA	NA	NA	NA	NA	NA	NA	NA	NA	NA	NA	-0.0112541	-0.00200002	0.00701626	0.00623787
Q7TMK9	2	0.349107	0.14892	0.349107	0.2428	0.0949048	0.0813379	0.0829298	FALSE	TRUE	FALSE	FALSE	FALSE	TRUE	-0.0749665	-0.0390494	0.117288	-0.00327198	-0.00906237	-0.0874176	0.117845	-0.0213653	-0.156073	0.134812	0.0275676	-0.00630657	-0.200111	0.0706488	0.254012	-0.12455	-0.0714487	-0.0164826	0.0857408	0.00219046	NA	-0.102332	0.0125022	0.120491	-0.0306607
Q7TNC4	2	0.343595	0.179793	0.343595	0.18848	0.0994035	0.088343	0.100386	FALSE	FALSE	FALSE	FALSE	FALSE	FALSE	0.00293512	-0.0255215	-0.00415494	0.0267413	-0.0680982	0.0145962	0.0823843	-0.0288823	-0.0494575	0.061091	-0.0363936	0.0247601	-0.0799667	0.0556891	0.0846739	-0.0603963	-0.000726766	-0.0145081	0.0288406	-0.0136057	NA	-0.0390628	0.0182693	0.0310701	-0.0102766
Q7TQ20	2	0.363966	0.168189	0.363966	0.156941	0.106314	0.0885787	0.116012	FALSE	FALSE	FALSE	FALSE	FALSE	FALSE	NA	NA	NA	NA	-0.233466	0.128545	0.11874	-0.0138191	NA	NA	NA	NA	NA	NA	NA	NA	NA	NA	NA	NA	NA	-0.233466	0.128545	0.11874	-0.0138191
Q7TSV4	2	0.287407	0.203229	0.287407	0.151559	0.113869	0.101841	0.142095	FALSE	FALSE	FALSE	FALSE	FALSE	FALSE	NA	NA	NA	NA	-0.00686363	0.0828655	-0.125525	0.0495231	-0.103713	-0.0549313	0.219746	-0.0611022	0.0176175	0.0182004	-0.057565	0.0217471	0.0244087	0.00856404	-0.0144051	-0.0185676	NA	-0.0171376	0.0136746	0.00556284	-0.00209992
Q80X41	2	0.469073	0.108272	0.469073	0.192651	0.0897504	0.0670399	0.073214	FALSE	TRUE	FALSE	FALSE	FALSE	FALSE	-0.0245477	-0.0518725	0.0159592	0.0604611	-0.125086	-0.0292739	0.211961	-0.0576019	-0.0787802	0.0382842	0.00161053	0.0388854	-0.259771	0.128019	0.221314	-0.0895623	-0.0449935	-0.102101	0.1003	0.0467945	NA	-0.106636	-0.00338884	0.110229	-0.000204626
Q80X50	2	0.467332	0.124341	0.467332	0.138982	0.0983186	0.0731825	0.0978441	FALSE	FALSE	FALSE	FALSE	FALSE	FALSE	NA	NA	NA	NA	-0.0692205	-0.0724297	0.0427966	0.0988536	-0.0796912	0.0541401	0.069375	-0.0438239	0.0823339	0.116494	-0.0316076	-0.167221	-0.239191	0.0114591	0.0817912	0.14594	NA	-0.0764421	0.027416	0.0405888	0.00843734
Q80XI3	2	0.361426	0.116284	0.361426	0.274877	0.0978084	0.0749968	0.0746074	FALSE	TRUE	FALSE	TRUE	FALSE	TRUE	-0.0264033	-0.0698912	0.163894	-0.0676	-0.197157	-0.0255378	0.173697	0.0489982	NA	NA	NA	NA	-0.165955	-0.0157978	0.205454	-0.0237016	NA	NA	NA	NA	NA	-0.129838	-0.0370756	0.181015	-0.0141011
Q810F4	2	0.45342	0.116744	0.45342	0.193447	0.0904138	0.0696485	0.0763264	FALSE	FALSE	FALSE	FALSE	FALSE	FALSE	0.104798	0.0247069	-0.205206	0.0757007	-0.48331	0.0218653	0.271007	0.190438	NA	NA	NA	NA	0.015645	-0.0286048	0.297885	-0.284925	NA	NA	NA	NA	NA	-0.120956	0.00598914	0.121229	-0.00626221
Q811M1	2	0.390776	0.157659	0.390776	0.166174	0.100197	0.0831882	0.102006	FALSE	FALSE	FALSE	FALSE	FALSE	FALSE	-0.0318512	0.0141002	0.0208339	-0.00308286	NA	NA	NA	NA	NA	NA	NA	NA	NA	NA	NA	NA	NA	NA	NA	NA	NA	-0.0318512	0.0141002	0.0208339	-0.00308286
Q8BFR4	2	0.291803	0.210871	0.291803	0.162104	0.108162	0.0996205	0.12744	FALSE	FALSE	FALSE	FALSE	FALSE	FALSE	NA	NA	NA	NA	NA	NA	NA	NA	NA	NA	NA	NA	-0.0567794	0.0924591	0.0815577	-0.117237	-0.0853393	0.0143428	-0.0135916	0.0845882	NA	-0.0710593	0.0534009	0.033983	-0.0163246
Q8BH61	2	0.370911	0.0991893	0.370911	0.121864	0.178665	0.082709	0.146661	FALSE	TRUE	TRUE	FALSE	FALSE	FALSE	-0.100496	-0.0542553	0.0561198	0.0986317	-0.068979	-0.026296	0.0431492	0.0521258	-0.105966	0.0451449	-0.0221756	0.0829966	NA	NA	NA	NA	-0.11073	0.047423	-0.0361301	0.0994371	NA	-0.0965427	0.00300413	0.0102408	0.0832978
Q8BHG9	2	0.394354	0.115302	0.394354	0.246961	0.095701	0.0730003	0.0746823	FALSE	FALSE	FALSE	FALSE	FALSE	FALSE	-0.0488533	-0.00430041	0.000409109	0.0527446	0.0614565	-0.00129763	-0.00708784	-0.0530711	-0.0652435	-0.0677965	0.057626	0.075414	NA	NA	NA	NA	0.00974787	0.0653265	0.00339078	-0.0784652	NA	-0.0107231	-0.002017	0.0135845	-0.000844417
Q8BHJ5	2	0.538565	0.0835251	0.538565	0.163524	0.0899431	0.0584324	0.06601	FALSE	FALSE	FALSE	FALSE	FALSE	FALSE	-0.0563675	-0.0787046	0.0777123	0.0573598	-0.0471807	-0.0150591	0.00593872	0.056301	-0.0649691	0.05158	0.0853715	-0.0719824	NA	NA	NA	NA	NA	NA	NA	NA	NA	-0.0561724	-0.0140612	0.0563408	0.0138928
Q8BJS4	2	0.325807	0.0916957	0.325807	0.16651	0.221319	0.0860715	0.108597	FALSE	TRUE	TRUE	FALSE	TRUE	FALSE	-0.100215	-0.0713038	0.00879273	0.162726	-0.111714	-0.0389707	0.0322127	0.118472	0.00343691	-0.053448	0.0598877	-0.00987662	-0.00361405	-0.143042	0.0780875	0.0685686	-0.12219	-0.0331432	0.0813913	0.0739418	NA	-0.0668592	-0.0679815	0.0520744	0.0827664
Q8BK64	2	0.510793	0.110161	0.510793	0.145719	0.0878752	0.0654051	0.0800464	TRUE	TRUE	TRUE	FALSE	FALSE	FALSE	-0.136859	0.011752	0.0529976	0.0721092	-0.101957	0.0348425	0.0811659	-0.0140518	-0.133229	0.0916231	0.133318	-0.091712	-0.172609	0.0264546	0.16516	-0.0190055	-0.113921	-0.0227707	0.0417924	0.0948991	NA	-0.131715	0.0283803	0.0948869	0.00844779
Q8BMK4	2	0.563184	0.073157	0.563184	0.116324	0.111973	0.0574873	0.0778748	FALSE	TRUE	TRUE	FALSE	TRUE	FALSE	-0.371348	0.0603942	0.0448047	0.266149	-0.507155	0.0734588	0.179414	0.254283	-0.273373	-0.163674	0.218476	0.218571	-0.422137	-0.316337	0.620439	0.118034	-0.422989	-0.112219	0.122609	0.412599	NA	-0.3994	-0.0916754	0.237149	0.253927
Q8BP47	2	0.245383	0.100795	0.245383	0.244812	0.210414	0.0994247	0.0991712	FALSE	FALSE	FALSE	FALSE	FALSE	FALSE	-0.0214642	0.0186178	0.0238449	-0.0209985	-0.120574	0.000933594	0.041855	0.0777852	0.0816236	-0.137484	0.0335057	0.0223542	0.083838	-0.0145039	0.104662	-0.173996	-0.0907108	-0.0612385	-0.0495129	0.201462	NA	-0.0134574	-0.0387349	0.030871	0.0213213
Q8BP67	2	0.399481	0.116017	0.399481	0.24176	0.0950688	0.072798	0.0748754	FALSE	TRUE	FALSE	TRUE	FALSE	TRUE	-0.136863	-0.0328201	0.129554	0.0401293	0.0153346	-0.165036	0.199694	-0.0499927	-0.261501	0.0613636	0.182128	0.0180091	-0.245379	0.105611	0.291553	-0.151785	-0.129499	-0.0888293	0.137123	0.0812059	NA	-0.151582	-0.0239423	0.18801	-0.0124866
Q8BPB0	2	0.505828	0.0809527	0.505828	0.159529	0.115353	0.0634879	0.0748488	FALSE	TRUE	TRUE	TRUE	TRUE	FALSE	-0.0811928	-0.0630851	0.0681975	0.0760805	-0.115777	-0.0300462	0.0856933	0.0601297	-0.089963	-0.0191775	0.0670008	0.0421398	-0.0907246	-0.0674367	0.132747	0.0254139	NA	NA	NA	NA	NA	-0.0944143	-0.0449364	0.0884097	0.050941
Q8BT60	2	0.30019	0.0929777	0.30019	0.127952	0.246441	0.0872787	0.14516	FALSE	FALSE	TRUE	FALSE	FALSE	FALSE	-0.0894926	0.026316	0.0226869	0.0404897	-0.132742	0.0724833	0.0317371	0.0285219	0.0292298	-0.0345558	-0.00919997	0.014526	-0.0124845	-0.092324	-0.0291126	0.133921	-0.0804083	-0.0852431	0.0169304	0.148721	NA	-0.0571796	-0.0226647	0.00660838	0.073236
Q8BTM8	2	0.400827	0.125667	0.400827	0.127282	0.125416	0.0834062	0.137401	FALSE	FALSE	FALSE	FALSE	FALSE	FALSE	-0.0779574	0.0530644	0.00257058	0.0223224	-0.00105489	0.0416678	-0.011265	-0.0293478	-0.0266634	-0.0248339	0.0312633	0.0202341	-0.0355494	0.0120668	-0.0183958	0.0416717	-0.077345	0.0114199	0.0419321	0.0239931	NA	-0.043714	0.018677	0.00922102	0.0157747
Q8BTZ7	2	0.643074	0.0663302	0.643074	0.0962484	0.0815984	0.0476609	0.0650875	FALSE	FALSE	FALSE	FALSE	FALSE	FALSE	NA	NA	NA	NA	-0.0912194	-0.000963243	0.0513512	0.0408314	NA	NA	NA	NA	NA	NA	NA	NA	NA	NA	NA	NA	NA	-0.0912194	-0.000963243	0.0513512	0.0408314
Q8BWJ3	2	0.429784	0.0881266	0.429784	0.125965	0.167727	0.0743981	0.114	FALSE	TRUE	TRUE	FALSE	FALSE	FALSE	-0.23255	-0.0434204	0.0914709	0.184499	-0.314277	0.126164	0.0375692	0.150544	-0.153431	-0.10597	0.167365	0.0920363	0.085876	-0.173573	-0.117697	0.205394	-0.241005	0.011293	0.11625	0.113462	NA	-0.171077	-0.0371015	0.0589917	0.149187
Q8BX94	2	0.298561	0.11596	0.298561	0.119509	0.17582	0.0935358	0.196614	FALSE	FALSE	FALSE	FALSE	FALSE	FALSE	-0.0459741	0.0281363	-0.0233859	0.0412237	-0.0955986	0.0213509	0.00450448	0.0697432	NA	NA	NA	NA	NA	NA	NA	NA	NA	NA	NA	NA	NA	-0.0707863	0.0247436	-0.00944072	0.0554834
Q8C0P5	2	0.299696	0.0908021	0.299696	0.151816	0.251586	0.0876586	0.118441	FALSE	FALSE	FALSE	FALSE	FALSE	FALSE	NA	NA	NA	NA	NA	NA	NA	NA	-0.0759231	-0.0736651	0.0425095	0.107079	NA	NA	NA	NA	NA	NA	NA	NA	NA	-0.0759231	-0.0736651	0.0425095	0.107079
Q8C4Y3	2	0.420404	0.0926796	0.420404	0.216062	0.12106	0.0721002	0.077694	FALSE	FALSE	FALSE	FALSE	FALSE	FALSE	NA	NA	NA	NA	-0.248695	-0.162836	0.307054	0.104476	NA	NA	NA	NA	NA	NA	NA	NA	NA	NA	NA	NA	NA	-0.248695	-0.162836	0.307054	0.104476
Q8C5L3	2	0.337193	0.183639	0.337193	0.188907	0.0996637	0.0892991	0.101297	FALSE	FALSE	FALSE	FALSE	FALSE	FALSE	NA	NA	NA	NA	NA	NA	NA	NA	NA	NA	NA	NA	-0.31622	0.153345	0.250953	-0.0880778	NA	NA	NA	NA	NA	-0.31622	0.153345	0.250953	-0.0880778
Q8C6G8	2	0.333611	0.0903845	0.333611	0.143468	0.228553	0.0841507	0.119832	FALSE	FALSE	FALSE	FALSE	FALSE	FALSE	NA	NA	NA	NA	NA	NA	NA	NA	-0.183193	0.0328736	0.0494742	0.100845	NA	NA	NA	NA	-0.0770487	-0.207192	0.06694	0.217301	NA	-0.130121	-0.0871594	0.0582071	0.159073
Q8C863	2	0.270607	0.110408	0.270607	0.116791	0.197404	0.0949461	0.209845	FALSE	FALSE	FALSE	FALSE	FALSE	FALSE	NA	NA	NA	NA	NA	NA	NA	NA	NA	NA	NA	NA	NA	NA	NA	NA	-0.081942	0.0221056	-0.0194074	0.0792438	NA	-0.081942	0.0221056	-0.0194074	0.0792438
Q8CGC7	2	0.237286	0.23356	0.237286	0.146217	0.114513	0.110969	0.157454	FALSE	FALSE	FALSE	FALSE	FALSE	FALSE	-0.0377939	0.0085764	-0.0253324	0.0545499	0.0480718	-0.0146001	-0.0262834	-0.00718837	-0.0428619	0.0429565	0.056732	-0.0568266	-0.0615509	0.0554083	0.0746231	-0.0684804	-0.0103419	0.0164408	-0.0589648	0.0528658	NA	-0.0208954	0.0217564	0.00415492	-0.00501594
Q8CGS4	2	0.319674	0.131448	0.319674	0.124575	0.148138	0.0940699	0.182096	FALSE	FALSE	FALSE	FALSE	FALSE	FALSE	-0.0838357	0.0789502	-0.0283127	0.0331982	NA	NA	NA	NA	NA	NA	NA	NA	-0.0147995	0.0189045	0.0292454	-0.0333504	-0.0869293	-0.00280601	-0.00489308	0.0946284	NA	-0.0618548	0.0316829	-0.00132014	0.0314921
Q8CI95	2	0.299655	0.200067	0.299655	0.155347	0.111452	0.0993293	0.134149	FALSE	FALSE	FALSE	FALSE	FALSE	FALSE	NA	NA	NA	NA	NA	NA	NA	NA	NA	NA	NA	NA	-0.166853	0.12443	0.0656387	-0.023216	NA	NA	NA	NA	NA	-0.166853	0.12443	0.0656387	-0.023216
Q8CIE6	2	0.402696	0.150583	0.402696	0.175603	0.0968239	0.0802056	0.0940887	FALSE	TRUE	FALSE	FALSE	FALSE	FALSE	-0.0513407	0.0167309	0.00817844	0.0264314	-0.0625534	0.018254	0.0430836	0.00121579	-0.0366498	0.0278047	0.0378488	-0.0290038	-0.0299363	0.011744	0.0682373	-0.050045	-0.0598052	0.012196	0.0258729	0.0217362	NA	-0.0480571	0.0173459	0.0366442	-0.00593309
Q8JZQ2	2	0.596922	0.0802984	0.596922	0.104791	0.0869571	0.0545685	0.0764628	FALSE	FALSE	FALSE	FALSE	FALSE	FALSE	NA	NA	NA	NA	NA	NA	NA	NA	NA	NA	NA	NA	NA	NA	NA	NA	-0.162523	0.0230646	0.0811875	0.0582713	NA	-0.162523	0.0230646	0.0811875	0.0582713
Q8K019	2	0.557944	0.0885202	0.557944	0.14865	0.0817173	0.0570806	0.0660886	FALSE	FALSE	FALSE	FALSE	FALSE	FALSE	NA	NA	NA	NA	-0.462685	-0.0127803	0.413141	0.0623246	NA	NA	NA	NA	NA	NA	NA	NA	NA	NA	NA	NA	NA	-0.462685	-0.0127803	0.413141	0.0623246
Q8K1K6	2	0.332539	0.0928779	0.332539	0.129145	0.223137	0.0845859	0.137715	FALSE	TRUE	TRUE	FALSE	TRUE	FALSE	-0.0881227	-0.0403885	-0.0355118	0.164023	-0.156323	-0.0129594	-0.000760255	0.170042	-0.0532438	-0.0805031	0.106011	0.0277355	NA	NA	NA	NA	-0.16971	-0.0226701	0.0181614	0.174219	NA	-0.11685	-0.0391303	0.0219752	0.134005
Q8K1M6	2	0.264656	0.195668	0.264656	0.140017	0.122874	0.106803	0.169982	FALSE	FALSE	FALSE	FALSE	FALSE	FALSE	-0.00892044	0.0467953	0.00194542	-0.0398203	-0.215106	0.0890406	0.00357283	0.122493	0.0270774	0.0717846	-0.00393816	-0.0949238	-0.0115771	0.00767057	0.0373221	-0.0334155	-0.0905375	0.05135	-0.00781039	0.0469979	NA	-0.0598128	0.0533282	0.00621835	0.000266263
Q8K2Z4	2	0.312578	0.0905888	0.312578	0.146684	0.243639	0.0861843	0.120326	FALSE	FALSE	FALSE	FALSE	FALSE	FALSE	NA	NA	NA	NA	-0.0972869	-0.0788585	0.0467917	0.129354	NA	NA	NA	NA	NA	NA	NA	NA	NA	NA	NA	NA	NA	-0.0972869	-0.0788585	0.0467917	0.129354
Q8K3K4	2	0.390213	0.113082	0.390213	0.122017	0.143438	0.0832612	0.147988	FALSE	FALSE	FALSE	FALSE	FALSE	FALSE	0.0021024	-0.013106	-0.0622751	0.0732787	-0.108737	0.0334403	0.0587753	0.016521	-0.0197838	0.0035956	0.0238731	-0.00768489	-0.000318597	0.0160488	0.0104993	-0.0262295	-0.111509	0.0346276	-0.00217015	0.0790513	NA	-0.0476491	0.0149213	0.0057405	0.0269873
Q8K3Y6	2	0.263504	0.110945	0.263504	0.116038	0.197886	0.0957156	0.215912	FALSE	FALSE	FALSE	FALSE	FALSE	FALSE	-0.134652	0.0931546	-0.0862073	0.127704	-0.24732	0.13917	-0.0684106	0.17656	-0.0048341	-0.0242713	-0.034585	0.0636904	-0.0169431	-0.090421	0.0807378	0.0266263	NA	NA	NA	NA	NA	-0.100937	0.0294082	-0.0271163	0.0986454
Q8QZY1	2	0.293213	0.171174	0.293213	0.268373	0.0948917	0.0875106	0.0848384	FALSE	FALSE	FALSE	FALSE	FALSE	FALSE	-0.0465374	0.0284426	0.0186907	-0.000595784	-0.14742	-0.0186567	0.114402	0.0516745	0.0239296	0.0961225	0.132065	-0.252118	-0.196136	0.0663237	0.237127	-0.107315	-0.0281642	-0.0989464	0.0193731	0.107738	NA	-0.0788657	0.0146571	0.104332	-0.0401232
Q8R0A7	2	0.309108	0.0905678	0.309108	0.145064	0.246964	0.0863969	0.121899	FALSE	TRUE	TRUE	TRUE	TRUE	TRUE	-0.196336	-0.0647814	0.0826928	0.178425	-0.207228	-0.0906826	0.117423	0.180487	-0.10761	-0.0773785	-0.0265969	0.211586	-0.0706573	-0.191137	0.051833	0.209962	-0.0524311	-0.0819022	0.0613188	0.0730145	NA	-0.126853	-0.101176	0.0573342	0.170695
Q8R3D1	2	0.317581	0.0992735	0.317581	0.257482	0.153344	0.0852616	0.0870585	FALSE	FALSE	FALSE	FALSE	FALSE	FALSE	NA	NA	NA	NA	-0.146174	-0.187436	0.236811	0.0967986	NA	NA	NA	NA	NA	NA	NA	NA	NA	NA	NA	NA	NA	-0.146174	-0.187436	0.236811	0.0967986
Q8VEE4	2	0.386631	0.0949348	0.386631	0.228866	0.131976	0.0763479	0.0812443	FALSE	TRUE	FALSE	TRUE	FALSE	FALSE	-0.281692	-0.197714	0.327415	0.151991	-0.0730233	-0.232533	0.198136	0.10742	-0.0901031	-0.0347251	-0.00435215	0.12918	-0.149987	0.134808	0.175712	-0.160533	-0.0022469	-0.154875	0.0898906	0.0672309	NA	-0.119411	-0.0970078	0.15736	0.059058
Q8VEH3	2	0.353168	0.0953606	0.353168	0.21966	0.159909	0.0823797	0.0895232	FALSE	FALSE	FALSE	FALSE	FALSE	FALSE	NA	NA	NA	NA	-0.140354	-0.0497338	0.0960159	0.0940724	NA	NA	NA	NA	NA	NA	NA	NA	0.0521556	-0.0443721	0.0188624	-0.0266459	NA	-0.0440994	-0.0470529	0.0574392	0.0337132
Q91VW3	2	0.383609	0.0977385	0.383609	0.121859	0.174626	0.081128	0.141039	FALSE	FALSE	TRUE	FALSE	FALSE	FALSE	-0.113321	0.0419607	-0.00313359	0.0744938	-0.0807646	0.0969807	-0.0328331	0.0166171	-0.0697803	-0.0665263	0.0768075	0.059499	-0.0559649	-0.044331	0.040706	0.0595899	-0.0398858	-0.0231604	-0.0315957	0.094642	NA	-0.0719433	0.000984722	0.00999021	0.0609684
Q91W36	2	0.357887	0.162435	0.357887	0.209565	0.0961899	0.0837598	0.0901631	FALSE	FALSE	FALSE	FALSE	FALSE	FALSE	NA	NA	NA	NA	NA	NA	NA	NA	NA	NA	NA	NA	-0.0852036	0.0259428	0.0827152	-0.0234544	NA	NA	NA	NA	NA	-0.0852036	0.0259428	0.0827152	-0.0234544
Q91WN1	2	0.356914	0.105393	0.356914	0.281318	0.106753	0.075018	0.0746042	FALSE	FALSE	FALSE	FALSE	FALSE	FALSE	-0.0727563	0.0159261	0.00855638	0.0482739	-0.0611364	-0.0114093	0.108398	-0.0358521	0.0268312	0.0102545	-0.0325481	-0.00453759	NA	NA	NA	NA	0.0169208	-0.0657606	0.0501232	-0.00128341	NA	-0.0225352	-0.0127473	0.0336323	0.00165019
Q91XC8	2	0.446488	0.110322	0.446488	0.208773	0.0918537	0.0689087	0.0736543	FALSE	FALSE	FALSE	FALSE	FALSE	FALSE	NA	NA	NA	NA	NA	NA	NA	NA	NA	NA	NA	NA	-0.147245	-0.0123726	0.162768	-0.00315087	NA	NA	NA	NA	NA	-0.147245	-0.0123726	0.162768	-0.00315087
Q91YR5	2	0.451114	0.10122	0.451114	0.118118	0.131518	0.074579	0.123451	FALSE	FALSE	FALSE	FALSE	FALSE	FALSE	-0.0287035	0.0504917	-0.00302732	-0.0187609	-0.296081	0.0676039	0.0554542	0.173023	NA	NA	NA	NA	0.019564	-0.0547842	0.0442102	-0.00899011	-0.138371	0.0296923	0.00618997	0.102489	NA	-0.110898	0.023251	0.0257068	0.0619401
Q91ZW3	2	0.287339	0.219167	0.287339	0.184323	0.101497	0.0972564	0.110418	FALSE	FALSE	FALSE	FALSE	FALSE	FALSE	-0.00752799	0.0295801	-0.00463893	-0.0174131	-0.0704264	0.0509617	0.0205857	-0.00112099	NA	NA	NA	NA	-0.114056	0.114656	0.138639	-0.139238	-0.0959591	-0.00341507	0.0562793	0.0430949	NA	-0.0719925	0.0479456	0.0527163	-0.0286694
Q920D2	2	0.421356	0.143643	0.421356	0.165614	0.0967022	0.078206	0.0944788	FALSE	TRUE	FALSE	FALSE	FALSE	FALSE	-0.15164	-0.0231077	0.153569	0.0211786	-0.180292	0.143003	0.0806197	-0.043331	NA	NA	NA	NA	NA	NA	NA	NA	NA	NA	NA	NA	NA	-0.165966	0.0599477	0.117094	-0.0110762
Q921G8	2	0.249865	0.107809	0.249865	0.114479	0.210729	0.0961421	0.220977	FALSE	FALSE	FALSE	FALSE	FALSE	FALSE	NA	NA	NA	NA	-0.173398	0.0412844	-0.0568466	0.188961	NA	NA	NA	NA	NA	NA	NA	NA	NA	NA	NA	NA	NA	-0.173398	0.0412844	-0.0568466	0.188961
Q922D4	2	0.297638	0.118254	0.297638	0.119768	0.172002	0.0940983	0.19824	FALSE	FALSE	TRUE	FALSE	FALSE	FALSE	-0.0323649	0.0260616	0.0130033	-0.00670004	-0.250486	-0.00831976	0.0441589	0.214647	NA	NA	NA	NA	-0.141924	0.157585	-0.0514938	0.0358329	-0.0199278	-0.0039631	-0.0653346	0.0892256	NA	-0.111176	0.0428409	-0.0149166	0.0832514
Q922J9	2	0.505579	0.0852578	0.505579	0.113707	0.127623	0.0660237	0.101809	FALSE	TRUE	TRUE	FALSE	FALSE	FALSE	-0.362065	0.107282	0.163697	0.0910863	-0.356784	-0.10624	0.0873403	0.375684	NA	NA	NA	NA	NA	NA	NA	NA	NA	NA	NA	NA	NA	-0.359425	0.000521003	0.125519	0.233385
Q99JE6	2	0.428563	0.0954011	0.428563	0.119507	0.153203	0.0760727	0.127254	FALSE	TRUE	TRUE	FALSE	FALSE	FALSE	-0.10414	-0.00720284	0.0109529	0.100389	-0.157599	0.020722	0.0444681	0.0924087	NA	NA	NA	NA	NA	NA	NA	NA	NA	NA	NA	NA	NA	-0.130869	0.00675959	0.0277105	0.0963991
Q99JX4	2	0.437469	0.0909514	0.437469	0.2066	0.11813	0.0702688	0.0765798	FALSE	FALSE	FALSE	FALSE	FALSE	FALSE	-0.065994	0.0178432	0.0364895	0.0116613	-0.00330365	-0.0596609	0.0456971	0.0172675	NA	NA	NA	NA	NA	NA	NA	NA	NA	NA	NA	NA	NA	-0.0346488	-0.0209088	0.0410933	0.0144644
Q99K70	2	0.359339	0.147343	0.359339	0.135055	0.122937	0.0904438	0.144883	FALSE	FALSE	FALSE	FALSE	FALSE	FALSE	NA	NA	NA	NA	NA	NA	NA	NA	NA	NA	NA	NA	0.000159261	0.0446276	-0.0530192	0.00823235	-0.371115	0.163366	0.133078	0.0746708	NA	-0.185478	0.103997	0.0400294	0.0414516
Q99KN9	2	0.482989	0.0816202	0.482989	0.149091	0.135351	0.067082	0.0838667	FALSE	TRUE	TRUE	FALSE	FALSE	FALSE	-0.0529502	-0.0188523	0.0524053	0.0193972	-0.0955338	-0.0198429	0.108734	0.0066431	-0.0211757	-0.0312885	0.0417768	0.0106874	-0.054268	-0.114524	0.0667619	0.10203	-0.088883	0.0281573	-0.0227541	0.0834798	NA	-0.0625621	-0.0312701	0.0493847	0.0444476
Q99KP6	2	0.416314	0.143357	0.416314	0.146893	0.103863	0.0808862	0.108687	FALSE	FALSE	FALSE	FALSE	FALSE	FALSE	-0.0290248	-0.00678542	-0.0239841	0.0597943	0.0741594	-0.0315748	-0.0231902	-0.0193944	-0.0692245	0.0352167	0.0305765	0.00343128	-0.12931	0.0943972	0.0690401	-0.0341276	-0.049564	0.000128413	0.0486895	0.000746046	NA	-0.0405927	0.0182764	0.0202264	0.00208992
Q99MD9	2	0.347076	0.171949	0.347076	0.203674	0.0972924	0.0861412	0.0938665	FALSE	TRUE	FALSE	FALSE	FALSE	FALSE	NA	NA	NA	NA	NA	NA	NA	NA	-0.112086	0.144097	0.0644688	-0.0964802	-0.296642	0.139794	0.333271	-0.176422	-0.158548	-0.0715927	0.123701	0.10644	NA	-0.189092	0.0707659	0.173813	-0.0554875
Q99MN1	2	0.464792	0.0906317	0.464792	0.200818	0.105022	0.0664757	0.0722604	FALSE	FALSE	FALSE	FALSE	FALSE	FALSE	0.094043	-0.04979	0.011767	-0.05602	-0.165336	-0.055081	0.116781	0.103636	NA	NA	NA	NA	-0.0793419	0.0143024	0.17091	-0.105871	-0.0954491	-0.0200183	-0.0149428	0.13041	NA	-0.061521	-0.0276467	0.0711289	0.0180388
Q99NB9	2	0.267613	0.234635	0.267613	0.189475	0.100017	0.0992969	0.108963	FALSE	FALSE	FALSE	FALSE	FALSE	FALSE	0.017572	-0.00353117	-0.0211871	0.00714629	0.00770592	-0.0266986	0.00739101	0.0116017	-0.0320662	0.100628	-0.01577	-0.0527915	-0.148143	0.0612654	0.148775	-0.0618974	-0.0285661	-0.00167357	0.0264332	0.00380645	NA	-0.0366995	0.025998	0.0291285	-0.0184269
Q9CPT4	2	0.413039	0.105854	0.413039	0.239278	0.0979724	0.0707346	0.0731213	FALSE	TRUE	FALSE	FALSE	FALSE	FALSE	-0.097501	0.0153193	0.0908262	-0.00864456	-0.0244774	-0.115781	0.130075	0.0101836	NA	NA	NA	NA	NA	NA	NA	NA	-0.17907	0.00998978	0.161078	0.00800191	NA	-0.100349	-0.0301574	0.127327	0.00318033
Q9CQF3	2	0.313174	0.199942	0.313174	0.186514	0.100936	0.0932449	0.106189	FALSE	FALSE	FALSE	FALSE	FALSE	FALSE	-0.0330403	-0.00765279	0.028807	0.0118861	0.0469185	-0.021012	0.055142	-0.0810485	-0.138505	0.0850415	-0.00279311	0.0562563	-0.166019	0.0854324	0.203063	-0.122477	-0.0781109	0.0688218	-0.0049301	0.0142192	NA	-0.0737513	0.0421262	0.0558578	-0.0242327
Q9CR67	2	0.357126	0.152934	0.357126	0.138118	0.119884	0.0909133	0.141025	FALSE	FALSE	FALSE	FALSE	FALSE	FALSE	-0.0644397	0.0476487	0.0594542	-0.0426632	0.0151789	0.036173	-0.0465741	-0.00477777	-0.0823565	-0.007602	0.020459	0.0694995	NA	NA	NA	NA	NA	NA	NA	NA	NA	-0.0438724	0.0254066	0.011113	0.00735282
Q9CU62	2	0.481857	0.0818112	0.481857	0.150557	0.135011	0.0671902	0.0835736	FALSE	FALSE	FALSE	FALSE	FALSE	FALSE	-0.000731635	0.0107769	-0.0111997	0.00115441	0.00346088	-0.0468328	0.00877144	0.0346005	-0.046681	0.0510059	-0.0182376	0.0139127	-0.0264139	0.00638603	0.0431211	-0.0230932	-0.00320557	-0.058706	0.0366097	0.0253018	NA	-0.0147142	-0.007474	0.011813	0.0103752
Q9CWP6	2	0.349581	0.10631	0.349581	0.12096	0.173786	0.0864015	0.162963	FALSE	FALSE	FALSE	FALSE	FALSE	FALSE	-0.0579556	0.0463282	-0.0680141	0.0796415	-0.0866699	0.0198716	0.0420286	0.0247697	NA	NA	NA	NA	0.0677837	-0.052576	0.0277616	-0.0429693	NA	NA	NA	NA	NA	-0.0256139	0.00454127	0.000592031	0.0204807
Q9CZM2	2	0.326386	0.127427	0.326386	0.29607	0.0961003	0.0782237	0.0757926	FALSE	TRUE	FALSE	TRUE	FALSE	TRUE	-0.147061	-0.0787891	0.170637	0.0552135	0.00487642	-0.215721	0.254584	-0.0437394	-0.256509	0.134626	0.19529	-0.0734075	-0.279013	0.109893	0.407957	-0.238837	-0.0975665	-0.115314	0.108915	0.103966	NA	-0.155055	-0.0330611	0.227477	-0.0393609
Q9CZX8	2	0.437681	0.123825	0.437681	0.196187	0.0914451	0.0720099	0.0788524	FALSE	TRUE	FALSE	FALSE	FALSE	FALSE	-0.218045	-0.0297157	0.138406	0.109355	0.0301442	-0.11745	0.15368	-0.066374	-0.264116	0.127748	0.144121	-0.00775258	-0.238122	0.133046	0.295904	-0.190828	-0.126295	-0.0327591	0.0762371	0.0828174	NA	-0.163287	0.0161739	0.161669	-0.0145566
Q9D3J5	2	0.561202	0.0898427	0.561202	0.111523	0.0927056	0.0597776	0.0849489	FALSE	FALSE	FALSE	FALSE	FALSE	FALSE	-0.151518	0.126634	-0.0582553	0.0831395	-0.536411	0.0681779	0.213565	0.254668	0.0078158	-0.0558332	0.162363	-0.114346	NA	NA	NA	NA	NA	NA	NA	NA	NA	-0.226704	0.0463262	0.105891	0.0744873
Q9D554	2	0.368599	0.15371	0.368599	0.141111	0.115397	0.0890308	0.132152	FALSE	FALSE	FALSE	FALSE	FALSE	FALSE	-0.0364378	-0.0258882	0.00411278	0.0582132	0.016431	-0.0317842	-0.0152594	0.0306126	-0.030054	0.165818	-0.0777694	-0.0579949	-0.120911	0.0621419	0.111991	-0.0532219	-0.0389129	-0.0527451	0.0439644	0.0476936	NA	-0.041977	0.0235085	0.0134079	0.00506053
Q9D819	2	0.2554	0.213321	0.2554	0.144573	0.117927	0.10817	0.160609	FALSE	FALSE	FALSE	FALSE	FALSE	FALSE	-0.0436556	0.090206	0.00763234	-0.0541827	-0.107854	0.0294998	0.0692844	0.00906991	-0.0821677	0.266995	-0.000376464	-0.184451	-0.0554403	-0.0146427	0.0943113	-0.0242283	-0.0733534	-0.0300111	-0.10715	0.210515	NA	-0.0724942	0.0684095	0.0127403	-0.00865553
Q9D8B3	2	0.599774	0.0765699	0.599774	0.102082	0.090514	0.0539982	0.0770621	FALSE	FALSE	FALSE	FALSE	FALSE	FALSE	-0.0231905	0.0322857	-0.0257361	0.0166408	-0.0520746	0.0276826	0.0411544	-0.0167624	-0.0365761	-0.0440835	0.0332436	0.047416	0.0128684	0.00541543	-0.0240829	0.0057991	0.00362557	-0.0125194	0.0207713	-0.0118774	NA	-0.0190694	0.00175615	0.00907007	0.00824322
Q9DB27	2	0.253056	0.245613	0.253056	0.166669	0.104714	0.104375	0.125573	FALSE	FALSE	FALSE	FALSE	FALSE	FALSE	NA	NA	NA	NA	-0.0940893	0.0828859	0.0507721	-0.0395688	NA	NA	NA	NA	NA	NA	NA	NA	NA	NA	NA	NA	NA	-0.0940893	0.0828859	0.0507721	-0.0395688
Q9DBJ1	2	0.277427	0.0990998	0.277427	0.119662	0.234354	0.0912097	0.178247	FALSE	FALSE	FALSE	FALSE	FALSE	FALSE	-0.0225374	-0.0214051	0.0050244	0.0389182	-0.0706542	0.0721715	-0.0281799	0.0266625	0.00258175	-0.00482609	0.00892616	-0.00668181	0.00737431	-0.0601723	-0.0291503	0.0819484	-0.0559048	0.00358679	0.0253717	0.0269463	NA	-0.0278281	-0.00212906	-0.00360158	0.0335587
Q9DBR3	2	0.308421	0.0956652	0.308421	0.203194	0.20304	0.0893703	0.10031	FALSE	FALSE	FALSE	FALSE	FALSE	FALSE	NA	NA	NA	NA	0.00379615	-0.0580998	0.038144	0.0161597	NA	NA	NA	NA	-0.050611	-0.0884744	0.00188416	0.137201	-0.0807037	-0.0332055	0.118191	-0.00428133	NA	-0.0425062	-0.0599265	0.0527396	0.0496932
Q9DBZ5	2	0.364708	0.134461	0.364708	0.249286	0.0946047	0.0778632	0.0790767	FALSE	FALSE	FALSE	FALSE	FALSE	FALSE	NA	NA	NA	NA	NA	NA	NA	NA	NA	NA	NA	NA	-0.171473	-0.000435988	0.210931	-0.0390217	NA	NA	NA	NA	NA	-0.171473	-0.000435988	0.210931	-0.0390217
Q9DCF9	2	0.388841	0.108342	0.388841	0.256963	0.0994966	0.0726211	0.0737352	FALSE	TRUE	FALSE	FALSE	FALSE	FALSE	-0.18905	-0.0117525	0.118617	0.0821857	-0.0299422	-0.0396918	0.0510307	0.0186033	-0.0456498	-0.0396854	0.185549	-0.100214	NA	NA	NA	NA	NA	NA	NA	NA	NA	-0.0882141	-0.0303766	0.118399	0.000191747
Q9DCH4	2	0.289184	0.203379	0.289184	0.221482	0.0971024	0.0931242	0.0957279	FALSE	TRUE	FALSE	FALSE	FALSE	TRUE	-0.122511	0.0188963	0.103701	-8.63e-05	-0.00276335	0.0280046	0.0101178	-0.035359	-0.101792	0.116256	0.121384	-0.135847	-0.088514	0.0586497	0.130722	-0.100857	-0.0971322	-0.0292016	0.0638794	0.0624544	NA	-0.0825426	0.038521	0.0859608	-0.0419391
Q9EPJ9	2	0.299177	0.100958	0.299177	0.279714	0.148534	0.0862449	0.0853719	FALSE	FALSE	FALSE	FALSE	FALSE	FALSE	NA	NA	NA	NA	-0.0529158	-0.0739428	0.0957543	0.0311044	NA	NA	NA	NA	NA	NA	NA	NA	NA	NA	NA	NA	NA	-0.0529158	-0.0739428	0.0957543	0.0311044
Q9EPL4	2	0.592776	0.0721016	0.592776	0.104041	0.0998794	0.0542651	0.0769369	FALSE	TRUE	TRUE	FALSE	FALSE	FALSE	-0.327996	0.108247	-0.0453037	0.265053	-0.376103	0.0650024	0.0269176	0.284183	0.0474135	-0.0444093	0.244086	-0.24709	-0.121484	-0.185323	0.0952472	0.21156	-0.293075	-0.00457671	0.213403	0.0842488	NA	-0.214249	-0.0122119	0.10687	0.119591
Q9EPL8	2	0.37311	0.0959441	0.37311	0.235279	0.135423	0.0779533	0.0822907	FALSE	FALSE	FALSE	FALSE	FALSE	FALSE	-0.0763051	-0.00889847	0.0483199	0.0368836	-0.0325578	-0.191037	0.186063	0.0375312	0.00462817	0.105489	-0.0536375	-0.0564798	-0.127264	0.0644969	0.0986757	-0.0359091	0.0692516	-0.112634	-0.0580192	0.101402	NA	-0.0324493	-0.0285167	0.0442804	0.0166856
Q9EQR2	2	0.392473	0.119424	0.392473	0.124124	0.134882	0.0838413	0.145256	FALSE	FALSE	FALSE	FALSE	FALSE	FALSE	-0.175145	0.0949175	0.035693	0.044535	-0.14787	0.0872142	0.0385694	0.0220864	0.107693	-0.111573	-0.0445054	0.048385	-0.0701215	0.0580851	0.0684888	-0.0564525	0.0322809	-0.0322871	-0.0602739	0.0602801	NA	-0.0506326	0.0192714	0.00759439	0.0237668
Q9EQS3	2	0.376466	0.0937577	0.376466	0.212615	0.150833	0.0792584	0.0870701	FALSE	TRUE	TRUE	TRUE	TRUE	FALSE	-0.109752	-0.109203	0.0823141	0.136641	-0.109489	-0.0455929	0.102042	0.0530401	-0.00132012	-0.177255	0.11629	0.062286	-0.0938666	-0.00549	0.146936	-0.047579	-0.0999165	-0.0465887	0.0630401	0.0834651	NA	-0.0828689	-0.0768261	0.102124	0.0575707
Q9ER24	2	0.538882	0.0863411	0.538882	0.109483	0.108321	0.0624118	0.0945615	FALSE	TRUE	TRUE	FALSE	FALSE	FALSE	-0.241962	-0.000534453	0.0917969	0.150699	-0.414472	0.0827646	0.154279	0.177429	NA	NA	NA	NA	NA	NA	NA	NA	NA	NA	NA	NA	NA	-0.328217	0.0411151	0.123038	0.164064
Q9ESP1	2	0.315345	0.131075	0.315345	0.124128	0.149794	0.0945102	0.185148	FALSE	FALSE	FALSE	FALSE	FALSE	FALSE	NA	NA	NA	NA	NA	NA	NA	NA	NA	NA	NA	NA	NA	NA	NA	NA	-0.138065	0.070871	-0.00519172	0.0723857	NA	-0.138065	0.070871	-0.00519172	0.0723857
Q9EST5	2	0.249404	0.127933	0.249404	0.116541	0.167523	0.10078	0.237819	FALSE	FALSE	FALSE	FALSE	FALSE	FALSE	-0.0388273	-0.107398	0.0775097	0.0687155	NA	NA	NA	NA	-0.076126	0.162623	-0.140079	0.0535826	0.0567635	-0.0206206	0.0445621	-0.080705	NA	NA	NA	NA	NA	-0.0193966	0.0115347	-0.00600249	0.0138644
Q9JHJ5	2	0.322524	0.100368	0.322524	0.121747	0.204102	0.0875967	0.163662	FALSE	FALSE	FALSE	FALSE	FALSE	FALSE	NA	NA	NA	NA	NA	NA	NA	NA	NA	NA	NA	NA	NA	NA	NA	NA	-0.0545352	-0.000244335	-0.000144072	0.0549236	NA	-0.0545352	-0.000244335	-0.000144072	0.0549236
Q9JIH7	2	0.301915	0.0967275	0.301915	0.123117	0.229767	0.0883495	0.160124	FALSE	FALSE	FALSE	FALSE	FALSE	FALSE	NA	NA	NA	NA	-0.0626838	-0.0106599	1.06e-05	0.0733331	NA	NA	NA	NA	NA	NA	NA	NA	NA	NA	NA	NA	NA	-0.0626838	-0.0106599	1.06e-05	0.0733331
Q9JJU8	2	0.514059	0.0781501	0.514059	0.133961	0.127935	0.0634029	0.0824926	FALSE	FALSE	FALSE	FALSE	FALSE	FALSE	-0.178744	-0.151074	0.222993	0.106824	-0.0914329	0.054849	-0.000929897	0.0375138	-0.035698	-0.00881758	0.0406976	0.00381797	-0.00710402	-0.0292304	-0.0157972	0.0521316	-0.0582129	-0.0084029	0.00811756	0.0584983	NA	-0.0742383	-0.0285351	0.0510163	0.0517572
Q9JKP5	2	0.418968	0.0877541	0.418968	0.169631	0.157797	0.0750199	0.0908292	FALSE	TRUE	TRUE	TRUE	TRUE	FALSE	-0.185144	-0.0315677	0.0703125	0.146399	-0.0161358	-0.133593	0.0721342	0.0775948	NA	NA	NA	NA	-0.142415	-0.0727164	0.157816	0.0573152	-0.0558179	-0.0444791	0.0560422	0.0442548	NA	-0.0998781	-0.0705891	0.0890763	0.081391
Q9JLZ1	2	0.407458	0.0889518	0.407458	0.17575	0.160227	0.0764118	0.0912019	FALSE	FALSE	FALSE	FALSE	FALSE	FALSE	NA	NA	NA	NA	-0.0401103	-0.0305304	0.0376511	0.0329895	NA	NA	NA	NA	NA	NA	NA	NA	NA	NA	NA	NA	NA	-0.0401103	-0.0305304	0.0376511	0.0329895
Q9JMG1	2	0.229262	0.197336	0.229262	0.131862	0.127943	0.113375	0.200222	FALSE	FALSE	FALSE	FALSE	FALSE	FALSE	-0.247507	0.263205	-0.0270144	0.0113161	NA	NA	NA	NA	NA	NA	NA	NA	NA	NA	NA	NA	NA	NA	NA	NA	NA	-0.247507	0.263205	-0.0270144	0.0113161
Q9QUR7	2	0.309713	0.0908457	0.309713	0.152653	0.243039	0.0868154	0.116933	FALSE	FALSE	FALSE	FALSE	FALSE	FALSE	-0.0160697	-0.0328296	0.0585905	-0.00969115	-0.128658	-0.0493099	0.0910865	0.0868817	NA	NA	NA	NA	-0.0198689	-0.0701312	-0.0550194	0.145019	NA	NA	NA	NA	NA	-0.0548656	-0.0507569	0.0315525	0.07407
Q9QXK3	2	0.486374	0.0870591	0.486374	0.115908	0.135424	0.0684048	0.10683	FALSE	FALSE	FALSE	FALSE	FALSE	FALSE	-0.0251736	-0.0278329	-0.0123287	0.0653352	-0.0783031	0.0788004	0.000295581	-0.000792913	-0.090556	0.0787299	0.0289802	-0.0171542	0.100901	-0.0449741	0.0104963	-0.0664236	-0.123529	-0.0875419	0.043323	0.167748	NA	-0.043332	-0.000563711	0.0141533	0.0297425
Q9QY17	2	0.397733	0.0883401	0.397733	0.160011	0.177505	0.0777269	0.0986838	FALSE	FALSE	FALSE	FALSE	FALSE	FALSE	-0.00220116	-0.0499029	0.0250415	0.0270626	-0.0621359	-0.0371474	0.0366872	0.0625961	NA	NA	NA	NA	0.00874469	-0.0182232	-0.0264206	0.0358991	-0.109645	-0.0111115	0.0900018	0.0307552	NA	-0.0413095	-0.0290963	0.0313275	0.0390783
Q9QZA2	2	0.337751	0.093816	0.337751	0.127275	0.216169	0.0843941	0.140594	FALSE	TRUE	TRUE	FALSE	TRUE	FALSE	-0.0539301	-0.0339665	-0.0129182	0.100815	-0.0947513	-0.00876055	0.0447119	0.0588	-0.026705	-0.0173971	-0.00107893	0.045181	-0.0330475	0.00816275	-0.0337082	0.0585929	-0.0962392	-0.027137	0.0511593	0.0722169	NA	-0.0609346	-0.0158197	0.00963318	0.0671211
Q9QZR6	2	0.259259	0.222194	0.259259	0.231249	0.0958141	0.0963997	0.0950846	FALSE	FALSE	FALSE	FALSE	FALSE	FALSE	-0.00110083	-0.07851	0.0414309	0.03818	-0.0169871	0.0116778	0.0238615	-0.0185522	-0.0321787	0.0576679	-0.0349094	0.00942021	-0.0479781	0.0343999	0.102966	-0.0893876	-0.0582499	0.0561009	0.0467355	-0.0445865	NA	-0.0312989	0.0162673	0.0360168	-0.0209852
Q9R010	2	0.260391	0.202959	0.260391	0.259095	0.0946763	0.0936487	0.0892303	FALSE	FALSE	FALSE	FALSE	FALSE	FALSE	0.0121413	0.0566157	0.0348346	-0.103592	NA	NA	NA	NA	NA	NA	NA	NA	-0.150503	-0.00601408	0.148568	0.00794887	NA	NA	NA	NA	NA	-0.069181	0.0253008	0.0917015	-0.0478214
Q9R0T3	2	0.322722	0.19366	0.322722	0.185842	0.100785	0.0918745	0.105118	FALSE	FALSE	FALSE	FALSE	FALSE	FALSE	-0.127699	0.0695738	0.0965661	-0.0384408	NA	NA	NA	NA	NA	NA	NA	NA	NA	NA	NA	NA	NA	NA	NA	NA	NA	-0.127699	0.0695738	0.0965661	-0.0384408
Q9R190	2	0.370881	0.123677	0.370881	0.258206	0.0953676	0.0756075	0.0762608	FALSE	FALSE	FALSE	FALSE	FALSE	FALSE	-0.004726	0.003809	-0.0130301	0.0139471	0.0166431	0.0294861	-0.018956	-0.0271732	-0.0578279	-0.0680434	0.0298224	0.0960489	-0.136658	0.0523778	0.207071	-0.122791	-0.0919004	-0.0538065	0.150439	-0.00473207	NA	-0.0548938	-0.0072354	0.0710693	-0.00894013
Q9WTT6	2	0.305344	0.112785	0.305344	0.119634	0.179696	0.0921969	0.190344	FALSE	FALSE	FALSE	FALSE	FALSE	FALSE	-0.115827	0.106057	-0.0798355	0.0896056	-0.251336	0.217625	-0.0548197	0.0885314	0.011638	-0.0697477	0.0963089	-0.0381991	0.000255185	-0.0958573	0.0239189	0.0716832	-0.125846	-0.0175733	-0.0390103	0.182429	NA	-0.0962232	0.0281007	-0.0106875	0.0788101
Q9WTV1	2	0.379329	0.0888916	0.379329	0.151619	0.19421	0.079716	0.106234	FALSE	FALSE	FALSE	FALSE	FALSE	FALSE	-0.0572852	-0.0481294	0.106648	-0.00123387	-0.267974	0.250509	-0.0273792	0.0448442	0.00418456	0.0213224	0.173579	-0.199086	0.214386	-0.308839	-0.132402	0.226854	-0.0391064	-0.0121554	-0.0290629	0.0803247	NA	-0.029159	-0.0194584	0.0182768	0.0303406
Q9WU83	2	0.281057	0.223358	0.281057	0.17177	0.10447	0.0997856	0.119559	FALSE	FALSE	FALSE	FALSE	FALSE	FALSE	NA	NA	NA	NA	NA	NA	NA	NA	NA	NA	NA	NA	-0.116512	0.0872062	0.0694034	-0.0400974	NA	NA	NA	NA	NA	-0.116512	0.0872062	0.0694034	-0.0400974
Q9WV03	2	0.475327	0.096834	0.475327	0.199122	0.0933891	0.0650614	0.0702668	FALSE	FALSE	FALSE	FALSE	FALSE	FALSE	-0.174128	-0.040501	0.194732	0.0198975	NA	NA	NA	NA	NA	NA	NA	NA	NA	NA	NA	NA	NA	NA	NA	NA	NA	-0.174128	-0.040501	0.194732	0.0198975
Q9Z0J0	2	0.354764	0.160007	0.354764	0.21791	0.0957502	0.0833301	0.0882382	FALSE	FALSE	FALSE	FALSE	FALSE	FALSE	-0.068481	0.00289607	-0.00100086	0.0665858	-0.0890117	-0.0302472	0.200799	-0.0815404	-0.0907454	0.0147722	0.108386	-0.0324127	0.166862	0.0128859	-0.0683784	-0.111369	-0.134681	0.0568073	-0.0182594	0.096133	NA	-0.0432114	0.0114229	0.0443093	-0.0125207
Q9Z222	2	0.42278	0.0863027	0.42278	0.138689	0.173422	0.0747065	0.1041	FALSE	TRUE	TRUE	FALSE	TRUE	FALSE	NA	NA	NA	NA	-0.188154	0.0185804	0.0683304	0.101244	NA	NA	NA	NA	-0.0855551	-0.0815061	0.00914784	0.157913	-0.163283	-0.134686	0.153268	0.144701	NA	-0.145664	-0.0658704	0.0769153	0.134619
Q9Z2N8	2	0.360454	0.0912285	0.360454	0.131602	0.207838	0.0817115	0.127167	FALSE	FALSE	TRUE	FALSE	FALSE	FALSE	-0.0701368	-0.0450154	0.0891785	0.0259737	0.0082271	0.0117814	-0.0281442	0.00813571	-0.0193747	-0.0049232	0.00473007	0.0195678	-0.032327	-0.0336343	-0.0617082	0.127669	-0.158963	-0.0264503	0.073873	0.11154	NA	-0.0545149	-0.0196484	0.0155858	0.0585774
Q9Z2X1	2	0.322473	0.159427	0.322473	0.254373	0.0951615	0.0843744	0.0841908	FALSE	TRUE	FALSE	FALSE	FALSE	TRUE	-0.0297244	-0.0616101	0.0689431	0.0223914	0.0229168	-0.0310899	0.0318363	-0.0236632	-0.180795	0.0641545	0.0815933	0.0350468	-0.166788	0.0616744	0.194709	-0.0895949	-0.0459475	0.0289707	0.117061	-0.100084	NA	-0.0800675	0.0124199	0.0988285	-0.0311809
A7VJC2	3	0.318487	0.251955	0.112957	0.318487	0.0893111	0.147521	0.0797685	FALSE	FALSE	FALSE	FALSE	FALSE	FALSE	NA	NA	NA	NA	NA	NA	NA	NA	0.0417607	0.170499	-0.0794334	-0.132827	-0.0439066	-0.0343557	0.286937	-0.208674	0.0590122	-0.157115	-0.0437163	0.141819	NA	0.0189554	-0.00699042	0.0545957	-0.0665607
B0K020	3	0.446629	0.163828	0.151146	0.446629	0.081008	0.0899071	0.0674812	FALSE	FALSE	FALSE	FALSE	FALSE	FALSE	-0.0363267	-0.0197775	0.146318	-0.0902141	NA	NA	NA	NA	NA	NA	NA	NA	NA	NA	NA	NA	NA	NA	NA	NA	NA	-0.0363267	-0.0197775	0.146318	-0.0902141
B1AZI6	3	0.306721	0.261384	0.112201	0.306721	0.0891431	0.15009	0.0804603	FALSE	FALSE	FALSE	FALSE	FALSE	FALSE	0.210753	0.000464238	0.050541	-0.261758	-0.108435	-0.188663	0.156513	0.140584	0.0202517	0.300192	0.0474343	-0.367878	-0.00824742	-0.0332494	0.267832	-0.226335	0.0635665	-0.127289	-0.0367764	0.100499	NA	0.0355778	-0.00970904	0.0971087	-0.122978
D3ZTX0	3	0.302614	0.108513	0.174358	0.302614	0.199158	0.119279	0.0960783	FALSE	FALSE	FALSE	FALSE	FALSE	FALSE	NA	NA	NA	NA	-0.00662074	-0.0207596	0.0484015	-0.0210211	0.0158896	-0.0956091	0.0335985	0.046121	NA	NA	NA	NA	NA	NA	NA	NA	NA	0.00463445	-0.0581844	0.041	0.0125499
D4A3K5	3	0.318507	0.265913	0.141997	0.318507	0.0841609	0.110994	0.0784284	FALSE	FALSE	FALSE	FALSE	FALSE	FALSE	NA	NA	NA	NA	-0.00746703	0.00525415	0.0407794	-0.0385665	NA	NA	NA	NA	NA	NA	NA	NA	NA	NA	NA	NA	NA	-0.00746703	0.00525415	0.0407794	-0.0385665
E9PTG8	3	0.356609	0.120763	0.135735	0.356609	0.156415	0.141123	0.0893554	FALSE	FALSE	FALSE	FALSE	FALSE	FALSE	0.00468572	-0.048373	0.0131898	0.0304974	0.0273112	-0.0286569	0.0078673	-0.00652153	-0.00263139	-0.067466	0.053568	0.0165294	0.000271816	-0.0131212	-0.0214969	0.0343463	0.0382275	-0.0120459	0.0779044	-0.104086	NA	0.013573	-0.0339326	0.0262065	-0.00584688
O08583	3	0.254469	0.186944	0.103244	0.254469	0.115522	0.246418	0.093404	FALSE	FALSE	FALSE	FALSE	FALSE	FALSE	0.0220918	0.0235467	0.0371822	-0.0828207	0.164349	-0.0584588	-0.015824	-0.0900664	0.0442632	0.0190546	-0.0386431	-0.0246747	-0.052953	-0.100115	0.0995716	0.0534963	0.0585144	-0.024694	0.0716432	-0.105464	NA	0.0472531	-0.0281333	0.030786	-0.0499058
O08618	3	0.402021	0.187601	0.159362	0.402021	0.0836942	0.0951178	0.0722046	FALSE	FALSE	FALSE	FALSE	FALSE	FALSE	NA	NA	NA	NA	NA	NA	NA	NA	NA	NA	NA	NA	-0.0367663	-0.00610509	0.12958	-0.0867088	NA	NA	NA	NA	NA	-0.0367663	-0.00610509	0.12958	-0.0867088
O08810	3	0.303523	0.225671	0.198755	0.303523	0.0898118	0.0987574	0.0834821	FALSE	FALSE	FALSE	FALSE	FALSE	FALSE	0.0248148	0.0321892	-0.0114574	-0.0455466	0.0499246	-0.0558792	0.0578087	-0.0518541	-0.0812051	0.0602845	0.0329275	-0.0120069	-0.0609176	0.0178401	0.109841	-0.0667634	-0.0471069	-0.0118342	0.0350436	0.0238974	NA	-0.022898	0.00852008	0.0448327	-0.0304547
O08917	3	0.258043	0.102146	0.231162	0.258043	0.208274	0.102114	0.0982607	FALSE	FALSE	FALSE	FALSE	FALSE	FALSE	NA	NA	NA	NA	-0.10931	-0.0376166	0.0879759	0.058951	NA	NA	NA	NA	-0.0723655	-0.254475	0.166496	0.160345	0.0765687	-0.0984554	0.0533326	-0.0314459	NA	-0.0350357	-0.130182	0.102602	0.0626166
O08992	3	0.269726	0.163902	0.107763	0.269726	0.128771	0.234563	0.0952755	FALSE	FALSE	FALSE	FALSE	FALSE	FALSE	NA	NA	NA	NA	NA	NA	NA	NA	0.0757068	-0.0617271	0.049843	-0.0638227	NA	NA	NA	NA	NA	NA	NA	NA	NA	0.0757068	-0.0617271	0.049843	-0.0638227
O08997	3	0.332009	0.109709	0.301784	0.332009	0.105168	0.0776953	0.0736346	FALSE	TRUE	FALSE	TRUE	FALSE	FALSE	0.00596568	-0.12265	0.0976327	0.0190519	-0.0123125	-0.128205	0.259032	-0.118514	NA	NA	NA	NA	-0.262783	0.09431	0.192453	-0.0239793	-0.116365	-0.106676	0.123187	0.099854	NA	-0.0963738	-0.0658054	0.168076	-0.00589688
O09106	3	0.328582	0.261209	0.121571	0.328582	0.0849618	0.126387	0.0772887	FALSE	FALSE	FALSE	FALSE	FALSE	FALSE	0.00666556	0.00862124	-0.0894126	0.0741258	0.0419613	-0.0853883	0.0780654	-0.0346385	-0.0290863	0.0830164	-0.0289123	-0.0250178	-0.0464159	-0.00627507	0.158938	-0.106247	0.0496175	-0.00129933	0.125981	-0.1743	NA	0.00454845	-0.000265007	0.0489319	-0.0532154
O35309	3	0.423511	0.109631	0.144671	0.423511	0.133846	0.110226	0.0781141	FALSE	FALSE	FALSE	FALSE	FALSE	FALSE	NA	NA	NA	NA	NA	NA	NA	NA	NA	NA	NA	NA	0.0334096	-0.21993	0.219289	-0.0327687	NA	NA	NA	NA	NA	0.0334096	-0.21993	0.219289	-0.0327687
O35601	3	0.257341	0.161683	0.106708	0.257341	0.131624	0.245691	0.0969526	FALSE	FALSE	TRUE	FALSE	FALSE	FALSE	NA	NA	NA	NA	0.171698	-0.255219	0.123156	-0.0396348	NA	NA	NA	NA	0.0999847	-0.0355915	0.0681022	-0.132495	0.103147	-0.00723396	0.0250089	-0.120922	NA	0.124943	-0.0993482	0.0720891	-0.097684
O35638	3	0.433863	0.115915	0.213771	0.433863	0.0915666	0.0777772	0.067107	FALSE	FALSE	FALSE	FALSE	FALSE	FALSE	0.00632636	-0.073449	0.0280769	0.0390458	-0.0234542	-0.00992706	0.0445903	-0.011209	-0.0314362	0.0524327	0.0291625	-0.050159	-0.0554334	0.0502681	0.0560451	-0.0508798	-0.00924441	-0.110467	0.109756	0.00995498	NA	-0.0226484	-0.0182285	0.0535262	-0.0126494
O35763	3	0.32258	0.213284	0.109258	0.32258	0.0985887	0.173191	0.083099	FALSE	FALSE	FALSE	FALSE	FALSE	FALSE	0.0527331	-0.0039806	-0.0483525	-0.000400025	-0.0123213	-0.0406251	0.088776	-0.0358296	0.0269958	-0.011182	-0.0621932	0.0463794	-0.0144174	-0.00246727	0.0590002	-0.0421155	0.00456012	0.022343	0.0523012	-0.0792043	NA	0.0115101	-0.00718239	0.0179063	-0.022234
O35952	3	0.468654	0.16012	0.112773	0.468654	0.0829828	0.109044	0.0664261	FALSE	FALSE	FALSE	FALSE	FALSE	FALSE	NA	NA	NA	NA	-0.139877	0.0310389	0.070251	0.0385875	0.165686	-0.151208	0.179908	-0.194386	0.0132428	0.0257626	0.0191335	-0.0581389	NA	NA	NA	NA	NA	0.0130172	-0.0314687	0.0897641	-0.0713126
O35964	3	0.398853	0.148469	0.208504	0.398853	0.0880033	0.0844549	0.0717153	FALSE	TRUE	FALSE	FALSE	FALSE	TRUE	-0.0565481	-0.0352797	0.155614	-0.063786	0.00990103	-0.0435303	0.103893	-0.070264	NA	NA	NA	NA	-0.0654381	-0.0273677	0.0644996	0.0283062	-0.155474	0.0301792	0.267701	-0.142407	NA	-0.0668897	-0.0189996	0.147927	-0.0620377
O54790	3	0.316058	0.106733	0.189568	0.316058	0.185111	0.110042	0.0924879	FALSE	FALSE	FALSE	FALSE	FALSE	FALSE	0.00646539	-0.0870803	0.0289254	0.0516896	NA	NA	NA	NA	0.0503883	-0.127066	0.129148	-0.0524708	-0.0298	-0.0183303	-0.0206735	0.0688038	-0.0394576	-0.031729	0.0774767	-0.00629014	NA	-0.00310095	-0.0660514	0.0537192	0.0154331
O70293	3	0.266957	0.150128	0.111311	0.266957	0.143619	0.229384	0.0986012	FALSE	FALSE	FALSE	FALSE	FALSE	FALSE	NA	NA	NA	NA	NA	NA	NA	NA	0.0677602	-0.0652603	0.04134	-0.0438399	NA	NA	NA	NA	NA	NA	NA	NA	NA	0.0677602	-0.0652603	0.04134	-0.0438399
O70435	3	0.341201	0.104185	0.22369	0.341201	0.151924	0.0946843	0.0843151	FALSE	FALSE	FALSE	FALSE	FALSE	FALSE	0.0277264	-0.0308553	-0.0347312	0.0378601	NA	NA	NA	NA	NA	NA	NA	NA	-0.0503386	0.0374181	0.0163041	-0.00338361	-0.00366322	-0.0856422	0.106493	-0.0171879	NA	-0.00875847	-0.0263598	0.0293554	0.00576286
O70566	3	0.260362	0.161095	0.107237	0.260362	0.131991	0.242533	0.0967817	FALSE	FALSE	FALSE	FALSE	FALSE	FALSE	NA	NA	NA	NA	0.143675	-0.198695	0.113722	-0.0587016	NA	NA	NA	NA	0.132489	-0.0253587	0.0500709	-0.157201	NA	NA	NA	NA	NA	0.138082	-0.112027	0.0818965	-0.107951
O88351	3	0.285417	0.253238	0.185338	0.285417	0.0887347	0.102389	0.0848839	FALSE	TRUE	FALSE	FALSE	FALSE	TRUE	NA	NA	NA	NA	NA	NA	NA	NA	NA	NA	NA	NA	-0.127963	0.0700851	0.170218	-0.11234	-0.0100768	0.00537664	0.112552	-0.107852	NA	-0.06902	0.0377309	0.141385	-0.110096
O88487	3	0.387085	0.15658	0.208541	0.387085	0.0882655	0.0863085	0.0732199	FALSE	FALSE	FALSE	FALSE	FALSE	FALSE	NA	NA	NA	NA	NA	NA	NA	NA	NA	NA	NA	NA	-0.088325	-0.00156926	0.0243305	0.0655638	-0.000992409	-0.01587	0.169961	-0.153098	NA	-0.0446587	-0.00871964	0.0971457	-0.0437673
O88569	3	0.35893	0.217624	0.161051	0.35893	0.0852608	0.100708	0.076427	FALSE	FALSE	FALSE	FALSE	FALSE	FALSE	0.0219524	-0.0057976	-0.0178001	0.0016453	0.068846	-0.0361072	0.0341177	-0.0668565	-0.0403739	0.0719795	-0.0454697	0.0138641	-0.0754389	0.0293384	0.187869	-0.141768	-0.0457669	-0.047738	0.0779116	0.0155933	NA	-0.0141563	0.00233501	0.0473257	-0.0355044
O88653	3	0.302643	0.13747	0.12054	0.302643	0.153952	0.188982	0.0964127	FALSE	FALSE	FALSE	FALSE	FALSE	FALSE	0.0431924	-0.0634091	0.0561634	-0.0359466	0.0160938	-0.0408576	0.0448326	-0.0200689	0.10987	-0.0214864	-0.0530689	-0.0353143	0.024643	-0.0885569	0.0259275	0.0379863	-0.0675584	0.0448617	0.0383033	-0.0156066	NA	0.0252481	-0.0338897	0.0224316	-0.01379
O88761	3	0.340052	0.122457	0.288715	0.340052	0.0968061	0.0786003	0.0733698	FALSE	TRUE	FALSE	FALSE	FALSE	FALSE	NA	NA	NA	NA	-0.0947832	0.0297154	0.03854	0.0265278	-0.0202106	-0.0584793	0.0851077	-0.00641784	-0.0607835	0.0108076	0.070548	-0.0205721	0.00150589	-0.0535051	0.102676	-0.0506768	NA	-0.0435678	-0.0178654	0.0742179	-0.0127847
P04256	3	0.381106	0.202033	0.159969	0.381106	0.0845218	0.0980784	0.0742929	FALSE	TRUE	FALSE	FALSE	FALSE	TRUE	0.00460947	0.000583729	0.10296	-0.108153	-0.0191868	-0.0602962	0.187609	-0.108126	-0.0933597	0.12863	0.0533706	-0.0886407	-0.121458	0.0268809	0.30162	-0.207043	0.00765377	-0.0972458	0.124584	-0.0349923	NA	-0.0443483	-0.000289504	0.154029	-0.109391
P04642	3	0.25211	0.101267	0.24645	0.25211	0.203467	0.0989558	0.0977513	FALSE	FALSE	FALSE	FALSE	FALSE	FALSE	0.0150591	-0.0371521	0.0356461	-0.0135531	-0.0155603	-0.0355208	0.0459922	0.00508887	-0.0334569	-0.000630229	0.0468536	-0.0127665	-0.0142975	-0.0945847	0.025492	0.0833902	-0.0279394	-0.0476486	0.0250462	0.0505417	NA	-0.015239	-0.0431073	0.035806	0.0225402
P04762	3	0.352083	0.103662	0.244541	0.352083	0.132998	0.0873275	0.0793879	FALSE	FALSE	FALSE	FALSE	FALSE	FALSE	-0.181556	0.0506545	0.155917	-0.0250154	0.151119	-0.193922	0.0414159	0.0013872	NA	NA	NA	NA	NA	NA	NA	NA	-0.0740449	-0.0486982	0.0669518	0.0557913	NA	-0.0348272	-0.0639886	0.0880948	0.010721
P04961	3	0.297305	0.263456	0.165423	0.297305	0.0864357	0.105255	0.0821244	FALSE	FALSE	FALSE	FALSE	FALSE	TRUE	-0.153268	-0.0431063	0.245716	-0.0493414	0.166332	-0.329957	0.387993	-0.224368	-0.00333979	0.28248	-0.00280374	-0.276337	-0.482967	0.376154	0.642642	-0.535829	NA	NA	NA	NA	NA	-0.118311	0.0713927	0.318387	-0.271469
P07151	3	0.253801	0.122369	0.129729	0.253801	0.206826	0.18003	0.107245	FALSE	FALSE	FALSE	FALSE	FALSE	FALSE	-0.120566	-0.0572068	0.152743	0.0250299	0.0429581	-0.027314	0.0218333	-0.0374774	0.13311	-0.135442	-0.037874	0.0402061	0.139773	-0.0852632	-0.0869384	0.0324284	-0.00734352	-0.0104082	0.0831898	-0.065438	NA	0.0375863	-0.0631268	0.0265907	-0.00105019
P08113	3	0.32945	0.195586	0.210491	0.32945	0.0901061	0.0939615	0.0804061	FALSE	FALSE	FALSE	FALSE	FALSE	FALSE	NA	NA	NA	NA	0.012393	-0.0364578	0.0464694	-0.0224046	-0.0739673	-0.0389912	0.109065	0.00389373	-0.0895678	0.100872	0.139264	-0.150568	NA	NA	NA	NA	NA	-0.0503807	0.00847417	0.0982662	-0.0563596
P09602	3	0.4973	0.103147	0.132766	0.4973	0.106103	0.0939735	0.066711	FALSE	TRUE	FALSE	TRUE	FALSE	TRUE	-0.0230605	-0.145146	0.220525	-0.0523182	-0.035417	-0.211528	0.330203	-0.0832582	0.139594	-0.550447	0.330135	0.0807179	0.032641	-0.119952	0.0706988	0.0166118	-0.0525803	-0.0727411	0.392264	-0.320331	NA	0.0122354	-0.219963	0.268765	-0.0717155
P0C0A2	3	0.354477	0.194352	0.191229	0.354477	0.0879454	0.0944222	0.0775737	FALSE	FALSE	FALSE	FALSE	FALSE	FALSE	0.029163	-0.0430116	0.0355388	-0.0216902	-0.0722681	-0.01589	0.156561	-0.0684029	NA	NA	NA	NA	-0.0355695	0.0663173	-0.0104411	-0.0203067	NA	NA	NA	NA	NA	-0.0262249	0.0024719	0.0605529	-0.0367999
P0C0S6	3	0.293501	0.135544	0.121452	0.293501	0.160404	0.1908	0.0983003	FALSE	FALSE	FALSE	FALSE	FALSE	FALSE	0.0295826	-0.095944	0.0801115	-0.0137502	0.0923241	-0.0498084	0.00759614	-0.0501118	0.0819966	0.0222957	0.00573865	-0.110031	-0.146614	-0.0416776	0.0350788	0.153213	0.0736125	-0.0130782	-0.0191633	-0.041371	NA	0.0261804	-0.0356425	0.0218724	-0.0124103
P10854	3	0.349337	0.168969	0.111107	0.349337	0.110877	0.175579	0.084131	FALSE	FALSE	FALSE	FALSE	FALSE	FALSE	0.0674883	-0.066882	0.0890167	-0.0896231	NA	NA	NA	NA	NA	NA	NA	NA	NA	NA	NA	NA	NA	NA	NA	NA	NA	0.0674883	-0.066882	0.0890167	-0.0896231
P11030	3	0.36502	0.119001	0.26858	0.36502	0.0969924	0.0785207	0.0718848	FALSE	TRUE	FALSE	TRUE	FALSE	TRUE	-0.0409902	-0.00461756	0.0953939	-0.0497862	-0.07464	-0.104484	0.21134	-0.0322159	-0.10092	0.0571942	0.144211	-0.100485	-0.0424556	-0.129578	0.255445	-0.0834113	-0.182099	-0.0587347	0.113428	0.127405	NA	-0.0882209	-0.048044	0.163964	-0.0276987
P12711	3	0.316165	0.2029	0.213202	0.316165	0.0906482	0.0950403	0.0820436	FALSE	FALSE	FALSE	FALSE	FALSE	FALSE	-0.0282357	0.0411402	0.0105849	-0.0234893	-0.151582	0.0442792	0.0524676	0.0548356	NA	NA	NA	NA	-0.00399633	-0.016245	0.0652134	-0.0449721	0.104896	-0.0506157	0.0189126	-0.0731925	NA	-0.0197297	0.00463965	0.0367946	-0.0217046
P12970	3	0.288481	0.166246	0.281714	0.288481	0.0942279	0.0869634	0.0823678	FALSE	TRUE	FALSE	TRUE	FALSE	TRUE	-0.07704	-0.0335539	0.0647786	0.0458154	0.0494651	-0.080495	0.137188	-0.106158	-0.216942	0.0851635	0.143944	-0.0121652	-0.208394	0.122778	0.306131	-0.220515	-0.0539318	-0.0388424	0.0774974	0.0152768	NA	-0.101368	0.0110101	0.145908	-0.0555492
P13383	3	0.290309	0.240041	0.194572	0.290309	0.089637	0.100573	0.0848685	FALSE	FALSE	FALSE	FALSE	FALSE	TRUE	-0.0733531	-0.0169928	0.146477	-0.0561314	0.117285	-0.1604	0.135749	-0.0926338	-0.17006	0.196304	0.0239638	-0.0502083	-0.236874	0.172793	0.281949	-0.217868	0.0193794	-0.0305172	0.0768612	-0.0657233	NA	-0.0687245	0.0322373	0.133	-0.096513
P14131	3	0.330856	0.166547	0.243872	0.330856	0.0919911	0.0879205	0.0788135	FALSE	TRUE	FALSE	TRUE	FALSE	TRUE	-0.0582713	-0.0331615	0.105368	-0.0139356	0.0310767	-0.114913	0.198817	-0.11498	-0.168422	0.029766	0.191614	-0.0529579	-0.108448	0.12772	0.211291	-0.230563	-0.170813	-0.00439915	0.115716	0.0594963	NA	-0.0949755	0.00100246	0.164561	-0.0705881
P14685	3	0.290699	0.26962	0.164957	0.290699	0.0863677	0.105713	0.0826431	FALSE	FALSE	FALSE	FALSE	FALSE	FALSE	0.0633798	-0.00452103	-0.00590427	-0.0529545	0.0133006	0.0203099	0.0142953	-0.0479058	-0.0351807	-0.000223072	0.026358	0.00904574	-0.0322932	0.0505573	0.027129	-0.0453931	-0.0525968	-0.0377906	0.0529466	0.0374407	NA	-0.00867805	0.00566651	0.0229649	-0.0199534
P16254	3	0.4313	0.102435	0.186995	0.4313	0.119077	0.0876341	0.0725588	FALSE	FALSE	FALSE	FALSE	FALSE	FALSE	-0.00834049	-0.0628177	0.000664298	0.0704939	NA	NA	NA	NA	-0.0342688	-0.0772411	0.188912	-0.077402	NA	NA	NA	NA	NA	NA	NA	NA	NA	-0.0213046	-0.0700294	0.0947881	-0.00345409
P16391	3	0.530256	0.13162	0.121228	0.530256	0.074544	0.0837368	0.0586159	FALSE	FALSE	FALSE	FALSE	FALSE	FALSE	NA	NA	NA	NA	NA	NA	NA	NA	NA	NA	NA	NA	NA	NA	NA	NA	-0.0231108	-0.0713088	0.235549	-0.141129	NA	-0.0231108	-0.0713088	0.235549	-0.141129
P17225	3	0.279266	0.221955	0.222344	0.279266	0.0921607	0.0973274	0.0869465	FALSE	FALSE	FALSE	FALSE	FALSE	FALSE	-0.00925856	-0.0127182	0.0232105	-0.00123376	NA	NA	NA	NA	-0.107735	0.0754447	0.139885	-0.107595	NA	NA	NA	NA	0.0162947	-0.0218701	-0.00187013	0.00744555	NA	-0.0335661	0.0136188	0.0537416	-0.0337943
P18265	3	0.43495	0.103024	0.202043	0.43495	0.108391	0.0818501	0.069742	FALSE	FALSE	FALSE	FALSE	FALSE	FALSE	NA	NA	NA	NA	-0.0897583	-0.170132	0.280549	-0.0206586	NA	NA	NA	NA	NA	NA	NA	NA	NA	NA	NA	NA	NA	-0.0897583	-0.170132	0.280549	-0.0206586
P18420	3	0.420307	0.107475	0.223794	0.420307	0.100752	0.0787189	0.068954	FALSE	FALSE	FALSE	FALSE	FALSE	FALSE	0.0114947	-0.06054	0.0343973	0.014648	0.102299	-0.0945977	0.053901	-0.0616022	-0.0439948	0.0287723	-0.0139786	0.0292011	-0.103653	0.0755351	0.0455949	-0.0174769	-0.0570603	-0.0529344	0.101394	0.00860043	NA	-0.0181829	-0.0207529	0.0442618	-0.00532592
P18422	3	0.387017	0.128898	0.240548	0.387017	0.0921728	0.0801853	0.0711782	FALSE	FALSE	FALSE	FALSE	FALSE	FALSE	NA	NA	NA	NA	-0.0158913	-0.0401944	0.144695	-0.0886088	-0.0828168	-0.0035112	0.0514233	0.0349047	NA	NA	NA	NA	NA	NA	NA	NA	NA	-0.0493541	-0.0218528	0.0980589	-0.026852
P18437	3	0.391411	0.107275	0.166303	0.391411	0.147143	0.106021	0.0818474	FALSE	TRUE	FALSE	TRUE	FALSE	FALSE	-0.0242926	-0.109085	0.121827	0.0115512	-0.0344857	-0.248531	0.374965	-0.0919488	0.0764518	-0.450467	0.272439	0.101576	NA	NA	NA	NA	-0.0052998	-0.125253	0.141005	-0.0104528	NA	0.00309341	-0.233334	0.227559	0.00268149
P18445	3	0.366727	0.12227	0.264495	0.366727	0.0955751	0.0789649	0.0719687	FALSE	TRUE	FALSE	FALSE	FALSE	FALSE	-0.0897634	0.0205946	0.0409536	0.0282152	0.0857377	-0.283527	0.145829	0.0519605	-0.144607	0.0474792	0.112169	-0.0150412	-0.216759	-0.0467848	0.365565	-0.102021	-0.0343541	0.0668689	0.0780638	-0.110579	NA	-0.0799492	-0.0390738	0.148516	-0.0294931
P18608	3	0.330784	0.138509	0.120224	0.330784	0.142463	0.176392	0.0916281	FALSE	FALSE	FALSE	FALSE	FALSE	FALSE	NA	NA	NA	NA	0.296622	-0.41747	0.325884	-0.205035	NA	NA	NA	NA	NA	NA	NA	NA	NA	NA	NA	NA	NA	0.296622	-0.41747	0.325884	-0.205035
P22734	3	0.450366	0.160303	0.152564	0.450366	0.0809182	0.0887743	0.0670743	FALSE	FALSE	FALSE	FALSE	FALSE	FALSE	0.0140605	0.031157	0.0510891	-0.0963065	0.00434559	-0.21069	0.199268	0.00794513	-0.0396148	0.0587707	0.0562125	-0.0753684	0.0701985	0.0481708	-0.105341	-0.0130285	-0.108544	0.0395184	0.0312252	0.0378003	NA	-0.0119108	-0.00661467	0.0464909	-0.0277916
P22892	3	0.418781	0.192209	0.118149	0.418781	0.0841914	0.115862	0.0708079	FALSE	FALSE	FALSE	FALSE	FALSE	FALSE	0.0169889	-0.018221	-0.0137929	0.015025	0.0744483	-0.0499169	0.0472066	-0.071738	-0.0910046	-0.00686324	0.0637858	0.034082	0.0176085	0.0404399	-0.0353486	-0.0226998	-0.0100158	0.019944	0.00564581	-0.0141626	NA	0.00160505	-0.00292345	0.0134993	-0.0118987
P23116	3	0.456171	0.101572	0.169481	0.456171	0.114582	0.0879425	0.0702518	FALSE	FALSE	FALSE	TRUE	FALSE	FALSE	NA	NA	NA	NA	NA	NA	NA	NA	NA	NA	NA	NA	-0.0429261	-0.146834	0.38733	-0.19757	-0.0615001	-0.345672	0.267731	0.139441	NA	-0.0522131	-0.246253	0.32753	-0.0290641
P23198	3	0.268527	0.105362	0.186849	0.268527	0.22307	0.115772	0.100419	FALSE	FALSE	FALSE	FALSE	FALSE	FALSE	-0.0141179	-0.0598638	0.00940296	0.0645787	0.103824	-0.017209	-0.0401669	-0.0464478	0.013529	0.0189847	-0.0736727	0.041159	-0.102383	0.0107068	0.0282428	0.0634338	-9.86e-05	-0.176724	0.221117	-0.0442941	NA	0.000150559	-0.0448211	0.0289846	0.0156859
P24368	3	0.295722	0.198788	0.234892	0.295722	0.092497	0.0937529	0.0843479	FALSE	FALSE	FALSE	FALSE	FALSE	FALSE	-0.0671464	0.0362841	0.0117237	0.0191386	0.0361582	0.00324241	0.0379964	-0.077397	-0.0402264	0.0270957	0.0758446	-0.0627139	-0.0671402	0.0364225	0.168245	-0.137527	-0.0685206	-0.0488674	0.0405773	0.0768108	NA	-0.0413751	0.0108355	0.0668773	-0.0363377
P24551	3	0.294423	0.108176	0.175005	0.294423	0.205178	0.11987	0.0973471	FALSE	FALSE	FALSE	FALSE	FALSE	FALSE	0.0831525	0.0657382	-0.102528	-0.0463624	-0.217145	-0.0308584	0.122468	0.125536	0.059737	0.0635793	0.00335415	-0.12667	0.0399226	-0.143396	0.0423661	0.061107	0.0463903	-0.104966	0.0364941	0.0220818	NA	0.00241144	-0.0299806	0.0204308	0.00713833
P26043	3	0.374954	0.169768	0.111085	0.374954	0.104283	0.159672	0.0802374	FALSE	FALSE	FALSE	FALSE	FALSE	FALSE	NA	NA	NA	NA	NA	NA	NA	NA	0.151338	-0.160356	0.250638	-0.24162	NA	NA	NA	NA	NA	NA	NA	NA	NA	0.151338	-0.160356	0.250638	-0.24162
P27046	3	0.375543	0.147073	0.114926	0.375543	0.118371	0.161024	0.0830616	FALSE	FALSE	FALSE	FALSE	FALSE	FALSE	NA	NA	NA	NA	0.0325742	-0.0435423	0.0476527	-0.0366846	NA	NA	NA	NA	NA	NA	NA	NA	NA	NA	NA	NA	NA	0.0325742	-0.0435423	0.0476527	-0.0366846
P27881	3	0.463698	0.142303	0.110011	0.463698	0.0933138	0.121258	0.0694162	FALSE	FALSE	FALSE	FALSE	FALSE	FALSE	-0.0345971	0.0226662	0.0539812	-0.0420503	0.186351	-0.146294	0.162817	-0.202874	-0.0141695	-0.0204241	0.00228582	0.0323078	0.00362384	0.0161993	0.0376354	-0.0574585	-0.0453906	-0.0445693	0.0344856	0.0554744	NA	0.0191635	-0.0344843	0.058241	-0.0429202
P29595	3	0.327866	0.106205	0.194716	0.327866	0.175033	0.106201	0.0899786	FALSE	FALSE	FALSE	FALSE	FALSE	FALSE	NA	NA	NA	NA	-0.227185	-0.102014	0.129615	0.199585	NA	NA	NA	NA	0.0635817	-0.0405702	0.236359	-0.259371	0.147305	-0.0221777	-0.220878	0.0957504	NA	-0.00543282	-0.0549208	0.0483654	0.0119882
P30152	3	0.426945	0.102653	0.198548	0.426945	0.115236	0.0848218	0.0717957	FALSE	TRUE	FALSE	TRUE	FALSE	FALSE	-0.0380196	-0.14801	0.249114	-0.063084	-0.329642	0.0336897	0.16593	0.130021	0.0444477	-0.227267	0.214347	-0.0315283	0.12034	-0.325056	0.091146	0.11357	-0.0775401	-0.000335543	0.264848	-0.186973	NA	-0.0560828	-0.133396	0.197077	-0.00759864
P30835	3	0.308376	0.208341	0.108038	0.308376	0.102327	0.187468	0.0854509	FALSE	FALSE	FALSE	FALSE	FALSE	FALSE	NA	NA	NA	NA	NA	NA	NA	NA	NA	NA	NA	NA	0.0312731	-0.0265533	0.0435301	-0.0482498	0.00489341	0.00431988	0.0023151	-0.0115284	NA	0.0180832	-0.0111167	0.0229226	-0.0298891
P31044	3	0.488	0.0998577	0.166602	0.488	0.100102	0.0806028	0.0648352	FALSE	FALSE	FALSE	FALSE	FALSE	FALSE	0.00959126	-0.0543738	0.0562883	-0.0115057	0.0299273	-0.0525477	0.00477939	0.0178411	0.00997664	0.047442	0.0934783	-0.150897	-0.112629	-0.00224816	0.112265	0.00261195	0.0178813	-0.0694988	-0.0579104	0.109528	NA	-0.00905048	-0.0262453	0.0417802	-0.00648439
P31230	3	0.490686	0.0995108	0.158901	0.490686	0.102626	0.082926	0.0653507	FALSE	FALSE	FALSE	FALSE	FALSE	FALSE	-0.0238242	-0.141602	0.186672	-0.0212457	0.0586957	-0.000751302	-0.0635007	0.00555635	NA	NA	NA	NA	-0.0843286	0.0446223	0.0374147	0.00229167	0.018157	-0.0312925	0.0294883	-0.0163528	NA	-0.00782505	-0.0322558	0.0475185	-0.00743762
P35278	3	0.535284	0.102786	0.118274	0.535284	0.092459	0.0899327	0.0612645	FALSE	FALSE	FALSE	FALSE	FALSE	FALSE	0.0434613	-0.0173716	0.046774	-0.0728636	-0.0260909	-0.0384861	0.0965042	-0.0319272	0.0568342	0.029775	-0.0182487	-0.0683605	0.00286732	-0.0778016	0.120938	-0.0460036	-0.0491763	-0.132497	0.0855535	0.0961198	NA	0.00557912	-0.0472763	0.0663042	-0.024607
P35585	3	0.319716	0.10523	0.306882	0.319716	0.113725	0.0788575	0.0755896	FALSE	FALSE	FALSE	FALSE	FALSE	FALSE	-0.0207958	-0.0317685	0.0226282	0.0299361	0.0030423	-0.0207958	0.0253351	-0.00758159	-0.0183183	0.0541506	0.0119369	-0.0477692	-0.00621987	-0.0119914	-0.0261168	0.044328	-0.00547449	-0.0307497	0.0504032	-0.0141791	NA	-0.00955323	-0.00823097	0.0168373	0.000946868
P35991	3	0.259697	0.102432	0.226235	0.259697	0.209939	0.103246	0.0984509	FALSE	FALSE	FALSE	FALSE	FALSE	FALSE	-0.0249169	-0.111429	0.0593248	0.0770209	0.0304908	-0.0220266	0.0146557	-0.0231199	-0.0954544	-0.020112	0.0432643	0.0723021	NA	NA	NA	NA	0.0341699	-0.0773573	0.0614005	-0.0182131	NA	-0.0139276	-0.0577312	0.0446613	0.0269975
P36876	3	0.276561	0.143335	0.115366	0.276561	0.151886	0.213769	0.0990822	FALSE	FALSE	FALSE	FALSE	FALSE	FALSE	0.0902269	-0.0392417	-0.0122707	-0.0387145	-0.0523726	0.0321696	0.0508296	-0.0306266	0.0370324	0.123891	-0.000353737	-0.16057	-0.0330659	-0.0112887	0.011671	0.0326836	0.0390288	-0.195271	0.00463239	0.15161	NA	0.0161699	-0.0179481	0.0109017	-0.00912352
P38656	3	0.346622	0.224034	0.164551	0.346622	0.0858486	0.101225	0.0777189	FALSE	FALSE	FALSE	FALSE	FALSE	TRUE	-0.0267859	0.00584119	0.0630471	-0.0421023	0.0461746	-0.11308	0.158792	-0.0918865	-0.0101377	0.0634972	0.0661609	-0.11952	-0.165085	0.177637	0.220567	-0.233119	-0.0270731	-0.0885084	0.0564071	0.0591743	NA	-0.0365815	0.00907751	0.112995	-0.0854908
P39032	3	0.329086	0.14452	0.273253	0.329086	0.0935747	0.0829561	0.07661	FALSE	TRUE	FALSE	FALSE	FALSE	TRUE	-0.119991	-0.0495334	0.125855	0.0436695	0.0152199	-0.0834809	0.134905	-0.0666442	NA	NA	NA	NA	-0.213809	0.115687	0.225675	-0.127553	-0.0214438	-0.0296763	0.0723809	-0.0212608	NA	-0.085006	-0.0117509	0.139704	-0.042947
P42128	3	0.478814	0.159701	0.123058	0.478814	0.0785696	0.0955819	0.0642756	FALSE	FALSE	FALSE	FALSE	FALSE	FALSE	NA	NA	NA	NA	NA	NA	NA	NA	NA	NA	NA	NA	NA	NA	NA	NA	-0.00524217	-0.0255305	0.108752	-0.0779797	NA	-0.00524217	-0.0255305	0.108752	-0.0779797
P42225	3	0.297414	0.108762	0.172	0.297414	0.203395	0.121306	0.0971227	FALSE	FALSE	FALSE	TRUE	FALSE	FALSE	-0.0425879	-0.029021	0.0523078	0.0193011	0.0916337	-0.159245	0.0545675	0.0130442	-0.0134484	-0.181217	-0.00291563	0.197581	0.0614567	-0.181351	0.18716	-0.0672665	-0.0350054	-0.0558931	0.120998	-0.0300999	NA	0.0124097	-0.121345	0.0824237	0.026512
P46061	3	0.323527	0.205157	0.204607	0.323527	0.0898414	0.0956892	0.0811792	FALSE	FALSE	FALSE	FALSE	FALSE	TRUE	-0.0136249	-0.0541768	0.0471185	0.0206832	0.0183808	-0.0179845	0.0598003	-0.0601966	-0.0889401	0.0901798	0.0380476	-0.0392873	-0.143672	0.122062	0.157361	-0.135751	0.0155616	-0.0915735	0.119603	-0.0435914	NA	-0.0424589	0.00970146	0.0843861	-0.0516287
P47961	3	0.501959	0.10524	0.169961	0.501959	0.0865306	0.0750808	0.0612273	FALSE	FALSE	FALSE	FALSE	FALSE	FALSE	NA	NA	NA	NA	0.0452842	-0.0876212	0.120564	-0.078227	NA	NA	NA	NA	NA	NA	NA	NA	-0.114732	-0.0133681	0.1096	0.0185008	NA	-0.0347241	-0.0504947	0.115082	-0.0298631
P48004	3	0.447271	0.141099	0.178413	0.447271	0.0835847	0.0826594	0.066973	FALSE	FALSE	FALSE	FALSE	FALSE	FALSE	NA	NA	NA	NA	NA	NA	NA	NA	-0.104156	-0.0620099	0.137745	0.0284207	-0.0354437	0.015151	0.0651555	-0.0448628	0.0379893	-0.00540388	0.0785343	-0.11112	NA	-0.0338701	-0.0174209	0.0938117	-0.0425206
P48999	3	0.340987	0.145641	0.116554	0.340987	0.130679	0.177375	0.0887654	FALSE	FALSE	FALSE	FALSE	FALSE	FALSE	NA	NA	NA	NA	NA	NA	NA	NA	NA	NA	NA	NA	0.149696	-0.190598	0.171557	-0.130655	NA	NA	NA	NA	NA	0.149696	-0.190598	0.171557	-0.130655
P49138	3	0.411488	0.103426	0.188678	0.411488	0.128777	0.0916928	0.0759385	FALSE	FALSE	FALSE	FALSE	FALSE	FALSE	0.0233039	-0.150288	0.161504	-0.0345193	NA	NA	NA	NA	NA	NA	NA	NA	NA	NA	NA	NA	-0.0573739	0.0107295	0.010497	0.0361475	NA	-0.017035	-0.0697794	0.0860004	0.000814078
P49242	3	0.301059	0.153445	0.287296	0.301059	0.0941471	0.0843819	0.0796703	FALSE	TRUE	FALSE	TRUE	FALSE	TRUE	-0.124786	-0.0265128	0.126628	0.0246714	0.0491812	-0.112603	0.168182	-0.104761	-0.17748	0.0885596	0.129704	-0.040784	-0.266966	0.13517	0.347406	-0.21561	-0.105487	-0.0864083	0.162183	0.0297123	NA	-0.125108	-0.000358833	0.186821	-0.0613543
P50116	3	0.241637	0.123335	0.126157	0.241637	0.208872	0.190561	0.109439	FALSE	FALSE	FALSE	FALSE	FALSE	FALSE	-0.083528	-0.0102711	0.0697658	0.0240333	-0.0555602	0.0984655	-0.101371	0.0584654	0.121826	-0.172755	0.063244	-0.0123157	0.0949284	-0.156648	-0.0776382	0.139358	0.0617829	0.0291533	0.124706	-0.215642	NA	0.0278899	-0.0424111	0.0157414	-0.00122016
P50137	3	0.283418	0.112694	0.153095	0.283418	0.211858	0.137975	0.10096	FALSE	FALSE	FALSE	FALSE	FALSE	FALSE	0.0587081	-0.162338	0.107837	-0.00420761	-0.0265678	-0.142767	0.0882584	0.0810765	0.136945	-0.0191349	-0.0573317	-0.0604785	-0.00304904	-0.0576255	-0.00235386	0.0630284	-0.0426482	-0.0579646	0.114501	-0.0138884	NA	0.0246776	-0.087966	0.0501823	0.0131061
P50393	3	0.245717	0.141631	0.112229	0.245717	0.159805	0.236896	0.103723	FALSE	FALSE	FALSE	FALSE	FALSE	FALSE	NA	NA	NA	NA	NA	NA	NA	NA	NA	NA	NA	NA	0.115768	-0.116728	0.0548551	-0.0538948	NA	NA	NA	NA	NA	0.115768	-0.116728	0.0548551	-0.0538948
P50543	3	0.230145	0.130664	0.116704	0.230145	0.188645	0.224043	0.109798	FALSE	FALSE	FALSE	FALSE	FALSE	FALSE	0.0710654	-0.082875	0.0278751	-0.0160654	NA	NA	NA	NA	NA	NA	NA	NA	NA	NA	NA	NA	NA	NA	NA	NA	NA	0.0710654	-0.082875	0.0278751	-0.0160654
P52633	3	0.428674	0.18429	0.11615	0.428674	0.084519	0.116223	0.0701444	FALSE	FALSE	FALSE	FALSE	FALSE	TRUE	NA	NA	NA	NA	0.0464844	-0.0522938	0.0977753	-0.0919659	NA	NA	NA	NA	-0.0399763	0.0113808	0.0629592	-0.0343637	0.0317143	-0.0295663	0.104919	-0.107067	NA	0.0127408	-0.0234931	0.0885512	-0.0777989
P53026	3	0.281479	0.176161	0.27494	0.281479	0.0942897	0.0889367	0.0841933	FALSE	TRUE	FALSE	TRUE	FALSE	TRUE	-0.156665	0.000606979	0.117128	0.0389304	0.0255006	-0.108711	0.162249	-0.0790388	-0.246042	0.138331	0.143525	-0.0358136	-0.222858	0.143415	0.390282	-0.310838	-0.0717684	-0.0521265	0.13779	-0.0138951	NA	-0.134367	0.024303	0.190195	-0.0801311
P54775	3	0.479409	0.148151	0.143945	0.479409	0.0787	0.0858602	0.063935	FALSE	FALSE	FALSE	FALSE	FALSE	TRUE	-0.0318705	0.0109501	0.0439994	-0.023079	0.0658439	-0.0880097	0.00113697	0.0210288	-0.0530118	0.0198395	0.133162	-0.0999902	-0.0234197	0.0610528	0.0626808	-0.100314	-0.0366721	-0.0735821	0.114745	-0.00449124	NA	-0.015826	-0.0139499	0.071145	-0.0413691
P55062	3	0.560232	0.107446	0.12978	0.560232	0.0741281	0.0733547	0.0550583	FALSE	FALSE	FALSE	FALSE	FALSE	FALSE	NA	NA	NA	NA	-0.0907885	-0.0943729	0.240336	-0.0551742	0.0465422	0.00268299	-0.00257232	-0.0466528	NA	NA	NA	NA	NA	NA	NA	NA	NA	-0.0221232	-0.0458449	0.118882	-0.0509135
P56959	3	0.448219	0.132279	0.18764	0.448219	0.0848976	0.0804556	0.0665087	FALSE	FALSE	FALSE	FALSE	FALSE	FALSE	-0.0123175	-0.0145959	0.0422515	-0.0153381	0.0961949	-0.0745897	0.0325601	-0.0541653	-0.0779149	0.083699	-0.043618	0.037834	-0.0680947	-0.0112262	0.144314	-0.0649936	-0.0459383	-0.0463993	0.105848	-0.0135105	NA	-0.0216141	-0.0126224	0.0562712	-0.0220347
P60867	3	0.273669	0.223378	0.225293	0.273669	0.0924945	0.0973982	0.0877677	FALSE	TRUE	FALSE	FALSE	FALSE	TRUE	-0.167425	-0.0104899	0.123957	0.0539579	0.163223	-0.135109	0.205261	-0.233375	-0.235744	0.142578	0.160031	-0.0668651	-0.143237	0.163354	0.23829	-0.258406	-0.103484	0.0461009	0.0267944	0.0305885	NA	-0.0973334	0.0412867	0.150867	-0.0948199
P60901	3	0.423837	0.152717	0.183357	0.423837	0.0848462	0.0856126	0.0696309	FALSE	TRUE	FALSE	FALSE	FALSE	TRUE	-0.03432	-0.0131179	0.0308947	0.0165432	0.00939323	-0.0337402	0.102488	-0.078141	-0.0401193	0.0569238	0.0148845	-0.031689	-0.0515616	0.00297732	0.0965739	-0.0479896	-0.00385037	-0.0548337	0.0721845	-0.0135004	NA	-0.0240916	-0.00835814	0.0634051	-0.0309554
P61021	3	0.288442	0.103248	0.23759	0.288442	0.180219	0.0982957	0.0922057	FALSE	FALSE	FALSE	FALSE	FALSE	FALSE	0.0562332	-0.0884386	0.061077	-0.0288715	-0.0543707	-0.0690831	0.0660057	0.0574481	0.113495	0.104693	-0.0918844	-0.126303	-0.0980671	0.00742669	0.0476957	0.0429448	-0.072556	-0.123001	0.0756358	0.119921	NA	-0.0110531	-0.0336807	0.0317059	0.0130279
P61089	3	0.403815	0.129253	0.121104	0.403815	0.124506	0.140515	0.0808063	FALSE	FALSE	FALSE	FALSE	FALSE	FALSE	NA	NA	NA	NA	NA	NA	NA	NA	NA	NA	NA	NA	NA	NA	NA	NA	0.0301344	-0.0578598	0.0577875	-0.0300621	NA	0.0301344	-0.0578598	0.0577875	-0.0300621
P61222	3	0.290789	0.234596	0.199753	0.290789	0.0901175	0.0997236	0.0850219	FALSE	FALSE	FALSE	FALSE	FALSE	FALSE	-0.0436407	-0.0180625	0.0569846	0.0047186	-0.0907808	-0.0324137	0.135259	-0.0120644	NA	NA	NA	NA	-0.16888	0.184307	0.375269	-0.390695	NA	NA	NA	NA	NA	-0.101101	0.0446102	0.189171	-0.13268
P62082	3	0.290207	0.192738	0.246689	0.290207	0.0931992	0.0924822	0.084685	FALSE	TRUE	FALSE	FALSE	FALSE	TRUE	-0.0948184	-0.0253917	0.102757	0.0174528	0.0737783	-0.0497677	0.123067	-0.147078	-0.179449	0.0944879	0.123281	-0.0383205	-0.244392	0.118458	0.301926	-0.175993	-0.0175616	-0.0244485	0.0594363	-0.0174262	NA	-0.0924884	0.0226677	0.142094	-0.072273
P62138	3	0.471443	0.102759	0.185263	0.471443	0.0971514	0.0782177	0.0651662	FALSE	FALSE	FALSE	FALSE	FALSE	FALSE	-0.0151219	0.00929339	-0.0155988	0.0214273	0.0138372	-0.0577246	0.0847802	-0.0408927	-0.0150408	0.00333935	0.0232053	-0.0115038	0.0135791	-0.0408141	0.00167228	0.0255627	-0.0342994	0.0211985	0.026958	-0.0138571	NA	-0.00740916	-0.0129415	0.0242034	-0.00385274
P62245	3	0.240706	0.237543	0.235519	0.240706	0.0941097	0.0987178	0.0934042	FALSE	TRUE	FALSE	FALSE	FALSE	FALSE	-0.0789682	-0.0290583	0.0920234	0.0160031	0.0779364	-0.081892	0.105664	-0.101708	-0.204022	0.225304	0.0946669	-0.115949	-0.237958	0.168842	0.35167	-0.282553	-0.0910027	0.0157195	0.0435669	0.0317164	NA	-0.106803	0.059783	0.137518	-0.0904982
P62315	3	0.315658	0.169894	0.252896	0.315658	0.0927542	0.0883721	0.0804256	FALSE	FALSE	FALSE	FALSE	FALSE	FALSE	-0.0874938	-0.0406596	0.0767713	0.0513821	-0.0286811	-0.0381599	0.0627894	0.00405158	-0.0795636	0.102422	-0.0444745	0.0216163	0.0279182	0.090619	0.177762	-0.296299	-0.065303	-0.0988775	0.107896	0.056284	NA	-0.0466247	0.00306878	0.0761489	-0.0325931
P62317	3	0.29753	0.262941	0.165748	0.29753	0.0864732	0.105173	0.0821347	FALSE	FALSE	FALSE	FALSE	FALSE	FALSE	-0.0365135	-0.00439593	0.0296955	0.0112139	0.0667955	-0.0585496	0.0188461	-0.027092	-0.0938129	0.0858272	-0.0430985	0.0510841	-0.0494137	0.0118372	0.100147	-0.0625702	0.0430886	0.00714331	0.0816111	-0.131843	NA	-0.0139712	0.00837244	0.0374402	-0.0318414
P62482	3	0.441725	0.112427	0.132627	0.441725	0.124205	0.113375	0.0756403	FALSE	FALSE	FALSE	FALSE	FALSE	FALSE	-0.0174693	-0.0313653	-0.0197038	0.0685385	-0.0757146	0.0366911	0.0663476	-0.0273241	0.108235	-0.0600059	0.0257185	-0.0739475	0.0837592	-0.201809	0.119198	0.0187182	-0.0324289	0.0112169	0.0729301	-0.0517181	NA	0.0132763	-0.0490545	0.0528981	-0.0131466
P62827	3	0.291665	0.183668	0.256524	0.291665	0.0935208	0.0907326	0.0838892	FALSE	TRUE	FALSE	FALSE	FALSE	TRUE	-0.0151021	0.00591101	0.0473066	-0.0381156	-0.047857	0.0182724	0.0903239	-0.0607394	-0.0588475	0.0684777	0.0711553	-0.0807856	-0.0789626	-0.0152924	0.119451	-0.0251956	-0.0731719	-0.0235901	0.0854156	0.0113464	NA	-0.0547882	0.0107557	0.0827304	-0.038698
P62842	3	0.347521	0.122676	0.281539	0.347521	0.0964568	0.0787794	0.0730289	FALSE	TRUE	FALSE	TRUE	FALSE	TRUE	-0.145612	-0.178316	0.223592	0.100336	-0.00515199	-0.217474	0.353364	-0.130739	-0.138919	0.118987	0.183728	-0.163796	-0.307522	0.117408	0.314851	-0.124737	-0.0991397	-0.1388	0.139207	0.0987325	NA	-0.139269	-0.0596389	0.242948	-0.0440406
P62918	3	0.316691	0.158635	0.266309	0.316691	0.0932607	0.0859148	0.0791891	FALSE	TRUE	FALSE	FALSE	FALSE	TRUE	-0.084469	-0.0824426	0.0978166	0.069095	0.0440372	-0.146823	0.203098	-0.100312	-0.205423	0.143377	0.090544	-0.0284979	-0.247497	0.136957	0.353286	-0.242746	-0.0753535	-0.0543052	0.165341	-0.0356821	NA	-0.113741	-0.000647364	0.182017	-0.0676285
P62976	3	0.478287	0.133824	0.162729	0.478287	0.080705	0.0807095	0.0637467	FALSE	TRUE	FALSE	FALSE	FALSE	FALSE	-0.105288	0.0586799	0.0527508	-0.00614225	-0.0667972	-0.0631409	0.085692	0.0442461	-0.0269401	-0.231112	0.178241	0.0798112	NA	NA	NA	NA	0.0210384	0.104168	0.258622	-0.383828	NA	-0.0444969	-0.0328514	0.143826	-0.0664781
P62978	3	0.292853	0.15869	0.287823	0.292853	0.0942559	0.0853741	0.0810042	FALSE	FALSE	FALSE	FALSE	FALSE	FALSE	NA	NA	NA	NA	NA	NA	NA	NA	NA	NA	NA	NA	-0.141039	0.00731901	0.204918	-0.0711987	NA	NA	NA	NA	NA	-0.141039	0.00731901	0.204918	-0.0711987
P63085	3	0.349604	0.104802	0.270501	0.349604	0.117795	0.0815786	0.0757196	FALSE	FALSE	FALSE	FALSE	FALSE	FALSE	0.0568921	-0.0392254	-0.00825475	-0.00941189	NA	NA	NA	NA	-0.0477805	-0.0694459	0.101368	0.0158587	-0.0900069	0.0475484	0.079617	-0.0371586	0.0186048	-0.0118315	-0.0439952	0.037222	NA	-0.0155726	-0.0182386	0.0321837	0.00162755
P63158	3	0.372714	0.125191	0.12838	0.372714	0.142651	0.144653	0.0864113	FALSE	FALSE	FALSE	FALSE	FALSE	FALSE	0.0214594	-0.0477654	0.0247029	0.00160313	0.0546227	-0.0628177	0.0320611	-0.0238661	0.0168578	0.0345295	-0.0581474	0.00676013	-0.0667028	-0.0678469	0.119168	0.0153816	0.0750481	-0.0698373	0.0620985	-0.0673094	NA	0.020257	-0.0427476	0.0359766	-0.0134861
P63174	3	0.356802	0.103976	0.253142	0.356802	0.124588	0.084357	0.0771347	FALSE	TRUE	FALSE	TRUE	FALSE	FALSE	NA	NA	NA	NA	-0.107281	-0.376708	0.267228	0.216762	NA	NA	NA	NA	-0.123747	-0.0237478	0.383347	-0.235852	-0.0839515	-0.0733072	0.0801598	0.0770989	NA	-0.104993	-0.157921	0.243578	0.0193361
P63325	3	0.297182	0.151367	0.293674	0.297182	0.0943445	0.083799	0.079633	FALSE	TRUE	FALSE	FALSE	FALSE	TRUE	-0.0810353	0.0199541	0.0942882	-0.033207	-0.00868082	-0.112945	0.158821	-0.0371955	-0.184582	0.0968109	0.0940103	-0.00623884	-0.17679	0.0790648	0.384145	-0.28642	-0.108256	-0.0871959	0.0901397	0.105313	NA	-0.111869	-0.00086212	0.164281	-0.0515498
P67871	3	0.354512	0.137972	0.258516	0.354512	0.0929232	0.0818754	0.0742013	FALSE	FALSE	FALSE	FALSE	FALSE	FALSE	NA	NA	NA	NA	NA	NA	NA	NA	NA	NA	NA	NA	-0.0527657	0.0439801	0.0501958	-0.0414102	-0.00572715	-0.059132	0.0543448	0.0105143	NA	-0.0292464	-0.00757594	0.0522703	-0.0154479
P70318	3	0.311239	0.194558	0.108252	0.311239	0.106595	0.19291	0.0864462	FALSE	FALSE	FALSE	FALSE	FALSE	FALSE	NA	NA	NA	NA	0.0355824	-0.0249808	0.0410467	-0.0516482	NA	NA	NA	NA	NA	NA	NA	NA	NA	NA	NA	NA	NA	0.0355824	-0.0249808	0.0410467	-0.0516482
P70349	3	0.318787	0.263884	0.144416	0.318787	0.084339	0.109972	0.0786028	FALSE	FALSE	FALSE	FALSE	FALSE	FALSE	-0.0304603	0.0125762	0.0454147	-0.0275306	0.152927	-0.08489	0.00336236	-0.071399	0.0399496	0.0775086	-0.0670498	-0.0504084	-0.145261	0.0615981	0.0751117	0.00855134	-0.0401976	-0.0517125	0.0560039	0.0359061	NA	-0.00460857	0.00301608	0.0225686	-0.0209761
P70483	3	0.396827	0.185468	0.111835	0.396827	0.0923876	0.138339	0.0751426	FALSE	FALSE	FALSE	FALSE	FALSE	FALSE	NA	NA	NA	NA	NA	NA	NA	NA	0.0339775	-0.03658	0.092101	-0.0894984	NA	NA	NA	NA	NA	NA	NA	NA	NA	0.0339775	-0.03658	0.092101	-0.0894984
P80254	3	0.31991	0.102995	0.28062	0.31991	0.131908	0.0844212	0.0801458	FALSE	FALSE	FALSE	FALSE	FALSE	FALSE	-0.0963954	-0.130434	0.194464	0.032365	NA	NA	NA	NA	NA	NA	NA	NA	NA	NA	NA	NA	NA	NA	NA	NA	NA	-0.0963954	-0.130434	0.194464	0.032365
P80315	3	0.45074	0.14751	0.11034	0.45074	0.0945054	0.125987	0.070918	FALSE	FALSE	FALSE	FALSE	FALSE	FALSE	0.0764436	-0.139673	0.0789856	-0.0157566	0.049264	-0.0273538	0.0824894	-0.1044	-0.0644618	0.0368013	0.0152915	0.0123689	-0.0362207	0.03056	0.0374041	-0.0317434	0.0499863	-0.0232303	-0.00430064	-0.0224554	NA	0.0150023	-0.0245791	0.041974	-0.0323972
P80318	3	0.566744	0.114459	0.109575	0.566744	0.0731688	0.0810273	0.0550263	FALSE	FALSE	FALSE	FALSE	FALSE	FALSE	-0.0258649	-0.0404455	0.0539469	0.0123635	0.0471474	-0.0156222	-0.00852761	-0.0229975	NA	NA	NA	NA	-0.0744669	0.01503	0.0753481	-0.0159112	0.0507974	-0.0189827	0.0213995	-0.0532141	NA	-0.000596755	-0.0150051	0.0355417	-0.0199398
P81795	3	0.327081	0.117281	0.305441	0.327081	0.0991269	0.0775503	0.0735198	FALSE	TRUE	FALSE	FALSE	FALSE	FALSE	-0.12439	0.0137729	0.085593	0.0250244	0.054034	-0.0740218	0.0743035	-0.0543157	-0.097451	-0.0308195	0.0859761	0.0422944	-0.0692108	0.028133	0.0958611	-0.0547832	-0.0123137	-0.0516682	0.0702209	-0.00623906	NA	-0.0498664	-0.0229207	0.0823909	-0.00960385
P84084	3	0.488577	0.118526	0.114507	0.488577	0.100137	0.110329	0.0679243	FALSE	FALSE	FALSE	FALSE	FALSE	FALSE	-0.0656698	-0.0332093	0.045252	0.0536271	0.0204447	-0.0343167	0.0183626	-0.00449071	-0.0409236	-0.034466	0.0378107	0.037579	0.00167852	0.0712964	-0.0290217	-0.0439532	0.169848	-0.206696	0.23886	-0.202012	NA	0.0170756	-0.0474783	0.0622527	-0.0318501
P84104	3	0.482642	0.118944	0.115378	0.482642	0.102104	0.112077	0.0688538	FALSE	FALSE	FALSE	FALSE	FALSE	FALSE	0.0248062	-0.0166964	0.0199146	-0.0280244	0.110468	-0.112662	0.0592348	-0.0570414	0.0341422	-0.132532	0.077325	0.0210643	-0.0701695	-0.0505217	0.183394	-0.0627025	0.00413228	0.0307163	0.0205736	-0.0554222	NA	0.0206759	-0.056339	0.0720883	-0.0364253
P84244	3	0.327969	0.140903	0.118892	0.327969	0.140352	0.180222	0.0916611	FALSE	FALSE	FALSE	FALSE	FALSE	FALSE	NA	NA	NA	NA	0.198823	-0.0905697	0.00285211	-0.111106	-0.0739796	-0.0764863	0.129408	0.021058	NA	NA	NA	NA	NA	NA	NA	NA	NA	0.0624218	-0.083528	0.0661301	-0.0450238
P84586	3	0.306092	0.129382	0.127141	0.306092	0.166836	0.173281	0.0972677	FALSE	FALSE	FALSE	FALSE	FALSE	FALSE	NA	NA	NA	NA	0.0487314	-0.0800671	0.05017	-0.0188344	NA	NA	NA	NA	NA	NA	NA	NA	NA	NA	NA	NA	NA	0.0487314	-0.0800671	0.05017	-0.0188344
P84903	3	0.233133	0.134141	0.114649	0.233133	0.178312	0.231666	0.108099	FALSE	FALSE	FALSE	FALSE	FALSE	FALSE	0.0131993	0.00308319	-0.0263503	0.0100679	NA	NA	NA	NA	0.13457	-0.169104	0.0224725	0.0120612	0.0686148	-0.108705	0.0374611	0.00262916	0.0529604	-0.0204107	0.0744665	-0.107016	NA	0.0673361	-0.073784	0.0270124	-0.0205645
P97690	3	0.293684	0.231002	0.201142	0.293684	0.090195	0.0992596	0.0847181	FALSE	FALSE	FALSE	FALSE	FALSE	FALSE	NA	NA	NA	NA	NA	NA	NA	NA	NA	NA	NA	NA	-0.0226064	-0.0326744	0.046085	0.00919578	-0.0782969	0.0748633	0.142801	-0.139368	NA	-0.0504516	0.0210944	0.0944431	-0.0650859
P97840	3	0.324468	0.11025	0.309908	0.324468	0.104355	0.0772873	0.0737325	FALSE	TRUE	FALSE	FALSE	FALSE	FALSE	NA	NA	NA	NA	NA	NA	NA	NA	-0.0839006	-0.0699283	0.198783	-0.0449536	-0.250898	-0.052137	0.321745	-0.0187095	0.024824	-0.0726098	0.00365606	0.0441298	NA	-0.103325	-0.0648917	0.174728	-0.00651112
P97891	3	0.377064	0.107769	0.257148	0.377064	0.106473	0.0793609	0.0721856	FALSE	FALSE	FALSE	FALSE	FALSE	FALSE	0.0259235	-0.0305154	0.00239767	0.00219424	0.0303782	-0.0625732	0.015396	0.016799	-0.0779586	0.111504	-0.0113528	-0.0221925	-0.0846924	0.0441154	0.0932371	-0.0526601	0.0577918	-0.110536	0.00235377	0.0503899	NA	-0.0097115	-0.00960095	0.0204063	-0.00109389
P97930	3	0.295047	0.117739	0.142477	0.295047	0.19562	0.149399	0.0997187	FALSE	FALSE	FALSE	FALSE	FALSE	FALSE	NA	NA	NA	NA	NA	NA	NA	NA	NA	NA	NA	NA	0.129855	-0.329949	0.191385	0.00870913	NA	NA	NA	NA	NA	0.129855	-0.329949	0.191385	0.00870913
Q00438	3	0.394129	0.195835	0.113451	0.394129	0.0893852	0.132791	0.0744097	FALSE	FALSE	FALSE	FALSE	FALSE	FALSE	NA	NA	NA	NA	0.0120097	-0.107044	0.119364	-0.0243293	0.0184831	0.0615765	-0.00720897	-0.0728505	0.00902194	0.00346525	0.0239837	-0.0364708	NA	NA	NA	NA	NA	0.0131716	-0.0140009	0.0453795	-0.0445502
Q02819	3	0.379951	0.103649	0.221598	0.379951	0.12931	0.0881005	0.0773918	FALSE	FALSE	FALSE	FALSE	FALSE	FALSE	NA	NA	NA	NA	NA	NA	NA	NA	NA	NA	NA	NA	-0.0401356	-0.0904258	0.122314	0.00824701	NA	NA	NA	NA	NA	-0.0401356	-0.0904258	0.122314	0.00824701
Q03267	3	0.421048	0.106151	0.158857	0.421048	0.134285	0.102202	0.077458	FALSE	FALSE	FALSE	FALSE	FALSE	FALSE	NA	NA	NA	NA	0.00142765	-0.116699	0.122945	-0.00767342	NA	NA	NA	NA	NA	NA	NA	NA	NA	NA	NA	NA	NA	0.00142765	-0.116699	0.122945	-0.00767342
Q149C2	3	0.257177	0.159602	0.107164	0.257177	0.133611	0.245038	0.0974083	FALSE	FALSE	TRUE	FALSE	FALSE	FALSE	0.0660899	-0.0663693	0.0538511	-0.0535717	0.16078	-0.11856	0.0754902	-0.117711	NA	NA	NA	NA	NA	NA	NA	NA	NA	NA	NA	NA	NA	0.113435	-0.0924647	0.0646707	-0.0856411
Q3B8Q2	3	0.350246	0.237499	0.117618	0.350246	0.0867246	0.131318	0.0765941	FALSE	FALSE	FALSE	FALSE	FALSE	FALSE	0.0226214	0.065585	-0.0675431	-0.0206633	0.0985601	-0.102339	0.0365263	-0.0327469	-0.0428449	0.0372534	0.0537047	-0.0481131	-0.0801746	0.0368196	0.117609	-0.0742544	0.038985	-0.0601775	0.0549919	-0.0337993	NA	0.00742939	-0.0045718	0.0390578	-0.0419154
Q3KRF1	3	0.321369	0.135411	0.122299	0.321369	0.150353	0.176847	0.0937199	FALSE	FALSE	FALSE	FALSE	FALSE	FALSE	0.0627786	-0.0464902	0.0265759	-0.0428643	-0.0368953	-0.106532	0.0134417	0.129985	NA	NA	NA	NA	NA	NA	NA	NA	0.0639506	0.0210488	0.0547562	-0.139756	NA	0.0299446	-0.043991	0.0315913	-0.0175449
Q3MHC2	3	0.30135	0.194939	0.234678	0.30135	0.0923318	0.0931618	0.0835396	FALSE	FALSE	FALSE	FALSE	FALSE	FALSE	NA	NA	NA	NA	NA	NA	NA	NA	NA	NA	NA	NA	-0.0764617	0.0176277	0.125788	-0.0669539	NA	NA	NA	NA	NA	-0.0764617	0.0176277	0.125788	-0.0669539
Q3THK7	3	0.282966	0.102239	0.260411	0.282966	0.170329	0.0936795	0.0903752	FALSE	FALSE	FALSE	FALSE	FALSE	FALSE	-0.0145782	-0.114604	0.0451568	0.0840255	-0.0502035	-0.0259632	0.101356	-0.0251894	NA	NA	NA	NA	NA	NA	NA	NA	NA	NA	NA	NA	NA	-0.0323908	-0.0702836	0.0732564	0.0294181
Q3TKT4	3	0.35473	0.236513	0.140658	0.35473	0.0839176	0.108411	0.0757714	FALSE	FALSE	FALSE	FALSE	FALSE	FALSE	-0.0965661	0.0583327	0.117827	-0.0795938	0.209312	-0.00917336	0.027505	-0.227644	-0.0181539	-0.07468	0.116269	-0.0234348	-0.0833307	-0.00672975	0.109855	-0.0197946	-0.0651179	0.0440907	-0.0236047	0.0446319	NA	-0.0107714	0.00236806	0.0695702	-0.0611669
Q3U1J4	3	0.397898	0.147878	0.209981	0.397898	0.0881674	0.0843144	0.0717615	FALSE	FALSE	FALSE	FALSE	FALSE	FALSE	0.0708908	0.0789195	-0.0584207	-0.0913897	-0.100452	-0.0728462	0.107406	0.0658921	NA	NA	NA	NA	-0.127932	0.0193681	0.174291	-0.0657277	0.0255156	-0.0631241	0.0663684	-0.0287599	NA	-0.0329942	-0.00942066	0.0724112	-0.0299963
Q3UHX2	3	0.495699	0.123629	0.160902	0.495699	0.0801697	0.0778451	0.061756	FALSE	FALSE	FALSE	FALSE	FALSE	FALSE	-0.0461531	0.0644444	0.0659596	-0.0842509	0.0855244	-0.052091	0.006314	-0.0397473	0.0857682	-0.0184973	-0.01621	-0.0510609	-0.0924164	-0.0301306	0.168255	-0.0457081	-0.115149	-0.0395864	0.0473444	0.107391	NA	-0.0164852	-0.0151722	0.0543326	-0.0226753
Q3UL36	3	0.37717	0.136518	0.119251	0.37717	0.127508	0.155254	0.0842996	FALSE	FALSE	FALSE	FALSE	FALSE	FALSE	NA	NA	NA	NA	0.0774884	-0.122944	0.117816	-0.0723604	NA	NA	NA	NA	NA	NA	NA	NA	NA	NA	NA	NA	NA	0.0774884	-0.122944	0.117816	-0.0723604
Q3UYV9	3	0.488825	0.140134	0.146711	0.488825	0.0784178	0.083067	0.0628452	FALSE	FALSE	FALSE	FALSE	FALSE	FALSE	NA	NA	NA	NA	NA	NA	NA	NA	NA	NA	NA	NA	-0.0840841	-0.0755701	0.346216	-0.186562	NA	NA	NA	NA	NA	-0.0840841	-0.0755701	0.346216	-0.186562
Q4QQT4	3	0.25587	0.217328	0.102843	0.25587	0.105089	0.228314	0.090555	FALSE	FALSE	FALSE	FALSE	FALSE	FALSE	NA	NA	NA	NA	0.147606	-0.0643715	0.119577	-0.202812	NA	NA	NA	NA	NA	NA	NA	NA	NA	NA	NA	NA	NA	0.147606	-0.0643715	0.119577	-0.202812
Q4V8F9	3	0.363662	0.193103	0.185077	0.363662	0.0871632	0.0944619	0.0765327	FALSE	FALSE	FALSE	FALSE	FALSE	FALSE	-0.0140995	0.0365526	-0.0439029	0.0214498	-0.133877	0.0951572	0.0352996	0.00342039	0.00266705	0.0798975	0.233474	-0.316039	0.0103592	-0.246542	0.180674	0.0555084	-0.0739275	0.047164	0.108834	-0.0820709	NA	-0.0417756	0.00244596	0.102876	-0.0635463
Q4VA53	3	0.489831	0.123484	0.165431	0.489831	0.0810626	0.0778729	0.0623187	FALSE	FALSE	FALSE	FALSE	FALSE	FALSE	0.0150739	-0.0103994	0.0483072	-0.0529817	0.032016	-0.0578794	0.00938175	0.0164817	-0.103475	0.126356	0.0137084	-0.0365895	-0.0698499	0.0293399	0.0101484	0.0303616	0.0493559	-0.155021	0.160669	-0.0550047	NA	-0.0153758	-0.0135207	0.048443	-0.0195465
Q501J6	3	0.319852	0.253656	0.155542	0.319852	0.0853384	0.106178	0.0794335	FALSE	FALSE	FALSE	FALSE	FALSE	FALSE	-0.054905	0.00498061	0.0666428	-0.0167184	0.151606	-0.145646	0.0856379	-0.0915978	-0.0784683	0.0175537	0.00745122	0.0534634	-0.121662	0.117752	0.121336	-0.117426	0.00175256	0.0576029	0.0730282	-0.132384	NA	-0.0203355	0.0104488	0.0708192	-0.0609326
Q571J5	3	0.569041	0.0957844	0.125226	0.569041	0.0802841	0.0744719	0.0551922	FALSE	FALSE	FALSE	FALSE	FALSE	FALSE	-0.0104734	-0.0529822	0.0949238	-0.0314682	NA	NA	NA	NA	NA	NA	NA	NA	NA	NA	NA	NA	NA	NA	NA	NA	NA	-0.0104734	-0.0529822	0.0949238	-0.0314682
Q5BJK8	3	0.258068	0.111127	0.151186	0.258068	0.233008	0.141473	0.105138	FALSE	FALSE	FALSE	FALSE	FALSE	FALSE	NA	NA	NA	NA	NA	NA	NA	NA	0.100706	-0.331186	0.161077	0.0694031	NA	NA	NA	NA	NA	NA	NA	NA	NA	0.100706	-0.331186	0.161077	0.0694031
Q5BK32	3	0.326454	0.108284	0.176893	0.326454	0.182112	0.11434	0.0919173	FALSE	FALSE	FALSE	FALSE	FALSE	FALSE	-0.0381689	0.0106376	0.0182045	0.00932684	NA	NA	NA	NA	0.0450288	-0.202874	0.134137	0.0237083	NA	NA	NA	NA	NA	NA	NA	NA	NA	0.00342998	-0.0961182	0.0761706	0.0165176
Q5FVC7	3	0.295104	0.144236	0.116316	0.295104	0.146	0.202205	0.0961385	FALSE	FALSE	FALSE	FALSE	FALSE	FALSE	0.0191115	-0.013757	0.00932323	-0.0146778	-0.00537959	-0.00583184	0.0332377	-0.0220263	0.09984	-0.0649247	-0.0064442	-0.0284711	0.00914522	-0.109664	0.0356022	0.0649166	0.0749912	-0.0353559	0.0865838	-0.126219	NA	0.0395417	-0.0459067	0.0316605	-0.0252955
Q5FVM4	3	0.325332	0.181665	0.230176	0.325332	0.0914309	0.0910389	0.0803572	FALSE	FALSE	FALSE	FALSE	FALSE	FALSE	0.035338	-0.0242362	0.0131578	-0.0242596	NA	NA	NA	NA	-0.0531115	0.0104089	0.0293203	0.0133823	-0.0680004	0.0477277	0.0744006	-0.054128	-0.0271131	-0.0217004	0.0839667	-0.0351533	NA	-0.0282217	0.00305001	0.0502113	-0.0250396
Q5I0D5	3	0.273848	0.111093	0.156084	0.273848	0.221011	0.135732	0.102231	FALSE	FALSE	FALSE	FALSE	FALSE	FALSE	NA	NA	NA	NA	NA	NA	NA	NA	NA	NA	NA	NA	0.0671584	-0.264995	0.145958	0.0518785	NA	NA	NA	NA	NA	0.0671584	-0.264995	0.145958	0.0518785
Q5M7V8	3	0.349938	0.107224	0.28044	0.349938	0.109392	0.0791925	0.0738142	FALSE	FALSE	FALSE	FALSE	FALSE	FALSE	-0.00619792	-0.0954597	0.0638667	0.0377909	0.0745126	-0.0901477	-0.0206084	0.0362435	-0.01826	0.0496072	0.000583313	-0.0319305	-0.096916	0.0601407	0.0506063	-0.013831	-0.0319784	0.00466957	0.0570885	-0.0297797	NA	-0.0157679	-0.014238	0.0303073	-0.000301361
Q5PQX1	3	0.472619	0.149179	0.109834	0.472619	0.0869624	0.114274	0.0671328	FALSE	FALSE	FALSE	FALSE	FALSE	FALSE	0.0279892	-0.0669999	0.0539486	-0.014938	0.0677191	-0.0209342	0.0122242	-0.0590091	0.0244735	-0.0223077	-0.00341411	0.00124829	0.000606072	-0.0202433	0.0125105	0.00712667	-0.0900203	0.0704675	0.052309	-0.0327562	NA	0.00615352	-0.0120035	0.0255157	-0.0196657
Q5U216	3	0.319823	0.193777	0.220567	0.319823	0.0910298	0.0933671	0.0814366	FALSE	FALSE	FALSE	FALSE	FALSE	TRUE	0.037574	0.122385	-0.0243114	-0.135647	-0.0143828	-0.21075	0.204795	0.020338	-0.14459	0.222825	0.0793936	-0.157628	-0.184057	-0.0207127	0.316157	-0.111387	-0.0648879	-0.0461853	0.098126	0.0129472	NA	-0.0740688	0.0135124	0.134832	-0.0742756
Q5U2Z3	3	0.454552	0.104792	0.198227	0.454552	0.0978547	0.0782073	0.0663673	FALSE	FALSE	FALSE	FALSE	FALSE	FALSE	NA	NA	NA	NA	0.0566669	-0.139884	0.0652168	0.0180007	NA	NA	NA	NA	-0.13612	0.0585861	0.125842	-0.0483076	-0.0266815	-0.0724545	0.114875	-0.0157392	NA	-0.0353783	-0.0512509	0.101978	-0.0153487
Q5XIM9	3	0.296657	0.292677	0.121712	0.296657	0.0837725	0.12656	0.0786214	FALSE	FALSE	FALSE	FALSE	FALSE	TRUE	0.00259046	0.00269933	0.0362983	-0.0415881	0.0397837	-0.00713383	-0.00630041	-0.0263495	-0.00421926	0.0697905	0.0384748	-0.104046	-0.0391615	0.00755381	0.127456	-0.0958487	0.0150197	-0.0501699	0.0341828	0.00096741	NA	0.00280261	0.00454798	0.0460224	-0.053373
Q60432	3	0.339589	0.104742	0.212866	0.339589	0.158749	0.098117	0.0859369	FALSE	FALSE	FALSE	FALSE	FALSE	FALSE	NA	NA	NA	NA	-0.0507049	-0.0852626	0.0745457	0.0614218	NA	NA	NA	NA	NA	NA	NA	NA	0.0172519	-0.0491814	0.0642075	-0.032278	NA	-0.0167265	-0.067222	0.0693766	0.0145719
Q61081	3	0.347537	0.109725	0.16611	0.347537	0.170911	0.116403	0.0893134	FALSE	FALSE	FALSE	FALSE	FALSE	FALSE	-0.104908	0.00323823	0.00558544	0.0960839	0.00581454	-0.0261958	0.0245455	-0.00416433	0.0213508	-0.0229687	0.0701434	-0.0685254	NA	NA	NA	NA	0.0831563	-0.0106383	-0.0540414	-0.0184765	NA	0.0013535	-0.0141411	0.0115582	0.00122942
Q61191	3	0.360006	0.123122	0.132131	0.360006	0.151449	0.1446	0.0886918	FALSE	FALSE	FALSE	FALSE	FALSE	FALSE	-0.0174934	-0.0589669	0.0533816	0.0230787	0.136018	0.0331535	-0.0519768	-0.117195	0.0317619	-0.0510122	0.00777113	0.0114792	-9.16e-05	-0.112503	0.0567527	0.0558416	-0.0258447	-0.0910291	0.155168	-0.0382944	NA	0.02487	-0.0560715	0.0442194	-0.0130179
Q61990	3	0.259434	0.228674	0.23082	0.259434	0.0932244	0.0978409	0.0900067	FALSE	FALSE	FALSE	FALSE	FALSE	FALSE	-0.0993181	-0.0376833	0.0640992	0.0729022	0.0115819	0.0674321	0.00814863	-0.0871626	-0.0130065	-0.0225137	0.0876306	-0.0521104	-0.108781	0.150035	0.0466985	-0.0879531	-0.0165185	-0.04906	0.117355	-0.0517764	NA	-0.0452084	0.0216421	0.0647864	-0.0412201
Q62095	3	0.362877	0.134281	0.255462	0.362877	0.09294	0.0811671	0.0732732	FALSE	FALSE	FALSE	FALSE	FALSE	FALSE	0.0228321	0.0191052	-0.0898712	0.0479339	-0.130869	-0.0962652	0.181779	0.0453556	-0.00790659	0.0403331	0.120671	-0.153098	NA	NA	NA	NA	NA	NA	NA	NA	NA	-0.0386479	-0.0122756	0.0708597	-0.0199361
Q62186	3	0.296739	0.169874	0.269576	0.296739	0.0937639	0.0879617	0.0820852	FALSE	TRUE	FALSE	FALSE	FALSE	TRUE	-0.12341	0.0348333	0.069994	0.0185824	-0.0249511	0.0157599	0.047912	-0.0387208	-0.16643	0.0777467	0.203548	-0.114865	-0.0215909	-0.115271	0.349046	-0.212184	-0.182949	0.0440183	0.109009	0.0299218	NA	-0.103866	0.0114174	0.155902	-0.063453
Q62189	3	0.422408	0.175543	0.156869	0.422408	0.0826173	0.0924904	0.0700715	FALSE	FALSE	FALSE	FALSE	FALSE	FALSE	NA	NA	NA	NA	0.19248	-0.0450297	-0.0345367	-0.112914	NA	NA	NA	NA	-0.231914	0.051599	0.182704	-0.00238956	-0.0685996	-0.0417464	0.247951	-0.137605	NA	-0.0360111	-0.0117257	0.13204	-0.0843028
Q62241	3	0.490185	0.116314	0.172049	0.490185	0.0829893	0.0763463	0.0621166	FALSE	FALSE	FALSE	FALSE	FALSE	FALSE	NA	NA	NA	NA	0.0444865	-0.0896979	0.0803463	-0.035135	NA	NA	NA	NA	-0.115313	0.019966	0.133519	-0.0381717	NA	NA	NA	NA	NA	-0.0354134	-0.0348659	0.106933	-0.0366534
Q62448	3	0.372862	0.125196	0.256418	0.372862	0.0942328	0.0794767	0.0718148	FALSE	FALSE	FALSE	FALSE	FALSE	FALSE	0.0687271	0.0662374	-0.0620422	-0.0729223	-0.0534979	-0.0392626	0.115427	-0.0226661	-0.0331312	-0.0676562	0.0900438	0.0107436	-0.142642	0.0523781	0.203378	-0.113114	-0.0299022	-0.0989862	0.0133134	0.115575	NA	-0.0380893	-0.0174579	0.0720239	-0.0164767
Q62780	3	0.37306	0.226272	0.132203	0.37306	0.0835014	0.11088	0.074084	FALSE	FALSE	FALSE	FALSE	FALSE	FALSE	NA	NA	NA	NA	NA	NA	NA	NA	NA	NA	NA	NA	-0.00987321	-0.00492917	0.144436	-0.129634	NA	NA	NA	NA	NA	-0.00987321	-0.00492917	0.144436	-0.129634
Q62902	3	0.40038	0.120287	0.130155	0.40038	0.135662	0.131365	0.0821508	FALSE	FALSE	FALSE	FALSE	FALSE	FALSE	-0.0369402	0.00453223	0.0235145	0.00889347	0.0446845	-0.0722957	-0.0123914	0.0400025	0.0823783	-0.157931	0.0811749	-0.00562179	-0.0249727	0.0563443	0.0628253	-0.0941968	NA	NA	NA	NA	NA	0.0162875	-0.0423376	0.0387808	-0.0127307
Q63347	3	0.30556	0.191773	0.234865	0.30556	0.0922252	0.0926491	0.0829277	FALSE	FALSE	FALSE	FALSE	FALSE	FALSE	NA	NA	NA	NA	NA	NA	NA	NA	-0.0453568	0.00931584	0.0754838	-0.0394428	NA	NA	NA	NA	NA	NA	NA	NA	NA	-0.0453568	0.00931584	0.0754838	-0.0394428
Q63396	3	0.511689	0.131724	0.107955	0.511689	0.0835165	0.102422	0.0626924	FALSE	FALSE	FALSE	FALSE	FALSE	FALSE	-0.049996	-0.0286863	0.0453395	0.0333428	0.17838	-0.0967575	-0.103612	0.0219887	-0.0255219	0.107449	-0.094504	0.012577	-0.167216	0.0491842	0.182647	-0.064615	0.0821177	-0.0808671	0.0682693	-0.0695199	NA	0.00355279	-0.00993558	0.0196281	-0.0132453
Q63692	3	0.353489	0.103679	0.239986	0.353489	0.134838	0.0882202	0.0797883	FALSE	FALSE	FALSE	FALSE	FALSE	FALSE	NA	NA	NA	NA	NA	NA	NA	NA	NA	NA	NA	NA	-0.0247676	-0.0488513	0.0653693	0.00824965	NA	NA	NA	NA	NA	-0.0247676	-0.0488513	0.0653693	0.00824965
Q63768	3	0.362549	0.106173	0.186188	0.362549	0.15692	0.103304	0.084866	FALSE	FALSE	FALSE	FALSE	FALSE	FALSE	NA	NA	NA	NA	NA	NA	NA	NA	NA	NA	NA	NA	-0.0155031	-0.0588007	0.169498	-0.0951944	-0.00353405	-0.143663	0.0270893	0.120108	NA	-0.00951855	-0.101232	0.0982938	0.0124566
Q63797	3	0.511951	0.111965	0.114382	0.511951	0.0958413	0.101215	0.0646454	FALSE	FALSE	FALSE	TRUE	FALSE	FALSE	-0.038534	-0.0717025	0.130422	-0.0201853	0.181954	-0.106361	0.00389803	-0.0794911	-0.0642833	-0.0953741	0.0540835	0.105574	-0.0775006	-0.0441696	0.165093	-0.0434231	0.0911102	-0.0237703	0.110678	-0.178018	NA	0.0185493	-0.0682756	0.0928349	-0.0431087
Q63945	3	0.289337	0.187434	0.253874	0.289337	0.093498	0.0914304	0.084427	FALSE	TRUE	FALSE	FALSE	FALSE	FALSE	-0.0546279	0.0131046	0.0734234	-0.0319001	0.0721592	-0.0337614	0.0246952	-0.0630931	-0.12921	0.0381264	0.0681993	0.022884	-0.237843	0.0760857	0.296285	-0.134528	-0.000866389	-0.016187	0.0653478	-0.0482944	NA	-0.0700776	0.0154737	0.10559	-0.0509863
Q64012	3	0.32445	0.177202	0.236298	0.32445	0.091776	0.090092	0.0801816	FALSE	TRUE	FALSE	FALSE	FALSE	TRUE	-0.0951609	0.0297651	0.0667951	-0.00139927	0.0405685	-0.101262	0.144639	-0.0839455	-0.110443	0.0893682	0.0546787	-0.0336035	-0.178572	0.0835666	0.270308	-0.175303	0.0188389	-0.073408	0.0290865	0.0254826	NA	-0.0649538	0.00560601	0.113101	-0.0537537
Q64518	3	0.397148	0.114456	0.243359	0.397148	0.0968932	0.0782593	0.0698845	FALSE	FALSE	FALSE	FALSE	FALSE	FALSE	NA	NA	NA	NA	-0.0766134	0.183533	-0.0624424	-0.0444767	NA	NA	NA	NA	NA	NA	NA	NA	0.0244836	-0.222578	0.171795	0.0262989	NA	-0.0260649	-0.0195226	0.0546764	-0.00908888
Q68FR9	3	0.294444	0.195767	0.239506	0.294444	0.0927609	0.0931569	0.0843645	FALSE	FALSE	FALSE	FALSE	FALSE	FALSE	-0.0440217	0.0182871	0.0232235	0.00251105	-0.000430992	0.00380731	0.0257677	-0.029144	-0.0309489	0.0496282	0.0760041	-0.0946834	-0.0408397	0.00213068	0.154268	-0.115559	-0.0673856	-0.0279092	0.0122675	0.0830273	NA	-0.0367254	0.0091888	0.0583062	-0.0307697
Q68FX0	3	0.294639	0.265067	0.1661	0.294639	0.0865119	0.105267	0.0824158	FALSE	FALSE	FALSE	FALSE	FALSE	FALSE	NA	NA	NA	NA	NA	NA	NA	NA	NA	NA	NA	NA	-0.156716	0.0128145	0.279677	-0.135776	0.0454201	0.055789	0.0139969	-0.115206	NA	-0.0556479	0.0343017	0.146837	-0.125491
Q6AXN3	3	0.271251	0.118219	0.138709	0.271251	0.208749	0.159083	0.103988	FALSE	FALSE	FALSE	FALSE	FALSE	FALSE	NA	NA	NA	NA	NA	NA	NA	NA	NA	NA	NA	NA	NA	NA	NA	NA	0.0242472	-0.0532738	0.0263535	0.0026731	NA	0.0242472	-0.0532738	0.0263535	0.0026731
Q6AXT8	3	0.500943	0.13506	0.143369	0.500943	0.0774858	0.0816243	0.0615174	FALSE	FALSE	FALSE	FALSE	FALSE	FALSE	-0.0208748	0.000565641	5.57e-05	0.0202534	0.0601598	-0.101851	0.126265	-0.0845731	NA	NA	NA	NA	-0.129681	0.0813976	0.178222	-0.129939	-0.00683197	-0.0813191	0.115717	-0.0275655	NA	-0.0243069	-0.0253018	0.105065	-0.055456
Q6B345	3	0.541575	0.0993615	0.145323	0.541575	0.0825701	0.0736279	0.0575425	FALSE	FALSE	FALSE	FALSE	FALSE	FALSE	0.0181408	-0.118099	0.248686	-0.148728	-0.115803	0.0133448	0.0880728	0.0143853	0.0312098	0.0407781	-0.0528788	-0.019109	0.0953357	-0.117327	0.0173353	0.00465608	-0.108672	-0.00119038	0.068005	0.0418571	NA	-0.0159577	-0.0364988	0.0738441	-0.0213876
Q6BDS1	3	0.580998	0.106308	0.110955	0.580998	0.0721532	0.0762921	0.0532929	FALSE	FALSE	FALSE	FALSE	FALSE	FALSE	NA	NA	NA	NA	-0.0499236	0.202951	-0.0260688	-0.126959	0.0393392	-0.287655	0.217213	0.0311023	NA	NA	NA	NA	NA	NA	NA	NA	NA	-0.00529219	-0.0423515	0.0955721	-0.0479284
Q6MG08	3	0.35974	0.198552	0.182123	0.35974	0.0870433	0.0956041	0.076937	FALSE	FALSE	FALSE	FALSE	FALSE	FALSE	NA	NA	NA	NA	NA	NA	NA	NA	NA	NA	NA	NA	-0.0778241	0.00735525	0.19595	-0.125481	NA	NA	NA	NA	NA	-0.0778241	0.00735525	0.19595	-0.125481
Q6NV83	3	0.290039	0.102787	0.250695	0.290039	0.171119	0.0950523	0.0903077	FALSE	FALSE	FALSE	FALSE	FALSE	FALSE	NA	NA	NA	NA	-0.0270614	-0.0657652	0.0671773	0.0256493	NA	NA	NA	NA	NA	NA	NA	NA	NA	NA	NA	NA	NA	-0.0270614	-0.0657652	0.0671773	0.0256493
Q6NZB0	3	0.517237	0.12356	0.144709	0.517237	0.0770147	0.0778544	0.0596253	FALSE	TRUE	FALSE	FALSE	FALSE	TRUE	NA	NA	NA	NA	-0.0272271	-0.0363117	0.0877631	-0.0242243	-0.00241304	-0.0338476	0.0893494	-0.0530888	-0.141562	-0.0683552	0.277201	-0.067283	0.0490743	-0.00417166	0.0434529	-0.0883555	NA	-0.0305321	-0.0356715	0.124441	-0.0582379
Q6P542	3	0.369951	0.152338	0.227874	0.369951	0.0902116	0.0852151	0.0744106	FALSE	FALSE	FALSE	FALSE	FALSE	FALSE	0.138951	0.0539671	-0.0713774	-0.121541	0.0273531	-0.239834	0.133719	0.0787618	-0.0829923	0.0684699	0.145289	-0.130766	NA	NA	NA	NA	-0.238306	0.0898858	0.0970978	0.0513229	NA	-0.0387487	-0.00687774	0.076182	-0.0305556
Q6P9U8	3	0.330248	0.1346	0.284553	0.330248	0.0945738	0.0807661	0.0752603	FALSE	TRUE	FALSE	FALSE	FALSE	FALSE	-0.186344	0.0437378	0.0985265	0.0440794	-0.0425155	-0.0116203	0.0808817	-0.0267459	-0.0155344	0.0400872	0.0560464	-0.0805993	0.00343537	-0.0761077	0.135995	-0.0633222	0.0116713	-0.0491763	0.0043587	0.0331463	NA	-0.0458574	-0.0106158	0.0751616	-0.0186883
Q6PDQ2	3	0.362308	0.229225	0.142775	0.362308	0.0838761	0.10654	0.0752752	FALSE	FALSE	FALSE	FALSE	FALSE	TRUE	-0.0696812	0.0672571	0.0519022	-0.0494781	0.0173427	-0.0669403	0.0384191	0.0111785	0.0308549	0.0429289	0.0918437	-0.165628	-0.0134063	0.0179588	0.150314	-0.154867	-0.0336637	-0.0523894	0.065121	0.0209321	NA	-0.0137107	0.00176301	0.07952	-0.0675723
Q6S9C5	3	0.53574	0.0988089	0.147787	0.53574	0.0848423	0.0744385	0.0583838	FALSE	TRUE	FALSE	TRUE	FALSE	TRUE	-0.0754806	-0.324477	0.68142	-0.281462	-0.02512	-0.38909	0.618347	-0.204137	-0.382297	-0.351476	0.686942	0.0468302	-0.0114164	-0.32073	0.446382	-0.114236	-0.158891	-0.196919	0.621115	-0.265305	NA	-0.130641	-0.316538	0.610841	-0.163662
Q7TPH6	3	0.55453	0.118197	0.107215	0.55453	0.076091	0.0870445	0.0569223	FALSE	FALSE	FALSE	FALSE	FALSE	FALSE	NA	NA	NA	NA	NA	NA	NA	NA	NA	NA	NA	NA	NA	NA	NA	NA	0.00816486	-0.0668763	0.144916	-0.0862049	NA	0.00816486	-0.0668763	0.144916	-0.0862049
Q80T18	3	0.283202	0.102223	0.261092	0.283202	0.169733	0.0935093	0.0902402	FALSE	FALSE	FALSE	FALSE	FALSE	FALSE	0.0464177	-0.0328621	0.0956262	-0.109182	-0.01829	0.00567477	0.00298426	0.009631	-0.027005	0.0362116	0.014313	-0.0235196	-0.0187823	-0.137332	0.0730501	0.0830641	-0.0621815	-0.0432133	-0.00628594	0.111681	NA	-0.0159682	-0.0343042	0.0359375	0.0143349
Q810A7	3	0.268929	0.208881	0.245353	0.268929	0.0937669	0.0949092	0.0881611	FALSE	FALSE	FALSE	FALSE	FALSE	FALSE	NA	NA	NA	NA	NA	NA	NA	NA	NA	NA	NA	NA	-0.0934453	0.0345291	0.133418	-0.0745017	NA	NA	NA	NA	NA	-0.0934453	0.0345291	0.133418	-0.0745017
Q811X6	3	0.308171	0.165955	0.110403	0.308171	0.121548	0.203638	0.0902849	FALSE	FALSE	FALSE	FALSE	FALSE	FALSE	0.175545	-0.126047	-0.0403057	-0.0091926	-0.00350631	0.00263314	0.160825	-0.159952	NA	NA	NA	NA	NA	NA	NA	NA	0.042443	-0.0716057	0.0787862	-0.0496235	NA	0.071494	-0.0650066	0.0664353	-0.0729228
Q812D1	3	0.380503	0.210133	0.150315	0.380503	0.0838353	0.101182	0.0740327	FALSE	FALSE	FALSE	FALSE	FALSE	FALSE	0.0219871	0.0325322	-0.0402576	-0.0142617	0.137727	-0.119499	0.0315649	-0.0497927	-0.0538744	0.0667082	-0.0431405	0.0303068	-0.124326	0.0940141	0.140228	-0.109915	-0.0386542	-0.0750335	0.161322	-0.0476347	NA	-0.0114282	-0.000255667	0.0499434	-0.0382595
Q8BFQ4	3	0.260362	0.181328	0.104377	0.260362	0.117998	0.242384	0.0935515	FALSE	FALSE	FALSE	FALSE	FALSE	FALSE	0.0187413	0.00688054	0.0198245	-0.0454463	0.105218	-0.0211185	-0.0277186	-0.0563811	NA	NA	NA	NA	NA	NA	NA	NA	0.0532515	-0.100783	0.1258	-0.078269	NA	0.0590703	-0.0383403	0.0393021	-0.0600321
Q8BG05	3	0.416372	0.178595	0.158207	0.416372	0.0829922	0.0931204	0.0707133	FALSE	TRUE	FALSE	FALSE	FALSE	TRUE	0.0357062	-0.00807236	0.0914955	-0.119129	0.00132023	-0.0583351	0.0912819	-0.034267	-0.0438494	0.065805	0.0261826	-0.0481382	-0.109543	0.0508049	0.19925	-0.140512	-0.0180032	-0.0872433	0.0736743	0.0315722	NA	-0.0268737	-0.00740819	0.0963768	-0.0620949
Q8BGC0	3	0.342822	0.117972	0.289715	0.342822	0.0985044	0.0780525	0.0729347	FALSE	FALSE	FALSE	FALSE	FALSE	FALSE	NA	NA	NA	NA	NA	NA	NA	NA	NA	NA	NA	NA	-0.0549227	-0.0273444	0.095288	-0.0130208	NA	NA	NA	NA	NA	-0.0549227	-0.0273444	0.095288	-0.0130208
Q8BGD9	3	0.285717	0.245881	0.107223	0.285717	0.0955877	0.180769	0.0848227	FALSE	FALSE	FALSE	FALSE	FALSE	FALSE	-0.0244061	-0.00736626	0.0224485	0.00932381	0.0205383	-0.0178854	0.0122782	-0.0186639	-0.0391188	-0.0452657	0.0625138	0.0218707	0.0745617	0.0578497	-0.0510472	-0.0813642	NA	NA	NA	NA	NA	0.00789376	-0.0031669	0.0115483	-0.0172084
Q8BHD7	3	0.380879	0.160045	0.111941	0.380879	0.107921	0.158707	0.0805061	FALSE	FALSE	FALSE	FALSE	FALSE	FALSE	0.000859204	0.0564881	0.00549399	-0.0628413	-0.0552382	-0.0173981	0.0972115	-0.0245752	0.0769595	-0.0732584	0.12106	-0.124761	0.0567503	-0.151407	-0.0632594	0.157916	-0.0174593	0.108398	-0.0595872	-0.0400813	NA	0.0123743	-0.0154354	0.0201837	-0.0188685
Q8BHN3	3	0.458865	0.151503	0.110033	0.458865	0.0899956	0.12048	0.0691236	FALSE	FALSE	FALSE	FALSE	FALSE	FALSE	0.0296014	-0.0453279	0.0394624	-0.0237358	-0.0375427	0.0239267	0.00699307	0.00662295	0.003451	0.00517878	0.0488819	-0.0575116	-0.0137942	-0.00774438	0.0506326	-0.029094	0.0549503	-0.0388651	-0.0214151	0.00532998	NA	0.00733316	-0.0125664	0.0249109	-0.0196777
Q8BMA6	3	0.508319	0.118672	0.156714	0.508319	0.0794369	0.0764535	0.0604047	FALSE	FALSE	FALSE	FALSE	FALSE	FALSE	NA	NA	NA	NA	NA	NA	NA	NA	NA	NA	NA	NA	-0.0695978	-0.0742268	0.240747	-0.0969223	NA	NA	NA	NA	NA	-0.0695978	-0.0742268	0.240747	-0.0969223
Q8BMJ2	3	0.287022	0.198113	0.242967	0.287022	0.09313	0.0934197	0.0853484	FALSE	FALSE	FALSE	FALSE	FALSE	FALSE	NA	NA	NA	NA	-0.134271	0.00509775	0.0498551	0.079318	NA	NA	NA	NA	-0.0477554	0.0455589	0.229553	-0.227356	NA	NA	NA	NA	NA	-0.0910131	0.0253283	0.139704	-0.0740193
Q8BTI8	3	0.296992	0.288191	0.138235	0.296992	0.0835991	0.113579	0.0794039	FALSE	FALSE	FALSE	FALSE	FALSE	FALSE	NA	NA	NA	NA	NA	NA	NA	NA	NA	NA	NA	NA	-0.0307365	0.0336938	0.183764	-0.186721	NA	NA	NA	NA	NA	-0.0307365	0.0336938	0.183764	-0.186721
Q8BZW8	3	0.370959	0.201218	0.111986	0.370959	0.0929271	0.145522	0.0773884	FALSE	FALSE	FALSE	FALSE	FALSE	FALSE	NA	NA	NA	NA	NA	NA	NA	NA	0.0155247	0.00194113	0.0480794	-0.0655453	0.00365943	-0.0185266	-0.000374451	0.0152417	NA	NA	NA	NA	NA	0.00959209	-0.00829275	0.0238525	-0.0251518
Q8C2K1	3	0.280126	0.10292	0.239201	0.280126	0.185524	0.0987115	0.0935175	FALSE	FALSE	FALSE	FALSE	FALSE	FALSE	-0.0901234	-0.153399	0.131633	0.111889	0.0499798	0.000460304	-0.0340773	-0.0163628	NA	NA	NA	NA	-0.0484208	-0.0797811	0.0983217	0.0298802	0.0169124	0.0147653	0.00319005	-0.0348677	NA	-0.017913	-0.0544887	0.049767	0.0226348
Q8CCF0	3	0.449724	0.163686	0.111479	0.449724	0.0870598	0.118876	0.0691749	FALSE	FALSE	FALSE	FALSE	FALSE	FALSE	NA	NA	NA	NA	0.134242	-0.0917699	0.0274592	-0.0699316	NA	NA	NA	NA	-0.0832794	0.00591018	0.185171	-0.107801	NA	NA	NA	NA	NA	0.0254815	-0.0429299	0.106315	-0.0888665
Q8CFI7	3	0.273642	0.184377	0.27121	0.273642	0.0944567	0.0904428	0.0858719	FALSE	FALSE	FALSE	FALSE	FALSE	FALSE	NA	NA	NA	NA	NA	NA	NA	NA	NA	NA	NA	NA	-0.121155	0.0293456	0.167442	-0.0756323	NA	NA	NA	NA	NA	-0.121155	0.0293456	0.167442	-0.0756323
Q8CFQ3	3	0.251627	0.110976	0.149352	0.251627	0.23817	0.143571	0.106304	FALSE	FALSE	FALSE	FALSE	FALSE	FALSE	0.0354373	-0.0206061	-0.167888	0.153057	0.0102382	-0.0672234	0.0861785	-0.0291933	NA	NA	NA	NA	NA	NA	NA	NA	-0.027768	0.032288	0.107281	-0.111801	NA	0.00596916	-0.0185138	0.0085236	0.00402105
Q8CI33	3	0.558849	0.0960565	0.131257	0.558849	0.082631	0.0748453	0.0563617	FALSE	FALSE	FALSE	FALSE	FALSE	FALSE	-0.00813957	-0.0343351	0.0609092	-0.0184345	NA	NA	NA	NA	NA	NA	NA	NA	NA	NA	NA	NA	NA	NA	NA	NA	NA	-0.00813957	-0.0343351	0.0609092	-0.0184345
Q8CJG0	3	0.558461	0.118558	0.109515	0.558461	0.0739527	0.0834898	0.0560244	FALSE	FALSE	FALSE	FALSE	FALSE	FALSE	NA	NA	NA	NA	-7.81e-07	-0.0231037	0.0558291	-0.0327246	NA	NA	NA	NA	NA	NA	NA	NA	NA	NA	NA	NA	NA	-7.81e-07	-0.0231037	0.0558291	-0.0327246
Q8K2L8	3	0.309188	0.272343	0.116129	0.309188	0.0862233	0.137174	0.0789422	FALSE	FALSE	FALSE	FALSE	FALSE	FALSE	0.0225413	-0.00164105	0.104897	-0.125797	NA	NA	NA	NA	NA	NA	NA	NA	NA	NA	NA	NA	NA	NA	NA	NA	NA	0.0225413	-0.00164105	0.104897	-0.125797
Q8K310	3	0.438222	0.176866	0.14043	0.438222	0.0808629	0.095312	0.0683066	FALSE	FALSE	FALSE	FALSE	FALSE	FALSE	-0.0190291	0.0317224	-0.033511	0.0208177	0.0228212	-0.0218417	0.0425418	-0.0435213	NA	NA	NA	NA	-0.0854825	0.054216	0.133521	-0.102254	0.037667	-0.0955666	0.109686	-0.0517866	NA	-0.0110058	-0.00786746	0.0630595	-0.0441862
Q8K3H0	3	0.273957	0.251811	0.106015	0.273957	0.0956471	0.186832	0.0857375	FALSE	FALSE	FALSE	FALSE	FALSE	FALSE	NA	NA	NA	NA	NA	NA	NA	NA	NA	NA	NA	NA	0.0813215	-0.0249792	0.108055	-0.164398	NA	NA	NA	NA	NA	0.0813215	-0.0249792	0.108055	-0.164398
Q8K3X3	3	0.448683	0.125289	0.117263	0.448683	0.110254	0.124694	0.073817	FALSE	FALSE	FALSE	FALSE	FALSE	FALSE	NA	NA	NA	NA	NA	NA	NA	NA	NA	NA	NA	NA	NA	NA	NA	NA	0.0463035	-0.102075	0.119843	-0.0640711	NA	0.0463035	-0.102075	0.119843	-0.0640711
Q8K4F7	3	0.340905	0.139118	0.119681	0.340905	0.138033	0.172393	0.0898698	FALSE	FALSE	FALSE	FALSE	FALSE	FALSE	NA	NA	NA	NA	0.0486953	-0.233795	0.089417	0.0956832	0.0991254	-0.044437	0.0757483	-0.130437	-0.0179785	0.093825	-0.0125018	-0.0633447	NA	NA	NA	NA	NA	0.0432807	-0.0614691	0.0508878	-0.0326994
Q8K4I3	3	0.331674	0.20187	0.109483	0.331674	0.100572	0.173407	0.0829936	FALSE	FALSE	FALSE	FALSE	FALSE	FALSE	NA	NA	NA	NA	NA	NA	NA	NA	NA	NA	NA	NA	NA	NA	NA	NA	0.0495148	-0.0352903	0.0747595	-0.088984	NA	0.0495148	-0.0352903	0.0747595	-0.088984
Q8K4Z5	3	0.267518	0.21996	0.233951	0.267518	0.0932046	0.0967024	0.0886646	FALSE	FALSE	FALSE	FALSE	FALSE	FALSE	-0.0393626	0.000532773	0.0219631	0.0168668	0.0512818	-0.0224585	-0.0375869	0.00876368	-0.0526113	0.092156	0.00762404	-0.0471687	-0.149233	0.00132548	0.168461	-0.0205534	0.0553127	-0.0147006	0.0370717	-0.0776838	NA	-0.0269225	0.011371	0.0395066	-0.0239551
Q8R050	3	0.263307	0.111551	0.151624	0.263307	0.228314	0.140916	0.104289	FALSE	FALSE	FALSE	FALSE	FALSE	FALSE	0.046738	-0.123353	0.00319793	0.0734175	NA	NA	NA	NA	NA	NA	NA	NA	-0.0177479	0.0267093	0.045501	-0.0544624	NA	NA	NA	NA	NA	0.014495	-0.048322	0.0243495	0.00947751
Q8R081	3	0.387562	0.157328	0.207261	0.387562	0.0881448	0.0864876	0.0732172	FALSE	FALSE	FALSE	FALSE	FALSE	FALSE	-0.0112561	-0.0199428	-0.00752152	0.0387205	0.0755452	-0.0565457	-0.0169674	-0.00203214	-0.0961109	0.00680111	0.0536177	0.0303525	-0.0630861	0.0614453	0.122965	-0.121324	0.0117902	-0.00921015	0.0240366	-0.0286641	NA	-0.0166235	-0.00349045	0.0352261	-0.0165895
Q8R1U1	3	0.534401	0.0999983	0.149607	0.534401	0.0837395	0.0739691	0.0582846	FALSE	FALSE	FALSE	FALSE	FALSE	FALSE	NA	NA	NA	NA	NA	NA	NA	NA	NA	NA	NA	NA	NA	NA	NA	NA	-0.0236372	-0.0505687	0.102809	-0.0286027	NA	-0.0236372	-0.0505687	0.102809	-0.0286027
Q8R1X6	3	0.271192	0.108557	0.165637	0.271192	0.22507	0.127754	0.101792	FALSE	FALSE	FALSE	FALSE	FALSE	FALSE	NA	NA	NA	NA	-0.0067869	-0.133473	0.113905	0.0263554	0.0486815	-0.118794	0.0314011	0.0387116	NA	NA	NA	NA	NA	NA	NA	NA	NA	0.0209473	-0.126134	0.072653	0.0325335
Q8VDP4	3	0.403728	0.103252	0.208273	0.403728	0.122935	0.0870217	0.0747902	FALSE	FALSE	FALSE	FALSE	FALSE	FALSE	0.00829277	-0.0142351	-0.0294113	0.0353536	-0.0320803	-0.088616	0.0483784	0.0723179	-0.0177381	-0.032451	0.00972973	0.0404594	-0.041952	0.00472657	0.104356	-0.0671304	0.0198944	-0.0231857	0.0812043	-0.077913	NA	-0.0127167	-0.0307522	0.0428514	0.000617485
Q8VE37	3	0.446003	0.133485	0.113638	0.446003	0.104841	0.128683	0.0733494	FALSE	FALSE	FALSE	FALSE	FALSE	FALSE	NA	NA	NA	NA	NA	NA	NA	NA	NA	NA	NA	NA	0.092431	-0.172052	0.223202	-0.143581	NA	NA	NA	NA	NA	0.092431	-0.172052	0.223202	-0.143581
Q8VE97	3	0.30805	0.222014	0.198944	0.30805	0.0897415	0.0982939	0.0829571	FALSE	TRUE	FALSE	FALSE	FALSE	TRUE	-0.0635506	-0.0229348	0.0568487	0.0296367	0.0182495	-0.0532861	0.09474	-0.0597034	-0.0826611	0.0461556	0.0324018	0.00410366	-0.102285	0.053037	0.158206	-0.108958	0.0106044	0.0527345	0.0927581	-0.156097	NA	-0.0439285	0.0151412	0.0869909	-0.0582036
Q8VEK3	3	0.354968	0.23611	0.141004	0.354968	0.0839283	0.108219	0.0757697	FALSE	FALSE	FALSE	FALSE	FALSE	FALSE	-0.0356079	-0.0151984	0.034941	0.0158654	0.101341	-0.0829583	0.0343854	-0.052768	-0.0686171	0.0398036	0.0157823	0.0130312	-0.084487	0.0752306	0.114409	-0.105153	0.0455719	-0.0077779	0.0651682	-0.102962	NA	-0.00835985	0.00181992	0.0529373	-0.0463973
Q8VIJ6	3	0.281754	0.24649	0.106757	0.281754	0.0959263	0.183809	0.0852633	FALSE	FALSE	FALSE	FALSE	FALSE	FALSE	0.0138294	0.00130023	-0.0251616	0.010032	0.171294	-0.0774711	-0.0204614	-0.0733613	-0.00293123	0.00923548	-0.00770739	0.00140314	-0.103783	0.0506027	0.112175	-0.0589945	0.0270852	-0.0206174	0.0874192	-0.093887	NA	0.0210988	-0.00739003	0.0292528	-0.0429615
Q91V33	3	0.335366	0.143431	0.117582	0.335366	0.134865	0.178725	0.090031	FALSE	FALSE	FALSE	FALSE	FALSE	FALSE	NA	NA	NA	NA	0.0828662	-0.0834226	0.0412461	-0.0406897	NA	NA	NA	NA	NA	NA	NA	NA	-0.000339965	-0.0240682	0.050054	-0.0256458	NA	0.0412631	-0.0537454	0.04565	-0.0331678
Q91YT8	3	0.30701	0.2643	0.11288	0.30701	0.088441	0.147257	0.0801121	FALSE	FALSE	FALSE	FALSE	FALSE	TRUE	NA	NA	NA	NA	NA	NA	NA	NA	NA	NA	NA	NA	0.0181671	-0.015665	0.0804696	-0.0829717	0.0237972	0.00562405	0.0451367	-0.074558	NA	0.0209821	-0.00502045	0.0628031	-0.0787648
Q922F4	3	0.405502	0.126621	0.122875	0.405502	0.126521	0.137669	0.0808112	FALSE	FALSE	FALSE	FALSE	FALSE	FALSE	NA	NA	NA	NA	NA	NA	NA	NA	0.0876679	-0.180916	0.177262	-0.0840142	NA	NA	NA	NA	NA	NA	NA	NA	NA	0.0876679	-0.180916	0.177262	-0.0840142
Q922P9	3	0.296897	0.110499	0.163209	0.296897	0.204099	0.127349	0.0979469	FALSE	FALSE	FALSE	FALSE	FALSE	FALSE	-0.0187982	-0.0565178	0.0199286	0.0553875	0.0636331	0.0343996	-0.0766709	-0.0213618	0.086738	-0.00553513	-0.00249672	-0.0787061	-0.0110087	-0.0569996	0.0329452	0.0350631	-0.099307	-0.0355981	0.103894	0.0310111	NA	0.00425144	-0.0240502	0.01552	0.00427876
Q99020	3	0.471933	0.149718	0.148205	0.471933	0.0794378	0.0859792	0.0647268	FALSE	FALSE	FALSE	FALSE	FALSE	FALSE	0.0438432	-0.0299628	0.042776	-0.0566564	0.105164	-0.139179	0.146051	-0.112035	-0.0620758	0.107169	-0.0105889	-0.0345044	-0.148497	0.0261048	0.231418	-0.109025	-0.0386868	-0.0401036	0.00334494	0.0754455	NA	-0.0200506	-0.0151944	0.0826	-0.047355
Q99K48	3	0.286841	0.213561	0.106262	0.286841	0.10358	0.202156	0.0876008	FALSE	FALSE	FALSE	FALSE	FALSE	FALSE	-0.0264037	0.102007	-0.0393934	-0.0362095	0.143816	-0.0483176	-0.0144526	-0.0810457	NA	NA	NA	NA	NA	NA	NA	NA	0.0581965	-0.147357	0.241893	-0.152732	NA	0.0585362	-0.0312227	0.0626823	-0.0899958
Q99L45	3	0.26272	0.102124	0.239565	0.26272	0.199079	0.0999248	0.0965871	FALSE	FALSE	FALSE	FALSE	FALSE	FALSE	-0.0803746	0.0199341	0.0100039	0.0504366	0.0509651	-0.0283556	-0.0819142	0.0593047	0.0261817	-0.151085	0.0974885	0.0274148	-0.0433359	-0.0413517	0.126482	-0.0417949	-0.0235426	-0.019367	0.0335554	0.00935414	NA	-0.0140213	-0.044045	0.0371232	0.0209431
Q99M51	3	0.474284	0.106899	0.187579	0.474284	0.0909163	0.0764093	0.063912	FALSE	FALSE	FALSE	FALSE	FALSE	FALSE	NA	NA	NA	NA	NA	NA	NA	NA	NA	NA	NA	NA	NA	NA	NA	NA	-0.0213867	-0.0273396	0.0623459	-0.0136196	NA	-0.0213867	-0.0273396	0.0623459	-0.0136196
Q99MS7	3	0.294285	0.257968	0.109361	0.294285	0.0918019	0.16405	0.0825344	FALSE	FALSE	FALSE	FALSE	FALSE	FALSE	NA	NA	NA	NA	NA	NA	NA	NA	NA	NA	NA	NA	0.0533019	-0.0158901	0.103847	-0.141259	NA	NA	NA	NA	NA	0.0533019	-0.0158901	0.103847	-0.141259
Q99N27	3	0.319495	0.268433	0.120199	0.319495	0.0850829	0.128928	0.0778623	FALSE	FALSE	FALSE	FALSE	FALSE	FALSE	NA	NA	NA	NA	NA	NA	NA	NA	NA	NA	NA	NA	NA	NA	NA	NA	0.0067861	0.000386647	0.0579326	-0.0651053	NA	0.0067861	0.000386647	0.0579326	-0.0651053
Q9CQA1	3	0.423972	0.157968	0.177019	0.423972	0.0842381	0.0870305	0.0697721	FALSE	FALSE	FALSE	FALSE	FALSE	FALSE	NA	NA	NA	NA	NA	NA	NA	NA	NA	NA	NA	NA	0.0180393	-0.0337866	0.14943	-0.133682	-0.0771491	0.0144316	0.0149885	0.047729	NA	-0.0295549	-0.00967752	0.082209	-0.0429766
Q9CQI7	3	0.550291	0.118924	0.123483	0.550291	0.0732285	0.077815	0.0562594	FALSE	FALSE	FALSE	FALSE	FALSE	TRUE	0.0238969	-0.0543952	0.0233641	0.00713416	0.0816887	-0.0740179	0.0750163	-0.082687	-0.0883166	0.0349722	0.0307013	0.0226431	-0.0454079	0.0102208	0.157374	-0.122187	-0.0339632	-0.0641709	0.153322	-0.0551882	NA	-0.0124204	-0.0294782	0.0879557	-0.0460571
Q9CQM5	3	0.247712	0.113844	0.141371	0.247712	0.234129	0.155173	0.107772	FALSE	FALSE	FALSE	FALSE	FALSE	FALSE	0.0627123	-0.0485675	0.00821396	-0.0223588	0.0509581	-0.0759221	0.0519843	-0.0270203	-0.0301508	0.0444765	-0.00292262	-0.0114031	0.101409	-0.138605	0.039985	-0.002789	0.0419453	-0.324576	0.132014	0.150616	NA	0.0453747	-0.108639	0.045855	0.017409
Q9CQQ8	3	0.442552	0.163603	0.154925	0.442552	0.0814962	0.0895068	0.0679174	FALSE	FALSE	FALSE	FALSE	FALSE	FALSE	NA	NA	NA	NA	NA	NA	NA	NA	NA	NA	NA	NA	NA	NA	NA	NA	-0.0138098	-0.00666456	0.0516637	-0.0311893	NA	-0.0138098	-0.00666456	0.0516637	-0.0311893
Q9CQR6	3	0.253243	0.104286	0.185043	0.253243	0.237753	0.116821	0.102853	FALSE	FALSE	FALSE	FALSE	FALSE	FALSE	0.0651131	-0.0517308	-0.0502447	0.0368624	-0.00181691	-0.00814855	0.00536542	0.00460004	-0.0559392	-0.0997553	0.0968678	0.0588267	-0.0189349	-0.0392141	0.0703434	-0.0121944	0.0155101	-0.0610347	0.0318553	0.0136693	NA	0.000786445	-0.0519767	0.0308374	0.0203528
Q9CSU0	3	0.550758	0.097379	0.124035	0.550758	0.0881072	0.0812147	0.0585061	FALSE	FALSE	FALSE	FALSE	FALSE	FALSE	NA	NA	NA	NA	0.020071	-0.0151879	0.0210193	-0.0259024	NA	NA	NA	NA	0.0363368	-0.0630334	0.13833	-0.111634	-0.0685457	-0.201103	0.265844	0.00380431	NA	-0.00404596	-0.093108	0.141731	-0.0445773
Q9CT10	3	0.407606	0.147382	0.113027	0.407606	0.107982	0.14611	0.0778922	FALSE	FALSE	FALSE	FALSE	FALSE	FALSE	0.105364	-0.0756148	0.0533826	-0.0831319	0.0477118	-0.0429521	0.0581247	-0.0628844	NA	NA	NA	NA	-0.116363	-0.0428999	0.117925	0.0413374	0.136688	-0.0853258	0.0922692	-0.143632	NA	0.0433503	-0.0616981	0.0804255	-0.0620777
Q9CW03	3	0.255417	0.165809	0.105634	0.255417	0.128167	0.248648	0.0963247	FALSE	FALSE	FALSE	FALSE	FALSE	FALSE	0.0331139	-0.0644494	0.0359591	-0.00462355	0.0904343	-0.0736746	0.0145996	-0.0313594	0.0408656	0.033503	-0.043601	-0.0307677	-0.0634932	0.0472777	0.0140422	0.00217319	0.00974597	-0.025751	0.0430166	-0.0270116	NA	0.0221333	-0.0166188	0.0128033	-0.0183178
Q9CWK8	3	0.400639	0.156861	0.111744	0.400639	0.104233	0.148703	0.0778209	FALSE	FALSE	FALSE	FALSE	FALSE	FALSE	0.0260929	0.0799134	-0.107192	0.00118567	0.043113	0.0149884	-0.0573415	-0.000759896	0.0510411	-0.162982	0.0581085	0.0538322	-0.0702145	0.00721334	0.105187	-0.0421857	0.0123174	-0.0184415	0.117274	-0.11115	NA	0.01247	-0.0158616	0.0232072	-0.0198155
Q9CX00	3	0.327977	0.190214	0.109259	0.327977	0.10543	0.182424	0.0846969	FALSE	FALSE	FALSE	FALSE	FALSE	FALSE	0.0460026	-0.0520146	0.0733073	-0.0672954	0.106576	-0.0351998	-0.0147716	-0.0566045	-0.0140412	-0.0135588	-0.0254096	0.0530097	-0.0816895	-0.00989842	0.0448094	0.0467785	0.0303433	0.0432685	0.0351421	-0.108754	NA	0.0174382	-0.0134806	0.0226155	-0.0265731
Q9CX86	3	0.333694	0.257945	0.132313	0.333694	0.0839042	0.115267	0.0768774	FALSE	FALSE	FALSE	FALSE	FALSE	TRUE	-0.00181054	-0.0751201	0.119997	-0.0430668	0.114992	-0.170643	0.101195	-0.0455437	-0.0941535	0.179825	0.0730392	-0.158711	-0.144031	0.154153	0.29957	-0.309693	0.0707005	-0.0470022	0.151338	-0.175037	NA	-0.0108604	0.00824248	0.149028	-0.14641
Q9CY50	3	0.390762	0.134346	0.23151	0.390762	0.0907526	0.0812843	0.0713452	FALSE	TRUE	FALSE	TRUE	FALSE	TRUE	-0.133344	0.050459	0.111096	-0.0282112	-0.0599754	-0.0260921	0.0785525	0.00751508	-0.0564683	0.0213886	0.116965	-0.0818851	-0.0272221	-0.0851797	0.335574	-0.223172	-0.0798436	-0.0987723	0.0824508	0.0961652	NA	-0.0713707	-0.0276393	0.144928	-0.0459176
Q9CZY3	3	0.548684	0.100894	0.141603	0.548684	0.0794987	0.0728057	0.0565152	FALSE	FALSE	FALSE	FALSE	FALSE	FALSE	0.00642788	-0.0356057	0.0259546	0.00322326	NA	NA	NA	NA	-0.0349351	-0.00254081	0.0221063	0.0153696	NA	NA	NA	NA	0.000721917	-0.0203293	0.0798282	-0.0602208	NA	-0.00926178	-0.019492	0.0426297	-0.013876
Q9D0R8	3	0.436122	0.140437	0.187938	0.436122	0.0850214	0.0825019	0.0679803	FALSE	FALSE	FALSE	FALSE	FALSE	FALSE	NA	NA	NA	NA	NA	NA	NA	NA	NA	NA	NA	NA	-0.0491462	-0.0230496	0.126251	-0.0540549	NA	NA	NA	NA	NA	-0.0491462	-0.0230496	0.126251	-0.0540549
Q9D1Q6	3	0.525336	0.117107	0.108778	0.525336	0.0874737	0.0992612	0.0620449	FALSE	FALSE	FALSE	FALSE	FALSE	FALSE	-0.047662	0.0435207	-0.0206989	0.0248401	0.142249	-0.163314	0.0173778	0.00368702	0.0530714	-0.0167579	0.0958924	-0.132206	0.0040812	-0.0599062	0.0848153	-0.0289903	-0.108916	0.0551771	0.0473329	0.00640583	NA	0.00856481	-0.0282561	0.0449439	-0.0252526
Q9D287	3	0.559392	0.0960888	0.131236	0.559392	0.0823491	0.0746741	0.0562599	FALSE	FALSE	FALSE	FALSE	FALSE	FALSE	NA	NA	NA	NA	NA	NA	NA	NA	NA	NA	NA	NA	-0.0839533	-0.0148361	0.191164	-0.0923752	0.0458995	-0.142146	0.0891969	0.00704987	NA	-0.0190269	-0.0784912	0.140181	-0.0426626
Q9D855	3	0.423044	0.117726	0.220982	0.423044	0.0921083	0.0781569	0.0679827	FALSE	FALSE	FALSE	FALSE	FALSE	FALSE	NA	NA	NA	NA	NA	NA	NA	NA	NA	NA	NA	NA	NA	NA	NA	NA	-0.0346028	-0.0252905	0.0783433	-0.01845	NA	-0.0346028	-0.0252905	0.0783433	-0.01845
Q9D883	3	0.286054	0.282766	0.155978	0.286054	0.0852446	0.107907	0.0820496	FALSE	FALSE	FALSE	FALSE	FALSE	FALSE	-0.0306237	0.0459297	-0.0327112	0.0174052	NA	NA	NA	NA	-0.00725439	0.0474966	0.0196033	-0.0598455	-0.0247903	-0.0445861	0.204201	-0.134824	NA	NA	NA	NA	NA	-0.0208895	0.0162801	0.0636977	-0.0590883
Q9D8C4	3	0.263753	0.171572	0.105813	0.263753	0.123528	0.240748	0.0945864	FALSE	FALSE	FALSE	FALSE	FALSE	FALSE	NA	NA	NA	NA	NA	NA	NA	NA	NA	NA	NA	NA	0.143625	-0.104881	0.0930844	-0.131829	NA	NA	NA	NA	NA	0.143625	-0.104881	0.0930844	-0.131829
Q9DBH5	3	0.470833	0.14398	0.156414	0.470833	0.0802375	0.0837886	0.0647464	FALSE	FALSE	FALSE	FALSE	FALSE	FALSE	-0.0241617	-0.032041	0.0632072	-0.00700453	0.0673979	0.0123603	0.0382922	-0.11805	-0.0193596	0.0240759	-0.0322648	0.0275485	-0.0925594	-0.0556823	0.2545	-0.106258	-0.0286474	-0.0150454	0.0204345	0.0232583	NA	-0.0194661	-0.0132665	0.0688338	-0.0361012
Q9EPE9	3	0.431116	0.144531	0.112004	0.431116	0.10237	0.135524	0.0744543	FALSE	FALSE	FALSE	FALSE	FALSE	FALSE	NA	NA	NA	NA	0.0183907	-0.028659	0.0408089	-0.0305407	NA	NA	NA	NA	NA	NA	NA	NA	NA	NA	NA	NA	NA	0.0183907	-0.028659	0.0408089	-0.0305407
Q9EQV6	3	0.27452	0.27088	0.107301	0.27452	0.0917103	0.171718	0.0838705	FALSE	FALSE	FALSE	FALSE	FALSE	FALSE	NA	NA	NA	NA	NA	NA	NA	NA	NA	NA	NA	NA	0.105638	-0.0203268	0.178682	-0.263994	NA	NA	NA	NA	NA	0.105638	-0.0203268	0.178682	-0.263994
Q9ES54	3	0.337633	0.197187	0.109716	0.337633	0.101067	0.171751	0.0826467	FALSE	FALSE	FALSE	FALSE	FALSE	FALSE	NA	NA	NA	NA	0.0647103	-0.048976	0.0988047	-0.114539	NA	NA	NA	NA	NA	NA	NA	NA	NA	NA	NA	NA	NA	0.0647103	-0.048976	0.0988047	-0.114539
Q9ESH6	3	0.41256	0.187755	0.113885	0.41256	0.0876166	0.125789	0.0723947	FALSE	FALSE	FALSE	FALSE	FALSE	FALSE	-0.042782	-0.123973	0.163789	0.00296609	0.0634137	-0.00194536	0.0874641	-0.148932	0.0519754	0.0884011	-0.130336	-0.0100406	0.0351791	-0.142558	0.124555	-0.0171764	-0.0206525	0.0674104	0.118712	-0.16547	NA	0.0174267	-0.022533	0.072837	-0.0677307
Q9JHS3	3	0.258555	0.198673	0.103317	0.258555	0.110683	0.236893	0.0918794	FALSE	FALSE	FALSE	FALSE	FALSE	FALSE	NA	NA	NA	NA	NA	NA	NA	NA	NA	NA	NA	NA	0.25097	-0.135357	0.183561	-0.299174	NA	NA	NA	NA	NA	0.25097	-0.135357	0.183561	-0.299174
Q9JIA7	3	0.301485	0.198328	0.10752	0.301485	0.106654	0.198726	0.0872873	FALSE	FALSE	FALSE	FALSE	FALSE	FALSE	NA	NA	NA	NA	NA	NA	NA	NA	NA	NA	NA	NA	0.0675798	-0.0442312	0.0734762	-0.0968248	NA	NA	NA	NA	NA	0.0675798	-0.0442312	0.0734762	-0.0968248
Q9JII5	3	0.309185	0.132948	0.124049	0.309185	0.15911	0.178526	0.096182	FALSE	FALSE	FALSE	FALSE	FALSE	FALSE	NA	NA	NA	NA	0.0393133	-0.142786	0.13432	-0.0308467	NA	NA	NA	NA	NA	NA	NA	NA	0.118265	-0.0950517	0.0217085	-0.0449218	NA	0.0787892	-0.118919	0.0780142	-0.0378843
Q9JIL3	3	0.398412	0.207063	0.120857	0.398412	0.0842803	0.11702	0.0723689	FALSE	FALSE	FALSE	FALSE	FALSE	TRUE	0.0312559	-0.00603755	0.00748777	-0.0327061	0.108532	-0.0934501	0.163811	-0.178893	NA	NA	NA	NA	-0.124922	0.0889969	0.162874	-0.126949	0.0218038	-0.0598748	0.101459	-0.0633876	NA	0.00916751	-0.0175914	0.108908	-0.100484
Q9JKR6	3	0.542797	0.126538	0.111171	0.542797	0.0749563	0.0868015	0.0577361	FALSE	FALSE	FALSE	FALSE	FALSE	FALSE	NA	NA	NA	NA	NA	NA	NA	NA	0.000763965	-0.0570869	0.149531	-0.0932086	NA	NA	NA	NA	NA	NA	NA	NA	NA	0.000763965	-0.0570869	0.149531	-0.0932086
Q9JMK0	3	0.387943	0.212387	0.119154	0.387943	0.0853208	0.121718	0.0734775	FALSE	FALSE	FALSE	FALSE	FALSE	FALSE	0.0500754	-0.0214034	-0.00037624	-0.0282958	-0.134207	-0.0469196	0.117635	0.0634922	0.0458402	0.0691503	0.0668988	-0.181889	0.0738169	-0.0469375	0.0908984	-0.117778	NA	NA	NA	NA	NA	0.00888131	-0.0115276	0.0687639	-0.0661177
Q9QXT0	3	0.433652	0.143323	0.186559	0.433652	0.0849014	0.0832285	0.0683363	FALSE	FALSE	FALSE	FALSE	FALSE	FALSE	NA	NA	NA	NA	NA	NA	NA	NA	NA	NA	NA	NA	-0.0936281	-0.0411607	0.242221	-0.107432	NA	NA	NA	NA	NA	-0.0936281	-0.0411607	0.242221	-0.107432
Q9R085	3	0.541575	0.127039	0.116581	0.541575	0.0739308	0.0833774	0.0574964	FALSE	FALSE	FALSE	FALSE	FALSE	FALSE	-0.0015567	-0.043954	0.0461174	-0.000606677	-0.00761947	-0.00327667	0.0942081	-0.083312	NA	NA	NA	NA	NA	NA	NA	NA	NA	NA	NA	NA	NA	-0.00458809	-0.0236153	0.0701628	-0.0419593
Q9WU28	3	0.365904	0.104278	0.21024	0.365904	0.143886	0.0941832	0.0815087	FALSE	FALSE	FALSE	FALSE	FALSE	FALSE	NA	NA	NA	NA	NA	NA	NA	NA	0.047985	-0.134302	0.0696193	0.0166976	-0.0960613	0.00965981	0.138393	-0.0519913	-0.0274546	-0.133424	0.0885269	0.0723521	NA	-0.025177	-0.0860221	0.0988463	0.0123528
Q9WV55	3	0.316669	0.262408	0.148567	0.316669	0.0846813	0.108579	0.0790958	FALSE	TRUE	FALSE	FALSE	FALSE	TRUE	-0.0223768	-0.01109	0.150496	-0.117029	0.0745383	0.0372177	0.00564906	-0.117405	-0.0284173	-0.00203554	0.087425	-0.0569722	-0.0646313	0.0625724	0.0773974	-0.0753384	-0.071911	-0.0172272	0.149763	-0.0606244	NA	-0.0225596	0.0138875	0.094146	-0.0854739
Q9WVA3	3	0.298242	0.262513	0.110611	0.298242	0.090235	0.156867	0.0815316	FALSE	FALSE	FALSE	FALSE	FALSE	FALSE	-0.0181491	0.0498781	-0.00993842	-0.0217907	0.137157	-0.114722	0.0285926	-0.0510285	NA	NA	NA	NA	-0.0883344	0.0763228	0.137604	-0.125592	0.0547395	-0.0340456	0.0393096	-0.0600034	NA	0.0213534	-0.00564155	0.0488919	-0.0646037
Q9WVL2	3	0.28337	0.115195	0.146542	0.28337	0.20774	0.145685	0.101468	FALSE	FALSE	FALSE	FALSE	FALSE	FALSE	NA	NA	NA	NA	NA	NA	NA	NA	0.0417405	-0.11857	0.0654044	0.011425	NA	NA	NA	NA	NA	NA	NA	NA	NA	0.0417405	-0.11857	0.0654044	0.011425
Q9Z0H4	3	0.338697	0.103852	0.271785	0.338697	0.124659	0.0832457	0.0777621	FALSE	FALSE	FALSE	FALSE	FALSE	FALSE	-0.108395	-0.0520006	0.0286827	0.131712	0.117354	-0.16414	0.0315455	0.0152411	-0.051042	-0.0303348	0.112622	-0.0312451	-0.0732533	0.0408357	0.102275	-0.0698569	-0.047842	-0.00708853	0.0658378	-0.0109073	NA	-0.0326356	-0.0425457	0.0681925	0.00698882
Q9Z183	3	0.313469	0.121627	0.136594	0.313469	0.177827	0.15384	0.0966423	FALSE	FALSE	FALSE	FALSE	FALSE	FALSE	0.418061	-0.522394	0.303385	-0.199052	0.107444	-0.58724	0.234129	0.245667	NA	NA	NA	NA	-0.141349	0.261034	0.000792067	-0.120478	NA	NA	NA	NA	NA	0.128052	-0.282867	0.179435	-0.0246209
Q9Z1F9	3	0.304888	0.103112	0.25026	0.304888	0.160806	0.0933509	0.0875829	FALSE	FALSE	FALSE	FALSE	FALSE	FALSE	-0.0315295	-0.0672839	0.0384764	0.060337	NA	NA	NA	NA	-0.054922	-0.0721103	0.0825139	0.0445184	NA	NA	NA	NA	0.00239241	-0.0531768	0.0903625	-0.0395782	NA	-0.0280197	-0.0641903	0.0704509	0.0217591
Q9Z1N5	3	0.412409	0.132026	0.216241	0.412409	0.0890846	0.0807189	0.0695206	FALSE	FALSE	FALSE	FALSE	FALSE	FALSE	0.0353588	-0.103919	0.0677755	0.000784529	0.0273258	-0.0696288	0.0987763	-0.0564733	-0.0518826	0.101989	-0.0231424	-0.0269637	-0.151446	0.0762198	0.14197	-0.0667446	-0.00088108	-0.0713242	0.0259311	0.0461763	NA	-0.0283049	-0.0133327	0.0622621	-0.0206442
Q9Z204	3	0.322768	0.229346	0.179075	0.322768	0.0876607	0.100462	0.0806878	FALSE	FALSE	FALSE	FALSE	FALSE	TRUE	-0.0052415	-0.0291897	0.0890789	-0.0546477	0.122109	-0.0733126	0.0722886	-0.121085	-0.1308	0.107591	0.0252352	-0.0020271	-0.126398	0.101816	0.104306	-0.0797233	-0.0230776	-0.0500762	0.105894	-0.0327402	NA	-0.0326816	0.0113657	0.0793605	-0.0580447
Q9Z277	3	0.409576	0.186465	0.113098	0.409576	0.0888567	0.128982	0.0730236	FALSE	FALSE	FALSE	FALSE	FALSE	FALSE	NA	NA	NA	NA	NA	NA	NA	NA	NA	NA	NA	NA	NA	NA	NA	NA	0.033963	-0.0414228	0.123322	-0.115862	NA	0.033963	-0.0414228	0.123322	-0.115862
Q9Z2F5	3	0.311357	0.150226	0.282081	0.311357	0.0939261	0.08389	0.0785204	FALSE	FALSE	FALSE	FALSE	FALSE	FALSE	NA	NA	NA	NA	NA	NA	NA	NA	-0.10134	0.0512662	0.0832619	-0.0331886	NA	NA	NA	NA	0.0382459	-0.0544748	0.0144336	0.00179529	NA	-0.0315468	-0.00160434	0.0488478	-0.0156966
Q9Z2Q1	3	0.313135	0.134248	0.123097	0.313135	0.155367	0.178859	0.0952945	FALSE	FALSE	FALSE	FALSE	FALSE	FALSE	0.0465905	-0.0277376	-0.0692785	0.0504256	0.0264041	-0.0263499	-0.056585	0.0565308	0.0595815	-0.00713254	-0.00791534	-0.0445336	-0.0730659	0.0319652	0.132275	-0.091174	-0.0119017	-0.0408704	0.0492923	0.00391473	NA	0.00952172	-0.014025	0.0095576	-0.00496728
Q9Z2U0	3	0.41965	0.141052	0.113793	0.41965	0.108466	0.140296	0.0767435	FALSE	FALSE	FALSE	FALSE	FALSE	FALSE	NA	NA	NA	NA	0.087396	-0.0713602	0.0629021	-0.0789379	-0.0437793	0.00245351	0.0240559	0.0172699	NA	NA	NA	NA	NA	NA	NA	NA	NA	0.0218084	-0.0344533	0.043479	-0.030834
A0JPJ7	4	0.345479	0.0856559	0.214332	0.124789	0.345479	0.0902965	0.139448	FALSE	FALSE	FALSE	FALSE	FALSE	FALSE	-0.0728836	0.0421083	0.0170589	0.0137164	0.0236227	0.00471436	-0.0315566	0.00321949	-0.000608138	-0.0728517	0.0262744	0.0471854	0.0137199	-0.0607868	0.0402546	0.00681223	-0.0555219	-0.0177584	-0.0482004	0.121481	NA	-0.0183342	-0.0209148	0.000766206	0.0384828
A7E3N2	4	0.352059	0.0835629	0.0933146	0.0872286	0.352059	0.137576	0.246259	FALSE	FALSE	FALSE	FALSE	FALSE	TRUE	0.018242	-0.05873	0.0179354	0.0225526	0.0577988	0.0164242	-0.0442827	-0.0299404	0.0210592	-0.0870527	-0.0407689	0.106762	-0.0122526	-0.0425477	-0.105525	0.160325	0.0589489	0.0529913	-0.119707	0.00776668	NA	0.0287593	-0.023783	-0.0584695	0.0534932
B2RYG7	4	0.491075	0.0721502	0.118376	0.111491	0.491075	0.0955126	0.111394	FALSE	FALSE	FALSE	FALSE	FALSE	FALSE	-0.0198764	-0.038382	-0.0124852	0.0707435	-0.091766	0.0131445	0.0282226	0.050399	0.0424322	-0.0390624	-0.00887885	0.00550896	0.00968066	-0.0634831	0.0141357	0.0396668	0.0752931	-0.00312686	-0.0301388	-0.0420275	NA	0.00315272	-0.026182	-0.0018289	0.0248582
B4F777	4	0.353627	0.0824352	0.132637	0.0911525	0.353627	0.0978442	0.242304	FALSE	FALSE	TRUE	FALSE	TRUE	TRUE	-0.0192371	-0.0213127	-0.143823	0.184373	0.0168301	-0.032031	-0.160169	0.17537	0.00253347	-0.0334604	0.00321742	0.0277095	-0.0339238	0.0169101	-0.15466	0.171674	-0.146412	-0.0720018	0.00438822	0.214026	NA	-0.036042	-0.0283792	-0.0902094	0.154631
D3ZW55	4	0.365032	0.0838411	0.200688	0.122337	0.365032	0.0901566	0.137945	FALSE	FALSE	FALSE	FALSE	FALSE	FALSE	-0.0200019	0.0801512	-0.107901	0.0477517	-0.0241553	-0.0628686	0.0226206	0.0644033	0.0417704	-0.0754263	-0.0110621	0.044718	-0.072706	0.0372431	0.0765376	-0.0410746	0.0229272	-0.0487504	0.0197137	0.00610953	NA	-0.0104331	-0.0139302	-1.82e-05	0.0243816
E9Q8I9	4	0.387203	0.0865023	0.0939062	0.100922	0.387203	0.16024	0.171227	FALSE	FALSE	FALSE	FALSE	FALSE	FALSE	0.0669943	-0.00063902	-0.0804013	0.014046	0.0473863	-0.0642842	0.00826558	0.00863225	NA	NA	NA	NA	0.0384864	-0.00516315	-0.0368265	0.0035032	-0.0480158	-0.0374701	0.00581736	0.0796686	NA	0.0262128	-0.0268891	-0.0257862	0.0264625
O08730	4	0.378385	0.09209	0.117455	0.145655	0.378385	0.144165	0.122251	TRUE	FALSE	FALSE	FALSE	TRUE	FALSE	0.115767	-0.128398	-0.11544	0.128071	0.177886	-0.179713	-0.029004	0.0308311	0.179475	-0.0461754	0.0154931	-0.148793	0.0108573	-0.198542	0.0464269	0.141258	-0.0738349	-0.279823	0.0551865	0.298471	NA	0.08203	-0.16653	-0.00546752	0.0899676
O09110	4	0.396568	0.0789371	0.133093	0.0917991	0.396568	0.0941522	0.205452	FALSE	FALSE	FALSE	FALSE	FALSE	FALSE	0.112574	0.02925	-0.0699271	-0.0718969	-0.130462	0.0432866	-0.0479969	0.135172	NA	NA	NA	NA	0.0211901	-0.0117791	-0.0163447	0.00693372	-0.0370383	-0.103968	0.0594814	0.081525	NA	-0.008434	-0.0108027	-0.0186968	0.0379335
O09159	4	0.409099	0.0786059	0.145385	0.0965245	0.409099	0.091095	0.179291	FALSE	FALSE	FALSE	FALSE	FALSE	FALSE	-0.0732818	-0.110945	0.0770496	0.107177	0.0440728	0.0741821	-0.115393	-0.00286232	NA	NA	NA	NA	NA	NA	NA	NA	NA	NA	NA	NA	NA	-0.0146045	-0.0183814	-0.0191714	0.0521574
O09175	4	0.294491	0.0921039	0.173265	0.101879	0.294491	0.0975191	0.240742	FALSE	FALSE	FALSE	FALSE	FALSE	TRUE	0.000846488	-0.00633373	-0.0682609	0.0737481	-0.115548	0.00975508	0.0221086	0.0836844	0.029857	-0.00700467	-0.0062891	-0.0165633	0.0190912	-0.0198223	-0.0677248	0.0684558	-0.078674	0.00422153	-0.017726	0.0921784	NA	-0.0288855	-0.00383682	-0.0275784	0.0603007
O35156	4	0.501614	0.0682932	0.124908	0.0945128	0.501614	0.0836428	0.127029	FALSE	FALSE	FALSE	FALSE	FALSE	FALSE	0.0459697	-0.0908754	-0.00876621	0.0536719	NA	NA	NA	NA	NA	NA	NA	NA	0.0713797	-0.0631959	-0.134866	0.126682	-0.137768	0.056251	0.110895	-0.0293784	NA	-0.00680617	-0.0326068	-0.0109123	0.0503252
O35598	4	0.466174	0.0766627	0.11778	0.120651	0.466174	0.105683	0.113049	FALSE	FALSE	FALSE	FALSE	FALSE	FALSE	0.0472049	-0.0385647	-0.019333	0.0106928	0.10588	-0.00917375	-0.0819152	-0.014791	-0.0516893	-0.0610732	0.0549052	0.0578573	-0.0497572	-0.118079	0.0362309	0.131605	NA	NA	NA	NA	NA	0.0129096	-0.0567227	-0.00252804	0.0463411
O35643	4	0.315438	0.103271	0.117406	0.162907	0.315438	0.175609	0.125369	FALSE	FALSE	FALSE	FALSE	FALSE	FALSE	NA	NA	NA	NA	NA	NA	NA	NA	0.138874	-0.125534	0.0627301	-0.0760699	0.100837	-0.196228	-0.0378628	0.133254	0.0288392	-0.0947165	-0.0272924	0.0931698	NA	0.0895166	-0.138826	-0.000808394	0.0501181
O35828	4	0.400348	0.0881582	0.118566	0.140816	0.400348	0.132575	0.119536	FALSE	FALSE	FALSE	FALSE	FALSE	FALSE	-0.0271362	-0.0155663	-0.00794962	0.050652	0.000906074	-0.0406087	-0.0435281	0.0832307	0.0447083	-0.075538	0.038353	-0.00752325	0.038523	-0.0110792	0.0184884	-0.0459322	-0.000276205	0.00702972	-0.00818609	0.00143257	NA	0.011345	-0.0271525	-0.000564478	0.016372
O35987	4	0.25881	0.0977346	0.23725	0.114869	0.25881	0.094118	0.197218	FALSE	FALSE	FALSE	FALSE	FALSE	FALSE	-0.0436973	-0.0310596	-0.0169519	0.0917089	-0.0260815	0.0464633	-0.0220172	0.00163538	-0.0587161	0.00924681	-0.0463012	0.0957705	-0.0777227	0.0354253	0.0256102	0.0166873	0.0473124	-0.0756502	0.00898194	0.0193559	NA	-0.0317811	-0.00311488	-0.0101357	0.0450316
O54824	4	0.268074	0.0931097	0.256317	0.176045	0.268074	0.0944133	0.112041	FALSE	FALSE	FALSE	FALSE	TRUE	FALSE	-0.0572715	-0.0456656	0.0261633	0.0767739	0.0200078	-0.0348989	0.0147029	0.000188221	-0.0674078	0.000554092	0.0427916	0.0240621	-0.0468339	-0.0719027	0.0447688	0.0739678	0.0320303	-0.0693299	-0.00392297	0.0412226	NA	-0.023895	-0.0442486	0.0249007	0.0432429
O54833	4	0.254375	0.110857	0.140806	0.229435	0.254375	0.153899	0.110629	FALSE	FALSE	FALSE	FALSE	FALSE	FALSE	NA	NA	NA	NA	NA	NA	NA	NA	NA	NA	NA	NA	NA	NA	NA	NA	0.0615709	-0.149749	0.0539656	0.0342128	NA	0.0615709	-0.149749	0.0539656	0.0342128
O54879	4	0.476299	0.075921	0.10263	0.110028	0.476299	0.11572	0.119403	FALSE	FALSE	FALSE	FALSE	FALSE	FALSE	0.0123905	-0.0401163	-0.0654258	0.0931516	0.0740331	-0.045902	0.0326203	-0.0607514	NA	NA	NA	NA	-0.0168917	-0.0448862	-0.0392265	0.101004	-0.000385022	-0.0311021	0.0347848	-0.00329771	NA	0.0172867	-0.0405017	-0.0093118	0.0325267
[truncated: 903 more rows]
