# Supplementary material for: Phosphoproteomic Analysis of Rat Neutrophils Shows the Effect of Intestinal Ischemia/Reperfusion and Preconditioning on Kinases and Phosphatases
Source: Int J Mol Sci. 2020 Aug 13;21(16):5799. doi: 10.3390/ijms21165799 (PMC7460855; doi:10.3390/ijms21165799)
Supplement: Supplementary file 1 [file ijms-21-05799-s001.zip › ijms-728703 supplementary 1/suppl_table2.xlsx]

## Sheet: Phosphopeptides statistics S-2
Supplementary table 2. Phosphopeptides mean log ratios.
Phosphopeptides	T2vsT1 mean log-ratio	T3vsT1 mean log-ratio	T4vsT1 mean log-ratio	T3vsT2 mean log-ratio	T4vsT2 mean log-ratio	T4vsT3 mean log-ratio	T2vsT1 p-value (min(limma,rank products)	T3vsT1 p-value (min(limma,rank products)	T4vsT1 p-value (min(limma,rank products)	T3vsT2 p-value (min(limma,rank products)	T4vsT2 p-value (min(limma,rank products)	T4vsT3 p-value (min(limma,rank products)	acc
AAAASAAEAGIATphPGTEDSDDALLK	-0.423479	-0.47607	-0.0439771	-0.0525906	0.379502	0.432093	0.336568	0.163588	0.521417	0.610069	0.464565	0.268878	O35226
AAAEDGEEPKSphEPETK	0.115905	0.0494255	0.216784	-0.0664796	0.100879	0.167358	0.483938	0.423617	0.273097	0.513593	0.642035	0.406796	P43138
AAAEDGEEPKSphEPETKK	0.150975	0.21756	0.241637	0.0665853	0.0906625	0.0240771	0.513535	0.265457	0.304319	0.547239	0.687501	0.663721	P43138
AAAELLQSQGSQAGGSphQTLK	NA	NA	NA	NA	NA	NA	NA	NA	NA	NA	NA	NA	Q9R1T4
AAAELLQSQGSQAGGSphQTLKR	0.121416	-0.275565	0.115062	-0.396981	-0.00635377	0.390627	0.503093	0.308742	0.558366	0.285417	0.779518	0.305282	Q9R1T4
AAAELLQSQGSQAGGSQTphLK	NA	NA	NA	NA	NA	NA	NA	NA	NA	NA	NA	NA	Q9R1T4
AAAELLQSQGSQAGGSQTphLKR	0.109153	-0.0551671	0.111608	-0.16432	0.00245446	0.166775	0.458243	0.480007	0.510585	0.507224	0.780109	0.537467	Q9R1T4
AAASGSphPGK	NA	NA	NA	NA	NA	NA	NA	NA	NA	NA	NA	NA	Q8K3Y6
AADITTphPK	-0.546817	-0.773828	-0.828731	-0.22701	-0.281914	-0.0549034	0.235872	0.0537731	0.0605149	0.460402	0.55131	0.574115	Q812D1
AAEELSphG	-0.39902	-0.0436385	-0.0749678	0.355382	0.324052	-0.0313293	0.337378	0.490203	0.521454	0.312104	0.50226	0.677343	P40615
AAGEGTphLGK	0.100649	0.524015	0.475379	0.423366	0.374731	-0.0486356	0.515105	0.102346	0.0563495	0.223488	0.438694	0.661881	Q66HF9
AAGSphQESLEAlGNAK	NA	NA	NA	NA	NA	NA	NA	NA	NA	NA	NA	NA	A4L9P7
AAGSphQESLEAGNAK	0.135271	0.361281	0.196598	0.22601	0.0613276	-0.164682	0.587889	0.25239	0.493691	0.473911	0.746245	0.495886	A4L9P7
AAISQLRSphPR	-0.293332	-0.264243	-0.727594	0.0290892	-0.434262	-0.463351	0.217304	0.139298	0.00252023	0.608674	0.162462	0.0340333	Q6P9R2
AAISQLRSphPR	-0.165376	-0.183957	-0.336288	-0.0185808	-0.170912	-0.152331	0.39866	0.212891	0.0678515	0.560545	0.469006	0.37413	Q6P9R2
AAKSphPAK	0.519358	0.194056	0.0882341	-0.325302	-0.431124	-0.105822	0.171712	0.333089	0.470424	0.271572	0.352386	0.554338	P43277
AALSphSPR	0.0867616	0.112697	-0.215424	0.0259357	-0.302186	-0.328122	0.52256	0.413479	0.387755	0.596358	0.450641	0.266167	Q7TPD0
AANAASGAGGSSAAAGSRPGDGGSLGSphGAR	NA	NA	NA	NA	NA	NA	NA	NA	NA	NA	NA	NA	Q5XIM5
AANAASGAGGSSAAAGSRPGDGGSphLGSGAR	-0.0253201	0.210739	-0.00839764	0.236059	0.0169225	-0.219137	0.585186	0.246599	0.560127	0.289547	0.730735	0.332145	Q5XIM5
AAPQSphPSVPK	-0.160505	-0.0464486	-0.155412	0.114056	0.00509276	-0.108963	0.406424	0.45348	0.328961	0.441382	0.70662	0.485015	P37199
AAPQSphPSVPK	0.0846837	0.3096	0.173948	0.224916	0.0892643	-0.135652	0.448935	0.0278017	0.206498	0.123335	0.593581	0.328806	P37199
AAPQSPSphVPK	NA	NA	NA	NA	NA	NA	NA	NA	NA	NA	NA	NA	P37199
AARESphLSEINR	-0.4206	-0.181215	-0.197361	0.239385	0.223239	-0.0161461	0.186148	0.329967	0.294687	0.312623	0.516637	0.66138	Q80U16
AASADSphTTEGAPTDGFTVLSTK	-0.11338	-0.229719	-0.00304613	-0.116339	0.110334	0.226673	0.50388	0.165973	0.519973	0.452931	0.605157	0.241199	Q02874
AASADSTphTEGAPTDGFTVLSTK	-0.15786	-0.21332	-0.124999	-0.0554599	0.0328612	0.0883211	0.509102	0.257475	0.482214	0.566802	0.727317	0.576166	Q02874
AASADSTTphEGAPTDGFTVLSTK	NA	NA	NA	NA	NA	NA	NA	NA	NA	NA	NA	NA	Q02874
AASENlSphQDAFR	NA	NA	NA	NA	NA	NA	NA	NA	NA	NA	NA	NA	Q03267
AASENSphQDAFR	NA	NA	NA	NA	NA	NA	NA	NA	NA	NA	NA	NA	Q03267
AASphAAGASPAASPAAPESGTIPK	0.0259794	-0.0472963	-0.0870409	-0.0732757	-0.172195	0.0771213	0.503093	0.472341	0.559781	0.577671	0.597938	0.627668	Q9EQR2
AASphADSTTEGAPTDGFTVLSTK	NA	NA	NA	NA	NA	NA	NA	NA	NA	NA	NA	NA	Q02874
AASphENSQDAFR	NA	NA	NA	NA	NA	NA	NA	NA	NA	NA	NA	NA	Q03267
AASphGEAKPK	-0.0122716	-0.157069	-0.0643	-0.144797	-0.0520285	0.0927689	0.557774	0.310343	0.532758	0.435662	0.681044	0.540549	P43277;P15865
AASphlENSQDAFR	NA	NA	NA	NA	NA	NA	NA	NA	NA	NA	NA	NA	Q03267
AASphKDTISNNR	NA	NA	NA	NA	NA	NA	NA	NA	NA	NA	NA	NA	F1LP64
AASphLTEDR	NA	NA	NA	NA	NA	NA	NA	NA	NA	NA	NA	NA	Q6NZJ6
AASphPPASASDLIEQQQK	NA	NA	NA	NA	NA	NA	NA	NA	NA	NA	NA	NA	Q8C079
AASphPPASASDLIEQQQK	NA	NA	NA	NA	NA	NA	NA	NA	NA	NA	NA	NA	Q8C079
AASphPPASASDLIEQQQK	NA	NA	NA	NA	NA	NA	NA	NA	NA	NA	NA	NA	Q8C079
AASphPPASASDLIEQQQK	NA	NA	NA	NA	NA	NA	NA	NA	NA	NA	NA	NA	Q8C079
AASphPSPQSVR	NA	NA	NA	NA	NA	NA	NA	NA	NA	NA	NA	NA	Q52KI8
AASphPSPQSVR	NA	NA	NA	NA	NA	NA	NA	NA	NA	NA	NA	NA	Q52KI8
AASPPASASphDLIEQQQK	NA	NA	NA	NA	NA	NA	NA	NA	NA	NA	NA	NA	Q8C079
AASPPASphASDLIEQQQK	NA	NA	NA	NA	NA	NA	NA	NA	NA	NA	NA	NA	Q8C079
AASPPASphASDLIEQQQK	NA	NA	NA	NA	NA	NA	NA	NA	NA	NA	NA	NA	Q8C079
AASPPASphASDLIEQQQK	NA	NA	NA	NA	NA	NA	NA	NA	NA	NA	NA	NA	Q8C079
AAVAASSSphS	NA	NA	NA	NA	NA	NA	NA	NA	NA	NA	NA	NA	Q9D823
AAVAASSSSph	NA	NA	NA	NA	NA	NA	NA	NA	NA	NA	NA	NA	Q9D823
AAVVTphSPPPTTAPHK	-0.227352	-0.100252	-0.377953	0.1271	-0.150602	-0.277701	0.0985295	0.259272	0.00252023	0.2628	0.371034	0.0228989	Q63028
AAVVTphSPPPTTAPHKER	-0.193428	0.0241611	-0.609046	0.217589	-0.415618	-0.633207	0.59551	0.512757	0.158224	0.416388	0.464565	0.072446	Q63028
AAVVTSphPPPTTAPHK	-0.224503	-0.0993318	-0.330594	0.125171	-0.106091	-0.231262	0.121023	0.281542	0.0108294	0.289547	0.502822	0.0693145	Q63028
ADALQAGASphQFETSAAK	NA	NA	NA	NA	NA	NA	NA	NA	NA	NA	NA	NA	P63024
ADALTSphSPGR	0.0590037	-0.0298663	0.321892	-0.08887	0.262889	0.351759	0.500316	0.480819	0.101391	0.513701	0.352386	0.0784746	P97310
ADALTSSphPGR	-0.00302331	0.0217649	0.436087	0.0247882	0.43911	0.414322	0.567405	0.474217	0.00889386	0.610634	0.0591129	0.0131685	P97310
ADEVTLSEAGSphTTGPAEPR	-0.237983	-0.295622	-0.239607	-0.057639	-0.00162411	0.0560149	0.331524	0.126796	0.246093	0.529143	0.706449	0.574042	Q920Q0
ADGDNSGTAGTPGGTphPAADK	NA	NA	NA	NA	NA	NA	NA	NA	NA	NA	NA	NA	O54772
ADGDNSGTAGTphPGGTPAADK	-0.0534528	0.277989	-0.0196916	0.331441	0.0337612	-0.29768	0.692283	0.309923	0.529038	0.354873	0.767515	0.313125	O54772
ADLNQGIGEPQSphPSR	0.0289607	-0.158702	0.12834	-0.187663	0.0993798	0.287043	0.457918	0.363162	0.438586	0.416388	0.681044	0.292212	Q4FZY0
ADLNQGIGEPQSphPSRR	-0.0897051	0.121609	0.11011	0.211314	0.199815	-0.0114988	0.56113	0.341473	0.489185	0.327919	0.561602	0.683092	Q4FZY0
ADLNQGIGEPQSPSphR	0.00561104	-0.142753	0.179806	-0.148364	0.174194	0.322558	0.557774	0.388738	0.400478	0.494658	0.597938	0.261847	Q4FZY0
ADLNQGIGEPQSPSphRR	0.050328	0.0924653	0.131956	0.0421373	0.0816279	0.0394906	0.503723	0.450098	0.492261	0.622739	0.718011	0.668641	Q4FZY0
ADLQGSASphPSKVEGTHTPR	-0.215864	-0.301879	-0.612766	-0.0860149	-0.396902	-0.310887	0.472068	0.212389	0.063065	0.529143	0.365795	0.287009	O88588
ADSDSphSQK	NA	NA	NA	NA	NA	NA	NA	NA	NA	NA	NA	NA	Q5FVC2
ADSphDSSQK	-0.0952814	-0.233746	-0.104951	-0.138464	-0.00966908	0.128795	0.674447	0.383891	0.48651	0.570546	0.779518	0.573146	Q5FVC2
ADSphDSSQKDlRNGNQLR	-0.340019	-0.128991	-0.342669	0.211027	-0.00265041	-0.213678	0.471955	0.45204	0.329485	0.519665	0.780356	0.503446	Q5FVC2
ADSphDSSQKDR	0.435298	-0.0140352	-0.172692	-0.449333	-0.60799	-0.158657	0.192166	0.5141	0.42625	0.123437	0.16536	0.445382	Q5FVC2
AEAAAVAGLSphTPGSLHR	NA	NA	NA	NA	NA	NA	NA	NA	NA	NA	NA	NA	Q3UHD9
AEAAAVAGLSTPGSphLHR	NA	NA	NA	NA	NA	NA	NA	NA	NA	NA	NA	NA	Q3UHD9
AEAAAVAGLSTphPGSLHR	NA	NA	NA	NA	NA	NA	NA	NA	NA	NA	NA	NA	Q3UHD9
AEAGVSphSPVTR	0.049192	0.0696565	0.0555023	0.0204646	0.00631035	-0.0141542	0.690332	0.466104	0.608656	0.547239	0.750627	0.583791	Q63358
AEAGVSSphPVTR	0.0538692	0.0947182	0.0784374	0.040849	0.0245682	-0.0162808	0.672144	0.447895	0.58605	0.529982	0.720246	0.588646	Q63358
AEDGAAPSphPSSETPK	-0.515003	-0.557742	-0.744638	-0.0427391	-0.229635	-0.186896	0.0660346	0.0184046	0.00527202	0.529982	0.450641	0.381708	P30009
AEDGAAPSphPSSETPKK	NA	NA	NA	NA	NA	NA	NA	NA	NA	NA	NA	NA	P30009
AEDGAAPSphPSSETPKKK	NA	NA	NA	NA	NA	NA	NA	NA	NA	NA	NA	NA	P30009
AEDGAAPSPSphSETPK	0.0562597	-0.102202	0.424501	-0.158462	0.368241	0.526703	0.521852	0.415553	0.137152	0.460402	0.365795	0.083255	P30009
AEDGAAPSPSphSETPKKK	NA	NA	NA	NA	NA	NA	NA	NA	NA	NA	NA	NA	P30009
AEDGAAPSPSSETphPK	0.107693	0.0186064	0.437539	-0.0890868	0.329846	0.418932	0.484952	0.479448	0.0108294	0.460402	0.162462	0.0152182	P30009
AEDGAAPSPSSETphPKK	0.176178	0.158809	0.496798	-0.0173689	0.32062	0.337989	0.334284	0.228783	0.00808385	0.578465	0.184124	0.0530022	P30009
AEDGAAPSPSSETphPKKK	0.113761	0.372608	0.382966	0.258847	0.269205	0.0103578	0.457918	0.0264431	0.0307149	0.124775	0.261775	0.581539	P30009
AEDGAAPSPSSphETPK	0.0385274	-0.084315	0.461484	-0.122842	0.422957	0.545799	0.542093	0.437952	0.11761	0.51485	0.31149	0.0786889	P30009
AEDGAAPSPSSphETPKK	NA	NA	NA	NA	NA	NA	NA	NA	NA	NA	NA	NA	P30009
AEDGAAPSPSSphETPKKK	NA	NA	NA	NA	NA	NA	NA	NA	NA	NA	NA	NA	P30009
AEEDEILNlRSphPR	0.0408957	0.0115274	0.0720803	-0.0293684	0.0311846	0.0605529	0.479826	0.423952	0.432101	0.477344	0.681044	0.495886	P35565
AEEDEILNRSphPR	0.197607	0.0898874	0.144701	-0.10772	-0.0529057	0.0548138	0.143137	0.288407	0.190021	0.321263	0.6459	0.527555	P35565
AEEEGGSphDGSAAEAEPR	0.025276	-0.332326	-0.0536976	-0.357602	-0.0789736	0.278629	0.522434	0.107367	0.500936	0.123437	0.653317	0.226619	Q4G061
AEEPSphEEEADAPKPK	0.13365	-0.0018917	0.0362198	-0.135541	-0.0974299	0.0381116	0.437469	0.525589	0.530113	0.396869	0.629914	0.549653	Q3B8Q1
AEGAGTphEEEGTQK	-0.229286	-0.50334	-0.357894	-0.274053	-0.128608	0.145446	0.409324	0.0587402	0.170968	0.276414	0.628287	0.497289	Q05175
AEGEPQEESphPLKSK	NA	NA	NA	NA	NA	NA	NA	NA	NA	NA	NA	NA	Q8K019
AENlQRPVEDSALSphPGPLAGAK	-0.538415	-0.476036	-0.692577	0.0623799	-0.154161	-0.216541	0.0697061	0.0445702	0.00896766	0.583026	0.597938	0.33637	Q66HF9
AENQRPVEDSALSphPGPLAGAK	-0.228422	-0.429498	-0.483579	-0.201076	-0.255156	-0.0540802	0.230163	0.00999589	0.00645987	0.219856	0.287161	0.484572	Q66HF9
AENQRPVEDSALSphPGPLAGAK	NA	NA	NA	NA	NA	NA	NA	NA	NA	NA	NA	NA	Q66HF9
AEPASphPAEAPQGDR	0.229086	-0.164987	0.283953	-0.394073	0.0548675	0.44894	0.328012	0.2813	0.15837	0.0610012	0.714633	0.0356362	O35821
AEPASphPAEAPQGDRR	0.148732	0.230992	0.336449	0.0822601	0.187717	0.105457	0.400376	0.13402	0.0605149	0.511429	0.438694	0.489247	O35821
AEPEKNlGEVVHTphPETSV	-0.865039	-0.750598	-0.51087	0.11444	0.354169	0.239729	0.0734325	0.0440584	0.158707	0.560933	0.460865	0.451135	O35910
AEQSphLHDLQER	-0.459551	-0.775057	0.0670014	-0.315506	0.526552	0.842058	0.554442	0.150764	0.637554	0.542486	0.592172	0.136375	P84903
AFGPGLQGGNAGSphPAR	-0.0489819	0.0650391	0.08026	0.114021	0.129242	0.0152209	0.584661	0.387053	0.424883	0.353442	0.464387	0.544806	Q8BTM8
AFGPGLQGGNlAGSphPAR	-0.123824	0.0553609	0.0393965	0.179185	0.163221	-0.0159643	0.32844	0.361588	0.452622	0.115537	0.31149	0.536386	Q8BTM8
AFGPGLQGGNAGSphPAR	NA	NA	NA	NA	NA	NA	NA	NA	NA	NA	NA	NA	Q8BTM8
AFSFSphLPRPGR	0.469155	0.550276	0.45693	0.0811217	-0.0122245	-0.0933462	0.138499	0.0589994	0.13972	0.579217	0.778704	0.552624	P0C643
AFSphFSLPRPGR	-0.100259	0.365581	-0.0784514	0.46584	0.0218078	-0.444032	0.542305	0.116536	0.563008	0.079903	0.725591	0.0954255	P0C643
AGETRFTDTphR	NA	NA	NA	NA	NA	NA	NA	NA	NA	NA	NA	NA	P05197
AGETRFTphDTR	0.283788	0.150768	0.0795166	-0.13302	-0.204272	-0.0712516	0.240076	0.325554	0.459191	0.460402	0.48581	0.577323	P05197
AGGANlYDAQSphE	-0.330093	-0.182556	0.221346	0.147537	0.551439	0.403902	0.109709	0.210914	0.192269	0.359555	0.0275573	0.0320289	B0BNA5
AGGANYDAQSphE	-0.103818	0.155565	0.0359157	0.259384	0.139734	-0.119649	0.44137	0.15549	0.473534	0.0498588	0.437208	0.332816	B0BNA5
AGSphDTELAAPK	0.0462304	0.142525	0.157029	0.0962942	0.110799	0.0145049	0.483938	0.210914	0.232842	0.421817	0.52325	0.533895	P12785
AGSphlPNPQSSSGELPR	-0.0792381	-0.0686507	0.156305	0.0105874	0.235543	0.224956	0.503093	0.432582	0.379956	0.572285	0.426066	0.274757	Q3TBD2
AGSphPNPQSSSGELPR	0.035402	-0.097318	0.115605	-0.13272	0.0802032	0.212923	0.483938	0.294622	0.316162	0.276414	0.593581	0.0987189	Q3TBD2
AGSphPNPQSSSGELPR	0.0782933	-0.0546663	0.101467	-0.13296	0.023174	0.156134	0.434837	0.403229	0.360653	0.275568	0.698639	0.217067	Q3TBD2
AGSphRASAPATphPLSPTR	NA	NA	NA	NA	NA	NA	NA	NA	NA	NA	NA	NA	P14733
AGSRASphAPATphPLSPTR	-0.000573853	0.196034	-0.218105	0.196607	-0.217531	-0.414138	0.573654	0.404223	0.450369	0.525879	0.642114	0.36086	P14733
AGSRASphAPATPLSPTphR	NA	NA	NA	NA	NA	NA	NA	NA	NA	NA	NA	NA	P14733
AGSVSphLDSVLGDVR	NA	NA	NA	NA	NA	NA	NA	NA	NA	NA	NA	NA	Q9JL26
AHGSphFSHVR	NA	NA	NA	NA	NA	NA	NA	NA	NA	NA	NA	NA	Q99MS7
AHQSphPQTMEGK	-0.0583784	-0.092009	-0.117482	-0.0336306	-0.0591038	-0.0254732	0.577087	0.45204	0.50217	0.618069	0.739156	0.574115	Q7TSI3
AHSLMELNlPSphVPPGGSPLLDSSHSHSPSSPDPDTPSPVGDSR	NA	NA	NA	NA	NA	NA	NA	NA	NA	NA	NA	NA	P84903
AIGGIILTASphlHNPGGPNGDFGIK	NA	NA	NA	NA	NA	NA	NA	NA	NA	NA	NA	NA	P38652
AIGGIILTASphHNPGGlPNGDFGIK	NA	NA	NA	NA	NA	NA	NA	NA	NA	NA	NA	NA	P38652
AIGGIILTASphHNPGGPNGDFGIK	NA	NA	NA	NA	NA	NA	NA	NA	NA	NA	NA	NA	P38652
AIGGIILTphASlHNPGGPNGDFGIK	NA	NA	NA	NA	NA	NA	NA	NA	NA	NA	NA	NA	P38652
AIGGIILTphASHNPGGlPNGDFGIK	NA	NA	NA	NA	NA	NA	NA	NA	NA	NA	NA	NA	P38652
AIGGIILTphASHNPGGPNGDFGIK	NA	NA	NA	NA	NA	NA	NA	NA	NA	NA	NA	NA	P38652
AIYQGPSphSPDKS	0.0208312	0.0967375	0.0552589	0.0759063	0.0344278	-0.0414785	0.534637	0.398376	0.579277	0.523974	0.715491	0.563062	P22734
AIYQGPSSphPDKS	-0.016403	0.0560338	0.00990178	0.0724368	0.0263047	-0.046132	0.556103	0.45204	0.646229	0.526098	0.733002	0.583791	P22734
AKGNlGSphSQAGAAR	-0.13916	-0.140869	-0.00817122	-0.00170898	0.130989	0.132698	0.518056	0.3604	0.51515	0.552534	0.618938	0.510631	P35282
AKGNlGSSphQAGAAR	-0.13916	-0.140869	-0.00817122	-0.00170898	0.130989	0.132698	0.518056	0.3604	0.51515	0.552534	0.618938	0.510631	P35282
AKGSETPGATphPGSK	NA	NA	NA	NA	NA	NA	NA	NA	NA	NA	NA	NA	Q99NB9
AKGSETphPGATPGSK	-0.173665	0.588957	-0.0199456	0.762622	0.153719	-0.608903	0.455129	0.014659	0.577948	0.0064254	0.597938	0.0247596	Q99NB9
AKGSphETPGATPGSK	NA	NA	NA	NA	NA	NA	NA	NA	NA	NA	NA	NA	Q99NB9
AKTphPVTLK	0.557947	0.534959	0.228514	-0.0229877	-0.329433	-0.306446	0.32844	0.206084	0.507992	0.538404	0.58309	0.387046	Q62733
ALDDKPPPPPPPVGNRPSphMHR	0.521021	-0.35419	0.0326402	-0.875211	-0.488381	0.38683	0.329645	0.373877	0.646068	0.0730399	0.549742	0.491864	Q6IN36
ALDISASphDDEMARPK	-0.0387959	0.0779638	-0.0243522	0.11676	0.0144437	-0.102316	0.542093	0.315975	0.473534	0.275568	0.672202	0.339735	P13676
ALDISphASDDEMARPK	NA	NA	NA	NA	NA	NA	NA	NA	NA	NA	NA	NA	P13676
ALESphPERPFLAILGGAK	-0.0010258	0.0591627	0.140437	0.0601885	0.141463	0.0812744	0.652482	0.397644	0.429347	0.579217	0.593581	0.584027	P09411
ALLFSNNSphQELHPDPFQAEDPFK	-0.0141298	-0.389743	-0.044471	-0.375614	-0.0303412	0.345272	0.72418	0.287986	0.635878	0.286578	0.775109	0.467225	Q60902
ALLFSphNNSQELHPDPFQAEDPFK	-0.287194	-0.588667	-0.961642	-0.301472	-0.674448	-0.372976	0.429709	0.0800313	0.0224684	0.347137	0.214642	0.276216	Q60902
ALNGAEPSphYHSLPSAR	NA	NA	NA	NA	NA	NA	NA	NA	NA	NA	NA	NA	Q6P791
ALNlGAEPSphYHSLPSAR	-0.975656	-0.699318	-0.121187	0.276338	0.85447	0.578131	0.192101	0.0387596	0.60426	0.526269	0.363358	0.354766	Q6P791
ALNlGAEPSYHSphLPSAR	-1.66985	-0.604986	0.288908	1.06486	1.95875	0.893894	0.0765602	0.321804	0.549173	0.0543984	0.157797	0.261226	Q6P791
ALNlGAEPSYphHSLPSAR	-0.867046	-0.722149	-0.267793	0.144897	0.599253	0.454356	0.194101	0.0215555	0.507048	0.582587	0.446793	0.279045	Q6P791
ALPATphPQLPSR	-0.436528	0.132118	-0.0796646	0.568646	0.356864	-0.211783	0.389922	0.447895	0.608043	0.213157	0.538292	0.547003	Q6IN36
ALPQTphPR	NA	NA	NA	NA	NA	NA	NA	NA	NA	NA	NA	NA	Q8BTI8
ALPQTphPR	NA	NA	NA	NA	NA	NA	NA	NA	NA	NA	NA	NA	Q8BTI8
ALSLPSphLEPPGELR	NA	NA	NA	NA	NA	NA	NA	NA	NA	NA	NA	NA	B2RYG7
ALSNVIEVYphHNYSGIK	NA	NA	NA	NA	NA	NA	NA	NA	NA	NA	NA	NA	P50115
ALSphLPSLEPPGELR	0.17642	0.181815	0.272044	0.00539498	0.0956235	0.0902285	0.0757621	0.0251854	0.00252405	0.512609	0.426066	0.275388	B2RYG7
ALSphNVIEVYlHNYSGIK	NA	NA	NA	NA	NA	NA	NA	NA	NA	NA	NA	NA	P50115
ALSphNVIEVYHNYSGIK	-0.206457	-0.324646	-0.216113	-0.118189	-0.0096562	0.108533	0.209975	0.0189618	0.129924	0.342111	0.671964	0.423559	P50115
ALSphPDPLLR	-0.513102	-0.367733	-0.602274	0.145369	-0.0891722	-0.234541	0.0880965	0.10659	0.0207911	0.469495	0.672043	0.318453	O54824
ALSphRSNEQIVSEK	0.185234	0.171834	-0.0918108	-0.0134002	-0.277045	-0.263645	0.441295	0.29686	0.518981	0.54201	0.396491	0.248531	P27321
ALSphSPIEPVQR	-0.178091	-0.0292016	-0.489835	0.148889	-0.311744	-0.460633	0.492378	0.492874	0.0890456	0.464854	0.415576	0.108469	Q4KM35
ALSRSphNEQIVSEK	0.0704315	0.204098	-0.0529461	0.133667	-0.123378	-0.257044	0.486991	0.16202	0.465976	0.381443	0.552521	0.138226	P27321
ALSSphPIEPVQR	-0.0766787	-0.115359	0.069118	-0.03868	0.145797	0.184477	0.542305	0.347483	0.515154	0.529982	0.534803	0.315568	Q4KM35
ALYphEAGER	0.757544	0.379215	-0.162937	-0.378329	-0.920481	-0.542152	0.0606821	0.402626	0.60426	0.521166	0.438694	0.434432	P07150
AMAEEDNlGSphIGEETDSSPGR	0.0247045	0.143362	0.539236	0.118657	0.514531	0.395874	0.610297	0.39781	0.197302	0.579217	0.407294	0.343779	P84903
AMAEEDNlGSphIGEETDSSPGRK	0.129356	-0.0107394	0.30382	-0.140095	0.174464	0.31456	0.492225	0.517329	0.25889	0.496271	0.593581	0.268289	P84903
AMAEEDNGSIGEETDSphSPGRK	NA	NA	NA	NA	NA	NA	NA	NA	NA	NA	NA	NA	P84903
AMAEEDNGSIGEETDSSphPGRK	NA	NA	NA	NA	NA	NA	NA	NA	NA	NA	NA	NA	P84903
AMAEEDNGSIGEETphDSSPGRK	NA	NA	NA	NA	NA	NA	NA	NA	NA	NA	NA	NA	P84903
AMAEEDNGSphIGEETDSSPGRK	NA	NA	NA	NA	NA	NA	NA	NA	NA	NA	NA	NA	P84903
AMSphTTSVSSSQPGK	-0.363339	-0.0284162	0.196887	0.334923	0.560227	0.225304	0.249357	0.495718	0.396135	0.216384	0.174548	0.385685	Q9JHL4
AMSphTTSVSSSQPGK	-0.110882	0.120412	0.157565	0.231294	0.268447	0.0371535	0.521852	0.358209	0.340706	0.296507	0.420704	0.565301	Q9JHL4
AMSTphTSVSSSQPGK	NA	NA	NA	NA	NA	NA	NA	NA	NA	NA	NA	NA	Q9JHL4
AMSTphTSVSSSQPGK	-0.107761	0.0777282	-0.000942069	0.185489	0.106819	-0.0786703	0.515105	0.457205	0.589359	0.469781	0.681044	0.560378	Q9JHL4
AMSTTphSVSSSQPGK	-0.554586	-0.0323752	-0.286429	0.522211	0.268157	-0.254054	0.220966	0.501787	0.373078	0.176618	0.553429	0.387046	Q9JHL4
AMSTTSphVSSSQPGK	-0.67628	0.199295	-0.301402	0.875575	0.374878	-0.500698	0.0834977	0.360121	0.325223	0.0131527	0.437208	0.153141	Q9JHL4
ANlGQENlGHVKVNGDASphPAAAEPGAK	NA	NA	NA	NA	NA	NA	NA	NA	NA	NA	NA	NA	P30009
ANlGQENlGHVKVNlGDASphPAAAEPGAK	-0.550844	-0.814848	-0.460824	-0.264004	0.0900205	0.354025	0.158461	0.0172877	0.154015	0.369578	0.714633	0.270386	P30009
ANlGQENGHVKVNlGDASphPAAAEPGAK	-0.399685	-0.821686	-0.748795	-0.422	-0.34911	0.0728903	0.429227	0.0799421	0.107445	0.34314	0.548807	0.547332	P30009
ANlSphQDKIEFHNEVDGAK	-0.00101496	-0.199969	0.131005	-0.198954	0.13202	0.330974	0.553795	0.20746	0.398243	0.275874	0.566613	0.0893706	P04157
ANlSphRDGEAGR	-0.107821	0.0333964	-0.179062	0.141217	-0.0712409	-0.212458	0.499833	0.47545	0.312185	0.407217	0.675181	0.271107	Q5FVC2
ANNLSSLSphKK	-0.849216	-0.337824	-1.27847	0.511392	-0.42925	-0.940642	0.095542	0.249951	0.0108294	0.187086	0.427769	0.026804	O08547
ANSphQDKIEFlHNEVDGAK	-0.0873267	-0.17838	0.107154	-0.0910528	0.19448	0.285533	0.542305	0.252111	0.472628	0.513785	0.464565	0.184074	P04157
ANSphQDKIEFHNEVDGAK	0.18325	-0.1605	0.131131	-0.34375	-0.0521192	0.291631	0.209975	0.144648	0.266671	0.00987362	0.653317	0.0281036	P04157
ANSphRDGEAGR	-0.240916	0.0474979	-0.449593	0.288414	-0.208677	-0.497091	0.403661	0.47545	0.115117	0.279339	0.542703	0.0874088	Q5FVC2
APEKPMHDVSSphGNSLLSSETILR	NA	NA	NA	NA	NA	NA	NA	NA	NA	NA	NA	NA	Q925Q9
APKPEPVPEPKEPSphPElKNSK	NA	NA	NA	NA	NA	NA	NA	NA	NA	NA	NA	NA	Q52KI8
APKPEPVPEPKEPSphPEK	NA	NA	NA	NA	NA	NA	NA	NA	NA	NA	NA	NA	Q52KI8
APKPEPVPEPKEPSphPEKNSK	NA	NA	NA	NA	NA	NA	NA	NA	NA	NA	NA	NA	Q52KI8
APKSphPAK	-0.221858	-0.254406	0.0565867	-0.0325484	0.278445	0.310993	0.442818	0.295218	0.609337	0.634041	0.526874	0.356659	P15865
APQTphSSPPPVR	NA	NA	NA	NA	NA	NA	NA	NA	NA	NA	NA	NA	Q52KI8
APQTSphSPPPVR	NA	NA	NA	NA	NA	NA	NA	NA	NA	NA	NA	NA	Q52KI8
APQTSSphPPPVR	NA	NA	NA	NA	NA	NA	NA	NA	NA	NA	NA	NA	Q52KI8
APQTphSSPPPVR	NA	NA	NA	NA	NA	NA	NA	NA	NA	NA	NA	NA	Q52KI8
APQTSphSPPPVR	NA	NA	NA	NA	NA	NA	NA	NA	NA	NA	NA	NA	Q52KI8
APQTSphSPPPVRR	NA	NA	NA	NA	NA	NA	NA	NA	NA	NA	NA	NA	Q52KI8
APQTSSphPPPVR	NA	NA	NA	NA	NA	NA	NA	NA	NA	NA	NA	NA	Q52KI8
APQTSSphPPPVRR	NA	NA	NA	NA	NA	NA	NA	NA	NA	NA	NA	NA	Q52KI8
APSDDGSphLK	NA	NA	NA	NA	NA	NA	NA	NA	NA	NA	NA	NA	Q9JMH9
APSIAVHSMSSMSQDTphEVR	NA	NA	NA	NA	NA	NA	NA	NA	NA	NA	NA	NA	P20417
APSIAVHSMSSphMSQDTEVR	NA	NA	NA	NA	NA	NA	NA	NA	NA	NA	NA	NA	P20417
APSphDDGSLK	0.814674	0.767892	0.683673	-0.046782	-0.131001	-0.0842191	0.0265455	0.0124313	0.0280101	0.557052	0.645855	0.620654	Q9JMH9
APSphPASR	NA	NA	NA	NA	NA	NA	NA	NA	NA	NA	NA	NA	Q8BTI8
APSphPTK	NA	NA	NA	NA	NA	NA	NA	NA	NA	NA	NA	NA	Q6AYK1
APSphSPGR	NA	NA	NA	NA	NA	NA	NA	NA	NA	NA	NA	NA	Q5BJQ2
APSSphPGR	NA	NA	NA	NA	NA	NA	NA	NA	NA	NA	NA	NA	Q5BJQ2
APTAAPSphPEPR	0.162695	0.215496	0.108365	0.0528009	-0.05433	-0.107131	0.270821	0.113939	0.405071	0.526098	0.687501	0.446278	O88453
APVGSVVSphVPSHSSASSDK	NA	NA	NA	NA	NA	NA	NA	NA	NA	NA	NA	NA	Q4KLH5
AQEQSphPR	0.246337	0.3056	0.309561	0.0592631	0.0632239	0.00396083	0.315667	0.173266	0.222146	0.590363	0.681044	0.694132	Q922P9
AQFESphVQDLVR	NA	NA	NA	NA	NA	NA	NA	NA	NA	NA	NA	NA	Q6P6U0
AQLEPVASphPAK	-0.344902	-0.256548	-0.233625	0.0883545	0.111277	0.0229225	0.134488	0.13402	0.211932	0.49419	0.607142	0.598138	P30427
AQLSphPVSSK	-0.0896344	0.339849	0.137585	0.429483	0.22722	-0.202263	0.578541	0.0922112	0.436333	0.0610012	0.450641	0.34143	Q8K3Y6
AQPSASphLGVGYR	-0.371785	-0.128762	-0.525276	0.243023	-0.153491	-0.396514	0.0847123	0.315425	0.0064864	0.177747	0.508586	0.0366175	Q8C2Q3
AQPSphASLGVGYR	-0.176566	0.0952975	-0.487266	0.271863	-0.310701	-0.582564	0.46987	0.418291	0.086777	0.278699	0.41031	0.0531002	Q8C2Q3
AQPSphVSLGAPYR	NA	NA	NA	NA	NA	NA	NA	NA	NA	NA	NA	NA	Q8C2Q3
AQPSVSphLGAAYR	-0.613785	-0.44745	-0.78677	0.166335	-0.172985	-0.33932	0.189136	0.172646	0.0646997	0.517695	0.643449	0.351159	Q8C2Q3
AQPSVSphLGAPYR	-0.31523	-0.0709204	-0.505461	0.244309	-0.190231	-0.434541	0.143137	0.415553	0.00888015	0.177747	0.446302	0.0234646	Q8C2Q3
AQLSphPVSSK	-0.410356	-0.0833974	-0.216827	0.326958	0.193529	-0.133429	0.0985295	0.410464	0.261203	0.120179	0.473546	0.470468	Q8K3Y6
AQSphEAEK	-0.151426	-0.196032	-0.0624659	-0.0446057	0.0889604	0.133566	0.623878	0.403602	0.5042	0.632295	0.731718	0.526406	O35763
AQSphLLSTDR	-0.0715684	0.0419665	0.0497051	0.113535	0.121273	0.00773862	0.53915	0.461267	0.447644	0.452218	0.58498	0.566488	F1LMZ8
AQSphSLGYIPLMR	NA	NA	NA	NA	NA	NA	NA	NA	NA	NA	NA	NA	Q5XIS9
AQSphVSLEGSAPSphPSPTHTHHR	0.202776	0.269285	0.213593	0.0665089	0.0108164	-0.0556924	0.39823	0.24211	0.392154	0.547239	0.772815	0.646942	P0C643
AQSphVSLEGSAPSPSphPTHTHHR	-0.16125	0.234281	0.114894	0.395531	0.276144	-0.119387	0.503093	0.148398	0.428509	0.112467	0.426066	0.534246	P0C643
AQSphVSLEGSAPSPSPTHTHHR	0.0448086	0.199039	0.0663008	0.15423	0.0214921	-0.132738	0.56113	0.217428	0.475413	0.381795	0.70963	0.401765	P0C643
AQSSphLGYIPLMR	NA	NA	NA	NA	NA	NA	NA	NA	NA	NA	NA	NA	Q5XIS9
AQSVSLEGSAPSphPSphPTHTHHR	-0.0287491	-0.0684386	0.397391	-0.0396895	0.42614	0.465829	0.619527	0.460892	0.184548	0.581143	0.3498	0.141757	P0C643
AQSVSLEGSAPSphPSPTHTHHR	-0.0143771	0.0941952	0.216041	0.108572	0.230418	0.121846	0.588496	0.428786	0.36877	0.536182	0.512308	0.551063	P0C643
AQSVSLEGSAPSPSphPTHTHHR	0.166664	0.27504	0.422598	0.108376	0.255934	0.147558	0.277522	0.0974398	0.0246275	0.460477	0.345053	0.395385	P0C643
AQSVSLEGSphAPSphPSPTHTHHR	0.0812604	0.197939	0.259881	0.116679	0.17862	0.0619414	0.458267	0.352083	0.363977	0.53059	0.61597	0.605992	P0C643
AQSVSLEGSphAPSPSphPTHTHHR	NA	NA	NA	NA	NA	NA	NA	NA	NA	NA	NA	NA	P0C643
AQSVSLEGSphAPSPSPTHTHHR	0.238686	0.394803	0.551694	0.156117	0.313008	0.156891	0.278192	0.081244	0.0307064	0.441382	0.376891	0.476516	P0C643
AQSVSphLEGSAPSphPSPTHTHHR	NA	NA	NA	NA	NA	NA	NA	NA	NA	NA	NA	NA	P0C643
AQSVSphLEGSAPSPSPTHTHHR	NA	NA	NA	NA	NA	NA	NA	NA	NA	NA	NA	NA	P0C643
AQTAPTKTphSPR	0.193855	0.546283	0.281165	0.352428	0.0873099	-0.265118	0.232691	0.000411333	0.0520709	0.0185693	0.597938	0.0693145	F1LP64
AQTAPTKTSphPR	0.213866	0.549521	0.292013	0.335655	0.0781469	-0.257508	0.19521	0.000411333	0.0460558	0.0265071	0.616454	0.0798854	F1LP64
AQTLPTphSVVTITSESSPGK	0.202809	0.152077	0.209653	-0.0507324	0.00684446	0.0575768	0.487294	0.312599	0.411471	0.611467	0.779518	0.597498	Q62261
AQTLPTphSVVTITSESSPGKR	NA	NA	NA	NA	NA	NA	NA	NA	NA	NA	NA	NA	Q62261
AQTLPTphSVVTITSESSphPGKR	NA	NA	NA	NA	NA	NA	NA	NA	NA	NA	NA	NA	Q62261
AQTLPTSphVVTITSESSPGK	0.196183	0.174356	0.16762	-0.0218265	-0.0285627	-0.00673627	0.503093	0.301367	0.482449	0.640416	0.767515	0.694114	Q62261
AQTLPTSVVTITSESphSPGKR	-0.341981	-0.23659	0.111402	0.105391	0.453383	0.347992	0.381069	0.328015	0.555995	0.526058	0.376814	0.167721	Q62261
AQTLPTSVVTITSESSphPGKR	-0.193774	-0.089615	0.208831	0.104159	0.402604	0.298446	0.386226	0.403084	0.272997	0.495631	0.172732	0.152018	Q62261
AQTLPTSVVTITSphESSPGKR	NA	NA	NA	NA	NA	NA	NA	NA	NA	NA	NA	NA	Q62261
AQTphAPTK	-0.710615	-0.437316	-0.579677	0.273299	0.130938	-0.142361	0.0473328	0.0769006	0.0449266	0.267125	0.618938	0.488395	F1LP64
AQTphLPTSVVTITSESphSPGKR	NA	NA	NA	NA	NA	NA	NA	NA	NA	NA	NA	NA	Q62261
AQTphLPTSVVTITSESSPGK	0.393421	0.0637823	0.185927	-0.329639	-0.207494	0.122145	0.272672	0.466635	0.459916	0.313423	0.597938	0.532598	Q62261
AQTphLPTSVVTITSESSPGKR	0.369491	0.45704	-0.0582637	0.0875487	-0.427755	-0.515304	0.138499	0.0711754	0.597185	0.566546	0.27411	0.0315476	Q62261
AQTphLPTSVVTITSESSphPGKR	0.371979	0.131636	0.108147	-0.240343	-0.263832	-0.0234886	0.347744	0.420648	0.533504	0.430873	0.548807	0.633112	Q62261
AQTphLPTSVVTITSphESSPGKR	NA	NA	NA	NA	NA	NA	NA	NA	NA	NA	NA	NA	Q62261
ARASphSEGAEQSK	0.172607	-0.0172677	-0.294666	-0.189875	-0.467274	-0.277399	0.437469	0.507027	0.184555	0.357784	0.172732	0.22578	Q68FR2
ARDRSphPSphPLR	NA	NA	NA	NA	NA	NA	NA	NA	NA	NA	NA	NA	Q9WU49
ARSphFPLTR	0.0664998	-0.0527833	-0.08903	-0.119283	-0.15553	-0.0362467	0.471955	0.434698	0.47	0.321214	0.464565	0.536386	O54824
ARSphRTphPPSAPSQSR	NA	NA	NA	NA	NA	NA	NA	NA	NA	NA	NA	NA	Q8BTI8
ASAAFSSVGSphVITK	-0.530465	0.0362449	-0.597326	0.56671	-0.0668613	-0.633571	0.133642	0.499919	0.096401	0.146489	0.739156	0.109859	Q62393
ASAPATphPLSPTR	-0.383669	-0.434769	-0.654143	-0.0511005	-0.270474	-0.219373	0.32844	0.149548	0.0819599	0.613848	0.523468	0.442731	P14733
ASAPATPLSphPTR	-0.176044	-0.271903	-0.630796	-0.0958589	-0.454752	-0.358893	0.514047	0.304367	0.114127	0.538404	0.404988	0.322239	P14733
ASDPHLGTLSPEDSphELETHDMFPDTIHSR	-0.0178741	-0.451874	-0.269759	-0.434	-0.251885	0.182115	0.588759	0.206084	0.396666	0.285417	0.597938	0.553354	Q61161
ASDPHLGTLSphPEDSELETHDMFPDTIHSR	-0.427058	-0.621367	-0.715426	-0.194309	-0.288368	-0.0940583	0.334284	0.0963151	0.0939528	0.485454	0.544188	0.541904	Q61161
ASDPHLGTphLSPEDSELETHDMFPDTIHSR	-0.427058	-0.621367	-0.715426	-0.194309	-0.288368	-0.0940583	0.334284	0.0963151	0.0939528	0.485454	0.544188	0.541904	Q61161
ASGGGLSphSPPGSAEASK	-0.141559	-0.164422	-0.280775	-0.022863	-0.139216	-0.116353	0.472923	0.260037	0.139493	0.485454	0.552085	0.436247	Q68FR2
ASGGGLSSphPPGSAEASK	-0.1639	-0.185725	-0.269676	-0.0218246	-0.105776	-0.0839512	0.396585	0.20746	0.126635	0.485454	0.597938	0.468566	Q68FR2
ASGQAFELILSphPR	-0.211783	-0.187576	-0.596224	0.0242075	-0.38444	-0.408648	0.408021	0.282883	0.0144579	0.600695	0.256734	0.0888378	P13668
ASGQAFELILSphPR	-0.140895	-0.258899	-0.625884	-0.118004	-0.484989	-0.366985	0.552292	0.211404	0.0180571	0.42004	0.184124	0.153141	P13668
ASPDQNASTHTphPQSSAKPSVPSSK	0.0358923	0.0453421	0.31798	0.00944986	0.282087	0.272637	0.520472	0.423617	0.0715926	0.64294	0.256734	0.123399	Q99KN9
ASPDQNASTphHTPQSSAKPSVPSSK	0.0446302	0.014673	0.177997	-0.0299572	0.133367	0.163324	0.537825	0.483183	0.414981	0.590078	0.625454	0.481076	Q99KN9
ASphAPATphPLSPTR	NA	NA	NA	NA	NA	NA	NA	NA	NA	NA	NA	NA	P14733
ASphAPATPLSPTR	NA	NA	NA	NA	NA	NA	NA	NA	NA	NA	NA	NA	P14733
ASphGEMASAQYITAALR	0.248403	-0.382705	-0.0819719	-0.631108	-0.330375	0.300733	0.370096	0.123338	0.561562	0.0370125	0.406178	0.270937	Q9JMA1
ASphGPPVSELITK	0.0922688	-0.512391	0.129575	-0.60466	0.0373062	0.641966	0.39823	4.75237e-05	0.228898	1.46175e-05	0.697499	4.9817e-06	P15864;P43277;P15865
ASphGQAFELILSPR	-0.11363	-0.5479	-0.253067	-0.43427	-0.139436	0.294834	0.503093	0.22046	0.505792	0.37577	0.716892	0.509394	P13668
ASphPATHR	NA	NA	NA	NA	NA	NA	NA	NA	NA	NA	NA	NA	Q8BTI8
ASphSDASSDPEPPETGEK	NA	NA	NA	NA	NA	NA	NA	NA	NA	NA	NA	NA	Q68FR2
ASphSEGAEQSK	0.020796	-0.0626235	0.2564	-0.0834195	0.235604	0.319023	0.551832	0.453517	0.261576	0.539832	0.464565	0.200269	Q68FR2
ASphSEGAEQSKR	NA	NA	NA	NA	NA	NA	NA	NA	NA	NA	NA	NA	Q68FR2
ASphSPPDR	NA	NA	NA	NA	NA	NA	NA	NA	NA	NA	NA	NA	Q3UL36
ASphSPPDRIDIFGR	NA	NA	NA	NA	NA	NA	NA	NA	NA	NA	NA	NA	Q3UL36
ASphSPSLFSAEGK	-0.42842	-0.0213741	0.306688	0.407046	0.735108	0.328062	0.354634	0.513952	0.39242	0.3068	0.218338	0.409196	Q925Q9
ASphSRVSphGGFPEDSSK	NA	NA	NA	NA	NA	NA	NA	NA	NA	NA	NA	NA	O70257
ASphTFCGTPDYIAPEILQGLK	NA	NA	NA	NA	NA	NA	NA	NA	NA	NA	NA	NA	P09215
ASphVSDLSphPR	-0.422332	-0.494493	-0.579368	-0.0721608	-0.157036	-0.0848753	0.0147288	0.00164289	0.001178	0.493719	0.437208	0.45969	Q5M7V8
ASphVSDLSPR	0.0468311	0.115171	-0.232027	0.0683399	-0.278858	-0.347198	0.643422	0.420771	0.39382	0.594808	0.502347	0.280058	Q5M7V8
ASQASphQEY	0.229625	-0.0563734	-0.296323	-0.285998	-0.525948	-0.23995	0.0985295	0.390358	0.0164409	0.0228011	0.00124618	0.0503467	P27661
ASSDASphSDPEPPETGEK	0.0623669	-0.178327	0.020372	-0.240694	-0.0419949	0.198699	0.458243	0.1152	0.519973	0.0640191	0.649411	0.12443	Q68FR2
ASSDASSphDPEPPETGEK	0.0395329	-0.187394	0.0944641	-0.226927	0.0549312	0.281858	0.455884	0.0614659	0.325136	0.0423459	0.626906	0.0131685	Q68FR2
ASSDASSphDPEPPETGEKEGTGSSGPK	NA	NA	NA	NA	NA	NA	NA	NA	NA	NA	NA	NA	Q68FR2
ASSphDASSDPEPPETGEK	NA	NA	NA	NA	NA	NA	NA	NA	NA	NA	NA	NA	Q68FR2
ASSphEGAEQSK	0.172167	0.0498883	0.294787	-0.122278	0.12262	0.244899	0.26329	0.403197	0.0294353	0.301751	0.48218	0.0703628	Q68FR2
ASSphEGAEQSKR	0.0307761	0.418289	0.0633821	0.387513	0.0326061	-0.354907	0.46618	0.00843536	0.449185	0.019464	0.681044	0.0320289	Q68FR2
ASSphEGAEQSK	0.0333835	-0.0377988	0.12475	-0.0711823	0.0913667	0.162549	0.521852	0.463897	0.403666	0.485454	0.623122	0.339735	Q68FR2
ASSphEGAEQSKR	-0.114501	0.167425	-0.0382092	0.281925	0.0762913	-0.205634	0.574604	0.308502	0.48651	0.213157	0.697499	0.353906	Q68FR2
ASSphPPDR	NA	NA	NA	NA	NA	NA	NA	NA	NA	NA	NA	NA	Q3UL36
ASSphPPDRIDIFGR	NA	NA	NA	NA	NA	NA	NA	NA	NA	NA	NA	NA	Q3UL36
ASSphPSGK	0.350963	0.603932	0.341108	0.252969	-0.00985455	-0.262824	0.262277	0.0328032	0.189152	0.310489	0.741669	0.305647	Q5XHY5
ASSphPSLFSAEGK	-0.081541	0.00471621	0.0553963	0.0862572	0.136937	0.0506801	0.55933	0.431754	0.467152	0.467647	0.486651	0.495886	Q925Q9
ASSphRVSphGGFPEDSSK	NA	NA	NA	NA	NA	NA	NA	NA	NA	NA	NA	NA	O70257
ASSPSphLFSAEGK	0.197105	0.168209	0.190003	-0.0288964	-0.00710238	0.021794	0.551161	0.398584	0.485072	0.562575	0.712301	0.574115	Q925Q9
ASSRVSphGGFPEDSSK	NA	NA	NA	NA	NA	NA	NA	NA	NA	NA	NA	NA	O70257
ASTFCGTphPDYIAPEILQGLK	NA	NA	NA	NA	NA	NA	NA	NA	NA	NA	NA	NA	P09215
ASTphFCGTPDYIAPEILQGLK	NA	NA	NA	NA	NA	NA	NA	NA	NA	NA	NA	NA	P09215
ASTphSKSESSQK	0.0553502	0.497527	0.345668	0.442177	0.290318	-0.151859	0.542093	0.113939	0.274011	0.196362	0.502347	0.543005	P62754
ASTSKSphESSQK	0.107912	0.370059	0.485966	0.262147	0.378055	0.115907	0.500352	0.108078	0.0749346	0.275287	0.310149	0.536782	P62754
ASTSphKSESSQK	0.142134	0.726028	0.221469	0.583894	0.0793359	-0.504558	0.436189	0.0046508	0.287668	0.0220449	0.687501	0.0416152	P62754
ASVSDLSphPR	0.104093	0.179495	0.144919	0.0754013	0.0408252	-0.0345761	0.37245	0.0694949	0.161258	0.41449	0.677472	0.497735	Q5M7V8
ATAPQTQHVSphPMR	0.0308614	-0.253954	-0.147947	-0.284815	-0.178809	0.106007	0.622588	0.168704	0.411471	0.185507	0.512308	0.531956	Q68FR9
ATAPQTQHVSphPMR	-0.0482742	-0.0618306	-0.134052	-0.0135564	-0.0857783	-0.0722219	0.580437	0.393123	0.286346	0.539906	0.593581	0.468076	Q68FR9
ATAPQTQHVSphPMR	0.0457142	-0.229925	-0.125251	-0.275639	-0.170965	0.104674	0.633237	0.288748	0.497001	0.325925	0.604149	0.540549	Q68FR9
ATAQQEPDGKPASphSPVIMASQTTHK	0.113332	-0.472624	0.0403959	-0.585955	-0.0729357	0.51302	0.463861	0.0602596	0.613769	0.0359544	0.678668	0.0646086	O35142
ATAQQEPDGKPASphSPVIMASQTTHKEEK	-0.159319	-0.216353	-0.322667	-0.0570338	-0.163348	-0.106314	0.472923	0.219872	0.134753	0.509905	0.542703	0.532024	O35142
ATAQQEPDGKPASSphPVIMASQTTHK	0.113332	-0.472624	0.0403959	-0.585955	-0.0729357	0.51302	0.463861	0.0602596	0.613769	0.0359544	0.678668	0.0646086	O35142
ATAQQEPDGKPASSphPVIMASQTTHKEEK	-0.159319	-0.216353	-0.322667	-0.0570338	-0.163348	-0.106314	0.472923	0.219872	0.134753	0.509905	0.542703	0.532024	O35142
ATAQQEPDGKPASSPVIMASphQTTHKEEK	NA	NA	NA	NA	NA	NA	NA	NA	NA	NA	NA	NA	O35142
ATGAATphPK	-0.0981531	-0.170133	-0.207451	-0.0719795	-0.109298	-0.0373184	0.576245	0.285372	0.296639	0.485454	0.628287	0.534289	P15864;P43277
ATGTATphPK	-0.0793742	-0.206608	-0.180801	-0.127234	-0.101427	0.0258067	0.487294	0.10799	0.189909	0.341798	0.560238	0.573969	P15865
ATPEPSphSTLSSDTVSR	0.159897	-0.395507	-0.35283	-0.555404	-0.512727	0.0426774	0.474999	0.0602596	0.115353	0.0231634	0.13453	0.573969	Q91ZN1
ATPEPSphSTLSSDTVSRLEEDVR	-0.368981	0.233142	-0.0839561	0.602124	0.285025	-0.317098	0.381373	0.345253	0.512404	0.137115	0.542703	0.380428	Q91ZN1
ATPEPSSphTLSSDTVSR	-0.244236	-0.370107	-0.230719	-0.125871	0.0135172	0.139388	0.480449	0.210058	0.435494	0.562487	0.779186	0.470205	Q91ZN1
ATPEPSSphTLSSDTVSRLEEDVR	NA	NA	NA	NA	NA	NA	NA	NA	NA	NA	NA	NA	Q91ZN1
ATPEPSSTLSphSDTVSR	-0.371216	-0.390131	-0.392644	-0.0189145	-0.0214278	-0.00251332	0.0683047	0.0197586	0.0266812	0.508974	0.672043	0.558822	Q91ZN1
ATPEPSSTLSphSDTVSRLEEDVR	-0.481335	0.136947	-0.513773	0.618282	-0.0324379	-0.65072	0.0498608	0.305344	0.0163087	0.00514624	0.703906	0.0044397	Q91ZN1
ATPEPSSTLSSphDTVSR	NA	NA	NA	NA	NA	NA	NA	NA	NA	NA	NA	NA	Q91ZN1
ATPEPSSTLSSphDTVSRLEEDVR	-0.655902	-0.465646	-0.279441	0.190256	0.376461	0.186205	0.295474	0.258438	0.262834	0.551745	0.564836	0.566016	Q91ZN1
ATPEPSSTphLSSDTVSR	-0.0944603	-0.109507	-0.26123	-0.0150465	-0.16677	-0.151723	0.680911	0.452686	0.412487	0.651498	0.707004	0.583248	Q91ZN1
ATPEPSSTphLSSDTVSRLEEDVR	NA	NA	NA	NA	NA	NA	NA	NA	NA	NA	NA	NA	Q91ZN1
ATphlSNVFAMFDQSQIQEFK	NA	NA	NA	NA	NA	NA	NA	NA	NA	NA	NA	NA	P13832
ATphSNVFAMFDQSQIQEFK	NA	NA	NA	NA	NA	NA	NA	NA	NA	NA	NA	NA	P13832
ATphSNVFAMFDQSQIQEFK	NA	NA	NA	NA	NA	NA	NA	NA	NA	NA	NA	NA	P13832
ATphSNVFAMFDQSQIQEFK	NA	NA	NA	NA	NA	NA	NA	NA	NA	NA	NA	NA	P13832
ATphSNVFAMFDQSQIQEFK	NA	NA	NA	NA	NA	NA	NA	NA	NA	NA	NA	NA	P13832
ATphSPSTLVSTGSSSR	-0.677807	-0.580695	-0.769141	0.0971119	-0.0913337	-0.188446	0.0519553	0.0397163	0.0141106	0.527851	0.702919	0.442494	Q5M7W5
ATQVGEKPPKDESASphEESEAR	NA	NA	NA	NA	NA	NA	NA	NA	NA	NA	NA	NA	P70460
ATQVGEKPPKDESphASEESEAR	-0.0648778	-0.15611	0.228813	-0.091232	0.293691	0.384923	0.588759	0.421745	0.469234	0.529982	0.574938	0.36086	P70460
ATSphNVFAMFDQSQIQEFK	NA	NA	NA	NA	NA	NA	NA	NA	NA	NA	NA	NA	P13832
ATSphNVFAMFDQSQIQEFK	NA	NA	NA	NA	NA	NA	NA	NA	NA	NA	NA	NA	P13832
ATSphNVFAMFDQSQIQEFK	NA	NA	NA	NA	NA	NA	NA	NA	NA	NA	NA	NA	P13832
ATSphNVFAMFDQSQIQEFK	NA	NA	NA	NA	NA	NA	NA	NA	NA	NA	NA	NA	P13832
ATSphPSTLVSTGSSSR	-0.686174	-0.5069	-0.771147	0.179274	-0.084973	-0.264247	0.00886381	0.0188978	0.0018208	0.371277	0.672043	0.231925	Q5M7W5
ATSPSphTLVSTGSSSR	-0.800649	-0.665844	-1.04693	0.134805	-0.246276	-0.381081	0.0357993	0.0278636	0.00372781	0.516163	0.513829	0.201832	Q5M7W5
ATSPSTLVSphTGSSSRSPSTTLPK	NA	NA	NA	NA	NA	NA	NA	NA	NA	NA	NA	NA	Q5M7W5
ATSPSTLVSTGSphSSRSPSTTLPK	NA	NA	NA	NA	NA	NA	NA	NA	NA	NA	NA	NA	Q5M7W5
ATSPSTLVSTGSSphSRSPSTTLPK	NA	NA	NA	NA	NA	NA	NA	NA	NA	NA	NA	NA	Q5M7W5
ATSPSTLVSTGSSSphRSPSTTLPK	NA	NA	NA	NA	NA	NA	NA	NA	NA	NA	NA	NA	Q5M7W5
ATSPSTLVSTGSSSRSphPSTTLPK	NA	NA	NA	NA	NA	NA	NA	NA	NA	NA	NA	NA	Q5M7W5
ATSPSTLVSTGSSSRSPSphTTLPK	NA	NA	NA	NA	NA	NA	NA	NA	NA	NA	NA	NA	Q5M7W5
ATSPSTLVSTGSSSRSPSTphTLPK	NA	NA	NA	NA	NA	NA	NA	NA	NA	NA	NA	NA	Q5M7W5
ATSPSTLVSTGSSSRSPSTTphLPK	NA	NA	NA	NA	NA	NA	NA	NA	NA	NA	NA	NA	Q5M7W5
ATSPSTLVSTphGSSSRSPSTTLPK	NA	NA	NA	NA	NA	NA	NA	NA	NA	NA	NA	NA	Q5M7W5
ATSPSTphLVSTGSSSR	NA	NA	NA	NA	NA	NA	NA	NA	NA	NA	NA	NA	Q5M7W5
ATVNLLGDEKKSphT	NA	NA	NA	NA	NA	NA	NA	NA	NA	NA	NA	NA	B2RZ37
ATVNLLGDEKKSTph	NA	NA	NA	NA	NA	NA	NA	NA	NA	NA	NA	NA	B2RZ37
ATVVASphVVHQDNFSGFAPLQPQSAEPPPRPKTPEIFR	NA	NA	NA	NA	NA	NA	NA	NA	NA	NA	NA	NA	O70145
ATVVASVVHQDNFSGFAPLQPQSAEPPPRPKTphPEIFR	-0.00590285	-0.118384	0.0564555	-0.112481	0.0623584	0.174839	0.581622	0.322815	0.489185	0.439894	0.672043	0.305382	O70145
ATVVASVVHQDNFSGFAPLQPQSAEPPPRPKTphPEIFR	-0.144089	0.107409	0.0269577	0.251498	0.171047	-0.0804516	0.506308	0.441276	0.516622	0.419432	0.639209	0.625742	O70145
ATVVASVVHQDNFSGFAPLQPQSphAEPPPRPKTPEIFR	-0.13813	0.146404	0.688931	0.256401	0.588351	0.33195	0.675526	0.463649	0.282112	0.497888	0.446302	0.438229	O70145
ATVVASVVHQDNFSGFAPLQPQSAEPPPRPKTphPEIFR	-0.659152	0.141489	-0.0453427	0.800641	0.613809	-0.186832	0.124094	0.403229	0.546487	0.0443384	0.22834	0.497735	O70145
ATVVASVVHQDNFSphGFAPLQPQSAEPPPRPKTPEIFR	NA	NA	NA	NA	NA	NA	NA	NA	NA	NA	NA	NA	O70145
ATVVASVVHQDNlFSGFAPLQPQSAEPPPRPKTphPEIFR	0.0333159	0.234821	-0.0130336	0.201506	-0.0463495	-0.247855	0.543184	0.249272	0.568008	0.389071	0.687362	0.332643	O70145
ATVVASVVHQDNFSGFAPLQPQSAEPPPRPKTphPEIFR	NA	NA	NA	NA	NA	NA	NA	NA	NA	NA	NA	NA	O70145
AVEEQGDDQDSphEK	NA	NA	NA	NA	NA	NA	NA	NA	NA	NA	NA	NA	Q00PI9
AVEEQGDDQDSphEKSKPAGSDGER	NA	NA	NA	NA	NA	NA	NA	NA	NA	NA	NA	NA	Q00PI9
AVISRTphMNR	-0.268391	0.398947	-0.783425	0.667338	-0.515034	-1.18237	0.465456	0.117353	0.0606029	0.112407	0.382433	0.004898	Q8K352
AVNlSphTRETPPK	-0.126132	-0.133841	-0.0412003	-0.00770857	0.0849318	0.0926404	0.426752	0.24849	0.487726	0.538404	0.60766	0.481076	Q6P747
AVNlSphTRETPPKSK	NA	NA	NA	NA	NA	NA	NA	NA	NA	NA	NA	NA	Q6P747
AVNlSTphRETPPK	-0.126132	-0.133841	-0.0412003	-0.00770857	0.0849318	0.0926404	0.426752	0.24849	0.487726	0.538404	0.60766	0.481076	Q6P747
AVNlSTphRETPPKSK	NA	NA	NA	NA	NA	NA	NA	NA	NA	NA	NA	NA	Q6P747
AVNlSTRETphPPK	-0.0899636	-0.0830444	-0.0338266	0.00691918	0.056137	0.0492178	0.422919	0.284196	0.459191	0.512033	0.620263	0.497927	Q6P747
AVNlSTRETphPPKSK	-0.230712	0.29322	-0.318517	0.523931	-0.0878053	-0.611737	0.095542	0.0112869	0.00896876	0.000132576	0.542989	1.06771e-05	Q6P747
AVNSphTRETPPK	-0.0690239	0.0653336	0.0589624	0.134357	0.127986	-0.00637121	0.588347	0.447895	0.529804	0.466244	0.61597	0.577323	Q6P747
AVNSTphRETPPK	-0.0648027	-0.0129608	0.0515103	0.0518419	0.116313	0.0644711	0.588759	0.49447	0.535289	0.578735	0.61597	0.601966	Q6P747
AVNSTRETphPPK	0.0276409	-0.0144439	0.0621733	-0.0420848	0.0345324	0.0766172	0.479558	0.443681	0.434855	0.485454	0.693422	0.447191	Q6P747
AVNSTRETphPPKSK	-0.116526	0.664567	-0.185673	0.781092	-0.0691471	-0.850239	0.485862	0.00033743	0.242175	8.62092e-05	0.661559	1.12458e-05	Q6P747
AVSphLAR	-0.168499	-0.318383	-0.114156	-0.149883	0.0543427	0.204226	0.646204	0.368045	0.600472	0.501048	0.727823	0.483765	Q8BJS4
AYQHGGVTGLSphQY	-0.201716	-0.0679647	-0.1717	0.133751	0.0300152	-0.103736	0.40262	0.439649	0.336621	0.456572	0.752032	0.399349	Q9EPU0
AYQHGGVTGLSQYph	NA	NA	NA	NA	NA	NA	NA	NA	NA	NA	NA	NA	Q9EPU0
AYSSFGGGRGSphR	NA	NA	NA	NA	NA	NA	NA	NA	NA	NA	NA	NA	Q5XI72
CNSphFIENASALK	0.287473	0.210552	0.171572	-0.0769206	-0.115901	-0.0389808	0.19521	0.193017	0.322729	0.536357	0.597938	0.523509	Q80U16
CSDVSELSphSSPPGPYHQEPYISKPEER	NA	NA	NA	NA	NA	NA	NA	NA	NA	NA	NA	NA	P80386
CSDVSELSphSSPPGPYHQEPYISKPEER	NA	NA	NA	NA	NA	NA	NA	NA	NA	NA	NA	NA	P80386
CSDVSELSSphSPPGPYHQEPYISKPEER	NA	NA	NA	NA	NA	NA	NA	NA	NA	NA	NA	NA	P80386
CSDVSELSSphSPPGPYHQEPYISKPEER	NA	NA	NA	NA	NA	NA	NA	NA	NA	NA	NA	NA	P80386
CSDVSELSSSphPPGPYHQEPYISKPEER	NA	NA	NA	NA	NA	NA	NA	NA	NA	NA	NA	NA	P80386
CSDVSELSSSphPPGPYHQEPYISKPEER	NA	NA	NA	NA	NA	NA	NA	NA	NA	NA	NA	NA	P80386
CSDVSELSSSPPGPYphHQEPYISKPEER	NA	NA	NA	NA	NA	NA	NA	NA	NA	NA	NA	NA	P80386
CSGPGLSphPGMVR	0.534457	0.0468533	0.00737937	-0.487604	-0.527078	-0.039474	0.114287	0.457542	0.613202	0.0942076	0.208192	0.579303	Q8BTM8
CSphVSLSNVEAR	NA	NA	NA	NA	NA	NA	NA	NA	NA	NA	NA	NA	P50393
DADSphQNPDAPEGK	-0.828483	-0.578082	-0.87026	0.250401	-0.0417761	-0.292177	0.0985295	0.034223	0.0441073	0.457283	0.733002	0.443905	Q8CIE6
DADVSEESphPPPLPER	NA	NA	NA	NA	NA	NA	NA	NA	NA	NA	NA	NA	P35831
DANNPAEDGDAKTphDQAQK	-0.0162721	-0.927607	-0.196388	-0.911335	-0.180116	0.731219	0.551161	0.000411333	0.284486	0.000896464	0.526895	0.00513952	P18437
DAPISphPPAQlKNDAK	NA	NA	NA	NA	NA	NA	NA	NA	NA	NA	NA	NA	Q8BYW1
DAPISphPPAQK	-0.135223	-0.252119	-0.192525	-0.116896	-0.0573016	0.0595948	0.494241	0.144615	0.291961	0.375679	0.672043	0.549653	Q8BYW1
DAPISphPPAQK	-0.0983148	-0.274162	-0.226531	-0.175848	-0.128216	0.0476316	0.522281	0.0770126	0.165233	0.275874	0.53878	0.559391	Q8BYW1
DAQSLSEDRGEDEPSphSQPVTSQTVSK	NA	NA	NA	NA	NA	NA	NA	NA	NA	NA	NA	NA	Q5PQX1
DAQSLSEDRGEDEPSphSQPVTSQTVSK	-0.0277948	-0.484121	-0.260249	-0.456327	-0.232454	0.223872	0.53915	0.0188978	0.189909	0.0359544	0.426066	0.270386	Q5PQX1
DAQSLSEDRGEDEPSSphQPVTSQTVSK	NA	NA	NA	NA	NA	NA	NA	NA	NA	NA	NA	NA	Q5PQX1
DAQSLSEDRGEDEPSSphQPVTSQTVSK	-0.0277948	-0.484121	-0.260249	-0.456327	-0.232454	0.223872	0.53915	0.0188978	0.189909	0.0359544	0.426066	0.270386	Q5PQX1
DAQSLSphEDRGEDEPSSQPVTSQTVSK	-0.0601518	-0.60532	-0.190428	-0.545168	-0.130276	0.414892	0.49709	0.00999589	0.357587	0.0275225	0.61597	0.0836472	Q5PQX1
DAQSphLSEDRGEDEPSSQPVTSQTVSK	-0.108311	-0.466687	-0.270444	-0.358376	-0.162134	0.196243	0.457918	0.0172877	0.162638	0.0759154	0.516637	0.312183	Q5PQX1
DASphQIGGEEGLVPSQHPGQADEK	-0.385486	-0.263395	-0.167628	0.122091	0.217858	0.095767	0.132953	0.215798	0.32751	0.509543	0.508586	0.531913	Q66HF9
DAVTYphTEHAK	NA	NA	NA	NA	NA	NA	NA	NA	NA	NA	NA	NA	P62806
DDDKVDNQAKSphPTTTQSPK	0.476739	0.16794	0.416823	-0.308799	-0.0599159	0.248883	0.0955076	0.282539	0.0766128	0.161491	0.675738	0.249085	F1LP64
DDIFSSphSEEEGKDR	NA	NA	NA	NA	NA	NA	NA	NA	NA	NA	NA	NA	Q63190
DDIFSSSphEEEGKDR	NA	NA	NA	NA	NA	NA	NA	NA	NA	NA	NA	NA	Q63190
DDKDEEDDGTGSphPHLNNR	0.0388215	-0.343254	0.462241	-0.382076	0.42342	0.805496	0.708166	0.332284	0.328961	0.40788	0.523468	0.0982272	P29066
DEILPTphTPISEQK	-0.105795	-0.0857988	0.278989	0.0199966	0.384784	0.364788	0.605263	0.429225	0.241298	0.592347	0.287161	0.152018	P62908
DEILPTTphPISEQK	0.0579557	-0.104096	0.284378	-0.162052	0.226422	0.388474	0.538716	0.371402	0.134753	0.271511	0.406178	0.0485076	P62908
DEILPTTphPISEQK	-0.166791	-0.354822	0.247561	-0.188031	0.414352	0.602382	0.471955	0.100961	0.261203	0.373219	0.223275	0.0228989	P62908
DEILPTTPISphEQK	NA	NA	NA	NA	NA	NA	NA	NA	NA	NA	NA	NA	P62908
DELHIVEAEAMNYEGSphPIK	-0.00945521	-0.370617	0.107037	-0.361162	0.116492	0.477654	0.595075	0.0790967	0.479984	0.120179	0.628287	0.0434648	P13084
DELHIVEAEAMNYEGSphPIKVTLATLK	NA	NA	NA	NA	NA	NA	NA	NA	NA	NA	NA	NA	P13084
DERSphPQNLSHAVEEALK	0.130338	-0.0551977	0.479895	-0.185535	0.349557	0.535092	0.455129	0.452479	0.0354421	0.350721	0.261775	0.0247596	Q80X82
DERSPQNLSphHAVEEALK	NA	NA	NA	NA	NA	NA	NA	NA	NA	NA	NA	NA	Q80X82
DFQEYVEPGEDFPASphPQR	NA	NA	NA	NA	NA	NA	NA	NA	NA	NA	NA	NA	Q9QXU8
DFQEYVEPGEDFPASphPQRR	-0.246696	-0.0251739	-0.513879	0.221522	-0.267184	-0.488705	0.437809	0.488006	0.11761	0.405899	0.502347	0.140357	Q9QXU8
DFYLATphSPPDSFLDDHHLTRPHPER	NA	NA	NA	NA	NA	NA	NA	NA	NA	NA	NA	NA	P54645
DFYLATSphPPDSFLDDHHLTRPHPER	-0.0373516	0.244754	0.163974	0.282105	0.201325	-0.0807799	0.558298	0.314697	0.446908	0.37149	0.604149	0.560378	P54645
DGAAPQSphL	-0.346576	-0.0663503	-0.290791	0.280225	0.055785	-0.22444	0.192166	0.445436	0.189512	0.214974	0.718011	0.315568	P13838
DGGQTphTPASTR	NA	NA	NA	NA	NA	NA	NA	NA	NA	NA	NA	NA	Q68FP1
DGGQTTphPASTR	-0.0485173	0.0917627	-0.0773502	0.14028	-0.0288329	-0.169113	0.538716	0.331445	0.46202	0.292274	0.672043	0.230124	Q68FP1
DGKEDETphSTDVDEKPK	-0.248905	-0.0913356	0.285462	0.157569	0.534367	0.376798	0.410975	0.432927	0.281125	0.470981	0.223275	0.204127	P53987
DGKEDETphSTDVDEKPKK	NA	NA	NA	NA	NA	NA	NA	NA	NA	NA	NA	NA	P53987
DGKEDETSphTDVDEKPK	0.105606	0.0608945	0.583673	-0.0447119	0.478066	0.522778	0.542093	0.462395	0.0653604	0.600695	0.267903	0.0933708	P53987
DGKEDETSphTDVDEKPKK	NA	NA	NA	NA	NA	NA	NA	NA	NA	NA	NA	NA	P53987
DGKEDETSTphDVDEKPK	NA	NA	NA	NA	NA	NA	NA	NA	NA	NA	NA	NA	P53987
DGPLREDSphERYDEEEEAAK	NA	NA	NA	NA	NA	NA	NA	NA	NA	NA	NA	NA	A2RRU1
DGQVINETphSQHHDDLE	-0.222171	-0.535732	-0.51215	-0.313561	-0.289979	0.0235821	0.387273	0.0210546	0.0354421	0.179159	0.386646	0.552473	P31000
DGQVINETSphQHHDDLE	-0.179647	-0.457317	-0.397165	-0.27767	-0.217517	0.0601523	0.398758	0.0178781	0.0460558	0.15479	0.429435	0.493073	P31000
DIPSDSQSphPISTK	-0.25606	-0.133125	0.20616	0.122935	0.46222	0.339285	0.233292	0.315425	0.248125	0.43934	0.0982884	0.0786889	O35821
DITphSDTSGDFR	NA	NA	NA	NA	NA	NA	NA	NA	NA	NA	NA	NA	P07150
DITSDTSphGDFR	NA	NA	NA	NA	NA	NA	NA	NA	NA	NA	NA	NA	P07150
DITSphDTSGDFR	NA	NA	NA	NA	NA	NA	NA	NA	NA	NA	NA	NA	P07150
DKFSphPTQDRPESSTVLK	NA	NA	NA	NA	NA	NA	NA	NA	NA	NA	NA	NA	Q8BTI8
DKFSphPTQDRPESSTVLK	NA	NA	NA	NA	NA	NA	NA	NA	NA	NA	NA	NA	Q8BTI8
DKKPSphLEGVEETEGSGGQAAQEAPAR	-0.0650961	-0.4757	0.0478968	-0.410604	0.112993	0.523597	0.588759	0.0280339	0.527258	0.0704403	0.620263	0.0293341	Q63358
DKKSphPLIESTANMENNQPQK	-0.427195	-0.594986	-0.765808	-0.167791	-0.338614	-0.170823	0.10852	0.00999589	0.00252023	0.337092	0.300533	0.423559	Q10728
DKSDSphPAIQLR	NA	NA	NA	NA	NA	NA	NA	NA	NA	NA	NA	NA	Q60520
DKSphHSHTPSHR	NA	NA	NA	NA	NA	NA	NA	NA	NA	NA	NA	NA	Q8BTI8
DKSphPVREPIDNLTPEER	0.0435213	0.0642384	0.133971	0.0207171	0.0904501	0.069733	0.485268	0.384687	0.258086	0.529982	0.556171	0.476658	Q8VH51
DKSphPVREPIlDNLTPEER	-0.103793	-0.251865	-0.0912439	-0.148073	0.0125486	0.160621	0.528944	0.107367	0.450369	0.353155	0.70662	0.334348	Q8VH51
DLDLLASphVPSPSSVSR	NA	NA	NA	NA	NA	NA	NA	NA	NA	NA	NA	NA	Q7TN29
DLDLLASVPSphPSSVSR	-0.68601	-0.586168	-0.446092	0.099842	0.239918	0.140076	0.492378	0.357598	0.510359	0.571036	0.653317	0.564728	Q7TN29
DLDLLASVPSPSphSVSR	NA	NA	NA	NA	NA	NA	NA	NA	NA	NA	NA	NA	Q7TN29
DLDLLASVPSPSSphVSR	NA	NA	NA	NA	NA	NA	NA	NA	NA	NA	NA	NA	Q7TN29
DLGRSphSphSSLLASPSHIAAK	0.0556048	0.305105	0.127045	0.2495	0.0714405	-0.178059	0.608094	0.209684	0.467152	0.353155	0.71763	0.476658	Q3TZZ7
DLGRSphSSphSLLASPSHIAAK	0.0556048	0.305105	0.127045	0.2495	0.0714405	-0.178059	0.608094	0.209684	0.467152	0.353155	0.71763	0.476658	Q3TZZ7
DLGRSphSSSphLLASPSHIAAK	0.0556048	0.305105	0.127045	0.2495	0.0714405	-0.178059	0.608094	0.209684	0.467152	0.353155	0.71763	0.476658	Q3TZZ7
DLGRSSphSphSLLASPSHIAAK	0.0556048	0.305105	0.127045	0.2495	0.0714405	-0.178059	0.608094	0.209684	0.467152	0.353155	0.71763	0.476658	Q3TZZ7
DLGRSSphSSphLLASPSHIAAK	0.0556048	0.305105	0.127045	0.2495	0.0714405	-0.178059	0.608094	0.209684	0.467152	0.353155	0.71763	0.476658	Q3TZZ7
DLGRSSSphSphLLASPSHIAAK	0.0556048	0.305105	0.127045	0.2495	0.0714405	-0.178059	0.608094	0.209684	0.467152	0.353155	0.71763	0.476658	Q3TZZ7
DLKPSphTPR	-0.770603	-0.689076	-0.49329	0.0815262	0.277312	0.195786	0.252847	0.16338	0.325223	0.54201	0.628452	0.521382	P13084
DLKPSTphPR	NA	NA	NA	NA	NA	NA	NA	NA	NA	NA	NA	NA	P13084
DLSphGPDAETLLK	0.200594	0.611033	0.64004	0.41044	0.439446	0.0290065	0.0988252	1.76182e-06	1.70019e-06	0.000575361	0.00124618	0.522325	P81718
DLSphLEEIQK	-0.37805	-0.245322	-0.45966	0.132729	-0.0816097	-0.214338	0.0625821	0.110399	0.0108294	0.390621	0.642114	0.214734	P13668
DLSphLEEIQKK	NA	NA	NA	NA	NA	NA	NA	NA	NA	NA	NA	NA	P13668
DLTEHKPSphTSSHNLGPSDDSPNK	-0.49915	-1.03631	-0.286781	-0.537156	0.212369	0.749525	0.334466	0.0971932	0.589158	0.439447	0.739156	0.49118	P16573
DLTEHKPSTphSSHNLGPSDDSPNK	-0.49915	-1.03631	-0.286781	-0.537156	0.212369	0.749525	0.334466	0.0971932	0.589158	0.439447	0.739156	0.49118	P16573
DLTEHKPSTSphSHNLGPSDDSPNK	-0.615321	-1.0736	-0.389178	-0.458277	0.226143	0.68442	0.138499	0.0169349	0.493795	0.361696	0.712748	0.369285	P16573
DLTEHKPSTSSphHNLGPSDDSPNK	-0.615321	-1.0736	-0.389178	-0.458277	0.226143	0.68442	0.138499	0.0169349	0.493795	0.361696	0.712748	0.369285	P16573
DLTHSDSESphSLHTSDR	0.392899	0.313478	0.667136	-0.0794211	0.274238	0.353659	0.283832	0.230635	0.0646997	0.529982	0.502347	0.270937	P84903
DLTHSDSESSphLHTSDR	NA	NA	NA	NA	NA	NA	NA	NA	NA	NA	NA	NA	P84903
DLTHSDSphESSLHTSDR	0.00407731	0.205385	0.472835	0.201307	0.468758	0.267451	0.725399	0.403602	0.239178	0.527448	0.463401	0.505675	P84903
DLTHSphDSESSLHTSDR	-0.105155	-0.307195	0.0740224	-0.20204	0.179177	0.381217	0.525293	0.206863	0.512144	0.422512	0.596017	0.19607	P84903
DLTphHSDSESSLHTSDR	-0.127253	-0.291321	0.105368	-0.164068	0.232621	0.39669	0.542305	0.248507	0.473534	0.496271	0.556171	0.216915	P84903
DMDEPSphPVPNVEEVTLPK	0.0709769	-0.311942	0.00375092	-0.382919	-0.067226	0.315693	0.553467	0.128157	0.512404	0.105714	0.7125	0.182827	Q6PDG5
DNLGEAPMTphPTEETSLPLAVTK	NA	NA	NA	NA	NA	NA	NA	NA	NA	NA	NA	NA	Q6ZQA0
DNLGEAPMTPTEETphSLPLAVTK	NA	NA	NA	NA	NA	NA	NA	NA	NA	NA	NA	NA	Q6ZQA0
DNLGEAPMTPTphEETSLPLAVTK	NA	NA	NA	NA	NA	NA	NA	NA	NA	NA	NA	NA	Q6ZQA0
DNPSphTPR	0.0244154	0.342256	0.173828	0.317841	0.149412	-0.168428	0.542792	0.210914	0.467152	0.31153	0.64418	0.518914	Q09014
DNPSTphPR	-0.220183	0.0578496	0.226292	0.278033	0.446476	0.168443	0.515105	0.484827	0.339269	0.348389	0.437208	0.567173	Q09014
DQKLSELDDRADALQAGASphQFETSAAK	-0.738231	-0.431809	-0.166875	0.306421	0.571356	0.264934	0.323678	0.292952	0.459916	0.503298	0.495321	0.426342	P63024
DQKLSphELDDR	-0.446076	-0.437292	-0.00806372	0.00878397	0.438012	0.429228	0.282255	0.152825	0.610261	0.652464	0.386646	0.228561	P63024
DQKLSphELDDRADALQAGASQFETSAAK	-0.617062	-0.393635	-0.268779	0.223427	0.348283	0.124856	0.106859	0.159604	0.297622	0.42654	0.438694	0.476658	P63024
DQQNLPFGVTPASphPSGHSQGR	NA	NA	NA	NA	NA	NA	NA	NA	NA	NA	NA	NA	O08679
DQQNLPFGVTphPASPSGHSQGR	NA	NA	NA	NA	NA	NA	NA	NA	NA	NA	NA	NA	O08679
DRPVSphQPSLVGSK	NA	NA	NA	NA	NA	NA	NA	NA	NA	NA	NA	NA	Q9JIH7
DRPVSQPSphLVGSK	NA	NA	NA	NA	NA	NA	NA	NA	NA	NA	NA	NA	Q9JIH7
DRSphPSPLR	0.450565	0.245657	0.736256	-0.204908	0.285691	0.490599	0.19521	0.270259	0.0228777	0.398732	0.464565	0.113125	Q9WU49
DSEAGSphSTPTTSTR	NA	NA	NA	NA	NA	NA	NA	NA	NA	NA	NA	NA	Q3TKT4
DSEAGSSphTPTTSTR	-0.0501969	-0.0345817	-0.237205	0.0156151	-0.187008	-0.202624	0.585541	0.489099	0.331112	0.5842	0.572728	0.433021	Q3TKT4
DSEAGSSTphPTTSTR	0.0791546	0.0411943	-0.234691	-0.0379603	-0.313845	-0.275885	0.493946	0.455856	0.255683	0.554786	0.3498	0.216376	Q3TKT4
DSEAGSSTPTphTSTR	0.544353	0.542821	0.606269	-0.00153244	0.0619153	0.0634477	0.121023	0.0541518	0.0491539	0.608706	0.693155	0.547332	Q3TKT4
DSEAGSSTPTTphSTR	NA	NA	NA	NA	NA	NA	NA	NA	NA	NA	NA	NA	Q3TKT4
DSEAGSSTPTTSphTR	NA	NA	NA	NA	NA	NA	NA	NA	NA	NA	NA	NA	Q3TKT4
DSEAGSSTPTTSTphR	NA	NA	NA	NA	NA	NA	NA	NA	NA	NA	NA	NA	Q3TKT4
DSGRGDSphVSlDNGSEAVR	0.0880929	0.233313	-0.236031	0.14522	-0.324124	-0.469344	0.514549	0.224715	0.284413	0.452402	0.352386	0.059332	Q61823
DSHLPPLSphSSLSVEDASGSTGK	0.10954	0.0511225	0.190426	-0.0584179	0.0808857	0.139304	0.461769	0.482817	0.467949	0.611467	0.719753	0.441862	O08773
DSHLPPLSSphSLSVEDASGSTGK	-0.156471	-0.00291713	0.153118	0.153554	0.309589	0.156035	0.510081	0.526072	0.509917	0.515516	0.483473	0.39156	O08773
DSHLPPLSSSLSphVEDASGSTGK	0.0658082	-0.0292422	-0.0174913	-0.0950503	-0.0832994	0.0117509	0.458915	0.481151	0.521675	0.388313	0.650503	0.571252	O08773
DSHLPPLSSSLSphVEDASGSTGKR	0.0419045	0.486072	0.0376492	0.444168	-0.00425531	-0.448423	0.471955	0.00310665	0.492261	0.00865957	0.698639	0.00899599	O08773
DSHLPPLSSSphLSVEDASGSTGK	-0.148532	-0.0834261	0.0750525	0.0651055	0.223584	0.158479	0.521836	0.45204	0.55152	0.595901	0.553429	0.389886	O08773
DSIQSphPK	NA	NA	NA	NA	NA	NA	NA	NA	NA	NA	NA	NA	Q8R361
DSKSphFTR	NA	NA	NA	NA	NA	NA	NA	NA	NA	NA	NA	NA	P97520
DSLIDSphLT	NA	NA	NA	NA	NA	NA	NA	NA	NA	NA	NA	NA	O55135
DSNSphPEPSSCR	0.624874	-0.026887	-0.0253206	-0.651761	-0.650194	0.00156642	0.0474803	0.485463	0.633041	0.0286482	0.127895	0.638798	Q66HF9
DSphGRGDSVSlDNGSEAVR	NA	NA	NA	NA	NA	NA	NA	NA	NA	NA	NA	NA	Q61823
DSphNSPEPSSCR	NA	NA	NA	NA	NA	NA	NA	NA	NA	NA	NA	NA	Q66HF9
DSphRPSQAAGDNQGDEAK	NA	NA	NA	NA	NA	NA	NA	NA	NA	NA	NA	NA	Q5M7V8
DSphSLGPGRGEGPPTPPSQPPLSphPK	-0.211768	-0.0994203	-0.243567	0.112347	-0.031799	-0.144146	0.434924	0.412682	0.301916	0.518252	0.698639	0.496315	P97573
DSphSLGPGRGEGPPTPPSQPPLSPK	NA	NA	NA	NA	NA	NA	NA	NA	NA	NA	NA	NA	P97573
DSphYVGDEAQSK	NA	NA	NA	NA	NA	NA	NA	NA	NA	NA	NA	NA	P63268;P48975
DSRPSphQAAGDNQGDEAK	-0.319923	-0.175985	-0.260234	0.143938	0.0596885	-0.0842494	0.187314	0.24849	0.185545	0.401252	0.702671	0.540549	Q5M7V8
DSSLGPGRGEGPPTphPPSQPPLSphPK	-0.307856	0.0590029	-0.351362	0.366859	-0.0435059	-0.410365	0.296523	0.39781	0.161075	0.0984287	0.739156	0.116317	P97573
DSSLGPGRGEGPPTphPPSQPPLSPK	0.114837	0.677431	0.459195	0.562594	0.344358	-0.218236	0.44086	0.00123611	0.169596	0.0575163	0.455134	0.480319	P97573
DSSLGPGRGEGPPTPPSphQPPLSPK	NA	NA	NA	NA	NA	NA	NA	NA	NA	NA	NA	NA	P97573
DSSLGPGRGEGPPTPPSQPPLSphPK	NA	NA	NA	NA	NA	NA	NA	NA	NA	NA	NA	NA	P97573
DSSphLGPGRGEGPPTPPSQPPLSphPK	-0.211768	-0.0994203	-0.243567	0.112347	-0.031799	-0.144146	0.434924	0.412682	0.301916	0.518252	0.698639	0.496315	P97573
DSSphLGPGRGEGPPTPPSQPPLSPK	NA	NA	NA	NA	NA	NA	NA	NA	NA	NA	NA	NA	P97573
DSYphVGDEAQSK	NA	NA	NA	NA	NA	NA	NA	NA	NA	NA	NA	NA	P63268;P48975
DTphIFQK	0.410656	-0.557956	-0.468744	-0.968612	-0.8794	0.0892126	0.457918	0.317158	0.301999	0.233192	0.222537	0.669657	P09215
DTSphGLER	NA	NA	NA	NA	NA	NA	NA	NA	NA	NA	NA	NA	O35691
DTTphSPMELAALEK	NA	NA	NA	NA	NA	NA	NA	NA	NA	NA	NA	NA	O88588
DTTSphPMELAALEK	-0.711745	-0.568967	-0.504394	0.142778	0.207351	0.0645728	0.042044	0.0318313	0.102679	0.485454	0.572728	0.641362	O88588
DTVDSAGTphSPTAVLAAGEDAGAGR	-0.0208677	-0.108704	-0.199994	-0.0878362	-0.179126	-0.0912899	0.622588	0.44068	0.447644	0.583026	0.629926	0.612413	A8WCF8
DTVDSAGTSphPTAVLAAGEDAGAGR	-0.0208677	-0.108704	-0.199994	-0.0878362	-0.179126	-0.0912899	0.622588	0.44068	0.447644	0.583026	0.629926	0.612413	A8WCF8
DVDELPSLQPSphVGSPSRPSSSR	NA	NA	NA	NA	NA	NA	NA	NA	NA	NA	NA	NA	O55106
DVDELPSLQPSVGSphPSRPSSSR	NA	NA	NA	NA	NA	NA	NA	NA	NA	NA	NA	NA	O55106
DVDELPSLQPSVGSPSphRPSSSR	NA	NA	NA	NA	NA	NA	NA	NA	NA	NA	NA	NA	O55106
DVDELPSLQPSVGSPSRPSphSSR	NA	NA	NA	NA	NA	NA	NA	NA	NA	NA	NA	NA	O55106
DVDELPSLQPSVGSPSRPSSphSR	NA	NA	NA	NA	NA	NA	NA	NA	NA	NA	NA	NA	O55106
DVDELPSLQPSVGSPSRPSSSphR	NA	NA	NA	NA	NA	NA	NA	NA	NA	NA	NA	NA	O55106
DVLDIEQFSphTVK	NA	NA	NA	NA	NA	NA	NA	NA	NA	NA	NA	NA	O70293
DVLDIEQFSTphVK	NA	NA	NA	NA	NA	NA	NA	NA	NA	NA	NA	NA	O70293
DVLDIEQFSphTVK	NA	NA	NA	NA	NA	NA	NA	NA	NA	NA	NA	NA	O70293
DVLDIEQFSTphVK	NA	NA	NA	NA	NA	NA	NA	NA	NA	NA	NA	NA	O70293
DVSphLQDPR	-0.441112	-0.384377	-0.567376	0.0567351	-0.126264	-0.182999	0.296523	0.206084	0.134722	0.557052	0.672043	0.471864	Q61161
DVSPSphPETETAK	-0.00347513	-0.331058	0.0151839	-0.327583	0.0186591	0.346242	0.542305	0.176767	0.644997	0.200672	0.772782	0.233245	Q5M7W5
DVTNLTphVGGFTPMSPR	NA	NA	NA	NA	NA	NA	NA	NA	NA	NA	NA	NA	O55201
DVTNLTVGGFTphPMSPR	0.440437	0.148777	0.160093	-0.29166	-0.280344	0.0113158	0.308614	0.409853	0.459191	0.377891	0.53878	0.579811	O55201
DVTNLTVGGFTPMSphPR	0.433007	0.177409	0.196377	-0.255597	-0.23663	0.0189673	0.330096	0.394886	0.443699	0.434832	0.596017	0.586478	O55201
DVYLSphPRDDGYSTK	0.0168533	0.453036	0.021447	0.436183	0.00459371	-0.431589	0.499194	0.00878841	0.492311	0.0162094	0.714179	0.0169699	D4AE41
DVYphLSPR	-0.000866623	-0.154854	0.0840168	-0.153987	0.0848834	0.238871	0.598574	0.280012	0.468426	0.373219	0.649656	0.219084	D4AE41
DWEDDSphDEDMSNFDR	NA	NA	NA	NA	NA	NA	NA	NA	NA	NA	NA	NA	Q9R0Q7
DYDDMSphPR	0.00607247	0.0759872	-0.0296208	0.0699147	-0.0356933	-0.105608	0.538142	0.396235	0.512144	0.526269	0.653317	0.423313	P61979
DYSHSphSSRDDYPSR	-0.115748	0.0591497	-0.160294	0.174898	-0.0445462	-0.219444	0.508865	0.45204	0.399976	0.383284	0.681044	0.317734	D4AE41
DYSHSSphSRDDYPSR	-0.0918949	0.0600986	-0.210095	0.151993	-0.118201	-0.270194	0.525747	0.454412	0.321299	0.43934	0.628287	0.252656	D4AE41
DYSHSSSphRDDYPSR	-0.134291	-0.0497815	-0.230701	0.0845098	-0.0964095	-0.180919	0.3967	0.429225	0.115117	0.46163	0.578044	0.213398	D4AE41
DYSHSSSRDDYphPSR	NA	NA	NA	NA	NA	NA	NA	NA	NA	NA	NA	NA	D4AE41
DYSHSSSRDDYPSphR	NA	NA	NA	NA	NA	NA	NA	NA	NA	NA	NA	NA	D4AE41
DYSphHSSSRDDYPSR	NA	NA	NA	NA	NA	NA	NA	NA	NA	NA	NA	NA	D4AE41
EADEDSphEPER	NA	NA	NA	NA	NA	NA	NA	NA	NA	NA	NA	NA	Q3TIX9
EADEDSphEPEREVR	-0.0759162	0.143153	0.0163386	0.219069	0.0922547	-0.126814	0.542792	0.320598	0.520733	0.327019	0.67596	0.479518	Q3TIX9
EADGTGSphSSPAPMR	0.164651	0.189176	0.135813	0.0245249	-0.028838	-0.0533629	0.278192	0.206863	0.378439	0.557309	0.672043	0.504835	Q4QRL3
EADGTGSphSSPAPMRR	0.209241	1.114	0.169111	0.904757	-0.0401299	-0.944887	0.364477	0.00336398	0.482449	0.0164895	0.755351	0.0132336	Q4QRL3
EADGTGSSphSPAPMR	0.0880573	0.238919	0.183126	0.150861	0.0950685	-0.0557928	0.432207	0.114645	0.252992	0.344251	0.61483	0.525913	Q4QRL3
EADGTGSSphSPAPMRR	0.19863	1.00733	0.0991677	0.808704	-0.0994621	-0.908167	0.374042	0.00237379	0.542299	0.013738	0.687501	0.00787673	Q4QRL3
EADGTGSSSphPAPMR	0.114427	0.257511	0.19486	0.143084	0.0804323	-0.0626513	0.3782	0.0864496	0.216184	0.352067	0.637892	0.514368	Q4QRL3
EADGTGSSSphPAPMRR	NA	NA	NA	NA	NA	NA	NA	NA	NA	NA	NA	NA	Q4QRL3
EADGTphGSSSPAPMR	0.168381	0.181937	-0.0484408	0.0135553	-0.216822	-0.230378	0.426752	0.246419	0.524175	0.595784	0.438694	0.254527	Q4QRL3
EAEALLQSMGLTTDSPIVPPPMSphPSSK	NA	NA	NA	NA	NA	NA	NA	NA	NA	NA	NA	NA	O88487
EAEALLQSMGLTTDSPIVPPPMSPSphSK	NA	NA	NA	NA	NA	NA	NA	NA	NA	NA	NA	NA	O88487
EAEALLQSMGLTTDSPIVPPPMSPSSphK	NA	NA	NA	NA	NA	NA	NA	NA	NA	NA	NA	NA	O88487
EAEDEESphDHN	NA	NA	NA	NA	NA	NA	NA	NA	NA	NA	NA	NA	Q6NZJ6
EAEEESphEDN	NA	NA	NA	NA	NA	NA	NA	NA	NA	NA	NA	NA	Q80XI3
EAGGNYTphPALTEQEVYAQVAR	NA	NA	NA	NA	NA	NA	NA	NA	NA	NA	NA	NA	Q60520
EALLQASphR	-0.238748	-0.870662	0.963826	-0.631914	1.20257	1.83449	0.644075	0.184998	0.142686	0.371277	0.286133	8.23008e-06	O35763
EALLQASphRDQK	-0.609309	-0.251145	0.639907	0.358163	1.24922	0.891052	0.332681	0.400108	0.0500162	0.441382	0.13453	0.118323	O35763
EALVEPASESphPRPALAR	0.0102896	-0.13089	0.0286214	-0.14118	0.0183318	0.159512	0.51943	0.263421	0.502609	0.310988	0.687362	0.292212	Q9JJ19
EANlNlGSphSPAGSLADAMSQK	NA	NA	NA	NA	NA	NA	NA	NA	NA	NA	NA	NA	P42232
EANlNlGSSphPAGSLADAMSQK	NA	NA	NA	NA	NA	NA	NA	NA	NA	NA	NA	NA	P42232
EANlNGSSphPAGSLADAMSQK	NA	NA	NA	NA	NA	NA	NA	NA	NA	NA	NA	NA	P42232
EANNlGSphSPAGSLADAMSQK	NA	NA	NA	NA	NA	NA	NA	NA	NA	NA	NA	NA	P42232
EANNlGSSphPAGSLADAMSQK	NA	NA	NA	NA	NA	NA	NA	NA	NA	NA	NA	NA	P42232
EAQELGSphPEDR	-0.00278376	-0.64311	-0.0896021	-0.640326	-0.0868184	0.553508	0.513538	0.0129835	0.545914	0.0194274	0.696513	0.0253534	Q5FVC2
EARSphPQlPNK	NA	NA	NA	NA	NA	NA	NA	NA	NA	NA	NA	NA	Q52KI8
EARSphPQPNK	NA	NA	NA	NA	NA	NA	NA	NA	NA	NA	NA	NA	Q52KI8
EARSphPQPNKR	NA	NA	NA	NA	NA	NA	NA	NA	NA	NA	NA	NA	Q52KI8
EARSphPQPNK	NA	NA	NA	NA	NA	NA	NA	NA	NA	NA	NA	NA	Q52KI8
EASMVITESphPAALQLR	-0.157353	0.395836	0.219944	0.553189	0.377296	-0.175892	0.604683	0.204522	0.410479	0.131329	0.450641	0.538124	P54116
EASphAQEDAR	-0.0913728	0.0136444	-0.0711379	0.105017	0.0202349	-0.0847823	0.586448	0.517403	0.535733	0.572721	0.71665	0.566898	Q6UPR8
EATLPPVSphPPK	NA	NA	NA	NA	NA	NA	NA	NA	NA	NA	NA	NA	Q6NZJ6
EAVYSGVQSphPR	NA	NA	NA	NA	NA	NA	NA	NA	NA	NA	NA	NA	Q8K3Y6
EDALDDSVSphSSSVHASPLASSPVRK	NA	NA	NA	NA	NA	NA	NA	NA	NA	NA	NA	NA	Q9ERU9
EDALDDSVSSphSSVHASPLASSPVRK	NA	NA	NA	NA	NA	NA	NA	NA	NA	NA	NA	NA	Q9ERU9
EDALDDSVSSSphSVHASPLASSPVRK	NA	NA	NA	NA	NA	NA	NA	NA	NA	NA	NA	NA	Q9ERU9
EDALDDSVSSSSphVHASPLASSPVRK	NA	NA	NA	NA	NA	NA	NA	NA	NA	NA	NA	NA	Q9ERU9
EDGHRTphSTSAVPNLFVPLNTNPK	-0.0786886	0.315618	0.0942742	0.394306	0.172963	-0.221344	0.673046	0.250711	0.434633	0.25715	0.637892	0.481076	Q63028
EDGHRTSphTSAVPNLFVPLNTNPK	-0.0786886	0.315618	0.0942742	0.394306	0.172963	-0.221344	0.673046	0.250711	0.434633	0.25715	0.637892	0.481076	Q63028
EDGHRTSTphSAVPNLFVPLNTNPK	NA	NA	NA	NA	NA	NA	NA	NA	NA	NA	NA	NA	Q63028
EDGHRTSTSphAVPNLFVPLNTNPK	NA	NA	NA	NA	NA	NA	NA	NA	NA	NA	NA	NA	Q63028
EDSESphPGTQR	NA	NA	NA	NA	NA	NA	NA	NA	NA	NA	NA	NA	Q6AXU6
EDSphVKPGAHLTVK	-0.117616	0.1379	-0.303136	0.255516	-0.18552	-0.441036	0.518056	0.339566	0.155926	0.228824	0.502822	0.0487818	Q8BG05
EDVGLEGDFRSphQGAEER	-0.382446	-0.675053	-0.347476	-0.292607	0.0349701	0.327577	0.00874211	3.10949e-06	0.00686922	0.0221189	0.688852	0.0122141	Q6P6U0
EEADGIYphAASAGLR	0.365139	0.266965	0.22101	-0.0981744	-0.144129	-0.0459545	0.364477	0.311961	0.542299	0.613499	0.720647	0.682334	P16879
EEAESphTLQSFR	NA	NA	NA	NA	NA	NA	NA	NA	NA	NA	NA	NA	P31000
EEAPASphPLRPLYPQISphPLK	NA	NA	NA	NA	NA	NA	NA	NA	NA	NA	NA	NA	P42128
EEAPASphPLRPLYPQISPLK	NA	NA	NA	NA	NA	NA	NA	NA	NA	NA	NA	NA	P42128
EEHGGLIRSphPR	0.0675071	0.0894969	0.0323824	0.0219898	-0.0351246	-0.0571144	0.414368	0.262701	0.459916	0.542965	0.668699	0.484572	P26369
EENQTGPTTTPSDTphQDLDMK	0.0189686	0.00539181	0.145362	-0.0135768	0.126393	0.13997	0.616666	0.474217	0.446708	0.600695	0.629926	0.497735	Q920Q0
EENQTGPTTTPSphDTQDLDMK	0.0189686	0.00539181	0.145362	-0.0135768	0.126393	0.13997	0.616666	0.474217	0.446708	0.600695	0.629926	0.497735	Q920Q0
EEQKSETMVNAQQTPLGTphPK	-0.0911359	0.00546962	0.450079	0.0966055	0.541215	0.44461	0.656544	0.523678	0.18656	0.513593	0.291619	0.210049	Q920Q0
EEQSGPVDEKGNDSphDGEAESDDPEK	NA	NA	NA	NA	NA	NA	NA	NA	NA	NA	NA	NA	P46467
EEQSQITphSQVTGQIGWR	0.213927	0.328951	-0.136752	0.115024	-0.350678	-0.465702	0.485214	0.219476	0.513897	0.551228	0.438694	0.179047	P84091
EEQSQITSphQVTGQIGWR	NA	NA	NA	NA	NA	NA	NA	NA	NA	NA	NA	NA	P84091
EEQSQITSQVTphGQIGWR	0.0270234	-0.0271739	0.0660576	-0.0541973	0.0390342	0.0932314	0.531294	0.498971	0.454459	0.570426	0.750793	0.606	P84091
EESphPLR	NA	NA	NA	NA	NA	NA	NA	NA	NA	NA	NA	NA	Q8K019
EETPGTphPK	NA	NA	NA	NA	NA	NA	NA	NA	NA	NA	NA	NA	Q8BU14
EFDELSPSphAQR	-0.00199153	-0.153431	-0.0712482	-0.15144	-0.0692567	0.0821832	0.533123	0.191843	0.453604	0.267234	0.633286	0.491864	P11507
EFGFLPTTphPSEQR	-0.538457	-0.6623	-1.01965	-0.123843	-0.481197	-0.357354	0.102377	0.0295926	0.00283144	0.450453	0.295044	0.258196	O70257
EFGFLPTTPSphEQR	NA	NA	NA	NA	NA	NA	NA	NA	NA	NA	NA	NA	O70257
EFITGDVEPTDAESAWHSphlENEEEDKLAGDMK	NA	NA	NA	NA	NA	NA	NA	NA	NA	NA	NA	NA	Q78ZA7
EFITGDVEPTDAESphAWHSlENEEEDKLAGDMK	NA	NA	NA	NA	NA	NA	NA	NA	NA	NA	NA	NA	Q78ZA7
EFITGDVEPTphDAESAWHSlENEEEDKLAGDMK	NA	NA	NA	NA	NA	NA	NA	NA	NA	NA	NA	NA	Q78ZA7
EFLSKPTAESphI	NA	NA	NA	NA	NA	NA	NA	NA	NA	NA	NA	NA	P50393
EGESphLEDLMK	0.0475421	-0.462309	-0.0146206	-0.509851	-0.0621627	0.447689	0.503093	0.00247532	0.506959	0.00168567	0.653317	0.00594409	Q61233
EGINPGYDDYADSphDEDQHDAYLER	-0.0428645	0.0668677	0.269466	0.109732	0.312331	0.202598	0.705983	0.439955	0.339269	0.594808	0.5948	0.471716	Q08943
EGKTphTPVSSR	-0.225647	0.292593	-0.113488	0.51824	0.112159	-0.406081	0.457918	0.240699	0.500382	0.123435	0.686532	0.210729	Q3KRF1
EGKTTphPVSSR	-0.242852	0.323022	-0.101931	0.565874	0.140921	-0.424953	0.330851	0.10799	0.506305	0.0228011	0.59122	0.0699243	Q3KRF1
EGRPSFVGSSphSANTSTTL	-0.0545485	-0.0845478	-0.408356	-0.0299993	-0.353808	-0.323808	0.695099	0.471864	0.31713	0.557052	0.530296	0.438699	P35407
EGRPSFVGSSSANlTSphTTL	NA	NA	NA	NA	NA	NA	NA	NA	NA	NA	NA	NA	P35407
EGRPSFVGSSSANlTSTphTL	0.0579142	-0.280577	-0.121195	-0.338491	-0.179109	0.159382	0.696693	0.363572	0.490213	0.342111	0.686532	0.606743	P35407
EGRPSFVGSSSANTphSTTL	0.144654	-0.126808	0.138398	-0.271462	-0.00625602	0.265206	0.419238	0.44483	0.559781	0.424994	0.780018	0.493403	P35407
EGRPSFVGSSSANTSphTTL	0.235474	-0.244343	0.0986859	-0.479817	-0.136788	0.343029	0.270821	0.272905	0.548305	0.113716	0.645855	0.248177	P35407
EGRPSFVGSSSANTSTphTL	-0.105636	-0.199791	-0.0518059	-0.0941556	0.0538296	0.147985	0.62317	0.328622	0.50217	0.515878	0.737307	0.532177	P35407
EGRPSFVGSSSANTSTTphL	-0.178113	-0.1591	-0.171768	0.0190123	0.00634481	-0.0126675	0.56453	0.34256	0.412873	0.642751	0.779518	0.584027	P35407
EGRPSFVGSSSphANTSTTL	-0.114308	-0.309557	-0.571974	-0.195249	-0.457667	-0.262417	0.591649	0.151735	0.0281889	0.35608	0.209126	0.287523	P35407
EGRPSphFVGSSSANTSTTL	-0.0592059	-0.344601	-0.411456	-0.285395	-0.35225	-0.0668547	0.674354	0.147454	0.136859	0.276414	0.374924	0.543912	P35407
EGSLTphGTK	0.544866	0.82083	1.16447	0.275964	0.619603	0.343638	0.291559	0.0638924	0.0167935	0.439894	0.352386	0.401734	D4A631
EGSphLTGTK	0.0240823	0.203129	0.734054	0.179047	0.709972	0.530925	0.70898	0.347377	0.0167935	0.426954	0.106507	0.111735	D4A631
EGSphPANWK	0.121351	0.198842	0.08191	0.0774913	-0.0394406	-0.116932	0.314976	0.0460595	0.372814	0.406983	0.649411	0.266167	Q9Z2N8
EGSphPIPHDPDLGSK	NA	NA	NA	NA	NA	NA	NA	NA	NA	NA	NA	NA	P42128
EGSphQGELTPANSQSR	NA	NA	NA	NA	NA	NA	NA	NA	NA	NA	NA	NA	P97834
EGTGSphSGPKEPHASSTK	-0.271446	-0.590412	-0.165359	-0.318966	0.106088	0.425053	0.40262	0.0548556	0.457818	0.275287	0.686644	0.181642	Q68FR2
EGTGSSphGPKEPHASSTK	-0.271446	-0.590412	-0.165359	-0.318966	0.106088	0.425053	0.40262	0.0548556	0.457818	0.275287	0.686644	0.181642	Q68FR2
EGTphGSSGPKEPHASSTK	NA	NA	NA	NA	NA	NA	NA	NA	NA	NA	NA	NA	Q68FR2
EHANIDAQSGSQASNPSATVSphPR	NA	NA	NA	NA	NA	NA	NA	NA	NA	NA	NA	NA	Q5RJQ4
EHSphPPGEVVLR	0.223758	0.094621	0.305795	-0.129137	0.0820364	0.211174	0.237964	0.347279	0.0953276	0.309031	0.648226	0.244415	Q68FR2
EIAQDFKTphDLR	-0.274205	-0.300589	-0.494298	-0.0263843	-0.220093	-0.193709	0.476474	0.281542	0.189512	0.559063	0.6013	0.519115	P68433
EIKPSERPLSphPK	-0.222049	-0.117583	-0.241319	0.104467	-0.0192692	-0.123736	0.191149	0.280012	0.103793	0.41305	0.678668	0.373616	Q5XXR3
EIPSphPEMETPAQK	NA	NA	NA	NA	NA	NA	NA	NA	NA	NA	NA	NA	Q63358
EISSSphPTSK	NA	NA	NA	NA	NA	NA	NA	NA	NA	NA	NA	NA	Q8BTI8
EITALAPSphTMK	NA	NA	NA	NA	NA	NA	NA	NA	NA	NA	NA	NA	P63268;P48975
EITALAPSTphMK	-0.0761282	-0.211485	0.186703	-0.135357	0.262831	0.398188	0.639622	0.275582	0.395134	0.485977	0.455082	0.152018	P48975
EKENSphDADNR	-0.0787623	-0.562918	0.0246675	-0.484155	0.10343	0.587585	0.675526	0.0421635	0.565557	0.213157	0.715057	0.145318	A7E3N2
EKEPEAASphSRGSPVR	NA	NA	NA	NA	NA	NA	NA	NA	NA	NA	NA	NA	Q3TIX9
EKEPEAASSphRGSPVR	NA	NA	NA	NA	NA	NA	NA	NA	NA	NA	NA	NA	Q3TIX9
EKEPEAASSRGSphPVR	-0.121531	0.660992	-0.296466	0.782522	-0.174935	-0.957458	0.49709	0.0125762	0.332698	0.0342199	0.628418	0.00607702	Q3TIX9
EKEPGEQTphSTPMSPK	NA	NA	NA	NA	NA	NA	NA	NA	NA	NA	NA	NA	P51111
EKGGFSphDADVK	-0.0210282	-0.0487052	-0.0836689	-0.027677	-0.0626407	-0.0349636	0.710686	0.480342	0.533504	0.538404	0.730546	0.578651	Q5M7V8
EKLYphDFVK	0.561869	0.435984	0.169209	-0.125886	-0.39266	-0.266774	0.0796956	0.163129	0.450369	0.554241	0.438246	0.436779	P97573
EKPELAEPSHLNlGPSphSDLEAAFLSR	NA	NA	NA	NA	NA	NA	NA	NA	NA	NA	NA	NA	Q9JIH7
EKPELAEPSHLNlGPSSphDLEAAFLSR	NA	NA	NA	NA	NA	NA	NA	NA	NA	NA	NA	NA	Q9JIH7
EKSDAVYphTGLNTR	-0.23467	0.114769	-0.210898	0.349439	0.0237726	-0.325667	0.329262	0.406951	0.424316	0.263031	0.733002	0.283012	P20411
EKSphPELPEPSVR	NA	NA	NA	NA	NA	NA	NA	NA	NA	NA	NA	NA	Q52KI8
EKSPPDQSAVPNTphPPSphTPVK	NA	NA	NA	NA	NA	NA	NA	NA	NA	NA	NA	NA	Q63028
EKSPPDQSAVPNTphPPSphTPVKLEGGLPQEPTSR	-0.124212	-0.196592	0.0104504	-0.0723801	0.134663	0.207043	0.614551	0.345058	0.649838	0.512961	0.654882	0.46696	Q63028
EKSPPDQSAVPNTphPPSTphPVKLEGGLPQEPTSR	NA	NA	NA	NA	NA	NA	NA	NA	NA	NA	NA	NA	Q63028
EKSPPDQSAVPNTphPPSTPVK	0.106272	-0.0114107	0.170602	-0.117683	0.0643296	0.182013	0.335391	0.477008	0.143862	0.292274	0.61597	0.12761	Q63028
EKSPPDQSAVPNTPPSphTphPVK	-0.0334029	-0.279773	0.0403085	-0.24637	0.0737114	0.320081	0.551804	0.167958	0.588302	0.275874	0.698827	0.191877	Q63028
EKSPPDQSAVPNTPPSphTphPVKLEGGLPQEPTSR	NA	NA	NA	NA	NA	NA	NA	NA	NA	NA	NA	NA	Q63028
ELFDYphSPPLHK	NA	NA	NA	NA	NA	NA	NA	NA	NA	NA	NA	NA	Q8K019
ELFDYSphPPLHK	NA	NA	NA	NA	NA	NA	NA	NA	NA	NA	NA	NA	Q8K019
ELIATphVR	0.60156	0.0690877	0.489558	-0.532473	-0.112002	0.420471	0.0498608	0.433114	0.04789	0.0393747	0.620263	0.081113	Q60634
ELKTDSphSPNQAR	-0.0370185	0.471173	-0.0269749	0.508191	0.0100436	-0.498148	0.596555	0.0267809	0.524579	0.0293313	0.709578	0.0320289	Q00438
ELKTDSSphPNQAR	-0.114048	0.451267	-0.0353502	0.565315	0.0786974	-0.486617	0.562863	0.0780182	0.564038	0.0530942	0.710762	0.086236	Q00438
ELQEMDKDDESLTphK	NA	NA	NA	NA	NA	NA	NA	NA	NA	NA	NA	NA	Q61599
ELSphQATIDSK	NA	NA	NA	NA	NA	NA	NA	NA	NA	NA	NA	NA	P27612
ELTNlRHSphLPFSLPSQMEPR	-0.827851	-0.837057	-0.641354	-0.00920666	0.186496	0.195703	0.106859	0.0435826	0.125769	0.652464	0.638427	0.526873	P22682
ELTNRHSphLPFSLPSQMEPR	-0.200606	-0.354086	-0.389554	-0.15348	-0.188948	-0.0354681	0.40262	0.0799421	0.0801624	0.335266	0.502347	0.521382	P22682
ELTphNRHSLPFSLPSQMEPR	-0.101431	-0.170241	-0.351629	-0.0688104	-0.250198	-0.181388	0.561086	0.308742	0.135735	0.535566	0.438694	0.386044	P22682
EMKAEEPSphEEEADAPKPK	-0.0027872	0.490151	0.22093	0.492938	0.223717	-0.269222	0.596628	0.0425729	0.295292	0.060375	0.463401	0.248177	Q3B8Q1
ENDMSphPlSNNVVPIHVPPTTENKPK	NA	NA	NA	NA	NA	NA	NA	NA	NA	NA	NA	NA	P62492
ENDMSphPSlNNVVPIHVPPTTENKPK	NA	NA	NA	NA	NA	NA	NA	NA	NA	NA	NA	NA	P62492
ENDMSphPSNNVVPIHVPPTTENKPK	NA	NA	NA	NA	NA	NA	NA	NA	NA	NA	NA	NA	P62492
ENDMSPSphNNVVPIHVPPTTENKPK	NA	NA	NA	NA	NA	NA	NA	NA	NA	NA	NA	NA	P62492
ENlGSDTLPSphSPGSGDQTLPDHAPF	-0.513573	-0.755396	-0.731365	-0.10081	-0.152701	-0.0518911	0.191149	0.0278017	0.0433722	0.542486	0.605157	0.61065	Q6PCT3
ENlGSDTLPSSPGSGDQTphLPDHAPF	NA	NA	NA	NA	NA	NA	NA	NA	NA	NA	NA	NA	Q6PCT3
ENlGSDTLPSSPGSphGDQTLPDHAPF	NA	NA	NA	NA	NA	NA	NA	NA	NA	NA	NA	NA	Q6PCT3
ENlGSDTLPSSphPGSGDQTLPDHAPF	-0.513573	-0.755396	-0.731365	-0.10081	-0.152701	-0.0518911	0.191149	0.0278017	0.0433722	0.542486	0.605157	0.61065	Q6PCT3
ENQINSphFGK	-0.100613	-0.427948	-0.390513	-0.327335	-0.2899	0.0374351	0.67953	0.304632	0.400478	0.469781	0.628287	0.658431	Q9JI11
ENSAAPSphPIRPHSTSPAK	0.0777425	-0.2224	0.273404	-0.300142	0.195662	0.495804	0.503093	0.235645	0.22237	0.192686	0.509782	0.0434648	Q920Q0
ENSAAPSphPIRPHSTSPAKEEQK	NA	NA	NA	NA	NA	NA	NA	NA	NA	NA	NA	NA	Q920Q0
ENSAAPSPIRPHSphTSPAKEEQK	-0.207505	-0.0366009	0.101115	0.170904	0.30862	0.137716	0.338104	0.471864	0.445089	0.348381	0.267903	0.424852	Q920Q0
ENSAAPSPIRPHSTphSPAKEEQK	-0.173646	-0.0590091	0.101239	0.114637	0.274886	0.160248	0.453884	0.45204	0.444734	0.490535	0.382664	0.394718	Q920Q0
ENSAAPSPIRPHSTSphPAKEEQK	-0.173646	-0.0590091	0.101239	0.114637	0.274886	0.160248	0.453884	0.45204	0.444734	0.490535	0.382664	0.394718	Q920Q0
EPAISSphQNSPEAR	NA	NA	NA	NA	NA	NA	NA	NA	NA	NA	NA	NA	P10711
EPAISSQNSphPEAR	0.31338	-0.189081	0.380001	-0.502461	0.066621	0.569082	0.404233	0.368045	0.251828	0.162761	0.731315	0.130877	P10711
EPAPLNlGSphAAELPATK	0.347174	-0.254398	0.653932	-0.601572	0.306759	0.90833	0.128219	0.165286	0.00424105	0.00768291	0.321467	0.000172395	Q920Q0
EPAPLNGSphAAELPATK	NA	NA	NA	NA	NA	NA	NA	NA	NA	NA	NA	NA	Q920Q0
EPGSphSHLGSPDTAR	NA	NA	NA	NA	NA	NA	NA	NA	NA	NA	NA	NA	O08773
EPGSSHLGSphPDTAR	0.238084	-0.168312	0.170674	-0.406396	-0.0674101	0.338986	0.263801	0.265457	0.331314	0.0495926	0.678668	0.0933708	O08773
EPGSSphHLGSPDTAR	NA	NA	NA	NA	NA	NA	NA	NA	NA	NA	NA	NA	O08773
EPHPPRLSphAEEAANR	NA	NA	NA	NA	NA	NA	NA	NA	NA	NA	NA	NA	Q6ZQA0
EPLLSphSSlENGTGGTEAAPADAR	-0.178642	-0.156433	0.0639314	0.0222083	0.242573	0.220365	0.354189	0.24849	0.42625	0.563875	0.3498	0.210049	Q9Z1I6
EPLLSSphSlENGTGGTEAAPADAR	-0.241829	-0.0668869	0.169946	0.174942	0.411776	0.236833	0.410673	0.456156	0.437279	0.441382	0.309173	0.36781	Q9Z1I6
EPLLSSSENlGTGGTphEAAPADAR	NA	NA	NA	NA	NA	NA	NA	NA	NA	NA	NA	NA	Q9Z1I6
EPLLSSSENlGTphGGTEAAPADAR	NA	NA	NA	NA	NA	NA	NA	NA	NA	NA	NA	NA	Q9Z1I6
EPLLSSSphlENGTGGTEAAPADAR	-0.345851	-0.254972	0.189802	0.0908789	0.535653	0.444774	0.314195	0.262904	0.429151	0.554786	0.223275	0.152018	Q9Z1I6
EPPPSphPMVK	NA	NA	NA	NA	NA	NA	NA	NA	NA	NA	NA	NA	Q3UHD9
EPSphPElKNSK	NA	NA	NA	NA	NA	NA	NA	NA	NA	NA	NA	NA	Q52KI8
EPSphPElKNSKK	NA	NA	NA	NA	NA	NA	NA	NA	NA	NA	NA	NA	Q52KI8
EPSphPEKNSK	NA	NA	NA	NA	NA	NA	NA	NA	NA	NA	NA	NA	Q52KI8
EPTPSIASphDISLPIATQELR	NA	NA	NA	NA	NA	NA	NA	NA	NA	NA	NA	NA	Q3TZZ7
EQAEAEVASphLNRR	0.0328218	-0.0373234	-0.0496562	-0.0701452	-0.082478	-0.0123328	0.487294	0.456156	0.45841	0.485454	0.61597	0.566016	Q63610
EQESphPK	NA	NA	NA	NA	NA	NA	NA	NA	NA	NA	NA	NA	P97573
EQTLHTphPVMMQTPQLTSTIMR	-0.161192	0.0736681	0.0545968	0.23486	0.215788	-0.0190713	0.427493	0.334682	0.452504	0.216384	0.427769	0.563904	O35638
EQTLHTphPVMMQTPQLTSTIMR	-0.566897	-0.19089	-0.283042	0.376007	0.283856	-0.0921515	0.10891	0.315975	0.273095	0.181433	0.450641	0.547332	O35638
ERAPSPASphR	NA	NA	NA	NA	NA	NA	NA	NA	NA	NA	NA	NA	Q8BTI8
ERAPSphPASR	NA	NA	NA	NA	NA	NA	NA	NA	NA	NA	NA	NA	Q8BTI8
ERASphSPPDR	NA	NA	NA	NA	NA	NA	NA	NA	NA	NA	NA	NA	Q3UL36
EREADEDSphEPER	0.481169	0.133767	0.518157	-0.347402	0.0369885	0.384391	0.217016	0.404129	0.129091	0.269987	0.755408	0.241199	Q3TIX9
EREADEDSphEPEREVR	-0.00641202	-0.0429786	-0.0732168	-0.0365666	-0.0668048	-0.0302382	0.512461	0.445032	0.438586	0.529982	0.648226	0.514119	Q3TIX9
ERFSphPPR	NA	NA	NA	NA	NA	NA	NA	NA	NA	NA	NA	NA	Q99MR6
ERPQVGGTphIK	0.444799	-0.65587	-0.282164	-1.10067	-0.726963	0.373706	0.181642	0.0188978	0.284413	0.000162542	0.083575	0.128002	Q62737
ERPQVGGTphIK	0.422454	-0.569738	-0.251065	-0.992192	-0.673519	0.318673	0.150431	0.0193933	0.281188	0.000479591	0.0649368	0.125974	Q62737
ERPTphSAIYPSDSFR	-0.0624779	-0.515452	0.176339	-0.452974	0.238817	0.691791	0.692605	0.122137	0.508101	0.301154	0.622814	0.127699	Q5FVC2
ERPTSphAIYPSDSFR	0.141936	-0.663428	0.170996	-0.805363	0.0290608	0.834424	0.649769	0.0301826	0.422344	0.109444	0.775109	0.047276	Q5FVC2
ERSDYDRSphR	NA	NA	NA	NA	NA	NA	NA	NA	NA	NA	NA	NA	Q99MR6
ERSphMSENAVR	NA	NA	NA	NA	NA	NA	NA	NA	NA	NA	NA	NA	Q4KM98
ERSphPALK	NA	NA	NA	NA	NA	NA	NA	NA	NA	NA	NA	NA	Q5M7V8
ERSphPALKSphPLQSVVVR	-0.309352	-0.177469	-0.16153	0.131882	0.147822	0.0159397	0.0492173	0.126967	0.200231	0.292024	0.426066	0.549967	Q5M7V8
ERTphSSLTHSEEK	NA	NA	NA	NA	NA	NA	NA	NA	NA	NA	NA	NA	Q9CT10
ERTSphSLTHSEEK	NA	NA	NA	NA	NA	NA	NA	NA	NA	NA	NA	NA	Q9CT10
ERTSSLTphHSEEK	-0.0285234	0.321979	0.0274076	0.350503	0.055931	-0.294572	0.596628	0.161226	0.566166	0.188237	0.724545	0.26226	Q9CT10
ERTSSphLTHSEEK	0.281868	0.671503	0.222483	0.389635	-0.0593844	-0.44902	0.185826	0.00097603	0.202635	0.0426759	0.659191	0.022066	Q9CT10
ESDDKPEIEDVGSphDEEEEEKK	NA	NA	NA	NA	NA	NA	NA	NA	NA	NA	NA	NA	P07901
ESDIKPLKSphFK	NA	NA	NA	NA	NA	NA	NA	NA	NA	NA	NA	NA	O08984
ESLKEEDESphDDDNM	0.00100655	-0.315267	-0.175505	-0.316274	-0.176511	0.139763	0.540188	0.115307	0.363977	0.1586	0.523468	0.474178	O70435
ESLKEEDESphDDlDNM	NA	NA	NA	NA	NA	NA	NA	NA	NA	NA	NA	NA	O70435
ESphPIFK	-0.181482	-0.694112	-0.133819	-0.51263	0.0476625	0.560293	0.492378	0.0142596	0.484269	0.0685562	0.698551	0.0503467	Q6AYC4
ESphPSPAPKPR	NA	NA	NA	NA	NA	NA	NA	NA	NA	NA	NA	NA	Q52KI8
ESphSPSNSPSPQGFR	NA	NA	NA	NA	NA	NA	NA	NA	NA	NA	NA	NA	Q3B7T9
ESSASphEGADQK	0.0492127	0.110407	-0.110869	0.0611946	-0.160082	-0.221276	0.579665	0.418782	0.465976	0.601077	0.620263	0.332147	O88453
ESSKSphPK	NA	NA	NA	NA	NA	NA	NA	NA	NA	NA	NA	NA	Q5XXR3
ESSphASEGADQK	-0.118124	0.191599	-0.0483715	0.309723	0.0697522	-0.239971	0.503512	0.364065	0.563456	0.336249	0.728874	0.412175	O88453
ESSphPSNSPSPQGFR	0.123188	0.0425241	0.0896111	-0.0806642	-0.0335771	0.0470871	0.46618	0.454412	0.432101	0.485454	0.672043	0.60809	Q3B7T9
ESSPSNSPSphPQGFR	0.125086	0.0611379	0.0924106	-0.063948	-0.0326753	0.0312727	0.487294	0.456156	0.495293	0.526058	0.749551	0.61065	Q3B7T9
ESVPEFPLSphPPK	-0.428578	-0.659891	-0.939863	-0.231313	-0.511285	-0.279972	0.147203	0.0091812	0.00142533	0.331482	0.1673	0.264636	P13668
ESYIGSphPR	-0.638263	-0.56296	-0.974115	0.075303	-0.335852	-0.411155	0.176793	0.116536	0.0119125	0.528266	0.511473	0.0638397	Q8BJS4
ESYSphVYVYK	NA	NA	NA	NA	NA	NA	NA	NA	NA	NA	NA	NA	Q00715
ETDPGSphPR	NA	NA	NA	NA	NA	NA	NA	NA	NA	NA	NA	NA	Q8VDJ3
ETGSphLSLK	0.231399	0.106518	0.328691	-0.12488	0.0972924	0.222173	0.126852	0.275369	0.0141106	0.312388	0.544188	0.0921338	E9PTG8
ETIEQEKQAGESph	-0.0828048	-0.530271	-0.185525	-0.447466	-0.10272	0.344746	0.623395	0.0178781	0.341441	0.0530942	0.644523	0.130626	Q6S9C5
ETNlLESphLPLVDTHSK	-0.596409	-0.39994	-0.00987744	0.196469	0.586532	0.390062	0.0283208	0.0647967	0.48651	0.356482	0.0858677	0.0858637	P31000
ETNLESLPLVDTHSphKR	-0.416522	-0.0677658	-0.070966	0.348756	0.345556	-0.00320016	0.382392	0.480342	0.60849	0.373219	0.523987	0.589107	P31000
ETNLESphLPLVDTHSK	-0.465853	-0.38537	0.0478517	0.0804827	0.513704	0.433222	0.0880965	0.0733022	0.489185	0.554241	0.13453	0.0599917	P31000
ETNLESphLPLVDTHSKR	-0.427971	0.796123	-0.215521	1.22409	0.212451	-1.01164	0.222815	0.0189618	0.390997	0.00464802	0.552085	0.0122141	P31000
ETphPPKSK	NA	NA	NA	NA	NA	NA	NA	NA	NA	NA	NA	NA	Q6P747
ETphTGSESDGGDSSSTK	NA	NA	NA	NA	NA	NA	NA	NA	NA	NA	NA	NA	Q925Q9
ETQSPAPLQNSphSGDPAEEESPV	-0.0182834	-0.253165	-0.0300217	-0.234881	-0.0117383	0.223143	0.619527	0.328622	0.542646	0.45016	0.779186	0.491864	P53987
ETQSPAPLQNSSGDPAEEESphPV	0.248929	-0.0797342	0.042278	-0.328663	-0.206651	0.122012	0.419413	0.479699	0.623919	0.437002	0.659484	0.631786	P53987
ETQSPAPLQNSSphGDPAEEESPV	-0.0182834	-0.253165	-0.0300217	-0.234881	-0.0117383	0.223143	0.619527	0.328622	0.542646	0.45016	0.779186	0.491864	P53987
ETTGSESphDGGDSSSTK	-0.00505639	-0.0576626	-0.0205523	-0.0526062	-0.0154959	0.0371103	0.542305	0.444834	0.567419	0.523974	0.678668	0.603415	Q925Q9
ETTGSphESDGGDSSSTK	NA	NA	NA	NA	NA	NA	NA	NA	NA	NA	NA	NA	Q925Q9
ETTphGSESDGGDSSSTK	NA	NA	NA	NA	NA	NA	NA	NA	NA	NA	NA	NA	Q925Q9
ETTSHNSLTphTPCYTPYYVAPEVLGPEK	NA	NA	NA	NA	NA	NA	NA	NA	NA	NA	NA	NA	P49136
ETTSHNSLTTphPCYTPYYVAPEVLGPEK	NA	NA	NA	NA	NA	NA	NA	NA	NA	NA	NA	NA	P49136
EVDSLGSIHSIPSVSVSphTGSR	NA	NA	NA	NA	NA	NA	NA	NA	NA	NA	NA	NA	Q53UA7
EVDSLGSIHSIPSVSVSTGSphR	0.100735	0.18823	0.00420994	0.0874942	-0.0965255	-0.18402	0.537748	0.411269	0.655235	0.607377	0.681044	0.449111	Q53UA7
EVDSLGSIHSIPSVSVSTphGSR	NA	NA	NA	NA	NA	NA	NA	NA	NA	NA	NA	NA	Q53UA7
EVDYSDSphLTEK	-0.714096	-0.662373	-0.312484	0.0517226	0.401612	0.349889	0.133642	0.0320914	0.478031	0.631965	0.574938	0.491012	Q3TKT4
EVQSphPEQVK	NA	NA	NA	NA	NA	NA	NA	NA	NA	NA	NA	NA	Q8K019
EVQSphPEQVK	NA	NA	NA	NA	NA	NA	NA	NA	NA	NA	NA	NA	Q8K019
EVQSphPEQVKSEK	NA	NA	NA	NA	NA	NA	NA	NA	NA	NA	NA	NA	Q8K019
EVQSphPEQVK	NA	NA	NA	NA	NA	NA	NA	NA	NA	NA	NA	NA	Q8K019
EVSSphLKNK	0.0522039	0.40522	-0.260366	0.353016	-0.31257	-0.665586	0.471955	0.0747903	0.258484	0.151035	0.376891	0.0120997	Q8VDD5
EVVKPVPITSphPAVSK	NA	NA	NA	NA	NA	NA	NA	NA	NA	NA	NA	NA	Q62920
EVVQSphPLNISLNEEGK	-0.0857981	-0.126782	-0.194582	-0.0409842	-0.108784	-0.0677995	0.508865	0.351411	0.310014	0.507028	0.623122	0.513683	F1MA98
EVYLSGSphFNNWSK	NA	NA	NA	NA	NA	NA	NA	NA	NA	NA	NA	NA	P80386
EVYLSphGSFNNWSK	NA	NA	NA	NA	NA	NA	NA	NA	NA	NA	NA	NA	P80386
FEGLTphAR	-0.46033	-0.0741889	-0.967604	0.386141	-0.507274	-0.893415	0.307924	0.472254	0.0171824	0.303049	0.373642	0.0309709	Q91VJ4
FEGTphTSLGEVR	NA	NA	NA	NA	NA	NA	NA	NA	NA	NA	NA	NA	Q8C0E2
FEGTTphSLGEVR	-0.420046	-0.388409	-0.281954	0.0316373	0.138092	0.106454	0.0625821	0.0328032	0.134753	0.538404	0.549742	0.474178	Q8C0E2
FEGTTSLGEVRTphPGQLSDNNSR	-0.197866	-0.438266	-0.317881	-0.2404	-0.120015	0.120385	0.431455	0.100151	0.25076	0.35608	0.662468	0.567254	Q8C0E2
FEGTTSphLGEVR	-0.468822	-0.375555	-0.249609	0.093267	0.219213	0.125946	0.00975734	0.0140428	0.105455	0.454819	0.324578	0.379153	Q8C0E2
FFPYSSGDASph	NA	NA	NA	NA	NA	NA	NA	NA	NA	NA	NA	NA	E9PTG8
FGLNVSphSISR	NA	NA	NA	NA	NA	NA	NA	NA	NA	NA	NA	NA	Q498U4
FGPDSphEK	NA	NA	NA	NA	NA	NA	NA	NA	NA	NA	NA	NA	Q8K3K4
FHDSphEGDDTEETEDYR	NA	NA	NA	NA	NA	NA	NA	NA	NA	NA	NA	NA	Q8K019
FHQQGTphPR	-0.297521	-0.230909	-0.309396	0.0666127	-0.0118747	-0.0784873	0.221522	0.234818	0.18656	0.529982	0.740318	0.5096	P70615
FILQDMGSDVIPEDEDEKGDLYDDVDHPVPVSphSPQR	-0.366451	-0.400657	-0.414492	-0.36427	-0.192537	-0.0138342	0.243504	0.13402	0.162963	0.268753	0.610298	0.689358	Q920G0
FILQDMGSDVIPEDEDEKGDLYDDVDHPVPVSSphPQR	-0.304363	-0.487853	-0.513525	-0.18349	-0.209162	-0.0256724	0.244313	0.0537731	0.0563495	0.428635	0.535752	0.67475	Q920G0
FILQDMGSDVIPEDEDEKGDLYphDDVDHPVPVSSPQR	NA	NA	NA	NA	NA	NA	NA	NA	NA	NA	NA	NA	Q920G0
FIVSphPVPESR	NA	NA	NA	NA	NA	NA	NA	NA	NA	NA	NA	NA	Q9JIH7
FLENAAADFSphDEDEDEDIDGREK	NA	NA	NA	NA	NA	NA	NA	NA	NA	NA	NA	NA	P70483
FLVHRYphSVLQQHAEADGVEALDTASHAK	NA	NA	NA	NA	NA	NA	NA	NA	NA	NA	NA	NA	O54861
FLVHRYSphVLQQHAEADGVEALDTASHAK	NA	NA	NA	NA	NA	NA	NA	NA	NA	NA	NA	NA	O54861
FNEEHIPDSPFVVPVASphPSGDAR	-0.520717	-0.250057	0.250407	0.27066	0.592852	0.37039	0.0985295	0.220874	0.348055	0.267327	0.204129	0.231925	Q8BTM8
FQSphLGVAFYR	NA	NA	NA	NA	NA	NA	NA	NA	NA	NA	NA	NA	P09527
FQSphLGVAFYR	-0.332959	-0.440759	-0.301902	-0.1078	0.0310574	0.138857	0.464537	0.0914471	0.380515	0.583026	0.770444	0.505223	P09527
FQSphLNAEVSK	-0.0825367	-0.177486	-0.0756204	-0.0949492	0.00691631	0.101865	0.493946	0.124613	0.432927	0.405085	0.700405	0.40876	Q4G075
FRTphITTAYYR	-0.289175	-0.34446	-0.654841	-0.0552853	-0.365666	-0.310381	0.513148	0.296944	0.161407	0.600677	0.523458	0.451087	P55258;P61028
FSGLLHGSphPK	-0.198168	-0.202245	-0.0485273	-0.00407711	0.149641	0.153718	0.176793	0.0797795	0.454459	0.515679	0.405429	0.222551	P97814
FSphGGFGAR	-0.361319	-0.55591	-0.144526	-0.194591	0.216792	0.411383	0.171712	0.0165368	0.422826	0.342138	0.462832	0.0770723	Q62095
FSphLVGIAGQDLNEGNR	0.207111	-0.214689	-0.0165023	-0.4218	-0.223613	0.198187	0.42534	0.252782	0.640906	0.0916277	0.483473	0.362405	Q61233
FSphPPRHELSphPPQKR	-0.126301	0.162814	-0.0167527	0.289115	0.109548	-0.179567	0.472731	0.23527	0.553662	0.106138	0.59122	0.287523	Q99MR6
FSphPTMGR	NA	NA	NA	NA	NA	NA	NA	NA	NA	NA	NA	NA	Q62448
FTDTphRKDEQER	0.0539946	0.0612918	0.00815457	0.00729727	-0.04584	-0.0531373	0.561086	0.466196	0.612661	0.652464	0.747665	0.543628	P05197
FTphDTRKDEQER	0.28468	0.339694	0.0458171	0.0550136	-0.238863	-0.293877	0.499075	0.282883	0.475413	0.622111	0.61469	0.451087	P05197
FVQDHFDHNISphPTIGASFMTK	-0.0251286	-0.210703	0.0809889	-0.185574	0.106117	0.291692	0.610297	0.224814	0.516191	0.351264	0.629926	0.180254	Q6GQP4
FVQDHFDHNISPTphIGASFMTK	NA	NA	NA	NA	NA	NA	NA	NA	NA	NA	NA	NA	Q6GQP4
FVSphEGDGGR	0.128509	0.249295	0.142739	0.120786	0.0142306	-0.106556	0.419413	0.0811017	0.310475	0.382733	0.706501	0.450964	Q61823
FYDSNTphVK	-0.0349948	-0.0235644	-0.0730355	0.0114304	-0.0380407	-0.0494711	0.551161	0.478287	0.492261	0.557971	0.681044	0.57937	Q64303
FYDSphNTVK	0.541396	0.697877	0.692549	0.156481	0.151153	-0.00532814	0.00211082	7.42981e-06	2.6695e-05	0.233192	0.426066	0.552955	Q64303
FYSphRDYEYNR	NA	NA	NA	NA	NA	NA	NA	NA	NA	NA	NA	NA	Q00PI9
FYTNPIAKPIPQTphPESAGNK	0.169042	0.670352	0.133667	0.50131	-0.0353754	-0.536685	0.404078	0.00584562	0.39565	0.0304489	0.688852	0.0228989	P49793
GAAATphTTPTEHR	NA	NA	NA	NA	NA	NA	NA	NA	NA	NA	NA	NA	Q9JIH7
GAAATTphTPTEHR	NA	NA	NA	NA	NA	NA	NA	NA	NA	NA	NA	NA	Q9JIH7
GAAATTTphPTEHR	NA	NA	NA	NA	NA	NA	NA	NA	NA	NA	NA	NA	Q9JIH7
GAAFGAGSphVR	-0.0366472	-0.232723	-0.289112	-0.196076	-0.252465	-0.0563891	0.703749	0.292952	0.378742	0.494347	0.58131	0.601377	Q6IN36
GAAQNIIPASphTGAAK	-0.099082	0.00351169	0.145407	0.102594	0.244489	0.141896	0.573831	0.49886	0.39242	0.494035	0.386646	0.35921	P04797
GAAQNIIPASTphGAAK	-0.173205	-0.0394566	-0.0366136	0.133749	0.136592	0.00284297	0.222107	0.432171	0.509964	0.268338	0.437208	0.547332	P04797
GAEQGSphEEEKEEK	NA	NA	NA	NA	NA	NA	NA	NA	NA	NA	NA	NA	Q6MG08
GAEQGSphEEEKEEKEGEVK	NA	NA	NA	NA	NA	NA	NA	NA	NA	NA	NA	NA	Q6MG08
GAHPSphGGADDVAK	-0.359358	-0.0229665	0.0619114	0.336391	0.421269	0.0848779	0.334284	0.487505	0.473534	0.289464	0.382433	0.559646	Q8BMK4
GAILSEEELAAMSphPTAAAVAK	0.0793647	0.061968	0.146097	-0.0173968	0.0667324	0.0841291	0.588959	0.443681	0.457287	0.54201	0.714633	0.529499	F1MA98
GAKEEHGGLIRSphPR	-0.129303	0.729311	-0.3978	0.858614	-0.268497	-1.12711	0.51943	0.00101066	0.281534	0.00565641	0.577601	3.38794e-05	P26369
GASASphPQGR	NA	NA	NA	NA	NA	NA	NA	NA	NA	NA	NA	NA	Q52KI8
GASHTphLK	0.107411	-0.407424	-0.232354	-0.514835	-0.339765	0.175071	0.595678	0.302868	0.517972	0.320324	0.5948	0.611201	Q4G075
GASphASPQGR	NA	NA	NA	NA	NA	NA	NA	NA	NA	NA	NA	NA	Q52KI8
GASphQAGMTGYGMPR	NA	NA	NA	NA	NA	NA	NA	NA	NA	NA	NA	NA	Q5XFX0
GATPAEDDEDNDIDLFGSphDEEEEDKEAAR	-0.0411558	-0.144985	0.167954	-0.103829	0.281863	0.336667	0.544247	0.355153	0.450633	0.523974	0.455134	0.234191	Q68FR9
GATPAEDDEDNlDIDLFGSphDEEEEDKEAAR	NA	NA	NA	NA	NA	NA	NA	NA	NA	NA	NA	NA	Q68FR9
GATphLSR	0.0542538	0.0221656	0.425772	-0.0320883	0.371518	0.403606	0.53915	0.517564	0.24282	0.64294	0.595874	0.457622	Q8C3J5
GAYSphLSIR	NA	NA	NA	NA	NA	NA	NA	NA	NA	NA	NA	NA	Q6P6U0
GDDASEEGQNlGSphSPK	0.0554601	-0.0862846	0.174113	-0.141745	0.118653	0.260397	0.457559	0.317175	0.152954	0.242614	0.464565	0.0423371	Q63028
GDDASEEGQNlGSSphPK	0.0578308	-0.082441	0.169745	-0.140272	0.111914	0.252186	0.446394	0.329081	0.161407	0.249646	0.491996	0.0487818	Q63028
GDDASEEGQNGSphSPK	0.550822	-0.106297	0.290446	-0.657119	-0.260377	0.396743	0.0969383	0.411269	0.25076	0.0280819	0.463401	0.152018	Q63028
GDDASEEGQNGSSphPK	0.263051	-0.126215	0.170748	-0.389266	-0.0923031	0.296963	0.429227	0.410464	0.47	0.206167	0.709848	0.190799	Q63028
GDDASEEGQNlGSphSPK	-0.141675	-0.579126	0.0443726	-0.43745	0.186048	0.623498	0.49709	0.0278319	0.51515	0.11336	0.57079	0.0309709	Q63028
GDDASEEGQNlGSSphPK	-0.0622691	-0.565287	0.0441641	-0.503018	0.106433	0.609451	0.505029	0.0193933	0.500936	0.0505887	0.651968	0.0211044	Q63028
GDDASEEGQNGSphSPK	-0.102185	-0.0752151	0.0725221	0.0269702	0.174707	0.147737	0.478473	0.39685	0.465976	0.5842	0.438694	0.348871	Q63028
GDDASEEGQNGSSphPK	-0.0708625	-0.0789001	0.0512582	-0.00803753	0.122121	0.130158	0.515105	0.397307	0.473534	0.578735	0.561453	0.426002	Q63028
GDDYFNYNVQQTSTNPPLPEPGYFTKPPLVAHASphR	NA	NA	NA	NA	NA	NA	NA	NA	NA	NA	NA	NA	Q9ERU9
GDDYFNYNVQQTSTNPPLPEPGYFTphKPPLVAHASR	NA	NA	NA	NA	NA	NA	NA	NA	NA	NA	NA	NA	Q9ERU9
GDDYFNYNVQQTSTNPPLPEPGYphFTKPPLVAHASR	NA	NA	NA	NA	NA	NA	NA	NA	NA	NA	NA	NA	Q9ERU9
GDQVSphlQNGLPAEQGSPR	0.0857974	-0.606835	0.34847	-0.692632	0.262672	0.955304	0.542305	0.0311014	0.263909	0.0496104	0.529182	0.00839068	Q62261
GDQVSQNlGLPAEQGSphPR	0.00814488	-0.171125	0.137109	-0.17927	0.128964	0.308233	0.719665	0.264745	0.410479	0.33514	0.591763	0.132628	Q62261
GDQVSQNGLPAEQGSphPR	NA	NA	NA	NA	NA	NA	NA	NA	NA	NA	NA	NA	Q62261
GDSHSphPGHK	NA	NA	NA	NA	NA	NA	NA	NA	NA	NA	NA	NA	Q8BTI8
GDSphSKIDLAGSTLSGILDK	-0.0328496	-0.268036	-0.0917137	-0.235187	-0.0588641	0.176323	0.700264	0.249272	0.5042	0.381795	0.672202	0.491864	Q925Q9
GDSphSKIDLAGSTLSGILDKDLSDR	-0.468159	-0.0206057	-0.272019	0.447553	0.19614	-0.251413	0.0985295	0.501279	0.222528	0.0685562	0.504755	0.272687	Q925Q9
GDSSKIDLAGSphTLSGILDK	NA	NA	NA	NA	NA	NA	NA	NA	NA	NA	NA	NA	Q925Q9
GDSSphKIDLAGSTLSGILDK	-0.0369533	-0.266328	-0.157626	-0.229375	0.00231467	0.0617836	0.695276	0.255946	0.459888	0.398508	0.70302	0.650244	Q925Q9
GDSSphKIDLAGSTLSGILDKDLSDR	-0.575482	-0.202585	-0.39898	0.372897	0.176502	-0.196395	0.125218	0.315975	0.176963	0.209374	0.597938	0.45439	Q925Q9
GDTPGHATphPGHGGATSSAR	0.26182	0.250506	0.32096	-0.0113138	0.0591403	0.0704542	0.171712	0.090831	0.0576037	0.553564	0.684654	0.547332	Q99NB9
GEAAAERPGEAAVASphSPSK	-0.268758	-1.13985	-0.829146	-0.871092	-0.560387	0.310705	0.56643	0.0145192	0.0793351	0.11147	0.438694	0.260975	P30009
GEAAAERPGEAAVASphSPSKANGQlENGHVK	-0.366583	-1.20332	-0.702399	-0.836739	-0.335816	0.500923	0.473178	0.00882429	0.115537	0.109039	0.574938	0.295227	P30009
GEAAAERPGEAAVASphSPSKANGQlENGHVK	-0.598278	-0.851272	-0.52678	-0.252994	0.0714988	0.324493	0.293386	0.0755437	0.141597	0.483661	0.746245	0.424844	P30009
GEAAAERPGEAAVASphSPSKlANGQlENGHVK	-0.302376	-1.00894	-0.547508	-0.706561	-0.245132	0.461429	0.458314	0.0125876	0.156043	0.0987544	0.597938	0.256717	P30009
GEAAAERPGEAAVASSphPSK	-0.258789	-1.03917	-0.728951	-0.780381	-0.470162	0.310219	0.554442	0.0168969	0.0814628	0.11147	0.455082	0.263473	P30009
GEAAAERPGEAAVASSphPSKANGQlENGHVK	-0.36045	-1.12689	-0.675656	-0.766436	-0.315206	0.451229	0.477472	0.0104607	0.101913	0.133568	0.591763	0.344748	P30009
GEAAAERPGEAAVASSphPSKANGQlENGHVK	-0.487381	-1.04071	-0.672081	-0.553334	-0.184701	0.368634	0.304722	0.014659	0.0600583	0.177963	0.648226	0.349442	P30009
GEAAAERPGEAAVASSphPSKlANGQlENGHVK	-0.391152	-0.999204	-0.67806	-0.608053	-0.286909	0.321144	0.382392	0.0128592	0.0578376	0.144383	0.561453	0.405168	P30009
GEAAAERPGEAAVASSphPSKlANGQENGHVK	NA	NA	NA	NA	NA	NA	NA	NA	NA	NA	NA	NA	P30009
GEAAAERPGEAAVASSPSphKANGQlENGHVK	-0.480004	-0.82283	-0.869087	-0.342825	-0.389083	-0.0462578	0.439299	0.105703	0.0824534	0.460402	0.577684	0.577323	P30009
GEAAAERPGEAAVASSPSphKANGQlENGHVK	-0.480481	-1.03968	-0.630541	-0.559201	-0.15006	0.409141	0.305764	0.0148474	0.0659773	0.171007	0.685036	0.245649	P30009
GEAAAERPGEAAVASSPSphKlANGQlENGHVK	-0.412299	-0.931181	-0.653076	-0.518882	-0.240777	0.278106	0.373737	0.016671	0.0578376	0.213157	0.605157	0.412175	P30009
GEALSphALDSKANNLSSLSK	NA	NA	NA	NA	NA	NA	NA	NA	NA	NA	NA	NA	O08547
GEDVNRTphLEGGR	-0.286237	-0.365365	-0.441302	-0.0791279	-0.155065	-0.0759366	0.29607	0.0922112	0.0688909	0.549455	0.58498	0.552558	P62774
GEEEPLVGSEDEAVETphPTSDGPQAK	0.160744	0.256415	0.372673	0.537323	0.444416	0.116258	0.601173	0.384687	0.391932	0.257976	0.556171	0.536386	P13838
GEEEPLVGSphEDEAVETPTSDGPQAK	NA	NA	NA	NA	NA	NA	NA	NA	NA	NA	NA	NA	P13838
GEGPPTphPPSQPPLSphPK	-0.105524	-0.406456	-0.222994	-0.300932	-0.11747	0.183462	0.468741	0.0251854	0.213525	0.11336	0.593581	0.315568	P97573
GEGPPTphPPSQPPLSphPKK	-0.165427	-0.307357	-0.325884	-0.14193	-0.160458	-0.0185273	0.32844	0.0301087	0.030867	0.313572	0.438246	0.607985	P97573
GEGPPTphPPSQPPLSPK	0.364133	0.33186	0.923375	-0.0322733	0.559242	0.591515	0.124718	0.0770759	0.000189517	0.499742	0.0595612	0.00735826	P97573
GEGPPTPPSphQPPLSPK	0.138273	0.697237	1.12534	0.558964	0.987064	0.4281	0.675526	0.230373	0.0576397	0.261438	0.222537	0.484778	P97573
GEGPPTPPSQPPLSphPK	0.0482946	-0.00132738	-0.00769577	-0.049622	-0.0559904	-0.00636839	0.455129	0.452686	0.472522	0.440504	0.61597	0.532667	P97573
GEGPPTPPSQPPLSphPKK	-0.104159	0.0675067	-0.0936255	0.171666	0.010534	-0.161132	0.515105	0.439012	0.466238	0.380822	0.765107	0.421617	P97573
GFGDGYNlGYGGGPGGGNFGGSphPGYGGGR	-0.270525	-0.629483	-0.351768	-0.358957	-0.081243	0.277714	0.375548	0.0344238	0.195731	0.198381	0.672043	0.305647	A7VJC2
GFGFGQGAGALVHSphE	-0.148395	-0.00633462	-0.105771	0.142061	0.0426245	-0.0994362	0.220017	0.439968	0.277909	0.171272	0.666205	0.328806	P47875
GFGFGQGAGALVHSphE	-0.15374	-0.0818199	-0.0458324	0.07192	0.107908	0.0359875	0.53915	0.431419	0.596093	0.579217	0.670381	0.664279	P47875
GFGSphEEGSR	-0.103209	-0.00628957	-0.117776	0.0969194	-0.0145669	-0.111486	0.489816	0.450639	0.359268	0.45284	0.672043	0.442585	Q27W01
GFSDSphGGGPPAK	NA	NA	NA	NA	NA	NA	NA	NA	NA	NA	NA	NA	O35691
GFSphDSGGGPPAK	NA	NA	NA	NA	NA	NA	NA	NA	NA	NA	NA	NA	O35691
GFSphFlVNPK	0.030271	0.0420942	0.0023714	0.0118233	-0.0278996	-0.0397228	0.49709	0.42899	0.524324	0.529143	0.672043	0.488395	P09215
GFSphFVASSLVQEPSQQDVPK	NA	NA	NA	NA	NA	NA	NA	NA	NA	NA	NA	NA	Q9WUT3
GFSphFVASSLVQEPSQQDVPK	0.16862	0.209847	0.275553	0.0412271	0.106933	0.0657061	0.487294	0.360975	0.378439	0.57229	0.707856	0.604499	Q9WUT3
GFSphFVASSLVQEPSQQDVPK	NA	NA	NA	NA	NA	NA	NA	NA	NA	NA	NA	NA	Q9WUT3
GFSphFVATGLMEDDSKPR	0.141242	0.456866	0.240321	0.315624	0.0990792	-0.216545	0.418758	0.0728106	0.425705	0.356482	0.714633	0.492309	Q63531
GFSphFVNPK	-0.0367673	0.0506613	0.0411309	0.0874286	0.0778982	-0.00953042	0.546612	0.375917	0.457818	0.421065	0.593581	0.541016	P09215
GGDSIGETphPTPGASK	0.0711952	0.119706	0.137433	0.048511	0.0662379	0.0177269	0.455129	0.344849	0.434633	0.529982	0.69961	0.589107	Q99NB9
GGDVSVELPFVLMHPKPHDHITLPRPQSphAPR	-0.816556	-0.333491	-0.270068	0.483065	0.546488	0.0634224	0.051549	0.240699	0.38087	0.171991	0.288019	0.651765	P29067
GGDVSVELPFVLMHPKPHDHITphLPRPQSAPR	-0.600029	-0.261613	0.0569887	0.338416	0.657018	0.318602	0.1144	0.323725	0.614051	0.348965	0.234112	0.349646	P29067
GGFSphDADVK	0.055992	0.216273	0.0335225	0.160281	-0.0224696	-0.182751	0.487294	0.185293	0.508101	0.361696	0.675004	0.332259	Q5M7V8
GGHGAASphPSDK	NA	NA	NA	NA	NA	NA	NA	NA	NA	NA	NA	NA	Q8BMK4
GGHGAASphPSDKGAHPSGGADDVAK	-0.246549	0.22752	-0.581947	0.474069	-0.335398	-0.809466	0.566297	0.390052	0.196187	0.126487	0.556171	0.0108731	Q8BMK4
GGHGAASPSphDKGAHPSGGADDVAK	-0.355001	0.128787	-0.63682	0.483788	-0.281819	-0.765607	0.45107	0.445436	0.0840369	0.121457	0.593581	0.0426195	Q8BMK4
GGNFGFGDSphR	NA	NA	NA	NA	NA	NA	NA	NA	NA	NA	NA	NA	A7VJC2
GGNVFEALIQDESphEEEKEEEEEKPVLKPAKPEK	NA	NA	NA	NA	NA	NA	NA	NA	NA	NA	NA	NA	Q6MG08
GGPGSAVSphPYPSFNPSSDVAALHK	-0.434704	-0.095603	-0.436198	0.339101	-0.00149383	-0.340595	0.0570225	0.388738	0.0269771	0.0829301	0.70978	0.083356	P07150
GGPGSAVSphPYPSlFNPSSDVAALHK	NA	NA	NA	NA	NA	NA	NA	NA	NA	NA	NA	NA	P07150
GGPGSAVSPYphPSFNPSSDVAALHK	-0.429329	-0.103171	-0.42607	0.326158	0.00325956	-0.322899	0.0492173	0.364997	0.0226814	0.0786413	0.733032	0.0830836	P07150
GGPGSAVSPYphPSlFNPSSDVAALHK	NA	NA	NA	NA	NA	NA	NA	NA	NA	NA	NA	NA	P07150
GGPGSAVSPYPSphFNPSSDVAALHK	-0.34972	-0.08685	-0.262164	0.26287	0.087556	-0.175314	0.035277	0.347545	0.0646997	0.0676355	0.593645	0.212883	P07150
GGPGSAVSPYPSphlFNPSSDVAALHK	NA	NA	NA	NA	NA	NA	NA	NA	NA	NA	NA	NA	P07150
GGPGSphAVSPYPSFNPSSDVAALHK	-0.118427	0.234875	-0.116937	0.353302	0.00149042	-0.351812	0.532793	0.174297	0.42711	0.0884088	0.77494	0.0895721	P07150
GGSphFGGR	-0.378904	-0.435741	-0.740616	-0.0568365	-0.361712	-0.304875	0.298353	0.125842	0.0408617	0.539054	0.42296	0.315568	Q8BG05
GGTPAFVPSphSLSPK	NA	NA	NA	NA	NA	NA	NA	NA	NA	NA	NA	NA	Q6AYD6
GGTPAFVPSSLSphPK	NA	NA	NA	NA	NA	NA	NA	NA	NA	NA	NA	NA	Q6AYD6
GGTPAFVPSSphLSPK	NA	NA	NA	NA	NA	NA	NA	NA	NA	NA	NA	NA	Q6AYD6
GHLSRPEAQSLSphPYTTSANR	0.13393	-0.0914095	0.0256279	-0.225339	-0.108302	0.117037	0.465288	0.402626	0.508101	0.216033	0.623122	0.441862	Q9R190
GHLSRPEAQSLSPYphTTSANR	NA	NA	NA	NA	NA	NA	NA	NA	NA	NA	NA	NA	Q9R190
GHREEEQEDLTKDMDEPSphPVPNVEEVTLPK	NA	NA	NA	NA	NA	NA	NA	NA	NA	NA	NA	NA	Q6PDG5
GILFVGSGVSphGGEEGAR	-0.111466	-0.39641	-0.307801	-0.284945	-0.196336	0.0886093	0.496189	0.0161698	0.0671498	0.0916277	0.407294	0.470205	P85968
GILRTphPDTIR	-0.0701694	-0.373589	-0.532404	-0.30342	-0.462235	-0.158815	0.642826	0.168227	0.112374	0.30698	0.330346	0.476658	P11442
GINREETphLK	0.212181	-0.0369828	-0.262567	-0.249164	-0.474748	-0.225584	0.656544	0.515205	0.551592	0.41065	0.605157	0.586485	D3ZBP4
GKLEAIITphPPPAK	-0.164334	-0.50681	-0.086594	-0.342475	0.0777402	0.420216	0.542305	0.148492	0.590367	0.340001	0.730546	0.287009	Q02874
GLASphFQR	0.067878	0.547265	0.374495	0.479387	0.306617	-0.17277	0.457559	0.0311611	0.150904	0.0758808	0.414481	0.463818	P97412
GLEFPMTDLDMLSphPIHTPQR	-0.454963	-0.638194	-0.705169	-0.183232	-0.321927	-0.0567343	0.095542	0.00617227	0.00896876	0.373604	0.380688	0.541904	O88746
GLPPSphMER	-0.202701	-0.156662	-0.459987	0.046039	-0.257286	-0.303325	0.503093	0.396235	0.115173	0.618388	0.542703	0.353906	D4AE41
GLPTphPQVLQR	-0.450053	-0.37525	-0.496884	0.0748029	-0.0468309	-0.121634	0.14938	0.234818	0.115173	0.606692	0.71243	0.616076	Q4G050
GLQLTphPGIGGMQQHFFDDEDR	0.150421	0.0808132	0.574249	-0.0696074	0.445364	0.28838	0.452912	0.450153	0.0563495	0.587273	0.352386	0.22788	F1MA98
GLSphSLSLAK	NA	NA	NA	NA	NA	NA	NA	NA	NA	NA	NA	NA	Q5FVC2
GLSphSPNELQAAIDSNR	NA	NA	NA	NA	NA	NA	NA	NA	NA	NA	NA	NA	Q62431
GLSphVDSAQEVK	NA	NA	NA	NA	NA	NA	NA	NA	NA	NA	NA	NA	Q80YV3
GLSSphPNELQAAIDSNR	NA	NA	NA	NA	NA	NA	NA	NA	NA	NA	NA	NA	Q62431
GMGSphLDAMDK	NA	NA	NA	NA	NA	NA	NA	NA	NA	NA	NA	NA	E9PU28
GMKDDKDEEDDGTGSphPHlLNNR	-0.0465334	0.0264304	0.362757	0.0729638	0.40929	0.336326	0.590146	0.499919	0.209945	0.580584	0.360406	0.256526	P29066
GMKDDKDEEDDGTGSphPHLNNR	0.322225	-0.399722	0.252705	-0.721947	-0.0695191	0.652428	0.253974	0.0778702	0.266473	0.0070041	0.712748	0.0135975	P29066
GMKDDKDEEDDGTphGSPHlLNNR	-0.114364	0.103344	0.322509	0.217707	0.436872	0.219165	0.562449	0.364511	0.130675	0.285451	0.165319	0.267407	P29066
GMKDDKDEEDDGTphGSPHLNNR	0.340247	-0.342485	0.297541	-0.682731	-0.0427058	0.640026	0.271414	0.210914	0.292954	0.0541193	0.752204	0.0693145	P29066
GNDSphDGEAESDDPEK	0.257648	-0.352078	0.320541	-0.609726	0.0628938	0.672619	0.281792	0.0705915	0.12295	0.00959197	0.681044	0.00654966	P46467
GNDSphDGEAESDDPEKK	0.22307	-0.165519	0.448674	-0.388589	0.225604	0.614193	0.503093	0.388738	0.189512	0.255265	0.578825	0.103808	P46467
GNDSphDGEAESDDPEKKK	-0.131478	0.0627927	-0.153963	0.194271	-0.0224849	-0.216756	0.638591	0.481151	0.534038	0.5065	0.77664	0.381921	P46467
GNlVVPSphPLPTR	0.260845	-0.0653745	0.177446	-0.326219	-0.0833989	0.24282	0.210283	0.423368	0.265513	0.0758808	0.645855	0.187008	Q9WU49
GNlVVPSPLPTphR	NA	NA	NA	NA	NA	NA	NA	NA	NA	NA	NA	NA	Q9WU49
GNHHALYphRDDFR	-0.050017	-0.101391	-0.226247	-0.0513735	-0.17623	-0.124856	0.614852	0.386509	0.240161	0.496158	0.502347	0.4374	P50115
GNRGSphGGGQGSTNYGK	-0.139534	0.384685	0.103823	0.524219	0.243357	-0.280862	0.455884	0.0367832	0.465955	0.013738	0.371007	0.144563	Q99020
GNVVPSphPLPTR	0.21932	-0.16826	0.164442	-0.38758	-0.054878	0.332702	0.143137	0.133591	0.184548	0.00464802	0.653945	0.0133501	Q9WU49
GNVVPSphPLPTRR	NA	NA	NA	NA	NA	NA	NA	NA	NA	NA	NA	NA	Q9WU49
GPDRTphPPSEEDSAEAER	NA	NA	NA	NA	NA	NA	NA	NA	NA	NA	NA	NA	O70593
GPGENlGEDSph	-0.129613	-0.266842	-0.23264	-0.137229	-0.103027	0.0342025	0.513538	0.14387	0.241356	0.435662	0.629926	0.564728	Q9Z0P5
GPLPAAPPAAPERQPSphWER	-0.0392415	0.557576	-0.330075	0.596818	-0.290833	-0.887651	0.605667	0.0101235	0.163755	0.019464	0.404988	0.000181086	Q9JK11
GPLSQAPTphPAPK	-0.681152	0.127475	-0.125314	0.808627	0.555838	-0.252789	0.304048	0.473774	0.524324	0.252525	0.53878	0.595601	Q62523
GPPDFSphSDEEREPTPVLGSGASVGR	NA	NA	NA	NA	NA	NA	NA	NA	NA	NA	NA	NA	Q62733;Q61033
GPPDFSSDEEREPTphPVLGSGASVGR	NA	NA	NA	NA	NA	NA	NA	NA	NA	NA	NA	NA	Q62733;Q61033
GPPDFSSphDEEREPTPVLGSGASVGR	NA	NA	NA	NA	NA	NA	NA	NA	NA	NA	NA	NA	Q62733;Q61033
GPSphYGLSR	NA	NA	NA	NA	NA	NA	NA	NA	NA	NA	NA	NA	Q5XFX0
GPSSphVEDIK	NA	NA	NA	NA	NA	NA	NA	NA	NA	NA	NA	NA	P13084
GPTGPPSTLPLGTQTphSSGSSTLSK	NA	NA	NA	NA	NA	NA	NA	NA	NA	NA	NA	NA	Q1AAU6
GPTGPPSTLPLGTQTSphSGSSTLSK	0.0889627	-0.133236	-0.249888	-0.222199	-0.338851	-0.116652	0.542093	0.434698	0.400478	0.483661	0.521453	0.625574	Q1AAU6
GPTGPPSTLPLGTQTSSphGSSTLSK	0.0889627	-0.133236	-0.249888	-0.222199	-0.338851	-0.116652	0.542093	0.434698	0.400478	0.483661	0.521453	0.625574	Q1AAU6
GPVSGSPDSphMNVSR	NA	NA	NA	NA	NA	NA	NA	NA	NA	NA	NA	NA	O88351
GPVSGSphPDSMNVSR	-0.0183438	-0.131579	-0.0885068	-0.113235	-0.0701631	0.0430724	0.557774	0.457542	0.621499	0.5256	0.764221	0.685079	O88351
GPVSphGSPDSMNVSR	NA	NA	NA	NA	NA	NA	NA	NA	NA	NA	NA	NA	O88351
GPVYVPDPTphSPK	-0.139829	-0.183148	-0.291365	-0.0433187	-0.151536	-0.108217	0.442818	0.210914	0.103015	0.514326	0.502822	0.485015	P50545
GPVYVPDPTphSPKK	-0.333699	-0.272877	-0.222039	0.0608214	0.111659	0.0508378	0.200558	0.158762	0.286056	0.579217	0.629926	0.604499	P50545
GPVYVPDPTSphPK	-0.177419	-0.213973	-0.324248	-0.0365537	-0.146829	-0.110275	0.245386	0.0799421	0.0180571	0.503415	0.436346	0.385021	P50545
GPVYVPDPTSphPKK	-0.187692	-0.24227	-0.356345	-0.0545781	-0.168653	-0.114075	0.342617	0.124613	0.0486613	0.51284	0.469308	0.476628	P50545
GQESEYphGNITYPPALR	0.0429817	-0.0712666	-0.0787307	-0.114248	-0.121712	-0.00746405	0.506308	0.477903	0.60426	0.579217	0.71265	0.694114	P81718
GQESphEYGNITYPPALR	0.106827	-0.135078	0.00410856	-0.241905	-0.102719	0.139186	0.49709	0.459599	0.655751	0.526981	0.737855	0.632689	P81718
GQESEYphGNITYPPALR	NA	NA	NA	NA	NA	NA	NA	NA	NA	NA	NA	NA	P81718
GQTGKEHSphPPGEVVLR	0.123053	0.602709	0.0420488	0.479656	-0.0810042	-0.56066	0.375289	3.59621e-05	0.449852	0.000953574	0.593581	0.000128833	Q68FR2
GREGSphLTGTK	-0.0512688	0.433245	0.481901	0.484514	0.53317	0.0486563	0.633478	0.136933	0.144763	0.0690267	0.261775	0.65969	D4A631
GRKDEDSphDDESQSSHAGK	NA	NA	NA	NA	NA	NA	NA	NA	NA	NA	NA	NA	B2GV24
GRLSphPVPVPR	0.0849716	-0.00953186	0.00411623	-0.0945035	-0.0808554	0.0136481	0.464329	0.440063	0.49797	0.42865	0.614944	0.514368	Q64012
GRPPAEKLSphPNPPNLTK	0.125431	0.120246	0.15698	-0.00518456	0.0315497	0.0367343	0.399354	0.25407	0.230319	0.527851	0.720647	0.522325	Q3TKT4
GSAGVELNSphMQPVK	-0.117751	-0.739234	-0.233038	-0.621483	-0.115286	0.506197	0.600241	0.00617227	0.328961	0.0191556	0.653317	0.0662721	Q07647
GSAPSDMLDSLTphTIPELK	-0.48977	-0.74003	-0.345984	-0.25026	0.143786	0.394045	0.348933	0.190199	0.378721	0.540509	0.672043	0.486441	Q8K1B8
GSAPSDMLDSLTTphIPELK	-0.129807	0.205498	0.0109931	0.335306	0.140801	-0.194505	0.656731	0.410464	0.652758	0.361696	0.672043	0.476658	Q8K1B8
GSAPSDMLDSphLTTIPELK	-0.317093	-0.341525	-0.108793	0.0568518	0.174049	0.232731	0.422118	0.210914	0.489185	0.61433	0.642114	0.442718	Q8K1B8
GSDEVTASphSAATGTSPR	0.196421	0.487509	0.272113	0.291088	0.0756915	-0.215396	0.610706	0.244519	0.432101	0.457314	0.748894	0.474178	P27321
GSDEVTASSAATGTphSPR	0.374189	0.101952	0.184022	-0.272237	-0.190167	0.0820706	0.364054	0.456197	0.400478	0.43934	0.648002	0.645936	P27321
GSDEVTASSAATGTSphPR	0.138221	0.088014	0.124319	-0.0502066	-0.013902	0.0363045	0.421125	0.382455	0.380515	0.514326	0.672043	0.601377	P27321
GSDEVTASSphAATGTSPR	NA	NA	NA	NA	NA	NA	NA	NA	NA	NA	NA	NA	P27321
GSETPGATphPGSK	-0.280094	0.177413	-0.00354518	0.457508	0.276549	-0.180958	0.259343	0.266878	0.533504	0.048108	0.372968	0.369285	Q99NB9
GSETphPGATPGSK	-0.0889151	0.285193	0.138169	0.374108	0.227085	-0.147024	0.492229	0.0212899	0.251828	0.0064254	0.216655	0.250125	Q99NB9
GSETSAVVTphEEDDDDEDAAPPVIAPRPDHTK	-0.119806	-0.460308	-0.357676	-0.340502	-0.23787	0.102633	0.646204	0.194039	0.330044	0.321214	0.605157	0.550317	Q64303
GSFEPRPDHVLGQTphPEIDK	NA	NA	NA	NA	NA	NA	NA	NA	NA	NA	NA	NA	Q66HF9
GSGSphQSSVPSVDQFTGVGIR	NA	NA	NA	NA	NA	NA	NA	NA	NA	NA	NA	NA	P97690
GSGTASphDDEFENLR	NA	NA	NA	NA	NA	NA	NA	NA	NA	NA	NA	NA	Q7TMY8
GSGTphASDDEFENLR	NA	NA	NA	NA	NA	NA	NA	NA	NA	NA	NA	NA	Q7TMY8
GSphGGGQGSTNYGK	0.19566	0.0745149	0.085577	-0.121145	-0.110083	0.011062	0.323678	0.403602	0.424883	0.40893	0.593581	0.564027	Q99020
GSphGSLLR	NA	NA	NA	NA	NA	NA	NA	NA	NA	NA	NA	NA	P22682
GSphGSQSSVPSVDQFTGVGIR	NA	NA	NA	NA	NA	NA	NA	NA	NA	NA	NA	NA	P97690
GSphPQQIDHAK	0.0689447	0.0194025	0.0814256	-0.0495423	0.0124808	0.0620231	0.458915	0.431078	0.348055	0.450453	0.672043	0.481076	Q99PF5
GSphPVQLGAK	-0.203054	-0.331498	0.0778339	-0.128444	0.280888	0.409332	0.553795	0.327547	0.610166	0.496158	0.607784	0.387546	O35601
GSphPVQLGAK	-0.149387	-0.21893	0.0786609	-0.0695437	0.228048	0.297591	0.499224	0.32067	0.580823	0.526058	0.556171	0.335526	O35601
GSphRDSVQHPSGDK	-0.0748125	-0.478674	0.317594	-0.403862	0.392407	0.796269	0.688603	0.229421	0.400478	0.330785	0.523468	0.0643914	Q920G0
GSphSKDLLDNQSQEEQR	0.312003	-0.0944517	0.217213	-0.406454	-0.0947901	0.311664	0.410731	0.456197	0.358008	0.283467	0.718011	0.40287	Q80XI3
GSphVLAGPK	0.143499	-0.847796	0.238607	-0.991296	0.0951075	1.0864	0.675526	0.163588	0.548305	0.161491	0.752032	0.000283536	Q8BH43
GSphVSDEEMMELR	-0.197472	-0.18615	-0.253651	0.0113223	-0.0561787	-0.067501	0.135244	0.0752277	0.0280101	0.520771	0.630174	0.449111	Q61233
GSphYGDLGGPIITTQVTIPK	-0.0301404	-0.0811641	-0.223185	-0.0510238	-0.193045	-0.142021	0.579019	0.446206	0.367425	0.559713	0.573666	0.529955	P61979
GSphYGYIK	0.854081	0.697512	0.506351	-0.156569	-0.347729	-0.191161	0.0578404	0.0423494	0.137152	0.501137	0.438694	0.488852	O35601
GSPSLGASphPHHSSTGEEK	NA	NA	NA	NA	NA	NA	NA	NA	NA	NA	NA	NA	Q8R361
GSRDSphVQHPSGDK	NA	NA	NA	NA	NA	NA	NA	NA	NA	NA	NA	NA	Q920G0
GSRDSphVQHPSGDK	0.0130217	-0.674487	0.295028	-0.687509	0.282006	0.969515	0.72418	0.147808	0.470897	0.195568	0.623122	0.0136965	Q920G0
GSRDSVQHPSphGDK	-0.852985	-1.32448	0.235979	-0.471496	1.08896	1.56046	0.426968	0.0479152	0.538099	0.496158	0.438694	0.0315476	Q920G0
GSSphKDLLDNQSQEEQR	0.159654	-0.273644	0.0585102	-0.433298	-0.101144	0.332154	0.500352	0.278924	0.489185	0.197491	0.698639	0.315568	Q80XI3
GSSphKDLLDNQSQEEQRR	NA	NA	NA	NA	NA	NA	NA	NA	NA	NA	NA	NA	Q80XI3
GSSphLADQR	-0.135921	-0.307689	-0.0265677	-0.171768	0.109354	0.281122	0.493946	0.128157	0.489185	0.397427	0.638978	0.219084	O88746
GSSphLADQRK	-0.350029	0.0327434	-0.0666624	0.382772	0.283367	-0.0994058	0.194902	0.481356	0.507707	0.11336	0.382664	0.514368	O88746
GSVSphDEEMMELR	-0.154121	-0.140052	-0.277739	0.0140693	-0.123618	-0.137687	0.222107	0.145299	0.0153694	0.526058	0.427769	0.214734	Q61233
GSYphGDLGGPIITTQVTIPK	NA	NA	NA	NA	NA	NA	NA	NA	NA	NA	NA	NA	P61979
GTADETphSKSGK	-0.213061	-0.237641	-0.219668	-0.0245801	-0.00660733	0.0179728	0.506308	0.345541	0.474116	0.641782	0.779518	0.644009	P84091
GTADETSKSphGK	0.501969	-0.0954372	-0.154762	-0.597406	-0.656731	-0.059325	0.134109	0.466104	0.548305	0.198932	0.3498	0.591225	P84091
GTADETSphKSGK	-0.213061	-0.237641	-0.219668	-0.0245801	-0.00660733	0.0179728	0.506308	0.345541	0.474116	0.641782	0.779518	0.644009	P84091
GTGAAGSphFK	0.244203	0.617452	-0.876657	0.373249	-1.12086	-1.49411	0.403661	0.280983	0.0499034	0.503751	0.104311	0.051451	P43275
GTGASGSphFK	NA	NA	NA	NA	NA	NA	NA	NA	NA	NA	NA	NA	P15864;P43277;P15865;D3ZBN0
GTGASphGSFK	NA	NA	NA	NA	NA	NA	NA	NA	NA	NA	NA	NA	P15864;P43277;P15865;D3ZBN0
GTGDCSphDEEVDGK	0.618183	-0.131058	0.539797	-0.749241	-0.0783858	0.670855	0.0100617	0.336534	0.0108294	0.000953574	0.672043	0.00294806	Q8VDD5
GTGDCSphDEEVDGKADGADAK	0.307945	-0.0624649	0.18573	-0.37041	-0.122215	0.248195	0.226151	0.449533	0.245613	0.10455	0.61597	0.26226	Q8VDD5
GTGGSphESSK	0.127965	-0.140007	0.108853	-0.267971	-0.0191111	0.24886	0.461769	0.295493	0.485072	0.201617	0.741727	0.244415	Q8BJS4
GTNESphLER	NA	NA	NA	NA	NA	NA	NA	NA	NA	NA	NA	NA	P31000
GTphGDCSDEEVDGKADGADAK	NA	NA	NA	NA	NA	NA	NA	NA	NA	NA	NA	NA	Q8VDD5
GTphGGSESSK	0.504401	0.38761	0.672245	-0.116791	0.167844	0.284635	0.18779	0.166341	0.0339479	0.537068	0.62522	0.250969	Q8BJS4
GTphPTQSPVVGR	NA	NA	NA	NA	NA	NA	NA	NA	NA	NA	NA	NA	Q4KLH5
GTPTphQSPVVGR	NA	NA	NA	NA	NA	NA	NA	NA	NA	NA	NA	NA	Q4KLH5
GTPTQSphPVVGR	NA	NA	NA	NA	NA	NA	NA	NA	NA	NA	NA	NA	Q4KLH5
GTPTQSphPVVGR	NA	NA	NA	NA	NA	NA	NA	NA	NA	NA	NA	NA	Q4KLH5
GTPVRGSITphR	NA	NA	NA	NA	NA	NA	NA	NA	NA	NA	NA	NA	Q91V33
GTPVRGSphITR	NA	NA	NA	NA	NA	NA	NA	NA	NA	NA	NA	NA	Q91V33
GTSphPSSATRPQR	0.161093	-0.0149765	-0.0395793	-0.17607	-0.200673	-0.0246028	0.454845	0.508238	0.527094	0.353442	0.464565	0.56117	Q66HC5
GTTKESSphEKDR	NA	NA	NA	NA	NA	NA	NA	NA	NA	NA	NA	NA	Q6AYK1
GVDLQESphNPASR	-0.289813	-0.399454	-0.475305	-0.109641	-0.185492	-0.0758508	0.211466	0.0367832	0.0212203	0.480827	0.483204	0.50556	P35278
GVFPVSFVHILSphD	NA	NA	NA	NA	NA	NA	NA	NA	NA	NA	NA	NA	Q1AAU6
GVGDDQLGEESphEERDDHLLPM	NA	NA	NA	NA	NA	NA	NA	NA	NA	NA	NA	NA	P24668
GVLADRESphPEQPFVVlLNK	NA	NA	NA	NA	NA	NA	NA	NA	NA	NA	NA	NA	Q9EPY0
GVLADRESphPEQPFVVLNK	0.164586	-0.110486	-0.495261	-0.275072	-0.659847	-0.384775	0.619466	0.454412	0.230507	0.423563	0.287161	0.354551	Q9EPY0
GVLADRESphPEQPFVVLNK	NA	NA	NA	NA	NA	NA	NA	NA	NA	NA	NA	NA	Q9EPY0
GVQAGNSphDTEGGQPGR	0.1467	0.292113	0.0989253	0.145413	-0.0477746	-0.193188	0.424942	0.225235	0.492367	0.501588	0.743005	0.436247	Q9JIX8
GVQAGNSphDTEGGQPGRK	-0.279877	0.140189	0.0312356	0.420066	0.311113	-0.108954	0.414368	0.418987	0.560081	0.249646	0.510575	0.622071	Q9JIX8
GVTIPYphRPKPSSSPVIFAGGQDR	NA	NA	NA	NA	NA	NA	NA	NA	NA	NA	NA	NA	Q61990
GVTIPYRPKPSphSSPVIFAGGQDR	-0.268021	0.206214	0.120888	0.474235	0.388909	-0.0853259	0.28114	0.228783	0.460014	0.0393747	0.215084	0.505223	Q61990
GVTIPYRPKPSSphSPVIFAGGQDR	-0.222212	0.0771046	0.159192	0.299317	0.381404	0.0820874	0.332681	0.413586	0.368844	0.145509	0.200147	0.550317	Q61990
GVTIPYRPKPSSSphPVIFAGGQDR	-0.221921	0.0588721	0.128089	0.280793	0.350009	0.0692164	0.325176	0.423617	0.425705	0.153744	0.216655	0.536386	Q61990
GYYSPYSVSGSGSphTAGSR	0.120386	0.0890919	0.165846	-0.0312939	0.0454605	0.0767544	0.46366	0.384687	0.304319	0.549455	0.701053	0.54805	P30427
GYYSPYSVSGSGSTAGSphR	0.198362	0.269313	0.309634	0.0709507	0.111273	0.0403219	0.457918	0.22372	0.237272	0.579217	0.657345	0.61606	P30427
GYYSPYSVSGSGSTphAGSR	NA	NA	NA	NA	NA	NA	NA	NA	NA	NA	NA	NA	P30427
GYYSPYSVSGSphGSTAGSR	0.527982	0.563608	0.54501	0.0356261	0.017028	-0.0185981	0.386226	0.219614	0.289072	0.578735	0.715415	0.563904	P30427
GYYSPYSVSphGSGSTAGSR	NA	NA	NA	NA	NA	NA	NA	NA	NA	NA	NA	NA	P30427
HAEATphLGSlGNLR	-0.579192	-0.337509	-0.448085	0.241683	0.131106	-0.110576	0.0912155	0.250711	0.12419	0.441382	0.689776	0.622071	Q8BPB0
HAEATphLGSGNLR	-0.506718	-0.337959	-0.425577	0.168759	0.0811407	-0.0876184	0.12509	0.232408	0.135389	0.504061	0.720212	0.627583	Q8BPB0
HASphQKDYSHGFGGR	NA	NA	NA	NA	NA	NA	NA	NA	NA	NA	NA	NA	P49710
HASphTSPADK	-0.52179	-0.278597	-0.209724	0.243193	0.312066	0.0688727	0.387478	0.38301	0.448613	0.453406	0.605344	0.665466	Q2TL32
HASTphSPADK	NA	NA	NA	NA	NA	NA	NA	NA	NA	NA	NA	NA	Q2TL32
HASTSphPADK	NA	NA	NA	NA	NA	NA	NA	NA	NA	NA	NA	NA	A2AN08
HAVSEGTphK	NA	NA	NA	NA	NA	NA	NA	NA	NA	NA	NA	NA	P10853;Q9D2U9
HAVSphEGTK	-0.292566	0.274771	0.178046	0.567337	0.470612	-0.0967251	0.419413	0.312255	0.489185	0.161828	0.409347	0.547973	Q00715
HELSphPPQK	NA	NA	NA	NA	NA	NA	NA	NA	NA	NA	NA	NA	Q99MR6
HELSphPPQKR	0.0924341	-0.0690955	0.187639	-0.16153	0.0952045	0.256734	0.436189	0.375922	0.204217	0.276414	0.597938	0.101804	Q99MR6
HGESphAWNLENR	0.0018259	-0.0407745	-0.0925905	-0.0426004	-0.0944164	-0.051816	0.529977	0.420098	0.336638	0.465256	0.502347	0.468566	Q9DBJ1
HGLTHEELKSphPR	0.0269372	-0.2699	-0.0310479	-0.296838	-0.0579851	0.238853	0.458175	0.187234	0.610261	0.149649	0.698773	0.317056	Q5M7V8
HGLTHEELKSphPREPGYK	-0.113412	0.241434	-0.323198	0.354846	-0.209786	-0.564632	0.517157	0.13402	0.0835152	0.0615827	0.424139	0.00654966	Q5M7V8
HHASphISELKK	-0.219385	0.931742	1.13708	1.15113	1.35647	0.205339	0.651756	0.182611	0.0641997	0.0246736	0.27411	0.61485	P48193
HIKEEPLSphEEEPCTSTAVPSPEK	0.0588074	-0.10044	0.194919	-0.159247	0.136111	0.295359	0.659181	0.448702	0.346553	0.536182	0.689735	0.433021	Q9QZ86
HIVSNDSphSDSDDEAQGPK	NA	NA	NA	NA	NA	NA	NA	NA	NA	NA	NA	NA	P50393
HIVSNDSSDSphDDEAQGPK	-0.173187	-0.29041	-0.0353421	-0.117223	0.137845	0.255068	0.559592	0.364966	0.521417	0.589667	0.673751	0.530662	P47713
HIVSNDSSphDSDDEAQGPK	NA	NA	NA	NA	NA	NA	NA	NA	NA	NA	NA	NA	P50393
HKEEVYphENVHSK	0.0607401	-0.0546828	-0.326767	-0.115423	-0.387507	-0.272084	0.439839	0.475199	0.261203	0.547224	0.382664	0.361048	P81718
HKMSphPPPSSFSEPR	0.00151688	0.305104	0.0396449	0.303587	0.038128	-0.265459	0.582803	0.0882295	0.5042	0.123437	0.731315	0.181713	Q5XI28
HKSDVEIPATphVTAFSFEDDSVPLSPLK	NA	NA	NA	NA	NA	NA	NA	NA	NA	NA	NA	NA	Q62847
HKSphDVEIPATVTAFSFEDDSVPLSPLK	0.333859	0.517085	0.652127	0.183226	0.597125	0.340448	0.39471	0.113939	0.144763	0.492636	0.362277	0.409996	Q62847
HLFSphSTENLAAR	0.107987	0.0536071	-0.0131821	-0.0543795	-0.121169	-0.0667893	0.53915	0.457542	0.541394	0.537135	0.650487	0.565561	Q3B7T9
HLFSSphTENLAAR	0.0336561	0.0335644	0.000905527	-9.17018e-05	-0.0327506	-0.0326589	0.545835	0.472423	0.51663	0.539355	0.681044	0.544936	Q3B7T9
HLFSSphTlENLAAR	0.169765	0.325238	0.14203	0.155472	-0.0277351	-0.183208	0.533642	0.240148	0.488538	0.51485	0.703906	0.46659	Q3B7T9
HLFSSTphENLAAR	-0.0570093	-0.163984	-0.00379788	-0.106975	0.0532114	0.160186	0.602775	0.384255	0.564038	0.526058	0.739356	0.529955	Q3B7T9
HLFSSTphlENLAAR	NA	NA	NA	NA	NA	NA	NA	NA	NA	NA	NA	NA	Q3B7T9
HNLFEDNMALPSESphVSphSLTDLK	NA	NA	NA	NA	NA	NA	NA	NA	NA	NA	NA	NA	Q9ESN0
HNLFEDNMALPSESphVSSLTphDLK	NA	NA	NA	NA	NA	NA	NA	NA	NA	NA	NA	NA	Q9ESN0
HNLFEDNMALPSESphVSSphLTDLK	NA	NA	NA	NA	NA	NA	NA	NA	NA	NA	NA	NA	Q9ESN0
HNLFEDNMALPSESVSphSLTDLK	0.0837953	-0.759806	-0.622997	-0.843602	-0.706792	0.136809	0.49709	0.0116676	0.032791	0.0105449	0.115216	0.500252	Q9ESN0
HNLFEDNMALPSESVSphSLTphDLK	NA	NA	NA	NA	NA	NA	NA	NA	NA	NA	NA	NA	Q9ESN0
HNLFEDNMALPSESVSphSphLTDLK	NA	NA	NA	NA	NA	NA	NA	NA	NA	NA	NA	NA	Q9ESN0
HNLFEDNMALPSESVSSphLTDLK	0.041832	-0.0400481	0.0110695	-0.0818801	-0.0307624	0.0511177	0.473799	0.490336	0.538099	0.582642	0.741727	0.649627	Q9ESN0
HNLFEDNMALPSESVSSphLTphDLK	NA	NA	NA	NA	NA	NA	NA	NA	NA	NA	NA	NA	Q9ESN0
HNLFEDNMALPSphESVSphSLTDLK	NA	NA	NA	NA	NA	NA	NA	NA	NA	NA	NA	NA	Q9ESN0
HNLFEDNMALPSphESVSSLTphDLK	NA	NA	NA	NA	NA	NA	NA	NA	NA	NA	NA	NA	Q9ESN0
HNLFEDNMALPSphESVSSphLTDLK	NA	NA	NA	NA	NA	NA	NA	NA	NA	NA	NA	NA	Q9ESN0
HNSphTTSSTSSGGYR	0.356823	0.456929	0.202378	0.100106	-0.154444	-0.25455	0.0278008	0.00160682	0.139493	0.40788	0.426066	0.0701924	Q9QZM5
HPDASphVNFSEFSK	NA	NA	NA	NA	NA	NA	NA	NA	NA	NA	NA	NA	P63158
HQGVMVGMGQKDSphYVGDEAQSK	NA	NA	NA	NA	NA	NA	NA	NA	NA	NA	NA	NA	P63268;P48975
HQGVMVGMGQKDSYphVGDEAQSK	NA	NA	NA	NA	NA	NA	NA	NA	NA	NA	NA	NA	P63268;P48975
HRFSphlINGHFYNHK	0.112347	0.113685	-0.585123	0.00133842	-0.69747	-0.698808	0.506308	0.368914	0.0127494	0.657868	0.0275573	0.00541997	Q3B7D5
HRPSphSPATphPPPK	NA	NA	NA	NA	NA	NA	NA	NA	NA	NA	NA	NA	Q52KI8
HRPSphSPATPPPK	NA	NA	NA	NA	NA	NA	NA	NA	NA	NA	NA	NA	Q52KI8
HRPSSphPATphPPPK	NA	NA	NA	NA	NA	NA	NA	NA	NA	NA	NA	NA	Q52KI8
HRPSSphPATPPPK	NA	NA	NA	NA	NA	NA	NA	NA	NA	NA	NA	NA	Q52KI8
HSGPNSphADSANDGFVR	0.121649	-0.232638	-0.326611	-0.354287	-0.44826	-0.0939727	0.437469	0.239134	0.181969	0.159274	0.222353	0.551852	Q9Z2X1
HSphGQDVHVVLK	0.0857512	-0.0582306	0.0644441	-0.143982	-0.0213071	0.122675	0.456391	0.391602	0.454459	0.228824	0.672043	0.305494	O35987
HSphGTGATPPVK	NA	NA	NA	NA	NA	NA	NA	NA	NA	NA	NA	NA	Q60520
HSphLPFSLPSQMEPR	-0.366987	-0.72831	-0.477221	-0.361324	-0.110234	0.25109	0.209975	0.00469899	0.063065	0.153076	0.644523	0.311193	P22682
HSphPTPQQSNR	NA	NA	NA	NA	NA	NA	NA	NA	NA	NA	NA	NA	Q52KI8
HSphSAPPK	NA	NA	NA	NA	NA	NA	NA	NA	NA	NA	NA	NA	Q920B9
HSphSLIDIESVPTYK	0.120905	0.410989	0.448125	0.290084	0.32722	0.0371356	0.436189	0.123631	0.0675274	0.312104	0.437208	0.667011	P0C643
HSphSPHQSEDEEEPR	-0.809723	-1.40421	-0.00351508	-0.594485	0.806208	1.40069	0.320403	0.0592704	0.656232	0.396626	0.450641	4.7382e-05	A2RRU1
HSphTIQQK	NA	NA	NA	NA	NA	NA	NA	NA	NA	NA	NA	NA	Q5FVC7
HSSLIDIESphVPTYK	-0.766961	-0.670799	-0.25363	0.0961613	0.513331	0.41717	0.0498608	0.0278017	0.310475	0.551745	0.223275	0.15359	P0C643
HSSLPTESphDEDIAPAQR	0.00753426	-0.135007	-0.00311015	-0.142541	-0.0106444	0.131897	0.519538	0.385084	0.602562	0.483661	0.778704	0.531956	O54774
HSSLPTphESDEDIAPAQR	-0.0794747	-0.415954	-0.375431	-0.336479	-0.295956	0.0405232	0.553795	0.1536	0.240161	0.28866	0.493865	0.66593	O54774
HSSphAPPK	-0.198396	-0.00300641	-0.154132	0.195389	0.0442636	-0.151126	0.414368	0.524583	0.425705	0.369578	0.689359	0.436247	Q920B9
HSSphLIDIESVPTYK	0.120905	0.410989	0.448125	0.290084	0.32722	0.0371356	0.436189	0.123631	0.0675274	0.312104	0.437208	0.667011	P0C643
HSSphPHQSEDEEEPR	-0.375096	-1.06051	0.199861	-0.685418	0.574957	1.26037	0.567489	0.106135	0.574314	0.228458	0.530296	3.38794e-05	A2RRU1
HSTphIQQK	0.089092	-0.524593	-0.540095	-0.613685	-0.629187	-0.0155012	0.652369	0.0799421	0.102007	0.0679101	0.184124	0.522325	Q5FVC7
HSTSSTphEQER	NA	NA	NA	NA	NA	NA	NA	NA	NA	NA	NA	NA	P16879
HTDDEMTGYphVATR	0.503048	0.722747	0.621969	0.219699	0.118921	-0.100779	0.212736	0.0795225	0.0489533	0.499478	0.681044	0.63502	P47811
HTDDEMTGYVATphR	NA	NA	NA	NA	NA	NA	NA	NA	NA	NA	NA	NA	P47811
HTDDEMTphGYVATR	0.278905	0.0861147	0.436939	-0.19279	0.158034	0.350825	0.185329	0.390783	0.0203515	0.267327	0.501606	0.0604247	P47811
HTGPNSphPDTANDGFVR	-0.00952981	-0.0205892	0.0133928	-0.0110594	0.0229226	0.033982	0.53085	0.466635	0.546489	0.540411	0.755408	0.536386	O35737
HTGPNSphPDTlANDGFVR	-0.283555	-0.184449	-0.161186	0.0991061	0.122369	0.0232627	0.348496	0.325026	0.382829	0.551673	0.649656	0.532101	O35737
HTphGPNSPDTANDGFVR	0.178714	-0.040634	-0.236435	-0.219347	-0.415149	-0.195801	0.474566	0.497515	0.433783	0.483661	0.460865	0.459014	O35737
HTphGPNSPDTlANDGFVR	NA	NA	NA	NA	NA	NA	NA	NA	NA	NA	NA	NA	O35737
HTphSPHAK	NA	NA	NA	NA	NA	NA	NA	NA	NA	NA	NA	NA	Q66HF9
HTSphPHAK	-0.171596	0.0411777	-0.0608914	0.212774	0.110705	-0.102069	0.467265	0.473426	0.492695	0.335118	0.638962	0.521732	Q66HF9
HVTLPSphSPR	NA	NA	NA	NA	NA	NA	NA	NA	NA	NA	NA	NA	Q2TL32
HVTLPSSphPR	0.0755434	0.0968378	-0.0539659	0.0212944	-0.129509	-0.150804	0.55353	0.410032	0.524579	0.578096	0.61597	0.480319	Q2TL32
IAFDAESEPNNSphSGSMEK	0.00563311	-0.688451	-0.768166	-0.694084	-0.773799	-0.0797148	0.725399	0.113939	0.0837647	0.0595209	0.270794	0.58326	Q8BPU7
IAFDAESEPNNSphSGSMEKR	-0.0918414	-0.836231	-0.909964	-0.74439	-0.818123	-0.0737331	0.675526	0.0602596	0.0615403	0.0468239	0.157797	0.521732	Q8BPU7
IAFDAESEPNNSSGSphMEK	0.00693216	-0.301693	-0.41641	-0.308625	-0.423342	-0.114717	0.725122	0.255486	0.206498	0.339451	0.386646	0.532667	Q8BPU7
IAFDAESEPNNSSGSphMEKR	-0.0918414	-0.836231	-0.909964	-0.74439	-0.818123	-0.0737331	0.675526	0.0602596	0.0615403	0.0468239	0.157797	0.521732	Q8BPU7
IAFDAESEPNNSSphGSMEK	-0.0141566	-0.711054	-0.778451	-0.696898	-0.764295	-0.067397	0.723433	0.111254	0.0814628	0.0591507	0.291926	0.611242	Q8BPU7
IAFDAESEPNNSSphGSMEKR	-0.0918414	-0.836231	-0.909964	-0.74439	-0.818123	-0.0737331	0.675526	0.0602596	0.0615403	0.0468239	0.157797	0.521732	Q8BPU7
IAFDAESphEPNNSSGSMEK	NA	NA	NA	NA	NA	NA	NA	NA	NA	NA	NA	NA	Q8BPU7
IALVSEAGSphEAR	-0.141518	-0.00571131	0.936284	0.135806	1.0778	0.941995	0.542305	0.491754	0.128001	0.526058	0.223275	0.132583	Q91YT8
IDASKNEEDEGHSNlSphSPR	0.0547202	0.418889	-0.484984	0.364169	-0.539704	-0.903873	0.51943	0.12479	0.328961	0.286578	0.464565	0.0982052	Q9JJ54
IDASKNEEDEGHSNlSSphPR	0.0209334	0.3671	-0.442736	0.346167	-0.463669	-0.809836	0.542093	0.154851	0.348055	0.296323	0.502347	0.147869	Q9JJ54
IDASKNEEDEGHSNSphSPR	0.135013	0.274847	-0.466279	0.139835	-0.601292	-0.741127	0.455129	0.23832	0.271576	0.510991	0.365795	0.118323	Q9JJ54
IDASKNEEDEGHSNSSphPR	0.154182	0.304758	-0.435204	0.150575	-0.589386	-0.739962	0.455129	0.199119	0.321743	0.511124	0.404988	0.145669	Q9JJ54
IDASKNEEDEGHSphNSSPR	0.281168	0.200209	-0.514271	-0.0809589	-0.795439	-0.71448	0.456877	0.37518	0.33577	0.542965	0.377198	0.248531	Q9JJ54
IDASKNlEEDEGHSNlSphSPR	NA	NA	NA	NA	NA	NA	NA	NA	NA	NA	NA	NA	Q9JJ54
IDASKNlEEDEGHSNlSSphPR	NA	NA	NA	NA	NA	NA	NA	NA	NA	NA	NA	NA	Q9JJ54
IDASKNlEEDEGHSNSphSPR	-0.0293301	0.151695	-0.00604541	0.181025	0.0232847	-0.15774	0.545706	0.333869	0.535733	0.390621	0.760945	0.457542	Q9JJ54
IDASKNlEEDEGHSNSSphPR	-0.0881971	0.0464877	-0.291777	0.134685	-0.20358	-0.338265	0.493946	0.450637	0.261576	0.484496	0.549742	0.228033	Q9JJ54
IDASKNlEEDEGHSphNSSPR	NA	NA	NA	NA	NA	NA	NA	NA	NA	NA	NA	NA	Q9JJ54
IDEFESphM	0.288067	0.0727596	0.516763	-0.215307	0.228696	0.444003	0.214964	0.397129	0.0250545	0.286578	0.450641	0.0555811	O35763
IDISphPSALR	NA	NA	NA	NA	NA	NA	NA	NA	NA	NA	NA	NA	Q8K019
IDISphPSTFR	0.013315	0.124548	0.00645701	0.111233	-0.00685803	-0.118091	0.515105	0.110399	0.479984	0.196503	0.672043	0.185925	Q5M7V8
IDISPSphALR	NA	NA	NA	NA	NA	NA	NA	NA	NA	NA	NA	NA	Q8K019
IEDVGSphDEEDDSGK	0.391294	-0.667592	0.584159	-1.05889	0.192865	1.25175	0.0993513	0.00882429	0.098885	0.000479591	0.61597	3.38794e-05	P11499
IEDVGSphDEEDDSGKDK	0.10596	-0.439192	0.279007	-0.545152	0.173047	0.718199	0.343927	0.00106641	0.0307149	0.000238822	0.352386	4.9817e-06	P11499
IEDVGSphDEEDDSGKDKK	-0.00631348	-0.477459	0.0996869	-0.471146	0.106	0.577146	0.515105	0.00517952	0.450369	0.00852385	0.593581	0.00201912	P11499
IEEELGSphKAK	-0.0358609	-0.0331077	0.00738807	0.00275317	0.043249	0.0404958	0.56113	0.457205	0.497001	0.552534	0.689735	0.547332	P04764
IEPDSESphQDEVIHNIAR	0.278374	0.23955	-0.0122302	-0.0388238	-0.290604	-0.25178	0.472923	0.336572	0.627414	0.553065	0.536539	0.390722	Q9JLT6
IESEKSphQSSEPPVIHEK	NA	NA	NA	NA	NA	NA	NA	NA	NA	NA	NA	NA	P27321
IESEKSQSphSEPPVIHEK	-0.671753	0.399679	-0.326026	1.07143	0.345728	-0.725705	0.0312652	0.0675071	0.144763	0.00176628	0.291926	0.0124042	P27321
IFVGGLSphPDTPEEK	-0.174867	-0.281784	-0.381565	-0.106916	-0.206697	-0.0997812	0.377424	0.0912524	0.0460558	0.456825	0.424139	0.50412	Q9JJ54
IGGDAATphTVNNNTPDFGFGGQK	NA	NA	NA	NA	NA	NA	NA	NA	NA	NA	NA	NA	Q99PF5
IGGDAATTphVNNNTPDFGFGGQK	NA	NA	NA	NA	NA	NA	NA	NA	NA	NA	NA	NA	Q99PF5
IGGDAATTVNNNTphPDFGFGGQK	0.186194	0.22658	0.089602	0.0403862	-0.0965916	-0.136978	0.466935	0.251777	0.512404	0.591488	0.671964	0.513369	Q99PF5
IGLPHSphIK	NA	NA	NA	NA	NA	NA	NA	NA	NA	NA	NA	NA	Q8VH51
IGVQMGHPGSSNAHPVTWSphPGGIISR	-0.0841557	-0.0598687	0.346565	0.0242869	0.43072	0.406433	0.651392	0.481151	0.330044	0.641425	0.438694	0.305647	Q64725
IHPMAYQLQLQAASNFKSphPVK	NA	NA	NA	NA	NA	NA	NA	NA	NA	NA	NA	NA	P67871
IHPQSphQPQEDTSLESDIPPPPNSSPPER	NA	NA	NA	NA	NA	NA	NA	NA	NA	NA	NA	NA	A7E3N2
IHPQSQPQEDTphSLESDIPPPlPNSSPPER	0.244532	-0.105191	-0.29256	-0.349723	-0.653076	-0.163085	0.2686	0.364997	0.248125	0.0773421	0.127895	0.483054	A7E3N2
IHPQSQPQEDTphSLESDIPPPPNSphSPPER	-0.658458	-0.700014	-0.743888	-0.0415559	-0.0854294	-0.0438736	0.289983	0.137476	0.162163	0.637402	0.739156	0.564027	A7E3N2
IHPQSQPQEDTphSLESDIPPPPNSSphPPER	-0.658458	-0.700014	-0.743888	-0.0415559	-0.0854294	-0.0438736	0.289983	0.137476	0.162163	0.637402	0.739156	0.564027	A7E3N2
IHPQSQPQEDTphSLESDIPPPPNSSPPER	-0.138738	-0.156042	-0.263021	-0.0173038	-0.124283	-0.106979	0.55933	0.350938	0.19117	0.640416	0.638427	0.532598	A7E3N2
IHPQSQPQEDTphSLESphDIPPPPNSSPPER	NA	NA	NA	NA	NA	NA	NA	NA	NA	NA	NA	NA	A7E3N2
IHPQSQPQEDTphSphLESDIPPPPNSSPPER	NA	NA	NA	NA	NA	NA	NA	NA	NA	NA	NA	NA	A7E3N2
IHPQSQPQEDTSLESDIPPPPNlSphSPPER	NA	NA	NA	NA	NA	NA	NA	NA	NA	NA	NA	NA	A7E3N2
IHPQSQPQEDTSLESDIPPPPNlSSphPPER	NA	NA	NA	NA	NA	NA	NA	NA	NA	NA	NA	NA	A7E3N2
IHPQSQPQEDTSLESDIPPPPNSphSPPER	-0.200087	-0.494659	-0.441049	-0.294573	-0.240962	0.0536108	0.568112	0.0914471	0.237272	0.399112	0.597938	0.661881	A7E3N2
IHPQSQPQEDTSLESDIPPPPNSSphPPER	-0.200087	-0.494659	-0.441049	-0.294573	-0.240962	0.0536108	0.568112	0.0914471	0.237272	0.399112	0.597938	0.661881	A7E3N2
IHPQSQPQEDTSLESphDIPPPlPNSSPPER	0.118981	0.0583232	-0.183407	-0.0606583	-0.224624	-0.166564	0.425294	0.406793	0.236933	0.489297	0.3498	0.294846	A7E3N2
IHPQSQPQEDTSLESphDIPPPPNSSPPER	0.0443779	-0.201839	-0.170706	-0.246217	-0.215083	0.0311335	0.651496	0.23527	0.270724	0.236717	0.450641	0.539681	A7E3N2
IHPQSQPQEDTSphLESDIPPPlPNSSPPER	0.116916	-0.202509	-0.238002	-0.319426	-0.343287	0.0861089	0.488296	0.255946	0.394465	0.171007	0.443824	0.583791	A7E3N2
IHPQSQPQEDTSphLESDIPPPPNSphSPPER	NA	NA	NA	NA	NA	NA	NA	NA	NA	NA	NA	NA	A7E3N2
IHPQSQPQEDTSphLESDIPPPPNSSphPPER	NA	NA	NA	NA	NA	NA	NA	NA	NA	NA	NA	NA	A7E3N2
IHPQSQPQEDTSphLESDIPPPPNSSPPER	-0.00994042	-0.208873	-0.275218	-0.198932	-0.265277	-0.0663448	0.640493	0.232115	0.168501	0.327339	0.386646	0.521382	A7E3N2
IHPQSQPQEDTSphLESphDIPPPPNSSPPER	NA	NA	NA	NA	NA	NA	NA	NA	NA	NA	NA	NA	A7E3N2
IHPQSQPQEDTphSLESDIPPPPNSSPPER	NA	NA	NA	NA	NA	NA	NA	NA	NA	NA	NA	NA	A7E3N2
IHPQSQPQEDTSLESphDIPPPPNSSPPER	NA	NA	NA	NA	NA	NA	NA	NA	NA	NA	NA	NA	A7E3N2
IHPQSQPQEDTSphLESDIPPPPNSSPPER	NA	NA	NA	NA	NA	NA	NA	NA	NA	NA	NA	NA	A7E3N2
IHPQSQPQEDTphSLESDIPPPPNSSPPER	NA	NA	NA	NA	NA	NA	NA	NA	NA	NA	NA	NA	A7E3N2
IHPQSQPQEDTSphLESDIPPPPNSSPPER	NA	NA	NA	NA	NA	NA	NA	NA	NA	NA	NA	NA	A7E3N2
IHRASphDPGLPAEEPK	0.293583	0.398273	0.191177	0.10469	-0.102406	-0.207096	0.124614	0.0251854	0.264658	0.470123	0.61483	0.256526	P08955
IIEDNEYphTAR	-0.12496	0.0624998	-0.261555	0.187459	-0.136595	-0.324055	0.483938	0.487793	0.467949	0.536251	0.7125	0.450964	P50545
IIEDNEYTphAR	-0.163093	0.0729268	-0.195406	0.23602	-0.0323127	-0.268332	0.471955	0.48398	0.528518	0.507385	0.772782	0.512879	P50545
IISIFSphSTEK	-0.353004	0.298539	-0.147563	0.651543	0.205441	-0.446102	0.149407	0.266564	0.449852	0.0703775	0.605157	0.210049	Q64303
IISIFSphSTEKGSK	NA	NA	NA	NA	NA	NA	NA	NA	NA	NA	NA	NA	Q64303
IISIFSSphTEK	-0.225795	-0.280055	-0.299939	-0.0542601	-0.0741441	-0.019884	0.303163	0.105323	0.122458	0.536089	0.670094	0.559298	Q64303
IISIFSSphTEKGSK	NA	NA	NA	NA	NA	NA	NA	NA	NA	NA	NA	NA	Q64303
IISIFSSTEKGSphK	0.0931078	-0.0961307	0.0176363	-0.189238	-0.0754715	0.113767	0.695099	0.489503	0.652661	0.583026	0.764861	0.65918	Q64303
IISIFSSTphEK	NA	NA	NA	NA	NA	NA	NA	NA	NA	NA	NA	NA	Q64303
IISIFSSTphEKGSK	NA	NA	NA	NA	NA	NA	NA	NA	NA	NA	NA	NA	Q64303
IISphIFSSTEK	0.239204	0.344062	0.59998	0.104858	0.360776	0.255918	0.67786	0.45204	0.507992	0.638201	0.645909	0.645936	Q64303
IKSphYSFPKPGHK	0.0642631	-0.32221	-0.65967	-0.386473	-0.723933	-0.337461	0.700701	0.30611	0.246097	0.448461	0.426066	0.510822	Q64725
ILATphPPQEDAPSVDIANIR	-0.0745643	0.0341874	-0.0421461	0.108752	0.0324182	-0.0763335	0.645385	0.486505	0.608043	0.509905	0.681044	0.604849	P50137
ILEQQNSphSRTLEK	0.18823	0.0139992	0.144536	-0.174231	-0.0436945	0.130537	0.457918	0.518985	0.457818	0.533398	0.681044	0.617407	O55131
ILEQQNSSphRTLEK	0.18823	0.0139992	0.144536	-0.174231	-0.0436945	0.130537	0.457918	0.518985	0.457818	0.533398	0.681044	0.617407	O55131
ILEQQNSSRTphLEK	0.0532519	-0.355305	0.131815	-0.408557	0.0785636	0.487121	0.68147	0.175064	0.373005	0.18026	0.7158	0.122638	O55131
ILKHSPESphSR	NA	NA	NA	NA	NA	NA	NA	NA	NA	NA	NA	NA	Q9CYL5
ILKHSphPESSR	-0.174954	0.218055	0.0039728	0.393009	0.178927	-0.214082	0.185826	0.0423418	0.492261	0.00164557	0.267903	0.0663023	Q9CYL5
ILLTEPPMNPTphKNR	-0.0343146	0.125801	0.0243306	0.160115	0.0586452	-0.10147	0.559586	0.289486	0.504092	0.301154	0.686644	0.481076	P61161
ILNDLSphSDAPGVPR	-0.286176	-0.458135	-0.826301	-0.171959	-0.540125	-0.368166	0.471955	0.208282	0.0830851	0.485454	0.390307	0.369285	P15337
ILNDLSSphDAPGVPR	NA	NA	NA	NA	NA	NA	NA	NA	NA	NA	NA	NA	P15337
ILRLSphTFEK	0.00933776	-0.675029	-0.192042	-0.684367	-0.20138	0.482987	0.724636	0.0244651	0.5042	0.121516	0.6459	0.201832	E9PTG8
ILRLSTphFEK	0.186714	-0.554308	-0.113617	-0.741022	-0.300331	0.440691	0.587368	0.0805939	0.577309	0.152835	0.604281	0.319256	E9PTG8
ILSphSDESLR	NA	NA	NA	NA	NA	NA	NA	NA	NA	NA	NA	NA	Q5S006
ILSSphDESLR	NA	NA	NA	NA	NA	NA	NA	NA	NA	NA	NA	NA	Q5S006
INRYphSSSEIR	0.17305	-0.0394005	0.279457	-0.21245	0.106408	0.318858	0.523002	0.513952	0.536977	0.578902	0.750793	0.536386	Q8C147
INRYSphSSEIR	0.17305	-0.0394005	0.279457	-0.21245	0.106408	0.318858	0.523002	0.513952	0.536977	0.578902	0.750793	0.536386	Q8C147
INRYSphSSEIRK	NA	NA	NA	NA	NA	NA	NA	NA	NA	NA	NA	NA	Q8C147
INRYSSphSEIRK	NA	NA	NA	NA	NA	NA	NA	NA	NA	NA	NA	NA	Q8C147
INRYSSSphEIRK	NA	NA	NA	NA	NA	NA	NA	NA	NA	NA	NA	NA	Q8C147
INVYYNEATphGGK	-0.0192932	-0.0466869	-0.0194694	-0.0273937	-0.000176234	0.0272175	0.563769	0.462885	0.592683	0.594828	0.743879	0.547332	P68372
IPEISIQDMTAQVTSphPSGK	NA	NA	NA	NA	NA	NA	NA	NA	NA	NA	NA	NA	Q8BTM8
IPYPGMSphNPEVIR	-0.05898	-0.072272	-0.135339	-0.0132919	-0.0763588	-0.0630668	0.590974	0.394492	0.331112	0.539355	0.638427	0.461626	P50545
IRDSphAGQK	NA	NA	NA	NA	NA	NA	NA	NA	NA	NA	NA	NA	P85968
ISASSphATR	-0.103819	-0.103185	-0.18456	0.000633825	-0.080741	-0.0813749	0.621931	0.435121	0.459954	0.585065	0.672043	0.528093	Q66H76
ISDPLTphSSPGR	0.0279802	0.240402	0.0566683	0.212421	0.0286881	-0.183733	0.53915	0.203783	0.494307	0.314561	0.739609	0.382696	P97310
ISDPLTSphSPGR	-0.0555571	0.148226	0.0679768	0.203783	0.123534	-0.080249	0.557774	0.339271	0.501758	0.35191	0.620263	0.552955	P97310
ISDPLTSSphPGR	0.0235522	0.202995	0.126821	0.179443	0.103269	-0.0761738	0.46618	0.13402	0.350078	0.236901	0.578044	0.531913	P97310
ISFSphTSDVSK	-0.551929	-0.298304	0.356266	0.253624	0.908194	0.65457	0.455884	0.418987	0.510378	0.450453	0.437208	0.382003	Q63358
ISFSTSDVSKLSphPVK	-0.315336	-0.586327	-0.645144	-0.270991	-0.329808	-0.0588166	0.289134	0.0400295	0.0354421	0.331252	0.429435	0.645936	Q63358
ISGLIYphEETR	0.33745	0.40603	0.0659598	0.0685799	-0.271491	-0.340071	0.403661	0.267704	0.617458	0.547239	0.61597	0.450964	P62806
ISLPLPNFSphSLNLR	-0.390756	-0.535197	-0.245422	-0.144441	0.145334	0.289774	0.183507	0.0295926	0.281174	0.460402	0.598865	0.241031	P31000
ISLPLPNFSSphLNLR	-0.415632	-0.482753	-0.0962983	-0.0671206	0.319334	0.386455	0.150431	0.0405399	0.518981	0.547385	0.371034	0.123779	P31000
ISLPLPNlFSphSLNLR	NA	NA	NA	NA	NA	NA	NA	NA	NA	NA	NA	NA	P31000
ISLPLPNlFSSphLNLR	NA	NA	NA	NA	NA	NA	NA	NA	NA	NA	NA	NA	P31000
ISphASSATR	NA	NA	NA	NA	NA	NA	NA	NA	NA	NA	NA	NA	Q66H76
ISphSFENFGSSQLPDR	0.115651	-0.0962782	-0.0723994	-0.211929	-0.18805	0.0238787	0.454588	0.410464	0.559781	0.318944	0.526895	0.540549	O54824
ISphSFlENFGSSQLPDR	NA	NA	NA	NA	NA	NA	NA	NA	NA	NA	NA	NA	O54824
ISphTFEK	0.436038	-0.773464	-0.0761351	-1.2095	-0.512173	0.697329	0.323678	0.0244465	0.563519	0.000594196	0.362277	0.0799495	E9PTG8
ISQVSphSGETEYNPGEAR	NA	NA	NA	NA	NA	NA	NA	NA	NA	NA	NA	NA	Q6ZQA0
ISQVSSphGETEYNPGEAR	NA	NA	NA	NA	NA	NA	NA	NA	NA	NA	NA	NA	Q6ZQA0
ISRPGDSphDDSR	NA	NA	NA	NA	NA	NA	NA	NA	NA	NA	NA	NA	Q8R081
ISSphFENFGSSQLPDR	0.18311	0.125982	0.185097	-0.0571277	0.00198685	0.0591146	0.370096	0.344965	0.414255	0.49815	0.763247	0.570105	O54824
ISSphFlENFGSSQLPDR	NA	NA	NA	NA	NA	NA	NA	NA	NA	NA	NA	NA	O54824
ISTASphGDGR	0.0821238	-0.0506	0.0424246	-0.132724	-0.0396992	0.0930246	0.503388	0.455342	0.479984	0.436891	0.681044	0.541581	P16052
ISTphASGDGR	NA	NA	NA	NA	NA	NA	NA	NA	NA	NA	NA	NA	P16052
ISTphFEK	-0.170528	-0.125778	-0.482739	0.0447498	-0.312211	-0.356961	0.342928	0.288407	0.00896876	0.55334	0.196236	0.0429488	E9PTG8
ITASphSSFR	NA	NA	NA	NA	NA	NA	NA	NA	NA	NA	NA	NA	O35964
ITASSphSFR	0.327188	0.369709	0.0438133	0.0425216	-0.283374	-0.325896	0.124141	0.0341326	0.488538	0.547239	0.27411	0.0799495	O35964
ITASSSphFR	0.267725	0.296771	-0.065414	0.0290453	-0.333139	-0.362185	0.349538	0.175429	0.551993	0.583577	0.374924	0.175219	O35964
ITKPGSIDSNNQLFAPGGRLSphWGK	NA	NA	NA	NA	NA	NA	NA	NA	NA	NA	NA	NA	Q6NZJ6
ITLVSSGSGTphMGAAK	0.0693177	-0.182238	-0.135402	-0.251556	-0.204719	0.0468361	0.483938	0.210914	0.372071	0.156732	0.419078	0.536386	O08917
ITLVSSGSphGTMGAAK	0.145392	0.025113	0.370625	-0.120279	0.225232	0.345512	0.426643	0.512757	0.31713	0.538404	0.61597	0.376085	O08917
IYHLPDAESphDEDEDFKEQTR	0.0988297	-0.143326	0.0609964	-0.242155	-0.0378333	0.204322	0.443161	0.328622	0.444774	0.253252	0.681044	0.328806	P42208
IYISNTFSphPSKADGDNSGTAGTPGGTPAADK	NA	NA	NA	NA	NA	NA	NA	NA	NA	NA	NA	NA	O54772
IYISNTFSPSKADGDNSGTAGTphPGGTPAADK	NA	NA	NA	NA	NA	NA	NA	NA	NA	NA	NA	NA	O54772
IYISNTFSPSKADGDNSGTphAGTPGGTPAADK	NA	NA	NA	NA	NA	NA	NA	NA	NA	NA	NA	NA	O54772
IYISNTFSPSKADGDNSphGTAGTPGGTPAADK	NA	NA	NA	NA	NA	NA	NA	NA	NA	NA	NA	NA	O54772
IYISNTFSPSphKADGDNSGTAGTPGGTPAADK	NA	NA	NA	NA	NA	NA	NA	NA	NA	NA	NA	NA	O54772
IYISNTphFSPSKADGDNSGTAGTPGGTPAADK	NA	NA	NA	NA	NA	NA	NA	NA	NA	NA	NA	NA	O54772
IYISphNTFSPSKADGDNSGTAGTPGGTPAADK	NA	NA	NA	NA	NA	NA	NA	NA	NA	NA	NA	NA	O54772
IYQFTAASphPK	NA	NA	NA	NA	NA	NA	NA	NA	NA	NA	NA	NA	Q920G0
KAAAELLQSQGSphQAGGSQTLKR	NA	NA	NA	NA	NA	NA	NA	NA	NA	NA	NA	NA	Q9R1T4
KAAAELLQSQGSQAGGSphQTLKR	0.415174	-0.203355	0.000452532	-0.618529	-0.414722	0.203808	0.304266	0.35249	0.594468	0.101751	0.407294	0.486646	Q9R1T4
KAAAELLQSQGSQAGGSQTphLKR	0.294943	-0.0659434	0.209699	-0.360887	-0.0852442	0.275643	0.404233	0.448947	0.425705	0.262146	0.71526	0.376085	Q9R1T4
KAAKSphPAK	0.223533	0.650637	-0.119939	0.427104	-0.343472	-0.770576	0.460289	0.034223	0.562094	0.275874	0.504755	0.0730039	P43277
KAALSphSPR	NA	NA	NA	NA	NA	NA	NA	NA	NA	NA	NA	NA	Q7TPD0
KAASphGEAKPK	0.0319723	-0.208228	0.109319	-0.2402	0.0773464	0.317546	0.503723	0.150455	0.425705	0.153043	0.6459	0.0663023	P43277;P15865
KAASphLTEDR	NA	NA	NA	NA	NA	NA	NA	NA	NA	NA	NA	NA	Q6NZJ6
KADTphTTPTTSAITASR	NA	NA	NA	NA	NA	NA	NA	NA	NA	NA	NA	NA	Q8K2F0
KADTTphTPTTSAITASR	NA	NA	NA	NA	NA	NA	NA	NA	NA	NA	NA	NA	Q8K2F0
KADTTTphPTTSAITASR	NA	NA	NA	NA	NA	NA	NA	NA	NA	NA	NA	NA	Q8K2F0
KAEDSphDSEPEPEDNVR	NA	NA	NA	NA	NA	NA	NA	NA	NA	NA	NA	NA	Q9DBR1
KAEGAGTphEEEGTQK	-0.263195	-0.555894	-0.251876	-0.292699	0.0113189	0.304017	0.466493	0.087565	0.395032	0.357784	0.779186	0.36172	Q05175
KAEGEPQEESphPLK	NA	NA	NA	NA	NA	NA	NA	NA	NA	NA	NA	NA	Q8K019
KAEGEPQEESphPLKSK	NA	NA	NA	NA	NA	NA	NA	NA	NA	NA	NA	NA	Q8K019
KAGGANlYDAQSphE	0.00515478	0.170346	0.162533	0.165191	0.157378	-0.00781306	0.551161	0.206863	0.277458	0.285119	0.463401	0.540549	B0BNA5
KAGGANYDAQSphE	NA	NA	NA	NA	NA	NA	NA	NA	NA	NA	NA	NA	B0BNA5
KAGGANYDAQSphE	-0.0167733	0.259826	0.0280234	0.276599	0.0447967	-0.231803	0.557774	0.0423494	0.535538	0.0495926	0.67498	0.0918846	B0BNA5
KAMAEEDNlGSphIGEETDSSPGR	0.179507	-0.150883	0.137552	-0.33039	-0.0419549	0.288435	0.38263	0.280682	0.39195	0.0935446	0.689359	0.140705	P84903
KAMAEEDNGSphIGEETDSSPGR	NA	NA	NA	NA	NA	NA	NA	NA	NA	NA	NA	NA	P84903
KANlSphQDKIEFHNEVDGAK	-0.162828	-0.142284	0.0798571	0.0205439	0.242685	0.222141	0.235872	0.166945	0.422894	0.526058	0.1673	0.070594	P04157
KANSphQDK	0.249266	-0.241778	0.244893	-0.491044	-0.00437313	0.486671	0.176793	0.092126	0.122458	0.00474209	0.688852	0.00635483	P04157
KANSphQDKIEFlHNEVDGAK	-0.166506	-0.174381	0.0995274	-0.00787498	0.266033	0.273908	0.222084	0.103585	0.341441	0.513593	0.13453	0.0281036	P04157
KANSphQDKIEFHNEVDGAK	0.0772851	-0.149833	0.144314	-0.227118	0.0670289	0.294147	0.414368	0.101376	0.150202	0.0313872	0.581587	0.00735826	P04157
KAPKSphPAK	-0.441397	-0.439157	-0.261231	0.00223992	0.180166	0.177926	0.111093	0.0666042	0.31713	0.600695	0.593581	0.483608	P15865
KASGSphENEGDYNPGR	0.0119198	0.115706	0.368999	0.103787	0.35708	0.253293	0.610297	0.392588	0.141165	0.510991	0.330753	0.300026	Q64399
KASphGPPVSELITK	0.112709	-0.316416	0.146564	-0.429126	0.0338546	0.46298	0.364477	0.0069951	0.190274	0.000953574	0.706045	0.000420164	P15864;P43277;P15865
KASphGSENEGDYNPGR	-0.0467008	0.044177	0.378453	0.0908777	0.425153	0.334276	0.542093	0.45204	0.0272316	0.47708	0.0858677	0.0518508	Q64399
KASphLETGESFPEDTKEPR	0.988498	0.257115	-1.35793	-0.731383	-2.34643	-1.61504	0.527887	0.489266	0.424993	0.551745	0.095015	0.062665	Q63358
KASphQASQEY	-0.119581	0.0841758	-0.305192	0.203756	-0.185611	-0.389368	0.473799	0.428581	0.189512	0.356482	0.536539	0.115374	P27661
KASphSEGGAATGAGLDSLHK	0.0384986	-0.329922	-0.544616	-0.36842	-0.583115	-0.214694	0.70898	0.345253	0.270732	0.361696	0.437208	0.268267	O88656
KASphVHSSGR	0.136136	0.528923	0.341423	0.392788	0.205288	-0.1875	0.358595	0.00109096	0.0301204	0.0159508	0.362277	0.22578	Q920B9
KASQASphQEY	-0.101587	-0.169073	-0.325327	-0.0674855	-0.22374	-0.156255	0.540433	0.321016	0.19515	0.514057	0.502347	0.485102	P27661
KASSphEGGAATGAGLDSLHK	0.124997	-0.216366	-0.42928	-0.341362	-0.554276	-0.212914	0.656731	0.401703	0.320505	0.401927	0.426066	0.283012	O88656
KATGAATphPK	-0.346935	-0.297074	-0.267141	0.0498611	0.0797944	0.0299333	0.225852	0.181093	0.341441	0.538404	0.718011	0.67475	P15864;P43277
KATGAATphPKK	-0.402431	-0.36914	-0.833256	0.03329	-0.430825	-0.464115	0.143137	0.0829069	0.00252405	0.557118	0.204129	0.057401	P15864;P43277
KATGTATphPK	-0.0445526	-0.107066	0.0648094	-0.0625137	0.109362	0.171876	0.505029	0.373877	0.5042	0.44329	0.61597	0.36781	P15865
KATGTATphPKK	NA	NA	NA	NA	NA	NA	NA	NA	NA	NA	NA	NA	P15865
KATphGAATPK	NA	NA	NA	NA	NA	NA	NA	NA	NA	NA	NA	NA	P15864;P43277
KATphGPPVSELITK	-0.19125	-0.0937303	0.459992	0.0975194	0.651241	0.553722	0.619466	0.472254	0.321743	0.606662	0.386646	0.283355	D3ZBN0
KAVGSMPTAGSAGSphVPENLNLFPEPGSK	-1.03353	-0.387545	0.234307	0.645984	1.26784	0.621852	0.0301147	0.198502	0.43404	0.0998943	0.0275573	0.112232	Q7TN29
KAVGSMPTAGSphAGSVPENLNLFPEPGSK	-0.518581	-0.342343	0.328007	0.208935	0.846588	0.823914	0.0765602	0.233073	0.259281	0.455615	0.0764817	0.0336282	Q7TN29
KAVGSMPTphAGSAGSVPENLNLFPEPGSK	-0.444154	-0.442249	0.226145	0.0019047	0.670299	0.668394	0.244453	0.196631	0.474116	0.65836	0.282973	0.127032	Q7TN29
KAYphSFCGTVEYMAPEVVNR	0.231303	0.0194212	0.196166	-0.211882	-0.0351375	0.176745	0.646204	0.470365	0.473534	0.579217	0.778441	0.521131	Q63531;P18654
KAYSFCGTphVEYMAPEVVNR	NA	NA	NA	NA	NA	NA	NA	NA	NA	NA	NA	NA	Q63531;P18654
KAYSphFCGTVEYMAPEVVNR	0.0620514	-0.122503	-0.0105386	-0.184555	-0.07259	0.111965	0.697489	0.460705	0.56527	0.554241	0.751009	0.56117	Q63531;P18654
KCETQLSphQGS	0.354246	0.119742	0.369565	-0.234504	0.0153182	0.249822	0.0985295	0.32067	0.04789	0.18026	0.70662	0.169532	Q8C147
KCETQLSQGSph	0.118581	0.0300776	0.225977	-0.0885035	0.107396	0.195899	0.471955	0.487002	0.286056	0.536251	0.638962	0.367824	Q8C147
KDEDSphDDESQSSHAGK	NA	NA	NA	NA	NA	NA	NA	NA	NA	NA	NA	NA	B2GV24
KDEDSphDDESQSSHAGK	0.0593841	0.168533	0.0266042	0.109149	-0.0327799	-0.141929	0.551161	0.367174	0.634659	0.514495	0.698533	0.514368	B2GV24
KDEGTGTphLR	0.0219831	-0.0816485	0.165562	-0.103632	0.143579	0.24721	0.664442	0.461267	0.459916	0.577671	0.670644	0.442585	P26039
KDEGTGTphLRK	0.028552	0.191102	-0.113575	0.16255	-0.142127	-0.304677	0.708166	0.384687	0.559781	0.522057	0.681146	0.390277	P26039
KDEGTphGTLRK	-0.0593162	0.0979746	-0.163636	0.157291	-0.10432	-0.261611	0.688814	0.456156	0.520683	0.536251	0.714633	0.461097	P26039
KDSphAQDVQAK	0.184553	0.405933	0.366568	0.22138	0.182015	-0.0393657	0.304048	0.0189618	0.0432136	0.204415	0.450641	0.637422	Q9JJ28
KDSphVPQVLLPEEEK	0.408777	0.551703	0.21143	0.142925	-0.197348	-0.340273	0.171001	0.0258648	0.33775	0.469495	0.529164	0.185925	Q5XXR3
KDSphVPQVLLPEEEKLIIEETR	0.421501	1.03019	0.452473	0.60869	0.0309726	-0.577717	0.287366	0.0040837	0.169596	0.0385995	0.767408	0.0952782	Q5XXR3
KDSphVWGSGGGQQPVNHLVK	-0.348318	0.227995	-0.464431	0.576313	-0.116112	-0.692426	0.422919	0.364997	0.236959	0.0890781	0.678668	0.0895078	Q61823
KEESEESphDDDMGFGLFD	1.08287	0.144932	-0.593241	-0.937936	-1.67611	-0.738173	0.0457322	0.454794	0.266228	0.11147	0.0505125	0.0636591	P02401
KEETPGTphPK	NA	NA	NA	NA	NA	NA	NA	NA	NA	NA	NA	NA	Q8BU14
KEIPSphPEMETPAQK	-0.0125805	0.0396912	-0.0736698	0.0522716	-0.0610893	-0.113361	0.555893	0.465974	0.505365	0.535399	0.687362	0.436247	Q63358
KEKSphPELPEPSVR	NA	NA	NA	NA	NA	NA	NA	NA	NA	NA	NA	NA	Q52KI8
KEPAISphSQNSPEAR	NA	NA	NA	NA	NA	NA	NA	NA	NA	NA	NA	NA	P10711
KEPAISSphQNSPEAR	NA	NA	NA	NA	NA	NA	NA	NA	NA	NA	NA	NA	P10711
KEPAISSQNSphPEAR	0.0791493	-0.0831706	0.374135	-0.16232	0.294986	0.457306	0.538293	0.447319	0.205031	0.478225	0.463401	0.153141	P10711
KEQESphPK	0.232577	0.529532	0.513657	0.296955	0.28108	-0.0158751	0.089599	4.75237e-05	0.000208711	0.0155489	0.101723	0.521382	P97573
KEQESphPK	-0.109873	0.25213	0.181641	0.362003	0.291514	-0.0704894	0.454845	0.0579816	0.184548	0.016757	0.165319	0.488395	P97573
KESYphSVYVYK	NA	NA	NA	NA	NA	NA	NA	NA	NA	NA	NA	NA	P10853
KESYSphVYVYK	-0.0086514	0.477547	0.514763	0.486198	0.523414	0.0372159	0.588759	0.166253	0.189512	0.219856	0.374722	0.607378	Q00715
KETESphEAEDDNLDDLER	NA	NA	NA	NA	NA	NA	NA	NA	NA	NA	NA	NA	Q52KI8
KETphESEAEDDNLDDLER	NA	NA	NA	NA	NA	NA	NA	NA	NA	NA	NA	NA	Q52KI8
KEVQSphPEQVK	NA	NA	NA	NA	NA	NA	NA	NA	NA	NA	NA	NA	Q8K019
KEVQSphPEQVKSEK	NA	NA	NA	NA	NA	NA	NA	NA	NA	NA	NA	NA	Q8K019
KEVQSphPEQVK	NA	NA	NA	NA	NA	NA	NA	NA	NA	NA	NA	NA	Q8K019
KGAILSEEELAAMSphPTAAAVAK	-0.317727	-0.303599	-0.448137	0.0141273	-0.13041	-0.144538	0.372039	0.236606	0.167722	0.622027	0.659484	0.501646	F1MA98
KGDGVLDSphPDSGLPPSPSPSHWGLAAATGGGGER	NA	NA	NA	NA	NA	NA	NA	NA	NA	NA	NA	NA	Q6AXS9
KGDSphSAEELK	0.0779073	0.198747	0.270662	0.120839	0.192755	0.0719154	0.455129	0.0500948	0.0167217	0.249988	0.216326	0.457542	P41123
KGDSSphAEELK	0.0650323	0.189206	0.25489	0.124174	0.189858	0.0656837	0.467265	0.0602596	0.022489	0.235974	0.218312	0.482609	P41123
KGDVEGSQSphQDEGEGSGESER	-0.237596	-0.69385	-0.550212	-0.456254	-0.312616	0.143638	0.439299	0.0295926	0.0866508	0.14	0.438694	0.529955	P97690
KGLEFPMTDLDMLSphPIHTPQR	-0.842835	-0.834279	-1.07912	0.00855592	-0.236289	-0.244845	0.106859	0.0440608	0.0264551	0.625934	0.597938	0.481076	O88746
KGLEFPMTDLDMLSphPIHTPQR	NA	NA	NA	NA	NA	NA	NA	NA	NA	NA	NA	NA	O88746
KGRSphPDELPATGGDGGK	NA	NA	NA	NA	NA	NA	NA	NA	NA	NA	NA	NA	O08808
KGSDEVTASphSAATGTSPR	NA	NA	NA	NA	NA	NA	NA	NA	NA	NA	NA	NA	P27321
KGSDEVTASSAATGTphSPR	0.091146	0.0678561	0.0949731	-0.0232899	0.0038271	0.027117	0.39694	0.403229	0.433323	0.528266	0.681044	0.579102	P27321
KGSDEVTASSAATGTSphPR	0.0910186	0.0973138	0.0777862	0.00629525	-0.0132323	-0.0195276	0.39823	0.335628	0.442219	0.539054	0.672043	0.532667	P27321
KGSDEVTASSAATphGTSPR	0.149385	0.00164703	0.0163819	-0.147738	-0.133003	0.0147349	0.350314	0.448702	0.505195	0.341159	0.523458	0.566967	P27321
KGSDEVTASSphAATGTSPR	NA	NA	NA	NA	NA	NA	NA	NA	NA	NA	NA	NA	P27321
KGSphLGISSR	0.472672	0.781435	0.31042	0.308763	-0.162253	-0.471015	0.281763	0.0295926	0.348055	0.154518	0.653874	0.189508	Q9Z1I6
KGTENlGVNlGTphVTlSNGADSPR	NA	NA	NA	NA	NA	NA	NA	NA	NA	NA	NA	NA	Q5XI41
KGTENlGVNlGTphVTSNGADSPR	-0.0927521	0.251204	0.122848	0.343956	0.2156	-0.128356	0.636225	0.234255	0.452424	0.213157	0.537309	0.476658	Q5XI41
KGTENlGVNlGTVTphlSNGADSPR	-0.412201	-0.325048	-0.451548	0.0871526	-0.0393474	-0.1265	0.0985295	0.0852179	0.0368062	0.521793	0.724851	0.480736	Q5XI41
KGTENlGVNlGTVTphSNGADSPR	NA	NA	NA	NA	NA	NA	NA	NA	NA	NA	NA	NA	Q5XI41
KGTENlGVNlGTVTSNGADSphPR	0.0998426	0.325816	0.420272	0.225973	0.320429	0.0944565	0.522281	0.246599	0.230507	0.441382	0.495321	0.574115	Q5XI41
KGTENlGVNlGTVTSNlGADSphPR	-0.0179784	0.0967062	0.0244965	0.114685	0.042475	-0.0722096	0.503093	0.247991	0.475413	0.268753	0.670381	0.457542	Q5XI41
KGTENlGVNlGTVTSphNGADSPR	NA	NA	NA	NA	NA	NA	NA	NA	NA	NA	NA	NA	Q5XI41
KGTENlGVNGTVTSNlGADSphPR	-0.116423	0.329841	0.170227	0.446264	0.28665	-0.159614	0.610297	0.193017	0.378721	0.177628	0.502347	0.433637	Q5XI41
KGTENGVNlGTVTSNlGADSphPR	NA	NA	NA	NA	NA	NA	NA	NA	NA	NA	NA	NA	Q5XI41
KGTGDCSphDEEVDGK	0.549341	-0.154063	0.416827	-0.703404	-0.132514	0.57089	0.056788	0.323441	0.0784216	0.00656662	0.61597	0.0247596	Q8VDD5
KGTGDCSphDEEVDGKADGADAK	0.351991	0.0701887	0.334856	-0.281802	-0.0171352	0.264667	0.1144	0.44725	0.169596	0.252036	0.672924	0.285646	Q8VDD5
KGTphGDCSDEEVDGKADGADAK	0.646	-0.114798	0.716453	-0.760797	0.070453	0.83125	0.127254	0.425386	0.0576037	0.0505887	0.709578	0.03734	Q8VDD5
KHGLTHEELKSphPR	-0.0183386	-0.320594	-0.0019677	-0.302255	0.0163709	0.318626	0.515105	0.105703	0.620376	0.116715	0.745706	0.189735	Q5M7V8
KHNlGVGGSphPPK	NA	NA	NA	NA	NA	NA	NA	NA	NA	NA	NA	NA	Q60520
KHNLFEDNMALPSESVSphSLTDLK	NA	NA	NA	NA	NA	NA	NA	NA	NA	NA	NA	NA	Q9ESN0
KHNLFEDNMALPSESVSSLTphDLK	NA	NA	NA	NA	NA	NA	NA	NA	NA	NA	NA	NA	Q9ESN0
KHNLFEDNMALPSESVSSphLTDLK	0.0661715	-0.110487	0.511069	-0.176659	0.444897	0.621556	0.700179	0.431419	0.339659	0.572721	0.549742	0.304338	Q9ESN0
KHPDASphVNFSEFSK	-0.843449	-0.866046	-0.587697	-0.0225974	0.255752	0.27835	0.0477467	0.0142797	0.102007	0.641182	0.556171	0.241632	P63158
KILNDLSphSDAPGVPR	-0.27452	-0.261039	-0.639462	0.0134813	-0.364942	-0.378424	0.434129	0.282867	0.0808681	0.645397	0.437208	0.256526	P15337
KILNDLSSphDAPGVPR	NA	NA	NA	NA	NA	NA	NA	NA	NA	NA	NA	NA	P15337
KILSphSDESLR	NA	NA	NA	NA	NA	NA	NA	NA	NA	NA	NA	NA	Q5S006
KILSSphDESLR	NA	NA	NA	NA	NA	NA	NA	NA	NA	NA	NA	NA	Q5S006
KIPDPDSphDDVSEVDAR	NA	NA	NA	NA	NA	NA	NA	NA	NA	NA	NA	NA	Q3TKT4
KISphVVSATK	-0.227012	0.354142	-0.145239	0.581154	0.0817728	-0.499381	0.432207	0.203931	0.513157	0.0690267	0.718011	0.0315476	Q9JIX8
KITSphTAL	-0.118232	0.266031	0.3136	0.384263	0.431832	0.047569	0.664623	0.390783	0.459916	0.424994	0.537309	0.66138	P18654
KKEPAISphSQNSPEAR	NA	NA	NA	NA	NA	NA	NA	NA	NA	NA	NA	NA	P10711
KKEPAISSphlQNSPEAR	NA	NA	NA	NA	NA	NA	NA	NA	NA	NA	NA	NA	P10711
KKEPAISSphQNSPEAR	NA	NA	NA	NA	NA	NA	NA	NA	NA	NA	NA	NA	P10711
KKEPAISSQNlSphPEAR	0.168661	0.139571	0.296447	-0.02909	0.127786	0.156876	0.453884	0.329967	0.170482	0.537756	0.597938	0.433021	P10711
KKEPAISSQNSphPEAR	0.0352982	0.0762351	0.1986	0.0409369	0.163302	0.122365	0.567576	0.428958	0.325223	0.590693	0.552085	0.507732	P10711
KKEPAISSQNSphPEAR	0.156872	0.144739	0.346304	-0.012133	0.189432	0.201565	0.466493	0.315975	0.122372	0.547239	0.491138	0.323062	P10711
KKGDGVLDSPDSphGLPPSPSPSHWGLAAATGGGGER	0.10377	0.0788111	0.257822	-0.0249593	0.154051	0.179011	0.686984	0.487868	0.380515	0.646838	0.719913	0.505223	Q6AXS9
KKGDGVLDSphPDSGLPPSphPSPSHWGLAAATGGGGER	-0.313146	-0.470779	-0.448246	-0.148051	-0.142561	-0.0541076	0.330096	0.0451392	0.0754634	0.45798	0.605157	0.548709	Q6AXS9
KKGDGVLDSphPDSGLPPSPSphPSHWGLAAATGGGGER	-0.339916	-0.368111	-0.509308	-0.025306	-0.183546	-0.185091	0.349538	0.137809	0.0752009	0.635382	0.590359	0.436791	Q6AXS9
KKGDGVLDSphPDSGLPPSPSPSHWGLAAATGGGGER	-0.164722	-0.117729	0.122062	0.0469924	0.286784	0.239791	0.531156	0.403229	0.500382	0.610945	0.438694	0.348725	Q6AXS9
KKGDGVLDSphPDSGLPPSPSPSphHWGLAAATGGGGER	NA	NA	NA	NA	NA	NA	NA	NA	NA	NA	NA	NA	Q6AXS9
KKGDGVLDSphPDSphGLPPSPSPSHWGLAAATGGGGER	NA	NA	NA	NA	NA	NA	NA	NA	NA	NA	NA	NA	Q6AXS9
KKGSphAVDPEPQVK	-0.0894738	-0.0477925	-0.0748613	0.0416813	0.0146125	-0.0270688	0.467239	0.445699	0.507671	0.547239	0.686715	0.583791	Q6P747
KKPAGPSphVSELIVQAVSSSK	NA	NA	NA	NA	NA	NA	NA	NA	NA	NA	NA	NA	P43275
KKPSEAEEEAASphAGGPQVNPIPVTDEVV	-0.0384839	0.100905	0.197183	0.139389	0.235667	0.0962775	0.702634	0.452396	0.482449	0.508974	0.597938	0.513859	Q62737
KKPSphEAEEEAASAGGPQVNPIPVTDEVV	-0.0405383	-0.3456	-0.285841	-0.342295	-0.245303	0.0917759	0.621411	0.105323	0.166568	0.150124	0.419407	0.552955	Q62737
KKSphDETDAR	-0.0464718	-0.0155075	0.101179	0.0309644	0.147651	0.116686	0.674447	0.509034	0.414896	0.608674	0.572728	0.427125	D3ZBP4
KKSphlPNELVDDLFK	0.0231245	0.0562383	-0.021569	0.0331138	-0.0446935	-0.0778073	0.455884	0.373807	0.475413	0.539418	0.664413	0.431658	O35987
KKSphPNELVDDLFK	-0.00256783	0.20789	0.0494849	0.210458	0.0520527	-0.158405	0.514437	0.0359841	0.448613	0.0505887	0.629926	0.13461	O35987
KLDPAQSASphR	0.228133	0.00863813	0.374391	-0.219495	0.146257	0.365753	0.471955	0.522061	0.321743	0.473175	0.687501	0.364424	P16086
KLDPAQSASphRENLLEEQGSIALR	0.114639	0.123183	0.280953	0.00854379	0.166313	0.15777	0.450673	0.280012	0.0678515	0.546768	0.437208	0.292263	P16086
KLDPAQSphASRENLLEEQGSIALR	0.0704764	0.0839424	0.29581	0.0134661	0.225334	0.211868	0.523002	0.354986	0.08531	0.563875	0.362277	0.214116	P16086
KLEGNSphPQGSphSHGVK	-0.172515	-0.232907	0.0896823	-0.0603923	0.262197	0.322589	0.422118	0.174297	0.510359	0.510991	0.372968	0.123436	P55258
KLEGNSphPQGSSHGVK	-0.145284	-0.0268079	-0.149003	0.118476	-0.00371962	-0.122196	0.471955	0.489503	0.396666	0.478225	0.693422	0.492955	P55258
KLEGNSphPQGSSphHGVK	-0.172515	-0.232907	0.0896823	-0.0603923	0.262197	0.322589	0.422118	0.174297	0.510359	0.510991	0.372968	0.123436	P55258
KLEGNSPQGSphSHGVK	-0.0627375	-0.275472	0.123559	-0.212735	0.186296	0.399031	0.599021	0.135546	0.445089	0.290649	0.502347	0.0662721	P55258
KLEGNSPQGSSphHGVK	0.0449153	-0.271983	0.121525	-0.316898	0.07661	0.393508	0.53915	0.169279	0.456935	0.171007	0.681044	0.0987189	P55258
KLLLDPSNTphPTK	-0.684236	-0.641112	-0.509317	0.0431247	0.17492	0.131795	0.0240384	0.0152709	0.0604259	0.553855	0.58425	0.532024	Q6P791
KLPSphTTL	0.387159	0.680594	0.297009	0.293436	-0.0901501	-0.383586	0.10852	0.00193403	0.144763	0.152835	0.649656	0.0693145	Q63531
KLSLPTphDLKPDLDVK	NA	NA	NA	NA	NA	NA	NA	NA	NA	NA	NA	NA	Q8K400
KLSphEADNR	-0.036332	-0.217752	-0.295806	-0.18142	-0.259474	-0.0780541	0.700264	0.307645	0.271157	0.480827	0.535408	0.508213	Q9DCF9
KLSphEADNRK	NA	NA	NA	NA	NA	NA	NA	NA	NA	NA	NA	NA	Q9DCF9
KLSphLPTDLKPDLDVK	0.149098	0.153762	0.312651	0.00466419	0.163553	0.158889	0.554442	0.362688	0.224155	0.598878	0.597938	0.490191	Q8K400
KLSphLSEGK	0.156567	0.310393	0.431735	0.153826	0.275168	0.121342	0.4754	0.104719	0.0460558	0.410125	0.372968	0.486824	Q922P9
KLSSWDQAETphPGHTphPSLR	0.0249187	-0.00576061	0.203873	-0.0306793	0.178954	0.209633	0.542305	0.502337	0.325136	0.571036	0.534929	0.347416	Q99NB9
KLSSWDQAETphPGHTPSLR	0.291063	0.21441	-0.0215125	-0.0766531	-0.312576	-0.235923	0.38263	0.311752	0.516191	0.56719	0.450641	0.409996	Q99NB9
KLTATPTphPLGGMTGFHMQTEDR	NA	NA	NA	NA	NA	NA	NA	NA	NA	NA	NA	NA	Q99NB9
KLVINSGNlGTphVEDR	-0.147894	-0.421074	-0.0497984	-0.27318	0.0980955	0.371276	0.583368	0.140646	0.572572	0.353442	0.702504	0.25094	P26051
KLVINSphlGNGTVEDR	0.28651	-0.315308	-0.0614798	-0.601818	-0.34799	0.253828	0.342617	0.150764	0.521417	0.0338584	0.374924	0.33535	P26051
KMNDSNlSphSGAGGPVK	NA	NA	NA	NA	NA	NA	NA	NA	NA	NA	NA	NA	P61028
KMNDSNlSSphGAGGPVK	NA	NA	NA	NA	NA	NA	NA	NA	NA	NA	NA	NA	P61028
KMNDSNSphSGAGGPVK	0.0947578	-0.172692	0.200944	-0.26745	0.106186	0.373636	0.499745	0.302868	0.331112	0.253252	0.645855	0.140705	P61028
KMNDSNSSphGAGGPVK	0.171684	-0.221168	0.301156	-0.392852	0.129471	0.522323	0.471955	0.24849	0.212138	0.134054	0.618938	0.0646086	P61028
KNlGQHVASphSPIPVVISQSEIGDASR	NA	NA	NA	NA	NA	NA	NA	NA	NA	NA	NA	NA	Q8BTM8
KNlGQHVASSphPIPVVISQSEIGDASR	NA	NA	NA	NA	NA	NA	NA	NA	NA	NA	NA	NA	Q8BTM8
KNGQHVASphSPIPVVISQSEIGDASR	NA	NA	NA	NA	NA	NA	NA	NA	NA	NA	NA	NA	Q8BTM8
KNGQHVASSphPIPVVISQSEIGDASR	NA	NA	NA	NA	NA	NA	NA	NA	NA	NA	NA	NA	Q8BTM8
KNSphSNFKK	NA	NA	NA	NA	NA	NA	NA	NA	NA	NA	NA	NA	O09106
KPARPNSEVLLSGSphEDADDPNK	NA	NA	NA	NA	NA	NA	NA	NA	NA	NA	NA	NA	B2GUV7
KPARPNSEVLLSGSphEDADDPNKLSK	NA	NA	NA	NA	NA	NA	NA	NA	NA	NA	NA	NA	B2GUV7
KPARPNSEVLLSphGSEDADDPNK	NA	NA	NA	NA	NA	NA	NA	NA	NA	NA	NA	NA	B2GUV7
KPARPNSEVLLSphGSEDADDPNKLSK	NA	NA	NA	NA	NA	NA	NA	NA	NA	NA	NA	NA	B2GUV7
KPASphVSPTphTPPSPTEGEAS	NA	NA	NA	NA	NA	NA	NA	NA	NA	NA	NA	NA	Q9QXU8
KPASphVSPTTphPPSPTEGEAS	NA	NA	NA	NA	NA	NA	NA	NA	NA	NA	NA	NA	Q9QXU8
KPASphVSPTTPPSPTphEGEAS	NA	NA	NA	NA	NA	NA	NA	NA	NA	NA	NA	NA	Q9QXU8
KPASVSPTphTPPSphPTEGEAS	NA	NA	NA	NA	NA	NA	NA	NA	NA	NA	NA	NA	Q9QXU8
KPASVSPTphTPPSPTEGEAS	0.0654826	0.127013	0.164606	0.06153	0.0991232	0.0375932	0.561086	0.364065	0.39242	0.56719	0.649656	0.563904	Q9QXU8
KPASVSPTphTPPSPTEGEASph	NA	NA	NA	NA	NA	NA	NA	NA	NA	NA	NA	NA	Q9QXU8
KPASVSPTTphPPSphPTEGEAS	NA	NA	NA	NA	NA	NA	NA	NA	NA	NA	NA	NA	Q9QXU8
KPASVSPTTphPPSPTEGEAS	0.241455	0.133801	0.13956	-0.107654	-0.101895	0.00575891	0.304266	0.323725	0.405071	0.479792	0.623122	0.592815	Q9QXU8
KPASVSPTTphPPSPTEGEASph	NA	NA	NA	NA	NA	NA	NA	NA	NA	NA	NA	NA	Q9QXU8
KPASVSPTTPPSphPTEGEAS	0.201712	0.154008	0.130692	-0.0477048	-0.0710204	-0.0233156	0.381562	0.302868	0.43008	0.538404	0.681044	0.589752	Q9QXU8
KPASVSPTTPPSPTEGEASph	0.0891162	0.0172811	0.0640322	-0.0718351	-0.025084	0.0467511	0.542093	0.512757	0.584242	0.526058	0.768341	0.651848	Q9QXU8
KPASVSPTTPPSPTphEGEAS	0.0891162	0.0172811	0.0640322	-0.0718351	-0.025084	0.0467511	0.542093	0.512757	0.584242	0.526058	0.768341	0.651848	Q9QXU8
KPETPETphVGIYQGFEK	-0.195396	-0.149896	0.0288466	0.0455	0.224242	0.178742	0.49709	0.401368	0.551566	0.608674	0.583998	0.517597	P09215
KPETPETVGIYphQGFEK	0.3378	-0.608084	-0.112829	-0.945885	-0.450629	0.495256	0.513148	0.0573614	0.597185	0.0787615	0.504755	0.189271	P09215
KPETphPETVGIYQGFEK	-0.184361	-0.0192027	-0.167971	0.165158	0.01639	-0.148768	0.408696	0.498457	0.353689	0.3748	0.769039	0.438699	P09215
KPLGSGSphAAPQRPIATQR	-0.252059	-0.0725639	0.271391	0.179495	0.523449	0.343954	0.472068	0.462885	0.361345	0.483661	0.31149	0.305647	Q66HR2
KPLGSGSphAAPQRPIATQR	-0.0374854	0.202656	0.375149	0.240141	0.412634	0.172493	0.643655	0.39244	0.183288	0.474885	0.464565	0.571298	Q66HR2
KPLGSGSphAAPQRPIATQR	NA	NA	NA	NA	NA	NA	NA	NA	NA	NA	NA	NA	Q66HR2
KPLGSphGSAAPQRPIATQR	-0.0414181	0.213667	0.277104	0.255086	0.318523	0.063437	0.690332	0.300977	0.225917	0.339451	0.426066	0.572759	Q66HR2
KPLGSphGSAAPQRPIATQR	-0.0675227	0.166892	0.260248	0.234414	0.327771	0.0933565	0.674447	0.383002	0.199206	0.40788	0.450641	0.603172	Q66HR2
KPLGSphGSAAPQRPIATQR	-0.415718	-0.0993881	0.32937	0.31633	0.745088	0.428758	0.308614	0.445021	0.304319	0.335461	0.184124	0.231925	Q66HR2
KPLPDHVSIVEPKDEILPTTphPISEQK	-0.176191	0.674419	0.578258	0.850611	0.754449	-0.0961619	0.542792	0.102479	0.184555	0.0787615	0.256734	0.577287	P62908
KPLPPTphPEEDQILK	-0.195089	-0.279026	-0.126715	-0.0839366	0.0683743	0.152311	0.487294	0.224562	0.510359	0.473175	0.715415	0.51151	P35991
KPSELNGEASKSphQEMVHLlVNKEPTETPDQFMTADETR	-0.292112	-0.160756	0.177494	0.131355	0.469606	0.33825	0.406368	0.403229	0.454459	0.543362	0.382664	0.34701	P26051
KPSELNGEASKSphQEMVHLVNK	0.151522	-0.548139	0.254191	-0.699661	0.102669	0.80233	0.55712	0.0852109	0.437279	0.0244787	0.717679	0.0603525	P26051
KPSELNGEASKSphQEMVHLVNKEPTETPDQFMTADETR	-0.201933	-0.284964	0.414685	-0.0830306	0.616618	0.699649	0.629861	0.358209	0.251095	0.617649	0.438694	0.067678	P26051
KPSELNGEASKSphQEMVHLVNKEPTETPDQFMTADETR	-0.131503	-0.250227	-0.285896	-0.118724	-0.154393	-0.0356694	0.503093	0.390802	0.47	0.589667	0.708656	0.591422	P26051
KPSELNGEASKSQEMVHLVNlKEPTETphPDQFMTADETR	-0.139655	0.155769	-0.0468509	0.295425	0.0928044	-0.20262	0.464572	0.294622	0.542648	0.15467	0.64656	0.311985	P26051
KPSELNGEASKSQEMVHLVNlKEPTphETPDQFMTADETR	-0.199192	0.168537	0.12647	0.367729	0.325662	-0.0420671	0.474566	0.388738	0.535387	0.278699	0.479984	0.663721	P26051
KPSELNGEASKSQEMVHLVNKEPTETphPDQFMTADETR	0.0214825	-0.246804	0.242578	-0.268287	0.221095	0.489382	0.719728	0.407203	0.473534	0.51582	0.684654	0.386579	P26051
KPSELNGEASKSQEMVHLVNKEPTETphPDQFMTADETR	NA	NA	NA	NA	NA	NA	NA	NA	NA	NA	NA	NA	P26051
KPSELNGEASKSQEMVHLVNKEPTphETPDQFMTADETR	0.0748027	-0.363464	0.610374	-0.438267	0.535571	0.973837	0.704621	0.402966	0.156746	0.488643	0.591763	0.0768431	P26051
KPSELNGEASKSQEMVHLVNKEPTphETPDQFMTADETR	NA	NA	NA	NA	NA	NA	NA	NA	NA	NA	NA	NA	P26051
KPSELNGEASKSQEMVHLVNlKEPTETphPDQFMTADETR	0.0596325	0.307302	-0.0462171	0.24767	-0.10585	-0.353519	0.576077	0.221616	0.613769	0.359698	0.688335	0.25094	P26051
KPSELNGEASKSQEMVHLVNlKEPTphETPDQFMTADETR	0.0596325	0.307302	-0.0462171	0.24767	-0.10585	-0.353519	0.576077	0.221616	0.613769	0.359698	0.688335	0.25094	P26051
KPSELNGEASKSQEMVHLVNKEPTETphPDQFMTADETR	-0.267007	0.136443	0.110804	0.40345	0.377811	-0.0256385	0.422919	0.385422	0.443876	0.167675	0.396491	0.678839	P26051
KPSELNGEASKSQEMVHLVNKEPTphETPDQFMTADETR	-0.349148	0.138512	0.278903	0.487661	0.628052	0.140391	0.402516	0.421623	0.319126	0.19967	0.261775	0.588906	P26051
KPSELNGEASphKSQEMVHLlVNKEPTETPDQFMTADETR	0.488787	0.639509	0.479391	0.150723	-0.00939591	-0.160119	0.0985295	0.0165368	0.0605149	0.428635	0.706449	0.438699	P26051
KPSELNGEASphKSQEMVHLVNK	0.14378	-0.394632	0.388396	-0.538412	0.244617	0.783028	0.56643	0.107367	0.0855974	0.0160447	0.495321	0.00810764	P26051
KPSELNGEASphKSQEMVHLVNKEPTETPDQFMTADETR	-0.353241	-0.0053093	-0.0844652	0.347932	0.268776	-0.0791559	0.330096	0.523324	0.574476	0.267234	0.508586	0.625505	P26051
KPSELNGEASphKSQEMVHLlVNKEPTETPDQFMTADETR	-0.292112	-0.160756	0.177494	0.131355	0.469606	0.33825	0.406368	0.403229	0.454459	0.543362	0.382664	0.34701	P26051
KPSELNGEASphKSQEMVHLVNK	0.134297	-0.553344	0.243642	-0.687641	0.109345	0.796986	0.557774	0.0767058	0.448125	0.0246736	0.714633	0.0581745	P26051
KPSELNGEASphKSQEMVHLVNKEPTETPDQFMTADETR	-0.201933	-0.284964	0.414685	-0.0830306	0.616618	0.699649	0.629861	0.358209	0.251095	0.617649	0.438694	0.067678	P26051
KPSELNGEASphKSQEMVHLVNKEPTETPDQFMTADETR	-0.131503	-0.250227	-0.285896	-0.118724	-0.154393	-0.0356694	0.503093	0.390802	0.47	0.589667	0.708656	0.591422	P26051
KPSELNlGEASKSphQEMVHLVNKEPTETPDQFMTADETR	0.488787	0.658798	0.401267	0.170011	-0.0875195	-0.257531	0.147203	0.0266173	0.146329	0.43934	0.672043	0.321077	P26051
KPSELNlGEASKSQEMVHLVNKEPTETphPDQFMTADETR	-0.122429	0.0746082	-0.198105	0.197037	-0.0756768	-0.272714	0.521852	0.468497	0.482214	0.494035	0.731315	0.442434	P26051
KPSELNlGEASKSQEMVHLVNKEPTphETPDQFMTADETR	-0.122429	0.0746082	-0.198105	0.197037	-0.0756768	-0.272714	0.521852	0.468497	0.482214	0.494035	0.731315	0.442434	P26051
KPSELNlGEASKSphQEMVHLVNK	0.0869944	-0.456349	0.349759	-0.543343	0.262764	0.806108	0.522281	0.0440584	0.143629	0.0191556	0.437208	0.00246637	P26051
KPSELNlGEASKSphQEMVHLVNKEPTETPDQFMTADETR	-0.017967	-0.158226	0.0408489	-0.140259	0.0588159	0.199075	0.719541	0.420648	0.596386	0.562487	0.750793	0.541474	P26051
KPSELNlGEASKSQEMVHLVNKEPTETphPDQFMTADETR	-0.280895	-0.0708663	0.0223929	0.210029	0.303288	0.0932592	0.36127	0.454557	0.489185	0.309031	0.437208	0.568365	P26051
KPSELNlGEASKSQEMVHLVNKEPTphETPDQFMTADETR	-0.264884	-0.0817565	0.0724866	0.183127	0.337371	0.154243	0.408997	0.450624	0.489185	0.361696	0.426066	0.522062	P26051
KPSELNlGEASphKSQEMVHLVNK	0.140385	-0.398366	0.398797	-0.53875	0.258413	0.797163	0.500352	0.0537731	0.0731039	0.0160447	0.410794	0.00108473	P26051
KPSELNlGEASphKSQEMVHLVNKEPTETPDQFMTADETR	-0.017967	-0.158226	0.0408489	-0.140259	0.0588159	0.199075	0.719541	0.420648	0.596386	0.562487	0.750793	0.541474	P26051
KPSNASphDKEPTQK	NA	NA	NA	NA	NA	NA	NA	NA	NA	NA	NA	NA	Q8K352
KPSphElLNGEASKSQEMVHLVNKEPTETPDQFMTADETR	0.434678	0.80716	0.68579	0.372482	0.251112	-0.12137	0.477472	0.101084	0.139252	0.44636	0.656068	0.508649	P26051
KPSphElLNGEASK	-0.191681	-0.707537	-0.317931	-0.515856	-0.126249	0.389606	0.43158	0.00268175	0.157975	0.0311957	0.61597	0.0933708	P26051
KPSphElLNGEASKSQEMVHLVNK	0.130974	-0.400627	0.405952	-0.531601	0.274978	0.806579	0.551161	0.0987067	0.0563495	0.0191556	0.450641	0.00598245	P26051
KPSphElLNGEASKSQEMVHLVNKEPTETPDQFMTADETR	NA	NA	NA	NA	NA	NA	NA	NA	NA	NA	NA	NA	P26051
KPSphElLNGEASKSQEMVHLVNKEPTETPDQFMTADETR	0.326388	-0.44392	0.0983167	-0.770308	-0.228072	0.542237	0.639853	0.204574	0.631859	0.403983	0.693422	0.519115	P26051
KPSphELNGEASKSQEMVHLlVNKEPTETPDQFMTADETR	0.785599	0.818527	0.631116	0.0329278	-0.154483	-0.18741	0.0847123	0.0278319	0.088127	0.631678	0.642114	0.46659	P26051
KPSphELNGEASKSQEMVHLVNK	0.07886	-0.465203	0.334135	-0.544063	0.255275	0.799338	0.649769	0.0694949	0.115173	0.0166556	0.479984	0.00735826	P26051
KPSphELNGEASKSQEMVHLVNKEPTETPDQFMTADETR	0.0348085	-0.355304	-0.07236	-0.390112	-0.107169	0.282944	0.718636	0.233615	0.630944	0.483277	0.743879	0.578433	P26051
KPSphELNGEASKSQEMVHLlVNKEPTETPDQFMTADETR	-0.421784	-0.565663	-0.0426446	-0.143879	0.379139	0.523018	0.419413	0.236606	0.639403	0.583001	0.59122	0.36086	P26051
KPSphELNGEASKSQEMVHLVNKEPTETPDQFMTADETR	0.0905921	-0.158529	0.503145	-0.249121	0.412553	0.661674	0.678943	0.439012	0.136302	0.50348	0.52325	0.130956	P26051
KPSphELNGEASKSQEMVHLVNKEPTETPDQFMTADETR	-0.131503	-0.250227	-0.285896	-0.118724	-0.154393	-0.0356694	0.503093	0.390802	0.47	0.589667	0.708656	0.591422	P26051
KPSphISITTESLK	-0.395004	-0.061016	-0.596311	0.333988	-0.201307	-0.535295	0.239771	0.481151	0.133104	0.340809	0.628287	0.06685	Q9JIX8
KPSphLEGVEETEGSGGQAAQEAPAR	NA	NA	NA	NA	NA	NA	NA	NA	NA	NA	NA	NA	Q63358
KPSphLVASK	NA	NA	NA	NA	NA	NA	NA	NA	NA	NA	NA	NA	P56212
KPSphNASDKEPTQK	-0.0520199	0.421607	-0.112323	0.473627	-0.0603029	-0.533929	0.553795	0.236451	0.558994	0.271572	0.750793	0.232923	Q8K352
KPSphVPDTASPADDSFVDPGER	NA	NA	NA	NA	NA	NA	NA	NA	NA	NA	NA	NA	Q99M51
KPSVPDTphASPADDSFVDPGER	NA	NA	NA	NA	NA	NA	NA	NA	NA	NA	NA	NA	Q99M51
KQELANlSSDVTphLPDRPLSPPLTphAPPTMK	NA	NA	NA	NA	NA	NA	NA	NA	NA	NA	NA	NA	Q5SVL6
KQELANSSDVTLPDRPLSphPPLTAPPTMK	NA	NA	NA	NA	NA	NA	NA	NA	NA	NA	NA	NA	Q5SVL6
KQELANSSDVTLPDRPLSphPPLTphAPPTMK	NA	NA	NA	NA	NA	NA	NA	NA	NA	NA	NA	NA	Q5SVL6
KQELANSSDVTphLPDRPLSPPLTAPPTMK	NA	NA	NA	NA	NA	NA	NA	NA	NA	NA	NA	NA	Q5SVL6
KQELANSSDVTphLPDRPLSPPLTphAPPTMK	NA	NA	NA	NA	NA	NA	NA	NA	NA	NA	NA	NA	Q5SVL6
KQFTphLPPNLGQYHR	NA	NA	NA	NA	NA	NA	NA	NA	NA	NA	NA	NA	Q8C147
KQHMAETphESPYQELQGQRPEVYSDLNTQR	NA	NA	NA	NA	NA	NA	NA	NA	NA	NA	NA	NA	Q6X9T7
KQITphVEELVR	0.192086	0.433144	0.44331	0.241058	0.251224	0.0101662	0.455129	0.123631	0.148651	0.395602	0.526895	0.61065	P30427
KQKGSphEENLDETR	-0.256279	-0.0510022	0.228773	0.205277	0.485052	0.279775	0.3967	0.472341	0.345936	0.342111	0.218338	0.302003	Q63028
KQLATphK	NA	NA	NA	NA	NA	NA	NA	NA	NA	NA	NA	NA	P68433
KQPSphVSPGTALVGSQK	-0.378257	-0.330748	-0.332161	0.0475091	0.0460958	-0.0014133	0.10852	0.0755536	0.101972	0.549455	0.673524	0.608321	Q8K585
KQPSVSphPGTALVGSQK	-0.293595	-1.00405	-0.221731	-0.71046	0.0718637	0.782323	0.219416	0.00106641	0.244199	0.00865957	0.685036	0.00660862	Q8K585
KQSphQQLELLESELR	NA	NA	NA	NA	NA	NA	NA	NA	NA	NA	NA	NA	Q9QZC2
KQSphQQLELLESELRK	NA	NA	NA	NA	NA	NA	NA	NA	NA	NA	NA	NA	Q9QZC2
KRDSDSphDADEATPTTTPR	-0.511581	-0.948568	-0.51109	-0.436988	0.000490278	0.437478	0.434129	0.104719	0.34349	0.3233	0.702088	0.319964	P40615
KRDSphDSDADEATPTTTPR	-0.450099	-1.00844	-0.832925	-0.558338	-0.382826	0.175512	0.436999	0.0694949	0.144763	0.181023	0.561453	0.567351	P40615
KRDSphEAGSSTPTTSTR	NA	NA	NA	NA	NA	NA	NA	NA	NA	NA	NA	NA	Q3TKT4
KRETphDDEGEDD	-0.00769998	-0.0262045	0.00288836	-0.0185045	0.0105883	0.0290929	0.579974	0.493356	0.535319	0.595784	0.698639	0.633112	Q9EST5
KRPEVTKPEEVASphEEEK	NA	NA	NA	NA	NA	NA	NA	NA	NA	NA	NA	NA	O35910
KRSphISESSR	NA	NA	NA	NA	NA	NA	NA	NA	NA	NA	NA	NA	O35691
KRSphPSphPSPTPEAK	0.0569894	0.0805148	0.138419	0.0235254	0.0814296	0.0579042	0.436189	0.355655	0.270687	0.573795	0.597938	0.497735	Q6PDG5
KRSphPSPSphPTPEAK	0.159911	0.187573	0.21267	0.0276619	0.0527585	0.0250966	0.289983	0.107646	0.104235	0.547239	0.666858	0.532598	Q6PDG5
KRSphPSPSPTPEAK	0.281583	0.0911744	0.358282	-0.190408	0.0766998	0.267108	0.155277	0.411264	0.114127	0.357784	0.69233	0.237379	Q6PDG5
KSEGSphlPNQGK	0.286002	0.381212	0.459005	0.0952097	0.173003	0.0777934	0.281425	0.0733022	0.0491539	0.526058	0.53878	0.587032	Q99PL5
KSEGSphPNQGK	0.294907	0.474849	0.371585	0.179943	0.0766785	-0.103264	0.106463	0.00483037	0.0281889	0.267125	0.645855	0.481076	Q99PL5
KSEGSphPNQGKK	NA	NA	NA	NA	NA	NA	NA	NA	NA	NA	NA	NA	Q99PL5
KSEGSphPNQGK	NA	NA	NA	NA	NA	NA	NA	NA	NA	NA	NA	NA	Q99PL5
KSGSphTSSSPSR	-0.0853083	0.258505	0.0335195	0.343813	0.118828	-0.224985	0.627562	0.119709	0.449185	0.14364	0.628287	0.199566	O08984
KSGSSphPK	NA	NA	NA	NA	NA	NA	NA	NA	NA	NA	NA	NA	Q8K019
KSGSTphSSSphPSR	0.0144461	0.295517	-0.128473	0.281071	-0.142919	-0.423989	0.560738	0.385467	0.592181	0.504061	0.718011	0.313125	O08984
KSGSTphSSSPSphR	NA	NA	NA	NA	NA	NA	NA	NA	NA	NA	NA	NA	O08984
KSGSTphSSSPSR	0.217546	0.460365	0.146937	0.24282	-0.0706083	-0.313428	0.574642	0.20888	0.492261	0.421359	0.698639	0.439493	O08984
KSGSTSphSSphPSR	NA	NA	NA	NA	NA	NA	NA	NA	NA	NA	NA	NA	O08984
KSGSTSphSSPSphR	NA	NA	NA	NA	NA	NA	NA	NA	NA	NA	NA	NA	O08984
KSGSTSphSSPSR	0.5367	0.919358	0.220386	0.382658	-0.316314	-0.698972	0.22306	0.0178781	0.420777	0.249694	0.514537	0.0357208	O08984
KSGSTSSphSphPSR	NA	NA	NA	NA	NA	NA	NA	NA	NA	NA	NA	NA	O08984
KSGSTSSphSPSR	0.378102	0.438689	0.163246	0.0605869	-0.214856	-0.275443	0.453884	0.243305	0.42625	0.622571	0.648546	0.494182	O08984
KSGSTSSphSPSRR	0.710962	1.51406	0.27675	0.803095	-0.434211	-1.23731	0.124094	0.00279287	0.371184	0.0530942	0.407294	0.0122141	O08984
KSGSTSSSphPSR	0.3974	0.538759	0.284336	0.141359	-0.113064	-0.254423	0.401874	0.149832	0.319126	0.526058	0.70662	0.491864	O08984
KSGSTSSSphPSRR	0.739687	1.36263	0.0245616	0.622939	-0.715125	-1.33806	0.0498608	0.000411333	0.636258	0.0530942	0.13453	0.000514363	O08984
KSGSTSSSPSphRR	NA	NA	NA	NA	NA	NA	NA	NA	NA	NA	NA	NA	O08984
KSLSDSESphDDSK	0.253309	0.0696917	0.0527017	-0.183617	-0.200607	-0.01699	0.449187	0.461267	0.538048	0.461086	0.591763	0.648346	P23198
KSLSDSphESDDSK	0.16444	0.213434	-0.0868003	0.0489947	-0.25124	-0.300235	0.421395	0.184861	0.457818	0.526439	0.365795	0.123918	P23198
KSLSphDSESDDSK	0.100032	0.0505123	-0.124425	-0.0495195	-0.224457	-0.174937	0.461769	0.457542	0.450369	0.527851	0.450641	0.404491	P23198
KSLSphPGVSR	NA	NA	NA	NA	NA	NA	NA	NA	NA	NA	NA	NA	Q9JIX8
KSLTPTphLPMESTLNK	NA	NA	NA	NA	NA	NA	NA	NA	NA	NA	NA	NA	P27321
KSMSphHQAAIASQR	-0.652424	-0.529072	-0.523166	0.123352	0.129258	0.00590652	0.175553	0.0733814	0.1878	0.572114	0.702671	0.609144	Q8C0E2
KSphAPATGGVK	-0.233716	-0.159606	-0.0464963	0.0741099	0.18722	0.11311	0.32844	0.294622	0.500936	0.542965	0.495321	0.511044	P68433
KSphAPSTGGVK	NA	NA	NA	NA	NA	NA	NA	NA	NA	NA	NA	NA	P02301
KSphEGSlPNQGK	0.585545	0.553385	0.768636	-0.0321595	0.183091	0.21525	0.0625821	0.0282477	0.0108294	0.600695	0.523458	0.334348	Q99PL5
KSphEGSPNQGK	0.353397	0.604889	0.466364	0.251492	0.112967	-0.138525	0.0603602	0.000507224	0.00645987	0.123335	0.566518	0.369285	Q99PL5
KSphEGSPNQGKK	NA	NA	NA	NA	NA	NA	NA	NA	NA	NA	NA	NA	Q99PL5
KSphGSTSSSPSR	0.310734	0.307321	0.0917528	-0.00341275	-0.218981	-0.215569	0.40262	0.24849	0.449852	0.60546	0.59122	0.480736	O08984
KSphLGSGEGESESRPGK	0.307851	0.433967	0.504139	0.126116	0.196288	0.070172	0.189136	0.0275141	0.0171824	0.441436	0.463401	0.570373	O08773
KSphLSDSESDDSK	NA	NA	NA	NA	NA	NA	NA	NA	NA	NA	NA	NA	P23198
KSphLTPTLPMESTLNK	NA	NA	NA	NA	NA	NA	NA	NA	NA	NA	NA	NA	P27321
KSphMSHQAAIASQR	-0.534644	-0.47165	-0.557262	0.0629937	-0.0226185	-0.0856122	0.216923	0.14568	0.108146	0.611467	0.774434	0.532598	Q8C0E2
KSphPEIHR	0.0797365	-0.199741	0.0346374	-0.279478	-0.0450991	0.234379	0.489875	0.29402	0.61908	0.268753	0.739156	0.348893	Q5M7V8
KSphPMMPENAENEGDALLQFTAEFSSR	NA	NA	NA	NA	NA	NA	NA	NA	NA	NA	NA	NA	P54731
KSphPPPAK	NA	NA	NA	NA	NA	NA	NA	NA	NA	NA	NA	NA	Q5RJQ4
KSphPTMEQAVQTASAHLPAPAPVGR	NA	NA	NA	NA	NA	NA	NA	NA	NA	NA	NA	NA	Q8K2F8
KSphPVGKSPPATGSAYGSSQK	0.11491	-0.0560628	0.230581	-0.170973	0.115671	0.286644	0.455129	0.45204	0.25076	0.371966	0.61597	0.189862	Q5M7V8
KSphQNQNK	0.30507	-0.102339	-0.0719132	-0.407409	-0.376983	0.0304261	0.365127	0.428958	0.54522	0.188237	0.395698	0.643924	P04157
KSphQTMPALR	NA	NA	NA	NA	NA	NA	NA	NA	NA	NA	NA	NA	A2AF47
KSphSFlSNSADDIK	NA	NA	NA	NA	NA	NA	NA	NA	NA	NA	NA	NA	Q61686
KSphSFSNSADDIK	NA	NA	NA	NA	NA	NA	NA	NA	NA	NA	NA	NA	Q61686
KSphSPSTGSLDSGSESK	-0.015987	0.106098	0.299947	0.122085	0.315934	0.193849	0.550332	0.30398	0.0498464	0.356482	0.162462	0.191658	Q5FVC7
KSphSVEGLEPAENK	0.132641	0.243981	0.223812	0.111341	0.091171	-0.0201696	0.483938	0.351098	0.450369	0.570439	0.681044	0.632876	P16254
KSPTphMEQAVQTASAHLPAPAPVGR	NA	NA	NA	NA	NA	NA	NA	NA	NA	NA	NA	NA	Q8K2F8
KSPVGKSphPPATGSAYGSSQK	0.0523343	-0.136187	0.0479081	-0.188522	-0.00442622	0.184095	0.471955	0.253468	0.504149	0.215751	0.706449	0.23535	Q5M7V8
KSPVGKSPPATphGSAYGSSQK	NA	NA	NA	NA	NA	NA	NA	NA	NA	NA	NA	NA	Q5M7V8
KSSFSphNSADDIK	NA	NA	NA	NA	NA	NA	NA	NA	NA	NA	NA	NA	Q61686
KSSphFlSNSADDIK	NA	NA	NA	NA	NA	NA	NA	NA	NA	NA	NA	NA	Q61686
KSSphFSNSADDIK	NA	NA	NA	NA	NA	NA	NA	NA	NA	NA	NA	NA	Q61686
KSSphPSTGSLDSGSESK	0.0331218	0.0699746	0.208132	0.0368528	0.17501	0.138157	0.46618	0.354164	0.103015	0.538404	0.3498	0.26911	Q5FVC7
KSSphTSPK	-0.0851701	0.15183	-0.14488	0.237	-0.0597095	-0.29671	0.53915	0.32067	0.424993	0.271572	0.708785	0.19395	Q5M7V8
KSSphVEGLEPAENK	0.248065	0.395821	0.310381	0.147756	0.0623154	-0.0854407	0.427924	0.206863	0.339189	0.533398	0.690856	0.543035	P16254
KSSSFSEEKGESphDDEKPR	0.0625279	0.0817295	0.433417	0.0192016	0.370889	0.351687	0.457918	0.439612	0.104235	0.639712	0.345053	0.192171	Q9JIX8
KSSTphSPK	-0.0851701	0.15183	-0.14488	0.237	-0.0597095	-0.29671	0.53915	0.32067	0.424993	0.271572	0.708785	0.19395	Q5M7V8
KTESphHHK	NA	NA	NA	NA	NA	NA	NA	NA	NA	NA	NA	NA	Q8CGP6
KTETphQEKNPLPSK	-1.1881	-1.86179	-0.0257292	-0.673695	1.16237	1.83606	0.275786	0.00882429	0.653314	0.309031	0.50392	0.125974	Q6S9C5
KTGSphYGALAEITASK	0.0262561	0.281181	0.257289	0.254925	0.231033	-0.0238919	0.483938	0.00531984	0.0127767	0.0159508	0.127895	0.503695	Q10728
KTGSYphGALAEITASK	-0.0536911	0.255217	0.256819	0.308908	0.31051	0.00160233	0.503093	0.00569939	0.00781846	0.00189013	0.0148544	0.541647	Q10728
KTphESHHK	NA	NA	NA	NA	NA	NA	NA	NA	NA	NA	NA	NA	Q8CGP6
KTphETQEKNPLPSK	-1.07629	-1.76155	-0.472709	-0.685268	0.603578	1.28885	0.139139	0.000749297	0.469802	0.15787	0.564836	0.062665	Q6S9C5
KTphGSYGALAEITASK	-0.102791	0.270493	0.217208	0.373284	0.319999	-0.0532846	0.577129	0.132441	0.266177	0.0787615	0.287161	0.523751	Q10728
KTSFDQDSphDVDIFPSDFTSEPPALPR	NA	NA	NA	NA	NA	NA	NA	NA	NA	NA	NA	NA	Q64399
KTSphEEEYVIR	0.151882	0.331079	-0.162473	0.179197	-0.314355	-0.493552	0.471955	0.132788	0.424993	0.35608	0.380688	0.0577251	Q5XXR3
KTSphLTSK	0.0334232	0.442144	0.00695847	0.408721	-0.0264647	-0.435186	0.704621	0.157654	0.653314	0.222295	0.678668	0.231925	Q80X50
KTTQSGQMSphGEGK	NA	NA	NA	NA	NA	NA	NA	NA	NA	NA	NA	NA	Q6NVF9
KTVFAGAVPVLPASphPPPK	-0.0702651	-0.000215914	0.319953	0.0700492	0.390218	0.320169	0.590146	0.490276	0.150202	0.558111	0.234112	0.157937	Q60902
KVAHSDKPGSTphSAVSFR	0.398209	0.2624	0.245582	-0.13581	-0.152628	-0.016818	0.320403	0.395268	0.438586	0.584877	0.667659	0.692382	Q9WV55
KVAHSDKPGSTSphAVSFR	NA	NA	NA	NA	NA	NA	NA	NA	NA	NA	NA	NA	Q9WV55
KVAKSphPAK	-0.342566	0.643597	-0.543118	0.986163	-0.200552	-1.18672	0.327266	0.0189787	0.236959	0.00881841	0.659484	0.00217427	P43275
KVAKSphPK	0.208738	1.24553	0.416996	1.0368	0.208258	-0.828538	0.259575	1.26029e-07	0.0349163	1.46175e-05	0.438694	0.000170416	P15864
KVELSESphEEDKGSK	NA	NA	NA	NA	NA	NA	NA	NA	NA	NA	NA	NA	Q52KI8
KVELSphESEEDKGSK	NA	NA	NA	NA	NA	NA	NA	NA	NA	NA	NA	NA	Q52KI8
KVELSphESphEEDKGSK	NA	NA	NA	NA	NA	NA	NA	NA	NA	NA	NA	NA	Q52KI8
KVSphADGAAK	NA	NA	NA	NA	NA	NA	NA	NA	NA	NA	NA	NA	P18608
KVSphKQEEASGGPLAPK	-0.162967	0.388673	-0.71603	0.551639	-0.553063	-1.1047	0.644075	0.308742	0.177381	0.285451	0.405249	0.0426195	P70460
KYGHPDTphLNK	0.317003	0.111991	0.203978	-0.205012	-0.113025	0.0919869	0.463556	0.450098	0.457818	0.496571	0.714633	0.630136	P50116
KYGHPDTphLNKAEFK	0.344166	0.756257	0.115258	0.41209	-0.228908	-0.640999	0.251365	0.00733643	0.435494	0.121516	0.495321	0.0254905	P50116
KYphGHPDTLNK	-0.00372069	0.147096	-0.151491	0.150816	-0.14777	-0.298586	0.725399	0.42004	0.531018	0.491546	0.672043	0.361827	P50116
LADDEGDSphDSESVGQSR	NA	NA	NA	NA	NA	NA	NA	NA	NA	NA	NA	NA	Q9Z277
LADRTESphlLNR	NA	NA	NA	NA	NA	NA	NA	NA	NA	NA	NA	NA	P19973
LADRTESphLNR	-0.13732	0.0528711	-0.281039	0.190191	-0.14372	-0.33391	0.437469	0.410644	0.144763	0.304629	0.549742	0.0918846	P19973
LALDMEISAYphR	0.181798	-0.129417	-0.22311	-0.311216	-0.404908	-0.0936921	0.408966	0.335628	0.251828	0.147515	0.210269	0.536386	P14733;P70615
LALDMEISphAYR	0.169731	0.0011669	0.0488388	-0.168564	-0.120892	0.0476719	0.327209	0.489187	0.538099	0.301751	0.593581	0.564027	P14733;P70615
LALDMEISphAYRK	-0.0260485	0.158184	-0.167098	0.184233	-0.141049	-0.325282	0.585186	0.282733	0.340053	0.326992	0.560238	0.118323	P14733;P70615
LASphIDEK	-0.0779718	-0.102604	0.282255	-0.0246322	0.360227	0.384859	0.628998	0.422186	0.271539	0.636216	0.376891	0.184368	Q5FWK3
LATphTVSAPDLK	NA	NA	NA	NA	NA	NA	NA	NA	NA	NA	NA	NA	Q5M7W5
LATTphVSAPDLK	-0.725574	0.586359	0.424508	1.31193	1.15008	-0.161851	0.364489	0.210463	0.507048	0.152309	0.404988	0.58434	Q5M7W5
LATTVSphAPDLK	-0.889852	-0.135152	-0.11302	0.754699	0.776831	0.0221319	0.2686	0.469089	0.608929	0.266125	0.426066	0.691625	Q5M7W5
LCAGIMITASphHNPK	0.55582	-0.143485	0.276702	-0.699305	-0.279119	0.420187	0.0814922	0.400185	0.330756	0.0215623	0.502347	0.198975	Q7TSV4
LCAGIMITphASHNPK	NA	NA	NA	NA	NA	NA	NA	NA	NA	NA	NA	NA	Q7TSV4
LDNVSHTPSphSYIETLPK	NA	NA	NA	NA	NA	NA	NA	NA	NA	NA	NA	NA	Q78ZA7
LDNVSHTPSSphYIETLPK	NA	NA	NA	NA	NA	NA	NA	NA	NA	NA	NA	NA	Q78ZA7
LDNVSHTPSSYphIETLPK	NA	NA	NA	NA	NA	NA	NA	NA	NA	NA	NA	NA	Q78ZA7
LDPAQSASphRENLLEEQGSIALR	0.035753	0.0206089	0.316759	-0.0151441	0.281006	0.29615	0.619527	0.454846	0.122769	0.639959	0.362277	0.164361	P16086
LDPAQSphASRENLLEEQGSIALR	-0.174119	-0.0547236	0.296592	0.119395	0.470711	0.351316	0.457662	0.456156	0.180109	0.483661	0.17153	0.132628	P16086
LDPFADGGKTphPDPK	0.0047265	0.144545	0.190712	0.139819	0.185985	0.0461665	0.567576	0.412289	0.507992	0.558058	0.649656	0.669795	Q99NB9
LDPFESSDPFSSSphSISSK	NA	NA	NA	NA	NA	NA	NA	NA	NA	NA	NA	NA	Q60902
LDPFESSDPFSSSSphISSK	NA	NA	NA	NA	NA	NA	NA	NA	NA	NA	NA	NA	Q60902
LEEEKLSphQK	NA	NA	NA	NA	NA	NA	NA	NA	NA	NA	NA	NA	P23514
LEGNSPQGSphSHGVK	-0.0708097	-0.370276	0.168718	-0.299466	0.239528	0.538994	0.557009	0.0128894	0.237272	0.0528179	0.261775	0.00111996	P55258
LEGNSPQGSSphHGVK	-0.022446	-0.48217	0.0855562	-0.459724	0.108002	0.567726	0.588759	0.0369407	0.473534	0.0628352	0.642586	0.0291467	P55258
LELQGPRGSphlPNAR	NA	NA	NA	NA	NA	NA	NA	NA	NA	NA	NA	NA	P13383
LELQGPRGSphPNAR	-0.143879	0.595028	-0.883616	0.738908	-0.739737	-1.47864	0.46987	0.010387	0.0018208	0.00464802	0.0275573	1.08741e-05	P13383
LEPVLSphSSLAQR	0.433941	1.06214	0.148162	0.6282	-0.285779	-0.913979	0.346334	0.0161698	0.475413	0.13964	0.57079	0.0434648	Q9WUT3
LEQHSQQAQQQLSPATphSGR	NA	NA	NA	NA	NA	NA	NA	NA	NA	NA	NA	NA	Q5PQX1
LEQHSQQAQQQLSPATSphGR	NA	NA	NA	NA	NA	NA	NA	NA	NA	NA	NA	NA	Q5PQX1
LEQHSQQAQQQLSphPATSGR	-0.347287	-0.504586	-0.66668	-0.157299	-0.319393	-0.162094	0.334284	0.0863359	0.0428335	0.353644	0.351158	0.381921	Q5PQX1
LEQHSQQAQQQLSphPATSGR	NA	NA	NA	NA	NA	NA	NA	NA	NA	NA	NA	NA	Q5PQX1
LESphFESLR	0.11686	-0.0313053	0.148095	-0.148165	0.031235	0.1794	0.327209	0.459647	0.241356	0.2549	0.693422	0.185925	Q5FVC2
LESphFESLRGER	0.0205016	0.309211	0.0157192	0.28871	-0.00478242	-0.293492	0.46618	0.0209659	0.543646	0.0445801	0.672043	0.0413486	Q5FVC2
LESphPSER	-0.555496	-1.36892	-1.07491	-0.81342	-0.51941	0.29401	0.327149	0.00882429	0.0335655	0.0932968	0.438694	0.313237	Q3TYS2
LETSphDGDEEGNAEVNK	NA	NA	NA	NA	NA	NA	NA	NA	NA	NA	NA	NA	Q9WUD2
LFFEGSphVGSESEAGR	-0.203583	-0.150219	0.164335	0.0533642	0.367918	0.314554	0.513148	0.392588	0.458687	0.587618	0.429435	0.322239	Q80U16
LFFEGSVGSESphEAGR	-0.235435	-0.103928	0.0667616	0.131507	0.302197	0.17069	0.609591	0.472591	0.53194	0.538404	0.621455	0.620178	Q80U16
LFFEGSVGSphESEAGR	-0.317403	-0.0509409	0.044867	0.266462	0.36227	0.0958079	0.381562	0.48045	0.489185	0.336787	0.437208	0.547332	Q80U16
LGADESphEEEGR	NA	NA	NA	NA	NA	NA	NA	NA	NA	NA	NA	NA	P47245
LGADGAGSphTESLGGPLETELPEGR	NA	NA	NA	NA	NA	NA	NA	NA	NA	NA	NA	NA	Q4QRL3
LGADGAGSTphESLGGPLETELPEGR	NA	NA	NA	NA	NA	NA	NA	NA	NA	NA	NA	NA	Q4QRL3
LGASNlSphPGQPNSVK	NA	NA	NA	NA	NA	NA	NA	NA	NA	NA	NA	NA	B2RY56
LGASNSphPGQlPNSVK	0.124538	0.334994	0.332078	0.210456	0.20754	-0.00291638	0.289983	0.00162039	0.00252023	0.0453021	0.165319	0.547729	B2RY56
LGASNSphPGQPNSVK	0.358472	0.45817	0.42845	0.0996988	0.0699781	-0.0297207	0.0461289	0.00298717	0.00684272	0.435662	0.644407	0.514368	B2RY56
LGASNSphPGQPNSVK	0.371532	0.304794	0.247245	-0.0667384	-0.124287	-0.0575491	0.10692	0.0877903	0.189416	0.526058	0.591763	0.468566	B2RY56
LGASphNSPGQlPNSVK	-0.0344511	0.216697	0.202198	0.251148	0.236649	-0.0144987	0.623878	0.254182	0.349323	0.288072	0.464565	0.58434	B2RY56
LGASphNSPGQPNSVK	0.406618	0.621992	0.493506	0.215374	0.0868882	-0.128486	0.22614	0.0392819	0.105502	0.390621	0.698773	0.541016	B2RY56
LGDLQRSphWETLK	0.0448877	0.381212	-0.236624	0.336324	-0.281512	-0.617836	0.479826	0.0388626	0.199086	0.086865	0.310149	0.00511453	Q6ZWR6
LGSphQHSPGR	0.263626	-0.231292	0.266478	-0.494919	0.00285216	0.497771	0.557774	0.391695	0.472019	0.289464	0.780356	0.300557	Q9QZM5
LGSphSESLPCTAEELSR	NA	NA	NA	NA	NA	NA	NA	NA	NA	NA	NA	NA	Q5XIS9
LGSphTSDIEEK	0.286391	0.19761	0.544535	-0.0887809	0.258144	0.346925	0.0787119	0.107367	0.000849504	0.439894	0.187053	0.016291	Q10728
LGSphTSDIEEKENR	-0.182697	0.383684	-0.176718	0.56638	0.00597886	-0.560401	0.503093	0.0577469	0.431251	0.0233309	0.775259	0.0506155	Q10728
LGSQHSphPGR	-0.0102315	0.0625974	0.0145331	0.072829	0.0247646	-0.0480644	0.573552	0.384973	0.473534	0.460477	0.681044	0.477802	Q9QZM5
LGSQHSphPGR	0.102569	-0.0928586	0.199169	-0.195427	0.0966	0.292027	0.436189	0.386436	0.318576	0.335083	0.659484	0.209557	Q9QZM5
LGSTphSDIEEK	0.278537	0.35129	0.667049	0.072753	0.388512	0.315759	0.0989612	0.0165368	0.000849504	0.487145	0.078371	0.0376131	Q10728
LGSTphSDIEEKENR	-0.0694534	0.513061	-0.174053	0.582514	-0.104599	-0.687114	0.673046	0.0800639	0.513559	0.107257	0.715823	0.104122	Q10728
LGSTSphDIEEK	NA	NA	NA	NA	NA	NA	NA	NA	NA	NA	NA	NA	Q10728
LGSTSphDIEEKENR	0.0783523	0.615802	-0.17871	0.53745	-0.257062	-0.794512	0.544677	0.105311	0.567528	0.310931	0.662468	0.230075	Q10728
LGYISphVTDVLK	NA	NA	NA	NA	NA	NA	NA	NA	NA	NA	NA	NA	Q02357
LHHSphVSDTSDK	NA	NA	NA	NA	NA	NA	NA	NA	NA	NA	NA	NA	Q6AYC5
LHHSphVSDTSDKNR	-0.174981	0.190273	0.0900944	0.365254	0.265076	-0.100179	0.498928	0.32598	0.459916	0.261438	0.538388	0.622375	Q6AYC5
LHHSVSDTphSDKNR	NA	NA	NA	NA	NA	NA	NA	NA	NA	NA	NA	NA	Q6AYC5
LHHSVSDTSphDKNR	NA	NA	NA	NA	NA	NA	NA	NA	NA	NA	NA	NA	Q6AYC5
LHHSVSphDTSDK	-0.0743119	-0.0382138	0.261402	0.0360981	0.335714	0.299616	0.557774	0.488258	0.321743	0.529516	0.426066	0.300557	Q6AYC5
LHHSVSphDTSDKNR	-0.148048	0.243944	0.106175	0.391992	0.254223	-0.137769	0.49709	0.295278	0.454459	0.232137	0.544188	0.568818	Q6AYC5
LHQLAMQQSHFPMTHGNTGFSGIESSphSPEVK	NA	NA	NA	NA	NA	NA	NA	NA	NA	NA	NA	NA	Q61990
LHQLAMQQSHFPMTHGNTGFSGIESSSphPEVK	-0.244372	0.0108349	-0.266796	0.255207	-0.0224238	-0.277631	0.523559	0.520589	0.338392	0.365532	0.764048	0.442585	Q61990
LHSphGSEGQGDSR	NA	NA	NA	NA	NA	NA	NA	NA	NA	NA	NA	NA	Q5SVL6
LIEDNEYphTAR	-0.12496	0.0624998	-0.261555	0.187459	-0.136595	-0.324055	0.483938	0.487793	0.467949	0.536251	0.7125	0.450964	P50545
LIEDNEYTphAR	-0.163093	0.0729268	-0.195406	0.23602	-0.0323127	-0.268332	0.471955	0.48398	0.528518	0.507385	0.772782	0.512879	P50545
LIEGVHPGSLVEKLPDSphPALAK	-0.281576	0.360754	0.0582562	0.64233	0.339832	-0.302498	0.326339	0.224884	0.615363	0.121691	0.512308	0.433253	P84903
LIPNAVATGSFSphPNASPGSEIR	-0.20416	0.0849013	0.115017	0.293094	0.205653	-0.0874411	0.456391	0.463478	0.565007	0.353442	0.597938	0.532598	Q63433
LIPNAVATGSFSphPNASphPGSEIR	NA	NA	NA	NA	NA	NA	NA	NA	NA	NA	NA	NA	Q63433
LIPNAVATGSphFSPNASPGSEIR	NA	NA	NA	NA	NA	NA	NA	NA	NA	NA	NA	NA	Q63433
LIPNAVATGSphFSPNASphPGSEIR	NA	NA	NA	NA	NA	NA	NA	NA	NA	NA	NA	NA	Q63433
LIPNAVATphGSFSPNASphPGSEIR	NA	NA	NA	NA	NA	NA	NA	NA	NA	NA	NA	NA	Q63433
LIRGPGENlGEDSph	-0.306679	0.28753	-0.657054	0.594209	-0.350375	-0.944585	0.455884	0.314921	0.177994	0.221399	0.552085	0.0816618	Q9Z0P5
LIRPEYAWIVQPASphGAVSDRPGASPK	0.28288	0.611431	0.317605	0.328551	0.034725	-0.293826	0.457885	0.0778702	0.328961	0.338463	0.69172	0.395385	Q9Z0W3
LIVDDEYphNPQQGTK	0.0836329	0.207749	0.433815	0.124116	0.350183	0.226066	0.515123	0.335426	0.239006	0.542965	0.491138	0.491864	Q6P6U0
LIVDDEYphNPQQGTKFPIK	-0.0836157	0.729701	0.430461	0.813317	0.514077	-0.29924	0.675526	0.0145192	0.269898	0.0614723	0.386646	0.303991	Q6P6U0
LIVDDEYphNPQQGTK	-0.548972	-0.199099	0.0337357	0.349873	0.582708	0.232834	0.346334	0.424618	0.642906	0.391749	0.452307	0.567173	Q6P6U0
LIVDDEYphNPQQGTK	-0.586792	0.142121	0.778378	0.728913	1.36517	0.636256	0.158461	0.401703	0.0432136	0.0548947	0.0275573	0.0836472	Q6P6U0
LIVENLSphSR	NA	NA	NA	NA	NA	NA	NA	NA	NA	NA	NA	NA	O35326
LIVENLSSphR	0.488067	0.228959	0.377701	-0.259108	-0.110366	0.148742	0.109709	0.248454	0.142082	0.28753	0.650503	0.491421	O35326
LKELFDYphSPPLHK	NA	NA	NA	NA	NA	NA	NA	NA	NA	NA	NA	NA	Q8K019
LKELFDYSphPPLHK	NA	NA	NA	NA	NA	NA	NA	NA	NA	NA	NA	NA	Q8K019
LKGSAPSDMLDSphLTTIPELK	-0.374956	-0.113338	-0.546832	0.261618	-0.171876	-0.433495	0.426573	0.454412	0.0600583	0.460402	0.674538	0.315568	Q8K1B8
LKLSphPSPSSR	-0.329541	-0.193333	-0.378605	0.136207	-0.0490644	-0.185272	0.171712	0.237943	0.0684941	0.436891	0.681044	0.330507	P14733;P70615
LKLSPSphPSSR	NA	NA	NA	NA	NA	NA	NA	NA	NA	NA	NA	NA	P14733;P70615
LKPFFEGMSQSphSSQTEIGSLNSK	NA	NA	NA	NA	NA	NA	NA	NA	NA	NA	NA	NA	O88588
LKPFFEGMSQSSphSQTEIGSLNSK	NA	NA	NA	NA	NA	NA	NA	NA	NA	NA	NA	NA	O88588
LKPFFEGMSQSSSphQTEIGSLNSK	NA	NA	NA	NA	NA	NA	NA	NA	NA	NA	NA	NA	O88588
LKPFFEGMSQSSSQTphEIGSLNSK	NA	NA	NA	NA	NA	NA	NA	NA	NA	NA	NA	NA	O88588
LKQPSphTPTR	NA	NA	NA	NA	NA	NA	NA	NA	NA	NA	NA	NA	P36506
LKQPSTphPTR	NA	NA	NA	NA	NA	NA	NA	NA	NA	NA	NA	NA	P36506
LKQPSphTPTR	NA	NA	NA	NA	NA	NA	NA	NA	NA	NA	NA	NA	P36506
LKQPSTphPTR	NA	NA	NA	NA	NA	NA	NA	NA	NA	NA	NA	NA	P36506
LKSphKESphLQEAGK	-0.375798	-0.237438	0.136926	0.138359	0.512724	0.374365	0.492378	0.402017	0.541015	0.529516	0.479984	0.349237	P53987
LKTEEGEIVYSphAEESENR	NA	NA	NA	NA	NA	NA	NA	NA	NA	NA	NA	NA	Q921F4
LLKPGEEPSEYphTDEEDTKDHSK	NA	NA	NA	NA	NA	NA	NA	NA	NA	NA	NA	NA	Q5XIU9
LLKPGEEPSEYphTDEEDTKDHSKQD	NA	NA	NA	NA	NA	NA	NA	NA	NA	NA	NA	NA	Q5XIU9
LLKPGEEPSEYTphDEEDTK	NA	NA	NA	NA	NA	NA	NA	NA	NA	NA	NA	NA	Q5XIU9
LLLDPSNTphPTK	-0.73152	-0.71385	-0.576484	0.01767	0.155036	0.137366	0.00874211	0.00219337	0.0133263	0.546768	0.572728	0.445382	Q6P791
LLLDPSphNTPTK	-0.802869	-1.07863	-1.06764	-0.275762	-0.264775	0.0109877	0.00945947	0.000411333	0.00109283	0.226812	0.426066	0.589107	Q6P791
LLSphPIAlSNR	NA	NA	NA	NA	NA	NA	NA	NA	NA	NA	NA	NA	Q5XI28
LLSphPIASNR	-0.192684	0.170964	-0.462795	0.363648	-0.270111	-0.633759	0.409324	0.285372	0.0460558	0.11147	0.386646	0.0124042	Q5XI28
LLSphYLEK	-0.300393	-0.102482	-0.215355	0.19791	0.0850375	-0.112873	0.184599	0.37845	0.241356	0.285417	0.650503	0.492309	Q9JHJ0
LNDPFQPFPGNDSphPK	NA	NA	NA	NA	NA	NA	NA	NA	NA	NA	NA	NA	P42567
LNSNNSASphPHR	NA	NA	NA	NA	NA	NA	NA	NA	NA	NA	NA	NA	Q9ERU9
LPDSphPALAK	0.0360541	0.142363	0.280571	0.106309	0.244516	0.138207	0.533123	0.334736	0.400377	0.527851	0.593581	0.591422	P84903
LPESphVER	NA	NA	NA	NA	NA	NA	NA	NA	NA	NA	NA	NA	O08917
LPQSphPLSSSSHR	-0.197478	0.207784	0.489714	0.405262	0.687193	0.281931	0.478179	0.294622	0.0785005	0.140172	0.0982884	0.292271	Q8K3Y6
LQAALDNEAGGRPAMEPGNlGSphLDLGGDAAGR	-0.540523	-0.610789	-1.06348	-0.0702658	-0.522955	-0.452689	0.222815	0.0867825	0.0108294	0.529982	0.358587	0.127032	Q8VEK3
LQAALDNEAGGRPAMEPGNGSphLDLGGDAAGR	NA	NA	NA	NA	NA	NA	NA	NA	NA	NA	NA	NA	Q8VEK3
LQAALDNlEAGGRPAMEPGNGSphLDLGGDAAGR	0.158059	-0.197697	-0.409742	-0.355755	-0.567801	-0.212046	0.644075	0.417516	0.282786	0.322998	0.438694	0.568412	Q8VEK3
LQANLAFDPAALLPGASphPKSPGLK	NA	NA	NA	NA	NA	NA	NA	NA	NA	NA	NA	NA	Q3UZA1
LQANLAFDPAALLPGASphPKSphPGLK	-1.03939	-0.531756	-0.58955	0.507638	0.449844	-0.0577934	0.168706	0.262423	0.301916	0.369578	0.552521	0.591225	Q3UZA1
LQANLAFDPAALLPGASPKSphPGLK	-0.0914686	1.22202	0.191219	1.31349	0.282687	-1.0308	0.673046	0.00309004	0.448613	0.00660646	0.570923	0.0117089	Q3UZA1
LQLSphPGHK	0.100659	0.0448866	0.0696923	-0.0557728	-0.0309671	0.0248057	0.289813	0.369717	0.332698	0.419196	0.659191	0.505223	O70145
LQQTYphSALNSK	0.183708	0.0126869	-0.184178	-0.171021	-0.367887	-0.196865	0.46618	0.515205	0.418672	0.447672	0.374924	0.439493	Q9JKF1
LQQTYSphALNSK	NA	NA	NA	NA	NA	NA	NA	NA	NA	NA	NA	NA	Q9JKF1
LQLSphPGHK	0.103231	0.0236303	0.072888	-0.0796004	-0.0303427	0.0492577	0.336568	0.401133	0.378844	0.35608	0.671964	0.476658	O70145
LQTLQSENSphSLRR	0.484053	-0.0764091	0.472703	-0.560462	-0.0113501	0.549112	0.41755	0.486505	0.33577	0.153853	0.779518	0.315568	Q9JLQ2
LQTLQSENSSphLRR	0.711366	-0.240093	0.197661	-0.951459	-0.513705	0.437754	0.30408	0.411536	0.549173	0.0348755	0.502347	0.436779	Q9JLQ2
LREQGAESphR	0.456797	0.613936	0.368198	0.157138	-0.0885992	-0.245738	0.32844	0.108078	0.31713	0.537171	0.672043	0.424852	Q62733
LRSphSMPGVR	-0.313281	-0.0844519	-0.293145	0.228829	0.0201356	-0.208693	0.261136	0.423866	0.201603	0.311983	0.715415	0.360124	P31000
LRTDSphQSEAVAIQAIR	NA	NA	NA	NA	NA	NA	NA	NA	NA	NA	NA	NA	Q3UHD9
LRTphDSQSEAVAIQAIR	NA	NA	NA	NA	NA	NA	NA	NA	NA	NA	NA	NA	Q3UHD9
LSEEAETphRPTTlPNR	-0.103237	0.179792	-0.235035	0.28303	-0.131798	-0.414828	0.522281	0.319868	0.318332	0.267327	0.628287	0.12722	E9PTG8
LSEEAETRPTphTlPNR	-0.200892	-0.0575362	-0.213743	0.143356	-0.012851	-0.156207	0.464676	0.462885	0.355503	0.480827	0.777829	0.490191	E9PTG8
LSEEAETRPTphTPNR	0.0476535	0.0135003	0.0556304	-0.0341532	0.00797691	0.0421301	0.503093	0.443681	0.446708	0.477216	0.712017	0.485102	E9PTG8
LSEEAETRPTTphlPNR	-0.187664	-0.0580743	-0.173901	0.12959	0.013763	-0.115827	0.349538	0.435375	0.295919	0.413683	0.695976	0.476628	E9PTG8
LSEEAETRPTTphPNR	0.0413235	0.0297589	0.0498081	-0.0115646	0.00848463	0.0200492	0.514437	0.416129	0.453143	0.496158	0.706657	0.505223	E9PTG8
LSESphQLSFR	NA	NA	NA	NA	NA	NA	NA	NA	NA	NA	NA	NA	Q8C2Q3
LSGFSphFK	0.238731	-0.30693	0.178842	-0.545661	-0.0598897	0.485772	0.467239	0.320277	0.529665	0.137735	0.752545	0.292263	P30009
LSGFSphFKK	0.142016	-0.0743675	0.177139	-0.216384	0.0351225	0.251506	0.533496	0.472254	0.511379	0.41709	0.767515	0.481076	P30009
LSKPGTAAELRQSphVSEAVR	-0.102311	-0.164213	0.303273	-0.0619019	0.405584	0.467486	0.578335	0.405097	0.372814	0.559063	0.451053	0.248177	A2AF47
LSMEDSKSphPPPK	0.0602538	-0.00796272	0.0272439	-0.0682165	-0.0330099	0.0352066	0.512514	0.516095	0.492311	0.528151	0.681044	0.557666	Q9CSU0
LSMEDSphKSPPPK	0.0321748	0.0334131	-0.105025	0.00123832	-0.1372	-0.138438	0.542101	0.495718	0.488813	0.65662	0.653945	0.541158	Q9CSU0
LSphPPSK	0.156178	-0.268464	0.100364	-0.424642	-0.0558142	0.368828	0.525197	0.206863	0.403111	0.10455	0.724545	0.115078	Q4G050
LSphQTFFQVSDGDK	-0.442322	-1.60994	0.0912458	-1.16762	0.533568	1.70119	0.477472	5.25789e-06	0.613769	0.0603753	0.502347	0.00899599	Q8C3J5
LSphQTFFQVSDGDKK	-0.317615	-1.21325	-0.102803	-0.895633	0.214813	1.11045	0.563071	0.000260952	0.608043	0.133888	0.687501	0.0685674	Q8C3J5
LSphRQPSIELPSMAVASTK	-0.299829	-0.274647	-0.803654	0.0251826	-0.503824	-0.529007	0.526953	0.365039	0.102659	0.643188	0.449245	0.271315	P19973
LSphSASVLGVR	-0.308765	-1.03168	0.214985	-0.722916	0.523749	1.24666	0.567702	0.0674719	0.540924	0.220617	0.502347	0.000474144	Q4LDD4
LSphSLDLEEDSEVFK	NA	NA	NA	NA	NA	NA	NA	NA	NA	NA	NA	NA	Q6AYD6
LSphTFEK	0.436038	-0.773464	-0.0761351	-1.2095	-0.512173	0.697329	0.323678	0.0244465	0.563519	0.000594196	0.362277	0.0799495	E9PTG8
LSPSphPSSR	-0.240571	-0.231901	-0.305955	0.0086699	-0.065384	-0.0740539	0.293719	0.16882	0.12295	0.515679	0.672043	0.468566	P14733;P70615
LSPSPSphSR	NA	NA	NA	NA	NA	NA	NA	NA	NA	NA	NA	NA	P14733;P70615
LSQDTphYRR	-0.172398	-0.069879	-0.259752	0.102519	-0.0873541	-0.189873	0.489766	0.446206	0.261203	0.526058	0.672043	0.414201	Q09014
LSQTphFFQVSDGDK	-0.397314	-1.69664	-0.237805	-1.29932	0.159509	1.45883	0.457918	0.00412578	0.56479	0.00565641	0.731315	0.0888378	Q8C3J5
LSQTphFFQVSDGDKK	-0.346411	-1.26333	-0.109663	-0.916916	0.236748	1.15366	0.541097	0.000260952	0.604709	0.123435	0.66927	0.0580097	Q8C3J5
LSQVNlGSphTPVSPVEPESK	NA	NA	NA	NA	NA	NA	NA	NA	NA	NA	NA	NA	O35821
LSQVNlGSTphPVSPVEPESK	NA	NA	NA	NA	NA	NA	NA	NA	NA	NA	NA	NA	O35821
LSQVSDSVSGQTphVVDPK	NA	NA	NA	NA	NA	NA	NA	NA	NA	NA	NA	NA	A1A5S1
LSQVSDSVSphGQTVVDPK	NA	NA	NA	NA	NA	NA	NA	NA	NA	NA	NA	NA	A1A5S1
LSRQPSphIELPSMAVASTK	-0.218147	-0.237381	-0.759067	-0.0192339	-0.540921	-0.521687	0.593856	0.388738	0.114127	0.64612	0.426066	0.26911	P19973
LSSETGGMGSphS	-0.0697665	-0.0280471	-0.210379	0.0417194	-0.140613	-0.182332	0.553581	0.469162	0.257819	0.559166	0.55861	0.338971	Q61990
LSSETGGMGSSph	-0.15381	-0.0623216	-0.274003	0.0914887	-0.120192	-0.211681	0.470358	0.430682	0.170968	0.518661	0.604149	0.294846	Q61990
LSSphLDLEEDSEVFK	NA	NA	NA	NA	NA	NA	NA	NA	NA	NA	NA	NA	Q6AYD6
LSSphLRASphTSK	NA	NA	NA	NA	NA	NA	NA	NA	NA	NA	NA	NA	P62754
LSSphTSLASGHSVR	NA	NA	NA	NA	NA	NA	NA	NA	NA	NA	NA	NA	Q5XIS9
LSSTphSLASGHSVR	NA	NA	NA	NA	NA	NA	NA	NA	NA	NA	NA	NA	Q5XIS9
LSSTSphLASGHSVR	NA	NA	NA	NA	NA	NA	NA	NA	NA	NA	NA	NA	Q5XIS9
LSTHSphPFR	NA	NA	NA	NA	NA	NA	NA	NA	NA	NA	NA	NA	P48193
LSTphFEK	-0.170528	-0.125778	-0.482739	0.0447498	-0.312211	-0.356961	0.342928	0.288407	0.00896876	0.55334	0.196236	0.0429488	E9PTG8
LSVSphSNDTQESGNSSGPSPGAK	-0.112863	-0.101338	0.0020655	0.0115247	0.114928	0.103404	0.562938	0.454412	0.656232	0.650729	0.7125	0.563062	D4A631
LSVSSNDTphQESGNSSGPSPGAK	NA	NA	NA	NA	NA	NA	NA	NA	NA	NA	NA	NA	D4A631
LSVSSphNDTQESGNSSGPSPGAK	-0.144357	-0.0174503	0.23632	0.126906	0.380677	0.253771	0.471955	0.513952	0.406148	0.540491	0.426066	0.424852	D4A631
LTEPQHGLGSphQR	-0.0666923	0.418402	0.284026	0.485094	0.350718	-0.134376	0.583833	0.176465	0.371184	0.18026	0.464565	0.589857	P84903
LTEPQHGLGSphQR	NA	NA	NA	NA	NA	NA	NA	NA	NA	NA	NA	NA	P84903
LTFDSSFSphPNTGK	0.251309	-0.0366409	0.21757	-0.28795	-0.0337399	0.254211	0.11261	0.422855	0.113707	0.0426759	0.672043	0.0693145	Q9Z2L0
LTFDSSFSphPNTGKK	0.0614464	0.223965	-0.0423651	0.162519	-0.103811	-0.26633	0.419413	0.0103163	0.448613	0.0685562	0.407294	0.00568062	Q9Z2L0
LTFDSSphFSPNTGKK	NA	NA	NA	NA	NA	NA	NA	NA	NA	NA	NA	NA	Q9Z2L0
LTHGDSphPSEALIGPLGQVK	-0.0890366	-0.228753	0.26397	-0.139717	0.353006	0.492723	0.673046	0.364593	0.400478	0.539355	0.502347	0.241031	Q9Z1X1
LTHGDSPSphEALIGPLGQVK	-0.0890366	-0.228753	0.26397	-0.139717	0.353006	0.492723	0.673046	0.364593	0.400478	0.539355	0.502347	0.241031	Q9Z1X1
LTMQVSphSLQR	-0.640698	-0.134194	-0.629801	0.506504	0.0108967	-0.495607	0.149262	0.413831	0.100581	0.163621	0.70662	0.184716	Q6AXS3
LTphHGDSPSEALIGPLGQVK	-0.0890366	-0.228753	0.26397	-0.139717	0.353006	0.492723	0.673046	0.364593	0.400478	0.539355	0.502347	0.241031	Q9Z1X1
LTphSEPQPQR	-0.235265	-0.938355	-0.0287649	-0.70309	0.2065	0.90959	0.542305	0.069093	0.644767	0.188237	0.674928	0.104545	P61107
LTSphEPQPQR	-0.487993	-0.617955	0.0593893	-0.129961	0.547383	0.677344	0.386226	0.162691	0.5042	0.582039	0.438694	0.194657	P61107
LTSphEPQPQR	-0.949055	-1.35403	-0.117954	-0.404979	0.831101	1.23608	0.278192	0.0265987	0.521231	0.501185	0.463401	0.0164237	P61107
LTSphTSAITR	-0.0332268	0.366358	0.121274	0.399585	0.154501	-0.245084	0.708166	0.224715	0.5689	0.151833	0.687501	0.497289	O88588
LTSTphSAITR	NA	NA	NA	NA	NA	NA	NA	NA	NA	NA	NA	NA	O88588
LTSTSphAITR	NA	NA	NA	NA	NA	NA	NA	NA	NA	NA	NA	NA	O88588
LVINlSphlGNGTVEDR	-0.160868	-0.143467	-0.120693	0.0174007	0.0401749	0.0227742	0.446756	0.322815	0.430874	0.570439	0.70662	0.650106	P26051
LVINSGNlGTphVEDR	0.130269	-0.374294	-0.217408	-0.504563	-0.347677	0.156886	0.489766	0.0331407	0.217907	0.00959197	0.187053	0.361827	P26051
LVINSGNlGTphVEDRKPSElLNGEASK	-0.230503	-0.0248049	-0.269203	0.205699	-0.0386994	-0.244398	0.495293	0.508945	0.358008	0.456242	0.70662	0.438699	P26051
LVINSGNlGTVEDRKPSphElLNGEASK	-0.498181	-0.302639	-0.376047	0.195541	0.122134	-0.0734075	0.252028	0.281798	0.167928	0.492506	0.699238	0.646141	P26051
LVINSGNGTVEDRKPSphElLNGEASK	NA	NA	NA	NA	NA	NA	NA	NA	NA	NA	NA	NA	P26051
LVINSphlGNGTVEDR	0.0825476	-0.302476	-0.213477	-0.385023	-0.296025	0.0889984	0.523002	0.115307	0.286056	0.0787615	0.352386	0.549414	P26051
LVINSphlGNGTVEDRKPSElLNGEASK	-0.541872	-0.333685	-0.323517	0.208187	0.218355	0.0101677	0.32844	0.316927	0.290674	0.513593	0.645855	0.694114	P26051
LVINSphGNGTVEDRKPSElLNGEASK	-0.0504551	0.133326	-0.446985	0.183781	-0.39653	-0.580311	0.672144	0.431212	0.248497	0.496158	0.463401	0.177931	P26051
LVSNlHSLHETphSSVFVDSLTK	-0.226679	-0.129061	-0.495685	0.0976188	-0.269006	-0.366625	0.483938	0.436464	0.167928	0.585536	0.58498	0.360347	Q8BTM8
LVSNlHSLHETSphSVFVDSLTK	NA	NA	NA	NA	NA	NA	NA	NA	NA	NA	NA	NA	Q8BTM8
LVSNlHSLHETSSphVFVDSLTK	NA	NA	NA	NA	NA	NA	NA	NA	NA	NA	NA	NA	Q8BTM8
LVSNlHSphLHETSSVFVDSLTK	-0.347543	0.036106	-0.460675	0.383649	-0.113132	-0.496781	0.134488	0.411397	0.0232474	0.0594556	0.607969	0.0132336	Q8BTM8
LVSNHSphLHETSSVFVDSLTK	-0.289898	-0.0913916	-0.226895	0.198507	0.0630027	-0.135504	0.284025	0.413479	0.287566	0.353442	0.714633	0.450667	Q8BTM8
LVSphNHSLHETSSVFVDSLTK	-0.289898	-0.0913916	-0.226895	0.198507	0.0630027	-0.135504	0.284025	0.413479	0.287566	0.353442	0.714633	0.450667	Q8BTM8
LYphDFVK	0.442065	0.276931	-0.174173	-0.165134	-0.616238	-0.451104	0.431186	0.403084	0.573117	0.579217	0.463401	0.439969	P97573
LYphDLNMPAFVK	NA	NA	NA	NA	NA	NA	NA	NA	NA	NA	NA	NA	Q99M51
MAAADSphVQQR	NA	NA	NA	NA	NA	NA	NA	NA	NA	NA	NA	NA	Q52KI8
MAPALSGANLTphSPR	NA	NA	NA	NA	NA	NA	NA	NA	NA	NA	NA	NA	Q8BTI8
MAPALSGANLTSphPR	NA	NA	NA	NA	NA	NA	NA	NA	NA	NA	NA	NA	Q8BTI8
MASNIFGTPEENPPSphWAK	NA	NA	NA	NA	NA	NA	NA	NA	NA	NA	NA	NA	Q6AXU6
MASNIFGTphPEENPPSWAK	NA	NA	NA	NA	NA	NA	NA	NA	NA	NA	NA	NA	Q6AXU6
MASphNIFGTPEENPPSWAK	NA	NA	NA	NA	NA	NA	NA	NA	NA	NA	NA	NA	Q6AXU6
MDEQGKGSphRDSphVQHPSGDK	-0.442274	-0.627685	-0.169822	-0.18541	0.272453	0.457863	0.341573	0.107367	0.518677	0.475649	0.577684	0.269006	Q920G0
MDEQGKGSphRDSVQHPSGDK	NA	NA	NA	NA	NA	NA	NA	NA	NA	NA	NA	NA	Q920G0
MDEQGKGSphRDSVQHPSGDK	0.168856	-0.277957	0.155896	-0.446813	-0.0129598	0.433853	0.656544	0.403602	0.583877	0.424994	0.779518	0.459678	Q920G0
MDEQGKGSRDSphVQHPSGDK	NA	NA	NA	NA	NA	NA	NA	NA	NA	NA	NA	NA	Q920G0
MDEQGKGSRDSphVQHPSGDK	0.727431	0.0217811	0.489542	-0.70565	-0.237889	0.467761	0.0534588	0.518985	0.166067	0.278699	0.659191	0.447168	Q920G0
MDSphFDEDLARPSGLLAQER	-0.328439	-0.13842	-0.339536	0.190018	-0.011097	-0.201115	0.191149	0.336829	0.121559	0.348411	0.689735	0.335526	Q5M7V8
MEESphFSSK	NA	NA	NA	NA	NA	NA	NA	NA	NA	NA	NA	NA	Q62733
MFGGSGTphSSRPSSNR	-0.161454	-0.103484	-0.169623	0.0579702	-0.00816854	-0.0661387	0.46618	0.403602	0.358008	0.557052	0.687362	0.577346	P31000
MFGGSGTSphSRPSSNR	-0.158349	-0.105409	-0.1459	0.05294	0.012449	-0.040491	0.478892	0.405156	0.382829	0.559063	0.698639	0.616658	P31000
MFGGSGTSSphRPSSNR	-0.252878	-0.13459	-0.266367	0.118287	-0.0134893	-0.131777	0.332681	0.360121	0.230584	0.477192	0.698604	0.498517	P31000
MFGGSGTSSRPSphSNR	NA	NA	NA	NA	NA	NA	NA	NA	NA	NA	NA	NA	P31000
MFGGSGTSSRPSSphNR	NA	NA	NA	NA	NA	NA	NA	NA	NA	NA	NA	NA	P31000
MFGGSphGTSSRPSSNR	-0.195099	-0.185902	-0.356638	0.00919643	-0.161539	-0.170735	0.32844	0.207751	0.056949	0.547239	0.483473	0.320227	P31000
MGPGAASphGGERPNLK	-0.351645	-0.104982	-0.481532	0.246663	-0.129887	-0.37655	0.175553	0.38933	0.0378638	0.24764	0.597938	0.0952782	P10536
MMGVASphPGPGVQEK	0.00420434	0.0077211	-0.0035046	0.00351676	-0.00770893	-0.0112257	0.593626	0.493923	0.613202	0.559063	0.779186	0.583447	Q3KRF1
MNDSNSphSGAGGPVK	0.120642	-0.303248	0.0466742	-0.42389	-0.0739674	0.349923	0.53915	0.142794	0.515154	0.0859579	0.702504	0.152018	P61028
MNDSNSSphGAGGPVK	NA	NA	NA	NA	NA	NA	NA	NA	NA	NA	NA	NA	P61028
MNDSphNSSGAGGPVK	NA	NA	NA	NA	NA	NA	NA	NA	NA	NA	NA	NA	P61028
MNESLEPSphSSPGlSNGK	NA	NA	NA	NA	NA	NA	NA	NA	NA	NA	NA	NA	P35276
MNESLEPSSphSPGlSNGK	NA	NA	NA	NA	NA	NA	NA	NA	NA	NA	NA	NA	P35276
MNESLEPSSSphPGlSNGK	NA	NA	NA	NA	NA	NA	NA	NA	NA	NA	NA	NA	P35276
MREDYDSphVEQDGDEPGPQR	0.0501918	-0.020141	0.109917	-0.0703328	0.0597255	0.130058	0.56113	0.499012	0.482336	0.579696	0.708008	0.514368	Q27W01
MSMYSQGTPETphPTFK	NA	NA	NA	NA	NA	NA	NA	NA	NA	NA	NA	NA	Q80U16
MSphGFMYQGK	0.00295897	0.119666	-0.0285416	0.116707	-0.0315005	-0.148207	0.515105	0.211404	0.472522	0.292274	0.672043	0.209688	Q5XXR3
MSphGFMYQGK	0.216867	0.245309	0.206361	0.0284417	-0.010506	-0.0389477	0.281763	0.110737	0.211932	0.557291	0.678668	0.524552	Q5XXR3
MSphSTIFSTGGK	NA	NA	NA	NA	NA	NA	NA	NA	NA	NA	NA	NA	Q64303
MSphSTIFSTGGKDPLSANHSLKPLPSVPEEK	NA	NA	NA	NA	NA	NA	NA	NA	NA	NA	NA	NA	Q64303
MSPNETLFLESphTNK	-0.184155	0.486932	0.644625	0.671087	0.82878	0.157693	0.613526	0.264296	0.204569	0.243562	0.3498	0.626584	Q99K70
MSPNETLFLESTphNK	NA	NA	NA	NA	NA	NA	NA	NA	NA	NA	NA	NA	Q99K70
MSQPGSphPSPK	0.0466895	0.289467	0.105563	0.242778	0.0588737	-0.183904	0.549311	0.0747903	0.448526	0.161901	0.694965	0.287009	Q6PDQ2
MSSphTIFSTGGK	-0.0205786	-0.179833	-0.401777	-0.159254	-0.381198	-0.221945	0.719284	0.413718	0.325223	0.538404	0.512047	0.486824	Q64303
MSSphTIFSTGGKDPLSANHSLKPLPSVPEEK	NA	NA	NA	NA	NA	NA	NA	NA	NA	NA	NA	NA	Q64303
MVLAVSphDGELTSTSGSQAQGEGR	0.0875539	-0.0929034	-0.0675508	-0.180457	-0.155105	0.0253525	0.503093	0.417518	0.571705	0.396869	0.593555	0.629409	O08773
MVLAVSphDGELTSTSGSQAQGEGR	0.0510334	0.0597832	0.0789861	0.00874977	0.0279526	0.0192029	0.436189	0.418034	0.487726	0.529982	0.72131	0.530839	O08773
MVLAVSphDGELTSTSGSQAQGEGR	0.0811184	-0.214796	-0.0410461	-0.295915	-0.122164	0.17375	0.503723	0.308731	0.580321	0.293761	0.66145	0.491864	O08773
MYPESTTGSphPAR	0.0944609	0.0501517	0.186815	-0.0443091	0.0923544	0.136664	0.46618	0.426275	0.18417	0.489356	0.59122	0.327698	P62482
MYPESTTphGSPAR	0.26928	0.143522	0.16508	-0.125758	-0.1042	0.0215582	0.181642	0.262904	0.287566	0.399696	0.593581	0.560378	P62482
MYSphYPAR	-0.568488	-0.27415	-0.558455	0.294338	0.0100324	-0.284305	0.106859	0.21857	0.0646997	0.267327	0.698639	0.289025	Q9Z204
NANlSHPDRQSphQTK	NA	NA	NA	NA	NA	NA	NA	NA	NA	NA	NA	NA	Q6AYC5
NAQSphIHQR	0.436189	0.0249336	-0.545319	-0.411256	-0.981508	-0.570252	0.357114	0.512757	0.189909	0.313423	0.0998621	0.0681569	Q09014
NEEDEGHSNlSphSPR	0.125646	-0.378955	0.0461255	-0.504601	-0.0795205	0.425081	0.454588	0.0260358	0.469234	0.00900702	0.638978	0.0228989	Q9JJ54
NEEDEGHSNlSSphPR	0.099069	-0.427038	0.0029608	-0.526107	-0.0961082	0.429999	0.46618	0.00999589	0.511139	0.00464802	0.593581	0.0139046	Q9JJ54
NEEDEGHSNSphSPR	0.136443	-0.309491	0.0251615	-0.445934	-0.111281	0.334653	0.471955	0.161226	0.492261	0.0952501	0.650487	0.200269	Q9JJ54
NEEDEGHSNSSphPR	0.237276	-0.336915	0.21182	-0.574191	-0.0254561	0.548735	0.366708	0.116823	0.321743	0.0311957	0.706449	0.0366175	Q9JJ54
NEEDEGHSphNSSPR	0.227254	-0.246108	0.0928409	-0.473363	-0.134413	0.338949	0.46618	0.302868	0.450369	0.159274	0.663182	0.300252	Q9JJ54
NEGSESphAPEGQAQQR	0.771413	0.14721	0.609208	-0.624203	-0.162205	0.461998	0.0179991	0.32067	0.022489	0.0231171	0.543141	0.0646086	P62960
NEGSphESAPEGQAQQR	NA	NA	NA	NA	NA	NA	NA	NA	NA	NA	NA	NA	P62960
NEKSEEEQSSASphVK	NA	NA	NA	NA	NA	NA	NA	NA	NA	NA	NA	NA	Q9Z204
NEKSEEEQSSphASVK	NA	NA	NA	NA	NA	NA	NA	NA	NA	NA	NA	NA	Q9Z204
NEKSphEEEQSSASVK	0.0900971	0.0817585	0.324322	-0.00833853	0.234225	0.242563	0.3782	0.30532	0.00605846	0.485454	0.162462	0.0356362	Q9Z204
NFSphDNQLQEGK	-1.01035	-0.794859	-0.335719	0.215492	0.674632	0.45914	0.219416	0.0535136	0.505343	0.571982	0.469308	0.475354	Q5XFX0
NFSphlDNQLQEGK	-1.42469	-0.532403	0.486224	0.892284	1.91091	1.01863	0.0474803	0.364997	0.482214	0.0984287	0.210807	0.216679	Q5XFX0
NlFSphDNQLQEGK	-0.966456	-0.888746	-0.403	0.0777103	0.563457	0.485746	0.200558	0.00897202	0.443357	0.625392	0.502347	0.433021	Q5XFX0
NlGGSLSphFDAAVALAR	-0.184607	0.0777745	-0.110476	0.262382	0.0741315	-0.18825	0.435336	0.392933	0.491938	0.231873	0.693422	0.375705	Q640N3
NlGGSphLSFDAAVALAR	NA	NA	NA	NA	NA	NA	NA	NA	NA	NA	NA	NA	Q640N3
NlGSLKPGSphSHR	NA	NA	NA	NA	NA	NA	NA	NA	NA	NA	NA	NA	P35991
NlGSLKPGSphSHRK	0.593663	0.15685	0.228959	-0.436813	-0.364704	0.072109	0.217016	0.415553	0.445089	0.271572	0.495321	0.651501	P35991
NlGSLKPGSSphHR	NA	NA	NA	NA	NA	NA	NA	NA	NA	NA	NA	NA	P35991
NlGSLKPGSSphHRK	0.593663	0.15685	0.228959	-0.436813	-0.364704	0.072109	0.217016	0.415553	0.445089	0.271572	0.495321	0.651501	P35991
NlGSphSSDSSVGEK	NA	NA	NA	NA	NA	NA	NA	NA	NA	NA	NA	NA	Q9JIH7
NlGSSphSDSSVGEK	NA	NA	NA	NA	NA	NA	NA	NA	NA	NA	NA	NA	Q9JIH7
NlGSSSphDSSVGEK	NA	NA	NA	NA	NA	NA	NA	NA	NA	NA	NA	NA	Q9JIH7
NlGTphlLNK	NA	NA	NA	NA	NA	NA	NA	NA	NA	NA	NA	NA	P57044
NlGTphLNK	NA	NA	NA	NA	NA	NA	NA	NA	NA	NA	NA	NA	P57044
NlGTphVDAWAGPAR	0.119072	-0.478652	0.00748268	-0.597724	-0.111589	0.486135	0.515105	0.258438	0.653585	0.264476	0.729259	0.36086	P13838
NlHSphQHVLK	-0.229531	0.149643	-0.128012	0.379174	0.101519	-0.277655	0.39823	0.343485	0.511379	0.190145	0.675181	0.324746	Q6AYC5
NlITGSphSPVADFSAIK	-0.502445	-0.171964	-0.437851	0.33048	0.0645939	-0.265886	0.496189	0.459977	0.458499	0.489521	0.767515	0.592643	P42567
NlITGSSphPVADFSAIK	-0.633452	-0.237246	-0.569652	0.396206	0.0637999	-0.332406	0.38263	0.420648	0.32979	0.416388	0.764623	0.523599	P42567
NlKPRSphPVVELSK	0.0247909	0.105731	-0.0678167	0.0809405	-0.0926076	-0.173548	0.552962	0.32067	0.461156	0.488632	0.597938	0.260759	P26817
NlLSLTphSPTPPLPSPGR	-0.278403	-0.209846	-0.200371	0.0685569	0.0780314	0.00947448	0.457659	0.398451	0.469234	0.615124	0.739156	0.63686	Q6IN36
NlLSLTSphPTPPLPSPGR	-0.278403	-0.209846	-0.200371	0.0685569	0.0780314	0.00947448	0.457659	0.398451	0.469234	0.615124	0.739156	0.63686	Q6IN36
NlNMTASphMFDLSMKDK	NA	NA	NA	NA	NA	NA	NA	NA	NA	NA	NA	NA	Q3B7T9
NlNMTphASMFDLSMKDK	NA	NA	NA	NA	NA	NA	NA	NA	NA	NA	NA	NA	Q3B7T9
NlQETYETphLKHEKPPQ	-0.0366462	0.0629484	0.0738239	0.0995946	0.11047	0.0108755	0.603082	0.460892	0.489185	0.551745	0.66927	0.611897	P20411
NlQETYphETLKHEKPPQ	-0.290856	-0.185093	-0.251773	0.105764	0.0390834	-0.0666802	0.313108	0.302868	0.277909	0.510887	0.681044	0.591225	P20411
NlRSSphNVVPYDFNR	-0.119855	0.0233902	-0.229298	0.143246	-0.109443	-0.252688	0.503093	0.461054	0.244199	0.424918	0.621023	0.22588	P04157
NlSDLFTVLSphR	-0.353213	-0.614671	-0.233978	-0.261459	0.119235	0.380693	0.222084	0.0245279	0.295092	0.269987	0.628418	0.144056	E9Q8I9
NlTESphLFK	NA	NA	NA	NA	NA	NA	NA	NA	NA	NA	NA	NA	P50115
NlTPSQHSHSIQHSphPER	NA	NA	NA	NA	NA	NA	NA	NA	NA	NA	NA	NA	Q8K019
NlVLSEDSLGRDSphK	NA	NA	NA	NA	NA	NA	NA	NA	NA	NA	NA	NA	P97520
NlVLSEDSphLGR	0.00976698	-0.331493	0.0553716	-0.34126	0.0456046	0.386865	0.510359	0.146159	0.50217	0.189371	0.709578	0.152018	P97520
NlVLSEDSphLGRDSK	-0.121584	0.0580529	-0.4936	0.179637	-0.372016	-0.551653	0.588001	0.454014	0.248562	0.535441	0.512308	0.22588	P97520
NlVPVQKGSphPVQLGAK	-0.342028	0.206307	-1.43445	0.548335	-1.09242	-1.64076	0.449876	0.366677	0.0855974	0.133123	0.377198	0.00954573	O35601
NlVSGSphLK	-0.114237	0.0793449	0.071351	0.193581	0.185588	-0.00799391	0.534724	0.408003	0.508192	0.301154	0.469308	0.58434	Q9JI11
NHSphGSphRTPPVALSSSR	NA	NA	NA	NA	NA	NA	NA	NA	NA	NA	NA	NA	Q8BTI8
NHSphGSRTphPPVALSSSR	NA	NA	NA	NA	NA	NA	NA	NA	NA	NA	NA	NA	Q8BTI8
NHSphQHVLK	0.122441	0.16646	0.0240229	0.04402	-0.0984176	-0.142438	0.458243	0.302723	0.497001	0.529982	0.657345	0.485008	Q6AYC5
NIGRDTphPTSAGPNSFNK	-0.0245467	0.404107	-0.171437	0.428653	-0.146891	-0.575544	0.710686	0.0908976	0.487726	0.222034	0.663182	0.115374	Q6P8I4
NITGSphSPVADFSAIK	-0.395847	-0.330251	-0.499928	0.0655962	-0.104081	-0.169677	0.222084	0.169864	0.0810512	0.589667	0.653317	0.488395	P42567
NITGSSphPVADFSAIK	-0.4587	-0.40571	-0.487554	0.0529904	-0.0288544	-0.0818447	0.171712	0.110227	0.0899812	0.557715	0.681044	0.625536	P42567
NITphGSSPVADFSAIK	NA	NA	NA	NA	NA	NA	NA	NA	NA	NA	NA	NA	P42567
NKDNTSDTASAIVPSTTPSVDSphDDESFSK	NA	NA	NA	NA	NA	NA	NA	NA	NA	NA	NA	NA	Q3B7T9
NKDNTSDTASAIVPSTTPSVDSphDDESFSKDK	NA	NA	NA	NA	NA	NA	NA	NA	NA	NA	NA	NA	Q3B7T9
NKGSphLK	NA	NA	NA	NA	NA	NA	NA	NA	NA	NA	NA	NA	P81718
NKPRSphPVVELSK	0.0463612	0.214407	0.0895397	0.168046	0.0431785	-0.124867	0.431455	0.0188978	0.297723	0.0772668	0.645855	0.189735	P26817
NKPSATDSphEGEDDEDMTK	NA	NA	NA	NA	NA	NA	NA	NA	NA	NA	NA	NA	Q6MG08
NKTEDLEATphSEHFK	-0.377096	-0.209762	0.0382347	0.167334	0.415331	0.247997	0.10852	0.20746	0.508101	0.357784	0.165319	0.214734	Q9WUF4
NKTEDLEATSphEHFK	-0.199385	-0.143127	0.104426	0.0562575	0.303811	0.247554	0.347744	0.301471	0.42711	0.573948	0.264927	0.200269	Q9WUF4
NLEGTphPR	-0.249306	-0.277023	-0.332058	-0.0277163	-0.0827514	-0.0550351	0.492378	0.294622	0.315867	0.607178	0.681044	0.532667	A7E3N2
NLGSphINTELQDVQR	0.115228	0.169822	0.167036	0.0545935	0.0518075	-0.002786	0.455129	0.24849	0.3239	0.522925	0.714633	0.633685	O08547
NLKTphLQK	-0.179714	0.160583	0.170468	0.340297	0.350182	0.00988476	0.515123	0.373877	0.463721	0.261384	0.426066	0.597336	E9PTG8
NLNHSLPSDFTFQNMNSphK	-0.149331	-0.236897	-0.311609	-0.0875666	-0.162279	-0.0747119	0.449025	0.293861	0.258223	0.577981	0.619599	0.583248	Q91VJ4
NLNNSNLFSPVNHDSEDLASphPSEYPlENGER	0.0982117	-0.278265	0.684497	-0.376477	0.586286	0.962762	0.703731	0.450511	0.136302	0.547025	0.606273	0.338971	P49793
NLQSphEVEGVK	-0.320334	-0.0526098	-0.226927	0.267724	0.0934065	-0.174318	0.210024	0.467669	0.259811	0.287656	0.668699	0.463818	Q9WUF4
NLQSphVDMK	-0.232036	0.0687986	0.0802965	0.300835	0.312333	0.0114979	0.291559	0.375922	0.400478	0.119041	0.256641	0.541904	P26051
NLSLTphSPTPPLPSPGR	-0.19521	-0.148786	-0.220513	0.0464245	-0.025303	-0.0717275	0.32844	0.265457	0.191285	0.52932	0.697794	0.532988	Q6IN36
NLSLTSphPTPPLPSPGR	-0.181104	-0.0949067	-0.115683	0.0861975	0.0654215	-0.020776	0.349538	0.372389	0.400478	0.501185	0.685036	0.59592	Q6IN36
NLSLTSPTphPPLPSPGR	-0.431508	-0.179448	-0.143233	0.252061	0.288275	0.0362144	0.265403	0.370876	0.469234	0.363022	0.502347	0.670395	Q6IN36
NLSphLTphSPTPPLPSPGR	NA	NA	NA	NA	NA	NA	NA	NA	NA	NA	NA	NA	Q6IN36
NLSphLTSphPTPPLPSPGR	-0.529345	-0.510347	-0.255804	0.0189982	0.273541	0.254543	0.363192	0.225455	0.479984	0.646838	0.620263	0.521382	Q6IN36
NLSphLTSPTPPLPSPGR	-0.171125	-0.0553865	-0.188446	0.115738	-0.0173211	-0.133059	0.264419	0.407669	0.150346	0.350263	0.672043	0.305494	Q6IN36
NLTSphHDPMR	-0.257697	-0.0440593	-0.300167	0.213638	-0.0424702	-0.256108	0.106859	0.435121	0.0307149	0.121516	0.659191	0.0678915	P97573
NMDQGGGGSphPR	-0.127467	-0.14304	-0.407379	-0.0155729	-0.279912	-0.264339	0.609167	0.394886	0.1673	0.643346	0.491138	0.354449	B1AY13
NMPSLSAATLASLGGTphSSR	0.0439001	0.299832	0.457571	0.255931	0.413671	0.15774	0.518711	0.22565	0.134753	0.362032	0.354876	0.523879	Q66HF9
NMPSLSAATLASLGGTphSSRR	NA	NA	NA	NA	NA	NA	NA	NA	NA	NA	NA	NA	Q66HF9
NMPSLSAATLASLGGTSphSR	0.0783763	0.309578	0.365455	0.231202	0.287079	0.0558772	0.458243	0.175064	0.163755	0.353442	0.438694	0.556957	Q66HF9
NMPSLSAATLASLGGTSphSRR	-0.017121	0.335068	0.223823	0.352189	0.240944	-0.111245	0.573654	0.283331	0.492261	0.400008	0.623122	0.632689	Q66HF9
NMPSLSAATLASLGGTSSphR	0.131619	0.244532	0.395926	0.112914	0.264307	0.151394	0.349714	0.248593	0.143862	0.531683	0.464565	0.496315	Q66HF9
NMPSLSAATLASLGGTSSphRR	-0.017121	0.335068	0.223823	0.352189	0.240944	-0.111245	0.573654	0.283331	0.492261	0.400008	0.623122	0.632689	Q66HF9
NMPSLSAATLASphLGGTSSR	0.149666	0.284726	0.872884	0.13506	0.723218	0.588157	0.500316	0.301672	0.0281167	0.551745	0.145924	0.132583	Q66HF9
NMPSLSAATphLASLGGTSSR	NA	NA	NA	NA	NA	NA	NA	NA	NA	NA	NA	NA	Q66HF9
NMPSLSphAATLASLGGTSSR	NA	NA	NA	NA	NA	NA	NA	NA	NA	NA	NA	NA	Q66HF9
NNLSASphMFDLSMK	NA	NA	NA	NA	NA	NA	NA	NA	NA	NA	NA	NA	Q8R361
NNLSphASMFDLSMK	NA	NA	NA	NA	NA	NA	NA	NA	NA	NA	NA	NA	Q8R361
NNMTASphMFDLSMK	-0.0888024	-0.380868	-0.056942	-0.292066	0.0318604	0.323926	0.562474	0.0884805	0.536907	0.221552	0.752204	0.192438	Q3B7T9
NNMTASphMFDLSMKDK	NA	NA	NA	NA	NA	NA	NA	NA	NA	NA	NA	NA	Q3B7T9
NPLPSphKETIEQEK	-0.320258	-1.32611	-0.504879	-1.00585	-0.184621	0.821233	0.230082	5.25789e-06	0.0718311	0.000585638	0.57947	0.0013978	Q6S9C5
NPSISphQTLLSPEK	-0.555595	-0.386104	-0.536824	0.169491	0.0187711	-0.15072	0.220017	0.228409	0.162044	0.524405	0.764838	0.581724	Q5SSW2
NPSISQTphLLSPEK	NA	NA	NA	NA	NA	NA	NA	NA	NA	NA	NA	NA	Q5SSW2
NPSphFGSLELFSFQR	-0.0204248	0.320712	0.551281	0.341137	0.571705	0.230569	0.609362	0.1679	0.0646997	0.204415	0.184124	0.364424	Q6AYC5
NQETphYETLK	0.181111	-0.432805	-0.302987	-0.613916	-0.484098	0.129818	0.401633	0.0353975	0.144763	0.00979797	0.13453	0.480319	P20411
NQETphYETLKHEKPPQ	-0.0173661	0.431807	0.233764	0.449173	0.25113	-0.198043	0.604249	0.156836	0.414255	0.199651	0.551066	0.491864	P20411
NQETYETphLK	-0.0407916	-0.417937	0.0368217	-0.377146	0.0776133	0.454759	0.688603	0.084754	0.524579	0.153744	0.712381	0.0487369	P20411
NQETYETphLKHEKPPQ	-0.0399441	0.0516833	-0.0100426	0.0916274	0.0299015	-0.0617259	0.590146	0.467446	0.527094	0.551745	0.756676	0.584027	P20411
NQETYphETLKHEKPPQ	-0.0823725	0.0532338	-0.0706252	0.135606	0.0117473	-0.123859	0.522281	0.464026	0.568624	0.480827	0.735009	0.530662	P20411
NQETYETphLKHEKPPQ	NA	NA	NA	NA	NA	NA	NA	NA	NA	NA	NA	NA	P20411
NQSphPVLEPVGR	NA	NA	NA	NA	NA	NA	NA	NA	NA	NA	NA	NA	P18654
NRPGYphVSEEEEDDEDYEMAVK	NA	NA	NA	NA	NA	NA	NA	NA	NA	NA	NA	NA	Q9ERU9
NRPGYVSphEEEEDDEDYEMAVK	NA	NA	NA	NA	NA	NA	NA	NA	NA	NA	NA	NA	Q9ERU9
NRSphlSNVVPYDFNR	0.0734042	0.0710995	0.0118533	-0.00230467	-0.0615509	-0.0592462	0.471955	0.420771	0.516071	0.618069	0.668699	0.563062	P04157
NRSphSNVVPYDFNR	0.0260536	0.159226	0.216126	0.133172	0.190072	0.0569001	0.456877	0.173266	0.118376	0.31153	0.3498	0.506269	P04157
NRSphSNVVPYDlFNR	0.0226199	0.0983262	0.0406667	0.0757062	0.0180468	-0.0576594	0.540249	0.414779	0.5042	0.539054	0.770629	0.601377	P04157
NRSSphNVVPYDFNR	0.115202	0.210393	0.142857	0.095191	0.0276553	-0.0675357	0.356795	0.0739919	0.237272	0.399713	0.681044	0.480045	P04157
NRSSphNVVPYDlFNR	0.0226199	0.0983262	0.0406667	0.0757062	0.0180468	-0.0576594	0.540249	0.414779	0.5042	0.539054	0.770629	0.601377	P04157
NRTphPSDVK	0.00565205	0.0827809	0.153067	0.0771289	0.147415	0.0702863	0.568193	0.398754	0.36877	0.527851	0.542989	0.547973	O35381
NRTPSphDVK	NA	NA	NA	NA	NA	NA	NA	NA	NA	NA	NA	NA	O35381
NRVPSphAGDVER	0.204568	0.180874	0.0890519	-0.0236939	-0.115516	-0.0918223	0.304266	0.20888	0.481067	0.517592	0.577684	0.497735	Q3KRD5
NSASEEDHLPLQVLQSphP	NA	NA	NA	NA	NA	NA	NA	NA	NA	NA	NA	NA	Q9WUD2
NSDLFTphVLSR	NA	NA	NA	NA	NA	NA	NA	NA	NA	NA	NA	NA	E9Q8I9
NSDLFTVLSphR	0.0634213	-0.184656	0.044321	-0.248077	-0.0191003	0.228976	0.574135	0.246419	0.489185	0.214722	0.714932	0.256526	E9Q8I9
NSGDMTKYPTphWR	-0.00606642	-0.308845	-0.417462	-0.302779	-0.411395	-0.108616	0.598574	0.295092	0.275935	0.35608	0.456264	0.607985	D3ZBP4
NSphAEIAPPLPVR	-0.0612932	-0.75958	-0.322818	-0.698286	-0.261524	0.436762	0.574952	0.0836625	0.394509	0.141736	0.600159	0.320227	B2RY04
NSphIQFTDGYEVK	0.101561	-0.0632316	-0.034113	-0.164793	-0.135674	0.0291186	0.629155	0.462885	0.572572	0.469495	0.642114	0.497735	P18654
NSphLKEANHDGDFGITLAELR	NA	NA	NA	NA	NA	NA	NA	NA	NA	NA	NA	NA	P11505
NSphLPQIPTLNLESR	-0.160819	0.22312	0.184611	0.383938	0.34543	-0.0385087	0.543753	0.403229	0.539036	0.403875	0.578929	0.590071	P70600
NSphLTQEV	NA	NA	NA	NA	NA	NA	NA	NA	NA	NA	NA	NA	Q63135
NSphTTLPR	NA	NA	NA	NA	NA	NA	NA	NA	NA	NA	NA	NA	P70460
NSSphPQIK	-0.00738098	0.114989	0.196865	0.12237	0.204246	0.0818758	0.521852	0.319761	0.22237	0.408084	0.39562	0.485102	Q9WUD2
NSTTphLPR	NA	NA	NA	NA	NA	NA	NA	NA	NA	NA	NA	NA	P70460
NTESphLFK	-0.308936	-0.471402	0.0355841	-0.162467	0.34452	0.506986	0.304048	0.0914471	0.634063	0.48776	0.502347	0.137907	P50115
NTFSFGSphK	NA	NA	NA	NA	NA	NA	NA	NA	NA	NA	NA	NA	Q9ERU9
NTGSphPDRKPSK	NA	NA	NA	NA	NA	NA	NA	NA	NA	NA	NA	NA	Q9Z277
NTphESLFK	-0.577018	-0.497754	-0.472852	0.0792643	0.104166	0.0249013	0.268128	0.0890602	0.261203	0.547776	0.719913	0.687492	P50115
NTPSQHSHSIQHSphPER	NA	NA	NA	NA	NA	NA	NA	NA	NA	NA	NA	NA	Q8K019
NTPSQHSHSIQHSphPER	NA	NA	NA	NA	NA	NA	NA	NA	NA	NA	NA	NA	Q8K019
NTPSQHSHSIQHSphPER	NA	NA	NA	NA	NA	NA	NA	NA	NA	NA	NA	NA	Q8K019
NTTphPTGATPPAGMASTR	-0.300371	-0.334239	-0.417561	-0.0338677	-0.11719	-0.0833219	0.39866	0.211404	0.18656	0.600695	0.687501	0.442585	Q5M7W5
NTVDLVNTHHLHSSSphDDEDDRLK	NA	NA	NA	NA	NA	NA	NA	NA	NA	NA	NA	NA	Q7TSI3
NVLSEDSLGRDSphK	-0.129792	-0.382676	-0.390972	-0.252884	-0.26118	-0.00829609	0.561086	0.15549	0.19515	0.362583	0.502347	0.636395	P97520
NVLSEDSphLGR	0.0868286	-0.337524	0.0548004	-0.424353	-0.0320282	0.392325	0.455884	0.085187	0.579677	0.0501722	0.714836	0.0731565	P97520
NVLSEDSphLGRDSK	-0.136075	0.139836	-0.291585	0.275912	-0.155509	-0.431421	0.542093	0.259142	0.370404	0.35608	0.6606	0.248177	P97520
NVLSEDSphLGRDSKSFTphR	-0.374972	-0.958514	-0.930655	-0.583542	-0.555683	0.0278585	0.629155	0.0411	0.251095	0.476088	0.620263	0.60063	P97520
NVLSEDSphLGRDSKSphFTR	-0.399897	-0.91753	-0.623859	-0.517634	-0.223962	0.293672	0.577129	0.0104607	0.377653	0.444057	0.714633	0.503828	P97520
NVLSEDSphLGRDSphKSFTR	0.458574	-0.910011	-0.889515	-1.36859	-1.34809	0.0204964	0.499194	0.153959	0.377653	0.24653	0.426066	0.694114	P97520
NVLSphEDSLGR	0.00663921	0.0756136	0.208182	0.0689744	0.201543	0.132568	0.504325	0.39781	0.304341	0.570113	0.489986	0.489247	P97520
NVLSphEDSLGRDSKSphFTR	NA	NA	NA	NA	NA	NA	NA	NA	NA	NA	NA	NA	P97520
NVPQEESLEDSphDVDADFK	NA	NA	NA	NA	NA	NA	NA	NA	NA	NA	NA	NA	O35344
NVPQEESphLEDSDVDADFK	NA	NA	NA	NA	NA	NA	NA	NA	NA	NA	NA	NA	O35344
NVPVQKGSphPVQLGAK	NA	NA	NA	NA	NA	NA	NA	NA	NA	NA	NA	NA	O35601
NVSGSphLK	0.0961748	0.170465	0.174783	0.0742906	0.0786085	0.00431791	0.366987	0.0602596	0.0745038	0.391836	0.519381	0.532101	Q9JI11
NVSSphYEK	NA	NA	NA	NA	NA	NA	NA	NA	NA	NA	NA	NA	Q9WVE8
NVSSYphEK	NA	NA	NA	NA	NA	NA	NA	NA	NA	NA	NA	NA	Q9WVE8
NVYSphSSR	-0.0159826	0.0910179	0.137031	0.107001	0.153013	0.0460129	0.56113	0.434698	0.450369	0.542486	0.61597	0.656536	Q9R0U0
PEPAKSphAPAPK	NA	NA	NA	NA	NA	NA	NA	NA	NA	NA	NA	NA	P10853
PNlPGSphTSSPGSIPEEIR	0.464186	-0.172473	0.164309	-0.636658	-0.299876	0.336782	0.0636847	0.280012	0.331606	0.00514624	0.34052	0.120927	Q920G0
PNlPGSTphSSPGSIPEEIR	NA	NA	NA	NA	NA	NA	NA	NA	NA	NA	NA	NA	Q920G0
PNPGSphTSSPGSIPEEIR	0.685538	0.033477	0.336773	-0.652062	-0.348766	0.303296	0.0283208	0.403197	0.189512	0.019464	0.365795	0.253296	Q920G0
PNPGSTphSSPGSIPEEIR	NA	NA	NA	NA	NA	NA	NA	NA	NA	NA	NA	NA	Q920G0
PNPGSTSphSPGSIPEEIR	NA	NA	NA	NA	NA	NA	NA	NA	NA	NA	NA	NA	Q920G0
QADLSFSphSPVEMK	-0.0529293	-0.132452	0.010827	-0.0795227	0.0637563	0.143279	0.542101	0.257289	0.530498	0.416388	0.659484	0.332643	Q9Z204
QADLSFSSphPVEMK	-0.049463	-0.101512	0.0225444	-0.0520488	0.0720074	0.124056	0.542305	0.318631	0.538381	0.450347	0.634947	0.373794	Q9Z204
QADLSphFSSPVEMK	-0.0534027	-0.0264063	0.214537	0.0269965	0.26794	0.240944	0.575118	0.503366	0.415505	0.590831	0.508586	0.423559	Q9Z204
QAENDSphSNDDKTK	NA	NA	NA	NA	NA	NA	NA	NA	NA	NA	NA	NA	Q99MR6
QAQQERDELADEIANSSphGK	NA	NA	NA	NA	NA	NA	NA	NA	NA	NA	NA	NA	Q8VDD5
QAQQERDELADEIANSphSGKGALALEEK	NA	NA	NA	NA	NA	NA	NA	NA	NA	NA	NA	NA	Q8VDD5
QAQQERDELADEIANSSphGKGALALEEK	NA	NA	NA	NA	NA	NA	NA	NA	NA	NA	NA	NA	Q8VDD5
QAQQERDELADEIANSphSGKGALALEEK	NA	NA	NA	NA	NA	NA	NA	NA	NA	NA	NA	NA	Q8VDD5
QAQQERDELADEIANSSphGKGALALEEK	NA	NA	NA	NA	NA	NA	NA	NA	NA	NA	NA	NA	Q8VDD5
QASphFFPPPVPNPFVQQTR	-0.320326	0.0470542	-0.147814	0.367381	0.172512	-0.194868	0.293679	0.431754	0.428509	0.161491	0.586107	0.433211	P0C1Q3
QAWLSphEEVLAQPRPDMFR	-0.0769145	-0.0639634	-0.196405	0.0129511	-0.11949	-0.132441	0.568193	0.445032	0.321743	0.586227	0.61597	0.487838	O08773
QDAFANFANFSphK	NA	NA	NA	NA	NA	NA	NA	NA	NA	NA	NA	NA	Q99KN9
QDEMDESphDDDLDDKPSPIK	NA	NA	NA	NA	NA	NA	NA	NA	NA	NA	NA	NA	Q1AAU6
QDEMDESphDDDLDDKPSPIKK	NA	NA	NA	NA	NA	NA	NA	NA	NA	NA	NA	NA	Q1AAU6
QDGPLPKPHSphVSLNDTETR	NA	NA	NA	NA	NA	NA	NA	NA	NA	NA	NA	NA	Q9WV55
QDVDNASphLAR	NA	NA	NA	NA	NA	NA	NA	NA	NA	NA	NA	NA	P31000
QELANSphSDVTLPDRPLSPPLTAPPTMK	NA	NA	NA	NA	NA	NA	NA	NA	NA	NA	NA	NA	Q5SVL6
QELANSSDVTLPDRPLSphPPLTAPPTMK	NA	NA	NA	NA	NA	NA	NA	NA	NA	NA	NA	NA	Q5SVL6
QELANSSDVTLPDRPLSphPPLTphAPPTMK	NA	NA	NA	NA	NA	NA	NA	NA	NA	NA	NA	NA	Q5SVL6
QELANSSDVTLPDRPLSPPLTphAPPTMK	NA	NA	NA	NA	NA	NA	NA	NA	NA	NA	NA	NA	Q5SVL6
QELANSSDVTphLPDRPLSPPLTAPPTMK	NA	NA	NA	NA	NA	NA	NA	NA	NA	NA	NA	NA	Q5SVL6
QELANSSphDVTLPDRPLSPPLTAPPTMK	NA	NA	NA	NA	NA	NA	NA	NA	NA	NA	NA	NA	Q5SVL6
QEPESphEEEEEEKQEK	0.201389	-0.174633	0.550739	-0.376022	0.349349	0.725371	0.338466	0.397109	0.152954	0.304778	0.489986	0.0756494	B2RY56
QEPESphEEEEEEKQEKEEK	0.000927405	-0.0164732	0.336238	-0.0174006	0.33531	0.352711	0.588759	0.51853	0.355264	0.647367	0.572728	0.438699	B2RY56
QESphDPEDDDVKKPALQSSVVATSK	NA	NA	NA	NA	NA	NA	NA	NA	NA	NA	NA	NA	O35691
QEYDESGPSphIVHR	-0.203451	-0.0623553	-0.0151146	0.141096	0.188337	0.0472408	0.42014	0.45204	0.563519	0.456572	0.523458	0.555954	P48975
QGAEGAPSphPNYDDDDDERADDSLFMMK	0.3181	-0.114302	0.0613647	-0.432403	-0.256736	0.175667	0.362492	0.421623	0.475413	0.171991	0.516994	0.468566	P22682
QGKGTphADETSK	-0.275892	-0.0520658	-0.214952	0.223826	0.0609405	-0.162886	0.314195	0.460892	0.315867	0.316909	0.70662	0.445446	P84091
QGSphVALEELKPGTGlPNLK	-0.0316055	-0.0532048	0.389892	-0.0215993	0.421497	0.443097	0.567576	0.47347	0.185033	0.592347	0.3498	0.152498	P13838
QGSphVALEELKPGTGPNLK	0.251896	0.00758633	0.503235	-0.244309	0.25134	0.495649	0.145875	0.456958	0.00252023	0.104529	0.223275	0.00319052	P13838
QHSphLLQEELR	-0.115528	-0.155694	-0.287296	-0.0401657	-0.171768	-0.131603	0.480124	0.230373	0.0749346	0.527701	0.438246	0.378793	Q5FVC2
QHSphLLQEELRR	-0.218783	0.0780914	-0.477613	0.296875	-0.25883	-0.555704	0.32844	0.389208	0.0184501	0.134237	0.365795	0.00897326	Q5FVC2
QHTGPEEADRPPSMSphSHDAAPSGPPSR	-0.0223175	-0.193691	-0.0340519	-0.171373	-0.0117344	0.159639	0.567576	0.310695	0.524324	0.441382	0.698639	0.489855	O70521
QHTGPEEADRPPSMSphSphHDAAPSGPPSR	0.0758501	-0.220267	0.0326058	-0.296117	-0.0432443	0.252873	0.503093	0.392933	0.626875	0.390909	0.768341	0.538473	O70521
QHTGPEEADRPPSMSSphHDAAPSGPPSR	NA	NA	NA	NA	NA	NA	NA	NA	NA	NA	NA	NA	O70521
QHTGPEEADRPPSphMSphSHDAAPSGPPSR	NA	NA	NA	NA	NA	NA	NA	NA	NA	NA	NA	NA	O70521
QHTGPEEADRPPSphMSSHDAAPSGPPSR	-0.0223175	-0.193691	-0.0340519	-0.171373	-0.0117344	0.159639	0.567576	0.310695	0.524324	0.441382	0.698639	0.489855	O70521
QHTGPEEADRPPSphMSSphHDAAPSGPPSR	NA	NA	NA	NA	NA	NA	NA	NA	NA	NA	NA	NA	O70521
QHTphGPEEADRPPSMSphSHDAAPSGPPSR	0.296099	-0.13949	0.235455	-0.435589	-0.0606442	0.374945	0.259575	0.406951	0.419416	0.214722	0.739156	0.284382	O70521
QHTphGPEEADRPPSMSSHDAAPSGPPSR	NA	NA	NA	NA	NA	NA	NA	NA	NA	NA	NA	NA	O70521
QHTphGPEEADRPPSMSSphHDAAPSGPPSR	0.271682	-0.0744024	0.128564	-0.346085	-0.143119	0.202966	0.400376	0.484827	0.580823	0.348404	0.714633	0.578506	O70521
QHTphGPEEADRPPSphMSSHDAAPSGPPSR	0.271682	-0.0744024	0.128564	-0.346085	-0.143119	0.202966	0.400376	0.484827	0.580823	0.348404	0.714633	0.578506	O70521
QILSQSphTDSLNMR	NA	NA	NA	NA	NA	NA	NA	NA	NA	NA	NA	NA	Q5FVC2
QILSQSTphDSLNMR	NA	NA	NA	NA	NA	NA	NA	NA	NA	NA	NA	NA	Q5FVC2
QILSQSphTDSlLNMR	-0.403584	0.119397	-0.235834	0.522981	0.16775	-0.355231	0.250288	0.434414	0.393763	0.161491	0.6459	0.322239	Q5FVC2
QILSQSphTDSLNMR	-0.165194	-0.066822	-0.189614	0.0983725	-0.02442	-0.122792	0.433134	0.456197	0.413096	0.551745	0.767515	0.551544	Q5FVC2
QILSQSTphDSlLNMR	-0.327147	0.368343	-0.287442	0.695491	0.0397054	-0.655785	0.441605	0.26697	0.400478	0.137115	0.741727	0.140374	Q5FVC2
QILSQSTphDSLNMR	-0.191318	-0.237733	-0.232838	-0.0464151	-0.0415196	0.00489556	0.367183	0.231869	0.27764	0.535383	0.681044	0.694114	Q5FVC2
QKFHDSphEGDDTEETEDYR	NA	NA	NA	NA	NA	NA	NA	NA	NA	NA	NA	NA	Q8K019
QKGSphEENLDETR	-0.285482	0.0114859	0.142394	0.296968	0.427876	0.130908	0.222815	0.443731	0.411471	0.150124	0.162462	0.480316	Q63028
QKSAEPSphPTphVMSSSLGSNLSELDR	-0.52392	-0.539567	-0.899428	-0.0156475	-0.375508	-0.359861	0.138499	0.0736195	0.00926537	0.644303	0.415049	0.258196	Q66H76
QKSAEPSphPTVMSSSLGSNLSELDR	NA	NA	NA	NA	NA	NA	NA	NA	NA	NA	NA	NA	Q66H76
QKSDAEEDGGTGSphQDEEDSKPK	0.084069	-0.0559206	0.983211	-0.13999	0.899142	1.03913	0.675526	0.488433	0.0347323	0.514495	0.171892	0.00806447	P35565
QKSDAEEDGGTphGSQDEEDSKPK	NA	NA	NA	NA	NA	NA	NA	NA	NA	NA	NA	NA	P35565
QKSphAEPSphPTVMSSSLGSNLSELDR	-0.452583	-0.584597	-0.540429	-0.132014	-0.0878453	0.0441689	0.143523	0.0316561	0.0646997	0.51559	0.707169	0.636073	Q66H76
QKSphAEPSPTphVMSSSLGSNLSELDR	-0.478714	-0.530384	-0.555609	-0.0516705	-0.0768948	-0.0252243	0.124094	0.0365297	0.041361	0.573795	0.71265	0.67475	Q66H76
QKSphAEPSPTVMSSSLGSNLSELDR	NA	NA	NA	NA	NA	NA	NA	NA	NA	NA	NA	NA	Q66H76
[truncated: 1,880 more rows]
