# Supplementary material for: Phosphoproteomic Analysis of Rat Neutrophils Shows the Effect of Intestinal Ischemia/Reperfusion and Preconditioning on Kinases and Phosphatases
Source: Int J Mol Sci. 2020 Aug 13;21(16):5799. doi: 10.3390/ijms21165799 (PMC7460855; doi:10.3390/ijms21165799)
Supplement: Supplementary file 1 [file ijms-21-05799-s001.zip › ijms-728703 supplementary 1/suppl_table3.xlsx]

## Sheet: Phosphopeptides 6 Clusters S-3
Supplementary table 3. Phosphopeptide sequences, clusters and quantitative data.
Phosphopeptides	cluster	MaxMembs	1	2	3	4	5	6	T2vsT1	T3vsT1	T4vsT1	T3vsT2	T4vsT2	T4vsT3	control Rep 1	laparotomy Rep 1	ischemia Rep 1	pre-conditioning Rep 1	control Rep 2	laparotomy Rep 2	ischemia Rep 2	pre-conditioning Rep 2	control Rep 3	laparotomy Rep 3	ischemia Rep 3	pre-conditioning Rep 3	control Rep 4	laparotomy Rep 4	ischemia Rep 4	pre-conditioning Rep 4	control Rep 5	laparotomy Rep 5	ischemia Rep 5	pre-conditioning Rep 5	accs	Mean of log2 T0	Mean of log2 T1	Mean of log2 T2	Mean of log2 T3
AAKSphPAK	1	0.280557	0.280557	0.180106	0.134995	0.110026	0.123128	0.171188	FALSE	FALSE	FALSE	FALSE	FALSE	FALSE	NA	NA	NA	NA	NA	NA	NA	NA	-0.137939	0.191796	-0.102241	0.0483846	-0.262885	0.446097	0.0895294	-0.272741	NA	NA	NA	NA	P43277	-0.200412	0.318946	-0.00635605	-0.112178
AALSphSPR	1	0.486346	0.486346	0.0961542	0.161479	0.0678716	0.114216	0.0739326	FALSE	FALSE	FALSE	FALSE	FALSE	FALSE	NA	NA	NA	NA	-0.131398	0.0862117	0.291094	-0.245908	NA	NA	NA	NA	0.13938	0.0952942	-0.0577161	-0.176958	NA	NA	NA	NA	Q7TPD0	0.00399134	0.090753	0.116689	-0.211433
AASphAAGASPAASPAAPESGTIPK	1	0.324616	0.324616	0.0907487	0.107106	0.094026	0.228026	0.155477	FALSE	FALSE	FALSE	FALSE	FALSE	FALSE	-0.249319	0.227335	-0.0201383	0.0421222	0.209953	0.0815623	0.146525	-0.43804	-0.0536876	-0.264407	0.36648	NA	-0.0281078	0.0179134	-0.234701	0.244895	0.233523	0.179855	-0.382286	-0.0310921	Q9EQR2	0.0224723	0.0484517	-0.024824	-0.0455286
AAVVTphSPPPTTAPHKER	1	0.297991	0.297991	0.10079	0.22861	0.0908765	0.194851	0.0868811	FALSE	FALSE	FALSE	FALSE	FALSE	FALSE	-0.0852278	0.0553949	0.19538	-0.165547	NA	NA	NA	NA	0.822583	-0.242632	0.0922247	-0.669733	-0.15301	0.191299	0.369224	-0.407513	NA	NA	NA	NA	Q63028	0.194782	0.00135407	0.218943	-0.414264
ADSphDSSQKDR	1	0.372011	0.372011	0.11732	0.115259	0.0939113	0.144372	0.157126	FALSE	FALSE	FALSE	FALSE	FALSE	FALSE	-0.099799	0.140641	0.061518	-0.10236	-0.246215	0.435209	0.0888001	-0.277794	NA	NA	NA	NA	0.159586	0.543615	-0.378852	-0.324349	NA	NA	NA	NA	Q5FVC2	-0.0621426	0.373155	-0.0761778	-0.234835
AGETRFTphDTR	1	0.257853	0.257853	0.213071	0.144377	0.11149	0.115069	0.15814	FALSE	FALSE	FALSE	FALSE	FALSE	FALSE	-0.02807	0.308253	-0.0441652	-0.236018	-0.218159	0.155834	0.172674	-0.110349	-0.0392217	-0.196571	0.348541	-0.112748	-0.0467573	0.186227	-0.410023	0.270553	-0.310383	0.322605	0.0442236	-0.056446	P05197	-0.128518	0.15527	0.02225	-0.0490016
AGSRASphAPATPLSPTphR	1	0.393525	0.393525	0.126489	0.209431	0.0776605	0.111793	0.0811008	FALSE	FALSE	FALSE	FALSE	FALSE	FALSE	-0.0533466	0.118404	0.213763	-0.27882	NA	NA	NA	NA	NA	NA	NA	NA	NA	NA	NA	NA	NA	NA	NA	NA	P14733	-0.0533466	0.118404	0.213763	-0.27882
AIGGIILTASphHNPGGPNGDFGIK	1	0.313163	0.313163	0.16294	0.132539	0.104198	0.12542	0.16174	FALSE	FALSE	FALSE	FALSE	FALSE	FALSE	NA	NA	NA	NA	-0.326072	0.61325	-0.00994257	-0.277235	NA	NA	NA	NA	NA	NA	NA	NA	NA	NA	NA	NA	P38652	-0.326072	0.61325	-0.00994257	-0.277235
AIGGIILTphASHNPGGPNGDFGIK	1	0.304761	0.304761	0.16811	0.133777	0.105598	0.124505	0.163249	FALSE	FALSE	FALSE	FALSE	FALSE	FALSE	NA	NA	NA	NA	-0.366704	0.651797	-0.0052862	-0.279807	NA	NA	NA	NA	NA	NA	NA	NA	NA	NA	NA	NA	P38652	-0.366704	0.651797	-0.0052862	-0.279807
ALSNVIEVYphHNYSGIK	1	0.289724	0.289724	0.21395	0.165156	0.0999228	0.1085	0.122748	FALSE	FALSE	FALSE	FALSE	FALSE	FALSE	NA	NA	NA	NA	-0.826921	0.889035	0.491127	-0.553241	NA	NA	NA	NA	NA	NA	NA	NA	NA	NA	NA	NA	P50115	-0.826921	0.889035	0.491127	-0.553241
ALSphRSNEQIVSEK	1	0.4285	0.4285	0.134214	0.165153	0.0775419	0.105522	0.0890687	FALSE	FALSE	FALSE	FALSE	FALSE	FALSE	NA	NA	NA	NA	-0.31008	0.202999	0.261689	-0.154608	NA	NA	NA	NA	0.195464	-0.0158092	0.00388317	-0.183538	-0.0843272	0.16957	0.0509872	-0.13623	P27321	-0.0663144	0.11892	0.10552	-0.158125
ALSphSPIEPVQR	1	0.287481	0.287481	0.0978725	0.214456	0.0929001	0.218029	0.089261	FALSE	FALSE	FALSE	FALSE	FALSE	FALSE	NA	NA	NA	NA	NA	NA	NA	NA	NA	NA	NA	NA	0.318412	0.00680905	0.0457671	-0.370988	0.0301517	-0.0144274	0.244393	-0.260117	Q4KM35	0.174282	-0.0038092	0.14508	-0.315553
ALYphEAGER	1	0.414037	0.414037	0.13768	0.134501	0.085062	0.113836	0.114883	FALSE	FALSE	FALSE	FALSE	FALSE	FALSE	NA	NA	NA	NA	-0.591024	0.576116	0.613705	-0.598797	NA	NA	NA	NA	0.391027	1.21021	-0.470562	-1.13067	-0.53037	-0.24406	0.264136	0.510293	P07150	-0.243456	0.514089	0.135759	-0.406393
AMAEEDNGSphIGEETDSSPGRK	1	0.408279	0.408279	0.146159	0.158149	0.0820388	0.107088	0.0982861	FALSE	FALSE	FALSE	FALSE	FALSE	FALSE	NA	NA	NA	NA	NA	NA	NA	NA	NA	NA	NA	NA	NA	NA	NA	NA	-0.183439	0.300872	0.202319	-0.319752	P84903	-0.183439	0.300872	0.202319	-0.319752
AQSVSLEGSphAPSPSphPTHTHHR	1	0.315956	0.315956	0.147434	0.260106	0.0835782	0.110237	0.0826884	FALSE	FALSE	FALSE	FALSE	FALSE	FALSE	NA	NA	NA	NA	NA	NA	NA	NA	NA	NA	NA	NA	NA	NA	NA	NA	-0.137921	0.15312	0.445249	-0.460447	P0C643	-0.137921	0.15312	0.445249	-0.460447
AQTLPTphSVVTITSESSPGKR	1	0.537118	0.537118	0.0904071	0.104542	0.0665781	0.109822	0.091532	FALSE	FALSE	FALSE	FALSE	FALSE	FALSE	NA	NA	NA	NA	-0.11743	0.863876	0.129872	-0.876318	NA	NA	NA	NA	NA	NA	NA	NA	NA	NA	NA	NA	Q62261	-0.11743	0.863876	0.129872	-0.876318
AQTphLPTSVVTITSESSPGKR	1	0.307605	0.307605	0.188205	0.214913	0.089511	0.104973	0.0947925	FALSE	FALSE	FALSE	FALSE	FALSE	TRUE	-0.264712	0.0458447	0.524982	-0.306114	-0.225836	0.709611	-0.0229042	-0.46087	-0.22571	-0.129145	0.356867	-0.00201146	-0.412216	0.0396399	0.286006	0.0865701	0.16814	0.221172	0.179915	-0.569227	Q62261	-0.192067	0.177424	0.264973	-0.250331
AQTphLPTSVVTITSESSphPGKR	1	0.244083	0.244083	0.192638	0.132555	0.117771	0.121982	0.190972	FALSE	FALSE	FALSE	FALSE	FALSE	FALSE	-0.309282	-0.03009	0.361842	-0.0224696	-0.61502	0.637445	-0.0314197	0.00899484	0.143884	-0.173727	-0.0612521	0.0910956	-0.466181	0.345162	-0.174273	0.295292	0.481897	0.316402	-0.20142	-0.59688	Q62261	-0.15294	0.219038	-0.0213047	-0.0447933
ARASphSEGAEQSK	1	0.566267	0.566267	0.0737238	0.0950766	0.0610162	0.121281	0.0826351	FALSE	FALSE	FALSE	FALSE	FALSE	FALSE	-0.093488	0.220273	0.176166	-0.302951	NA	NA	NA	NA	-0.0922559	0.24041	-0.0678128	-0.0803413	0.290239	0.161634	-0.0556613	-0.396211	NA	NA	NA	NA	Q68FR2	0.0348316	0.207439	0.0175639	-0.259835
ARSphFPLTR	1	0.358925	0.358925	0.0963955	0.108007	0.0922508	0.18877	0.155652	FALSE	FALSE	FALSE	FALSE	FALSE	FALSE	-0.150391	0.151686	0.0640453	-0.0653402	-0.122518	0.186687	-0.111157	0.0469878	-0.12526	0.0556446	-0.0233455	0.0929607	0.354092	-0.0164661	-0.0158925	-0.321734	0.138218	0.049089	-0.0834248	-0.103883	O54824	0.0188284	0.0853281	-0.0339549	-0.0702016
ASphSDASSDPEPPETGEK	1	0.295193	0.295193	0.0970241	0.208966	0.0918463	0.217767	0.0892031	FALSE	FALSE	FALSE	FALSE	FALSE	FALSE	NA	NA	NA	NA	NA	NA	NA	NA	NA	NA	NA	NA	NA	NA	NA	NA	0.14668	0.00349694	0.119661	-0.269837	Q68FR2	0.14668	0.00349694	0.119661	-0.269837
ASphSPPDRIDIFGR	1	0.428246	0.428246	0.101155	0.191075	0.0740318	0.12831	0.0771821	FALSE	FALSE	FALSE	FALSE	FALSE	FALSE	NA	NA	NA	NA	0.0282856	0.0831758	0.160597	-0.272058	NA	NA	NA	NA	NA	NA	NA	NA	NA	NA	NA	NA	Q3UL36	0.0282856	0.0831758	0.160597	-0.272058
ASphTFCGTPDYIAPEILQGLK	1	0.313786	0.313786	0.148678	0.125648	0.104739	0.132612	0.174538	FALSE	FALSE	FALSE	FALSE	FALSE	FALSE	NA	NA	NA	NA	-0.236669	0.564946	-0.0777761	-0.250501	NA	NA	NA	NA	NA	NA	NA	NA	NA	NA	NA	NA	P09215	-0.236669	0.564946	-0.0777761	-0.250501
ASphVSDLSPR	1	0.418328	0.418328	0.104041	0.198188	0.0749135	0.126958	0.0775707	FALSE	FALSE	FALSE	FALSE	FALSE	FALSE	NA	NA	NA	NA	NA	NA	NA	NA	NA	NA	NA	NA	-0.101179	0.277814	0.115784	-0.292419	0.136191	-0.149139	0.14957	-0.136623	Q5M7V8	0.0175061	0.0643373	0.132677	-0.214521
ASQASphQEY	1	0.489353	0.489353	0.0858328	0.102054	0.0730924	0.14207	0.107598	FALSE	FALSE	TRUE	TRUE	TRUE	FALSE	0.107417	0.208153	-0.0819019	-0.233668	0.0820203	0.300212	-0.0492572	-0.332975	NA	NA	NA	NA	-0.13012	0.293048	1.57e-05	-0.162944	0.0637545	0.240157	0.028722	-0.332634	P27661	0.030768	0.260393	-0.0256054	-0.265555
ASSphDASSDPEPPETGEK	1	0.295193	0.295193	0.0970241	0.208966	0.0918463	0.217767	0.0892031	FALSE	FALSE	FALSE	FALSE	FALSE	FALSE	NA	NA	NA	NA	NA	NA	NA	NA	NA	NA	NA	NA	NA	NA	NA	NA	0.14668	0.00349694	0.119661	-0.269837	Q68FR2	0.14668	0.00349694	0.119661	-0.269837
ASTFCGTphPDYIAPEILQGLK	1	0.269856	0.269856	0.21146	0.148052	0.108153	0.113944	0.148535	FALSE	FALSE	FALSE	FALSE	FALSE	FALSE	NA	NA	NA	NA	-0.26097	0.313556	0.0690624	-0.121648	NA	NA	NA	NA	NA	NA	NA	NA	NA	NA	NA	NA	P09215	-0.26097	0.313556	0.0690624	-0.121648
ASTphFCGTPDYIAPEILQGLK	1	0.313786	0.313786	0.148678	0.125648	0.104739	0.132612	0.174538	FALSE	FALSE	FALSE	FALSE	FALSE	FALSE	NA	NA	NA	NA	-0.236669	0.564946	-0.0777761	-0.250501	NA	NA	NA	NA	NA	NA	NA	NA	NA	NA	NA	NA	P09215	-0.236669	0.564946	-0.0777761	-0.250501
ATPEPSphSTLSSDTVSR	1	0.242082	0.242082	0.094076	0.102935	0.107629	0.241512	0.211766	FALSE	FALSE	FALSE	TRUE	FALSE	FALSE	-0.0619486	0.43212	-0.246898	-0.123273	NA	NA	NA	NA	0.126025	0.382999	-0.221665	-0.287359	0.377254	0.105903	-0.276629	-0.206527	NA	NA	NA	NA	Q91ZN1	0.14711	0.307007	-0.248397	-0.20572
ATPEPSSTLSSphDTVSR	1	0.300206	0.300206	0.100904	0.228786	0.090522	0.192923	0.0866584	FALSE	FALSE	FALSE	FALSE	FALSE	FALSE	NA	NA	NA	NA	NA	NA	NA	NA	NA	NA	NA	NA	0.0807838	0.00145697	0.0930746	-0.175315	NA	NA	NA	NA	Q91ZN1	0.0807838	0.00145697	0.0930746	-0.175315
ATQVGEKPPKDESASphEESEAR	1	0.429357	0.429357	0.124298	0.181532	0.0752152	0.107493	0.0821045	FALSE	FALSE	FALSE	FALSE	FALSE	FALSE	NA	NA	NA	NA	NA	NA	NA	NA	-0.0196747	0.0423958	0.0537371	-0.0764582	NA	NA	NA	NA	NA	NA	NA	NA	P70460	-0.0196747	0.0423958	0.0537371	-0.0764582
CSGPGLSphPGMVR	1	0.284549	0.284549	0.146046	0.121388	0.110088	0.137984	0.199944	FALSE	FALSE	FALSE	FALSE	FALSE	FALSE	NA	NA	NA	NA	-0.126694	0.474579	-0.0519104	-0.295975	-0.167651	0.29999	-0.148728	0.0163888	NA	NA	NA	NA	NA	NA	NA	NA	Q8BTM8	-0.147172	0.387284	-0.100319	-0.139793
DFQEYVEPGEDFPASphPQRR	1	0.248431	0.248431	0.101379	0.241435	0.0987297	0.220443	0.0895823	FALSE	FALSE	FALSE	FALSE	FALSE	FALSE	0.193431	0.0616371	0.256241	-0.511309	0.199443	-0.162154	0.086286	-0.123575	NA	NA	NA	NA	NA	NA	NA	NA	NA	NA	NA	NA	Q9QXU8	0.196437	-0.0502584	0.171263	-0.317442
DNLGEAPMTphPTEETSLPLAVTK	1	0.596808	0.596808	0.0682324	0.0966794	0.0556525	0.112724	0.0699044	FALSE	FALSE	FALSE	FALSE	FALSE	FALSE	NA	NA	NA	NA	NA	NA	NA	NA	NA	NA	NA	NA	0.0799027	0.305856	0.0940014	-0.47976	NA	NA	NA	NA	Q6ZQA0	0.0799027	0.305856	0.0940014	-0.47976
DNLGEAPMTPTEETphSLPLAVTK	1	0.596808	0.596808	0.0682324	0.0966794	0.0556525	0.112724	0.0699044	FALSE	FALSE	FALSE	FALSE	FALSE	FALSE	NA	NA	NA	NA	NA	NA	NA	NA	NA	NA	NA	NA	0.0799027	0.305856	0.0940014	-0.47976	NA	NA	NA	NA	Q6ZQA0	0.0799027	0.305856	0.0940014	-0.47976
DNLGEAPMTPTphEETSLPLAVTK	1	0.596808	0.596808	0.0682324	0.0966794	0.0556525	0.112724	0.0699044	FALSE	FALSE	FALSE	FALSE	FALSE	FALSE	NA	NA	NA	NA	NA	NA	NA	NA	NA	NA	NA	NA	0.0799027	0.305856	0.0940014	-0.47976	NA	NA	NA	NA	Q6ZQA0	0.0799027	0.305856	0.0940014	-0.47976
DSEAGSSphTPTTSTR	1	0.352525	0.352525	0.0886195	0.165455	0.0841202	0.220068	0.0892124	FALSE	FALSE	FALSE	FALSE	FALSE	FALSE	NA	NA	NA	NA	NA	NA	NA	NA	NA	NA	NA	NA	0.163174	-0.0583298	-0.0666195	-0.0382246	-0.00218202	0.118928	0.158448	-0.275194	Q3TKT4	0.080496	0.0302991	0.0459142	-0.156709
DSEAGSSTphPTTSTR	1	0.576855	0.576855	0.0736285	0.113532	0.0575131	0.110975	0.0674959	FALSE	FALSE	FALSE	FALSE	FALSE	FALSE	NA	NA	NA	NA	NA	NA	NA	NA	NA	NA	NA	NA	0.059353	0.0965521	-0.0188884	-0.137017	-0.00218202	0.118928	0.158448	-0.275194	Q3TKT4	0.0285855	0.10774	0.0697798	-0.206105
DSGRGDSphVSglDNGSEAVR	1	0.344598	0.344598	0.125795	0.250546	0.0806952	0.118461	0.0799049	FALSE	FALSE	FALSE	FALSE	FALSE	FALSE	-0.112935	-0.298126	0.35263	0.0584315	NA	NA	NA	NA	0.137006	0.00598123	0.211411	-0.354398	-0.144073	0.311541	0.0868741	-0.254342	0.0346265	0.2476	0.196963	-0.479189	Q61823	-0.0213438	0.0667491	0.211969	-0.257375
DSHLPPLSSSLSphVEDASGSTGK	1	0.25106	0.25106	0.117842	0.108158	0.112305	0.164597	0.246037	FALSE	FALSE	FALSE	FALSE	FALSE	FALSE	-0.257128	0.116518	0.173336	-0.0327256	-0.125544	0.0930187	-0.0788532	0.111378	0.0936062	-0.0377098	-0.269332	0.213435	0.181002	-0.116991	-0.00329923	-0.0607115	0.0842197	0.250362	0.00809431	-0.342676	O08773	-0.00476868	0.0610395	-0.0340109	-0.02226
DSNSphPEPSSCR	1	0.274423	0.274423	0.137001	0.11691	0.111243	0.14465	0.215773	TRUE	FALSE	FALSE	TRUE	FALSE	FALSE	-0.224312	0.0869336	-0.0126926	0.150071	-0.0138017	0.55093	-0.195344	-0.341784	-0.368651	0.728511	-0.36585	0.00598946	0.0340984	0.560454	-0.106328	-0.488225	NA	NA	NA	NA	Q66HF9	-0.143167	0.481707	-0.170054	-0.168487
DSphGRGDSVSglDNGSEAVR	1	0.324961	0.324961	0.130064	0.118386	0.102375	0.143615	0.180599	FALSE	FALSE	FALSE	FALSE	FALSE	FALSE	NA	NA	NA	NA	NA	NA	NA	NA	NA	NA	NA	NA	-0.0915339	0.356911	-0.0886657	-0.176712	NA	NA	NA	NA	Q61823	-0.0915339	0.356911	-0.0886657	-0.176712
DSphNSPEPSSCR	1	0.436764	0.436764	0.095149	0.106672	0.0817658	0.151726	0.127924	FALSE	FALSE	FALSE	FALSE	FALSE	FALSE	NA	NA	NA	NA	NA	NA	NA	NA	NA	NA	NA	NA	0.0340984	0.560454	-0.106328	-0.488225	NA	NA	NA	NA	Q66HF9	0.0340984	0.560454	-0.106328	-0.488225
DTphIFQK	1	0.250739	0.250739	0.100376	0.104308	0.108823	0.209802	0.225951	FALSE	FALSE	FALSE	FALSE	FALSE	FALSE	NA	NA	NA	NA	NA	NA	NA	NA	-0.259687	0.602232	0.193228	-0.535774	0.567709	0.527102	-1.00112	-0.0936916	NA	NA	NA	NA	P09215	0.154011	0.564667	-0.403945	-0.314733
DVDELPSLQPSVGSPSphRPSSSR	1	0.494719	0.494719	0.0859997	0.149232	0.0671691	0.12905	0.0738304	FALSE	FALSE	FALSE	FALSE	FALSE	FALSE	0.0419726	0.0894066	0.102945	-0.234324	NA	NA	NA	NA	NA	NA	NA	NA	NA	NA	NA	NA	NA	NA	NA	NA	O55106	0.0419726	0.0894066	0.102945	-0.234324
DVDELPSLQPSVGSPSRPSphSSR	1	0.494719	0.494719	0.0859997	0.149232	0.0671691	0.12905	0.0738304	FALSE	FALSE	FALSE	FALSE	FALSE	FALSE	0.0419726	0.0894066	0.102945	-0.234324	NA	NA	NA	NA	NA	NA	NA	NA	NA	NA	NA	NA	NA	NA	NA	NA	O55106	0.0419726	0.0894066	0.102945	-0.234324
DVDELPSLQPSVGSPSRPSSphSR	1	0.494719	0.494719	0.0859997	0.149232	0.0671691	0.12905	0.0738304	FALSE	FALSE	FALSE	FALSE	FALSE	FALSE	0.0419726	0.0894066	0.102945	-0.234324	NA	NA	NA	NA	NA	NA	NA	NA	NA	NA	NA	NA	NA	NA	NA	NA	O55106	0.0419726	0.0894066	0.102945	-0.234324
DVDELPSLQPSVGSPSRPSSSphR	1	0.494719	0.494719	0.0859997	0.149232	0.0671691	0.12905	0.0738304	FALSE	FALSE	FALSE	FALSE	FALSE	FALSE	0.0419726	0.0894066	0.102945	-0.234324	NA	NA	NA	NA	NA	NA	NA	NA	NA	NA	NA	NA	NA	NA	NA	NA	O55106	0.0419726	0.0894066	0.102945	-0.234324
DVTNLTVGGFTphPMSPR	1	0.224014	0.224014	0.198283	0.130087	0.12253	0.120745	0.204341	FALSE	FALSE	FALSE	FALSE	FALSE	FALSE	NA	NA	NA	NA	-0.328151	0.517156	-0.102091	-0.0869134	NA	NA	NA	NA	-0.0465025	-0.0109352	0.024992	0.0324457	NA	NA	NA	NA	O55201	-0.187327	0.253111	-0.0385497	-0.0272339
DYSphHSSSRDDYPSR	1	0.410401	0.410401	0.145036	0.148983	0.0831918	0.108694	0.103694	FALSE	FALSE	FALSE	FALSE	FALSE	FALSE	NA	NA	NA	NA	NA	NA	NA	NA	-0.0567706	0.0990849	0.0508528	-0.0931671	NA	NA	NA	NA	NA	NA	NA	NA	D4AE41	-0.0567706	0.0990849	0.0508528	-0.0931671
EADGTphGSSSPAPMR	1	0.357952	0.357952	0.163997	0.192207	0.0852362	0.106508	0.0940999	FALSE	FALSE	FALSE	FALSE	FALSE	FALSE	-0.0773939	0.0983555	0.164026	-0.184988	NA	NA	NA	NA	-0.0735449	0.0874687	0.0489084	-0.0628322	NA	NA	NA	NA	NA	NA	NA	NA	Q4QRL3	-0.0754694	0.0929121	0.106467	-0.12391
EANglNGSSphPAGSLADAMSQK	1	0.337036	0.337036	0.0950786	0.195045	0.0863986	0.199376	0.0870659	FALSE	FALSE	FALSE	FALSE	FALSE	FALSE	NA	NA	NA	NA	NA	NA	NA	NA	NA	NA	NA	NA	0.184467	0.04523	0.169933	-0.399629	NA	NA	NA	NA	P42232	0.184467	0.04523	0.169933	-0.399629
EANNglGSSphPAGSLADAMSQK	1	0.309309	0.309309	0.114608	0.275255	0.0840921	0.136963	0.0797727	FALSE	FALSE	FALSE	FALSE	FALSE	FALSE	NA	NA	NA	NA	NA	NA	NA	NA	NA	NA	NA	NA	0.028533	0.0158003	0.146603	-0.190937	NA	NA	NA	NA	P42232	0.028533	0.0158003	0.146603	-0.190937
EEQSQITphSQVTGQIGWR	1	0.331674	0.331674	0.156272	0.233705	0.0841848	0.107914	0.0862502	FALSE	FALSE	FALSE	FALSE	FALSE	FALSE	0.0810122	0.175607	0.0951414	-0.35176	NA	NA	NA	NA	-0.284075	0.0491837	0.359697	-0.124806	NA	NA	NA	NA	NA	NA	NA	NA	P84091	-0.101531	0.112395	0.227419	-0.238283
EGRPSFVGSSphSANTSTTL	1	0.383914	0.383914	0.0835144	0.143135	0.0799363	0.219586	0.089914	FALSE	FALSE	FALSE	FALSE	FALSE	FALSE	NA	NA	NA	NA	NA	NA	NA	NA	0.114764	-0.15977	-0.0893321	0.134338	0.528025	0.102835	0.204351	-0.835211	-0.2322	0.303879	0.0419273	-0.113606	P35407	0.136863	0.0823146	0.0523154	-0.271493
EGRPSFVGSSSANglTSphTTL	1	0.318497	0.318497	0.179818	0.144475	0.100652	0.116843	0.139715	FALSE	FALSE	FALSE	FALSE	FALSE	FALSE	NA	NA	NA	NA	NA	NA	NA	NA	NA	NA	NA	NA	-0.21102	0.313744	0.0651636	-0.167887	NA	NA	NA	NA	P35407	-0.21102	0.313744	0.0651636	-0.167887
EKLYphDFVK	1	0.249508	0.249508	0.246732	0.163177	0.105488	0.105831	0.129263	FALSE	FALSE	FALSE	FALSE	FALSE	FALSE	-0.459736	0.312238	0.122993	0.0245048	-0.708932	0.369391	0.357749	-0.0182087	-0.254093	-0.187086	0.618524	-0.177345	-0.0512429	0.150062	-0.408174	0.309355	0.0151762	0.705913	0.0299984	-0.751087	P97573	-0.291766	0.270104	0.144218	-0.122556
EKSPPDQSAVPNTPPSphTphPVKLEGGLPQEPTSR	1	0.265932	0.265932	0.101064	0.105644	0.106735	0.206201	0.214425	FALSE	FALSE	FALSE	FALSE	FALSE	FALSE	NA	NA	NA	NA	NA	NA	NA	NA	NA	NA	NA	NA	NA	NA	NA	NA	0.0521044	0.211386	-0.138685	-0.124805	Q63028	0.0521044	0.211386	-0.138685	-0.124805
EPLLSSSENglGTphGGTEAAPADAR	1	0.384801	0.384801	0.108421	0.111778	0.0911225	0.15173	0.152148	FALSE	FALSE	FALSE	FALSE	FALSE	FALSE	-0.00497914	0.0791576	-0.0190152	-0.0551632	NA	NA	NA	NA	NA	NA	NA	NA	NA	NA	NA	NA	NA	NA	NA	NA	Q9Z1I6	-0.00497914	0.0791576	-0.0190152	-0.0551632
EQAEAEVASphLNRR	1	0.318959	0.318959	0.0967235	0.107543	0.0976016	0.206719	0.172454	FALSE	FALSE	FALSE	FALSE	FALSE	FALSE	-0.0296305	0.046754	0.132289	-0.149412	-0.0927477	0.0112953	0.123293	-0.0418407	NA	NA	NA	NA	0.0843974	0.0349909	-0.216751	0.0973625	0.0921387	0.0924047	-0.133967	-0.0505764	Q63610	0.0135395	0.0463612	-0.023784	-0.0361167
ERASphSPPDR	1	0.297464	0.297464	0.171727	0.250841	0.0869549	0.10588	0.0871346	FALSE	FALSE	FALSE	FALSE	FALSE	FALSE	NA	NA	NA	NA	-0.111409	0.0940601	0.224737	-0.207389	NA	NA	NA	NA	NA	NA	NA	NA	NA	NA	NA	NA	Q3UL36	-0.111409	0.0940601	0.224737	-0.207389
ERFSphPPR	1	0.301927	0.301927	0.0813244	0.136672	0.0858143	0.297505	0.0967576	FALSE	FALSE	FALSE	FALSE	FALSE	FALSE	NA	NA	NA	NA	NA	NA	NA	NA	0.153035	0.0560492	0.0152537	-0.224338	NA	NA	NA	NA	NA	NA	NA	NA	Q99MR6	0.153035	0.0560492	0.0152537	-0.224338
ERSphMSENAVR	1	0.332937	0.332937	0.130647	0.258284	0.0815195	0.116327	0.0802858	FALSE	FALSE	FALSE	FALSE	FALSE	FALSE	NA	NA	NA	NA	-0.0272042	0.0560633	0.185719	-0.214578	NA	NA	NA	NA	NA	NA	NA	NA	NA	NA	NA	NA	Q4KM98	-0.0272042	0.0560633	0.185719	-0.214578
ESSASphEGADQK	1	0.361395	0.361395	0.124702	0.23704	0.0796045	0.11723	0.0800277	FALSE	FALSE	FALSE	FALSE	FALSE	FALSE	-0.0910614	-0.309245	0.293492	0.106815	0.0785094	0.0604457	0.0771548	-0.21611	-0.0240111	0.359874	-0.075988	-0.259875	NA	NA	NA	NA	NA	NA	NA	NA	O88453	-0.0121877	0.037025	0.0982196	-0.123057
ETphTGSESDGGDSSSTK	1	0.458524	0.458524	0.0770917	0.115393	0.0720345	0.187027	0.0899294	FALSE	FALSE	FALSE	FALSE	FALSE	FALSE	NA	NA	NA	NA	NA	NA	NA	NA	0.0899464	0.112866	0.014098	-0.21691	NA	NA	NA	NA	NA	NA	NA	NA	Q925Q9	0.0899464	0.112866	0.014098	-0.21691
ETTGSphESDGGDSSSTK	1	0.350689	0.350689	0.139114	0.234962	0.0813325	0.111198	0.0827048	FALSE	FALSE	FALSE	FALSE	FALSE	FALSE	NA	NA	NA	NA	NA	NA	NA	NA	-0.0428356	0.0638068	0.143381	-0.164352	NA	NA	NA	NA	NA	NA	NA	NA	Q925Q9	-0.0428356	0.0638068	0.143381	-0.164352
ETTphGSESDGGDSSSTK	1	0.458524	0.458524	0.0770917	0.115393	0.0720345	0.187027	0.0899294	FALSE	FALSE	FALSE	FALSE	FALSE	FALSE	NA	NA	NA	NA	NA	NA	NA	NA	0.0899464	0.112866	0.014098	-0.21691	NA	NA	NA	NA	NA	NA	NA	NA	Q925Q9	0.0899464	0.112866	0.014098	-0.21691
FEGLTphAR	1	0.250548	0.250548	0.100134	0.233045	0.0985805	0.227481	0.0902114	FALSE	FALSE	TRUE	FALSE	FALSE	TRUE	0.471177	-0.109646	0.308337	-0.669869	0.0486914	0.566321	0.344782	-0.959795	0.155622	-0.118011	-0.23625	0.198639	0.317705	-0.271212	0.571109	-0.617601	0.884457	-0.491448	0.518731	-0.911741	Q91VJ4	0.375531	-0.084799	0.301342	-0.592073
FQsiSphLGVAFYR	1	0.276804	0.276804	0.102301	0.241722	0.093599	0.198289	0.0872845	FALSE	FALSE	FALSE	FALSE	FALSE	FALSE	NA	NA	NA	NA	NA	NA	NA	NA	NA	NA	NA	NA	NA	NA	NA	NA	0.191157	-0.0234602	0.212482	-0.380178	P09527	0.191157	-0.0234602	0.212482	-0.380178
FTDTphRKDEQER	1	0.258806	0.258806	0.236894	0.203699	0.0962322	0.101435	0.102933	FALSE	FALSE	FALSE	FALSE	FALSE	FALSE	NA	NA	NA	NA	-0.0305175	0.380781	0.0499745	-0.400238	-0.00703034	-0.296255	0.195622	0.107664	0.290666	-0.0061659	-0.277765	-0.00673495	-0.376559	0.0141772	0.153895	0.208487	P05197	-0.0308602	0.0231343	0.0304316	-0.0227057
FTphDTRKDEQER	1	0.251086	0.251086	0.24152	0.209792	0.0961203	0.100414	0.101068	FALSE	FALSE	FALSE	FALSE	FALSE	FALSE	-0.1982	0.295461	-0.012334	-0.0849271	-0.420448	0.230327	0.29038	-0.100259	0.0653356	-0.754941	0.587587	0.102018	-0.0309947	0.214941	-0.505134	0.321188	-0.253432	0.599874	0.500231	-0.846672	P05197	-0.167548	0.117132	0.172146	-0.121731
GEGPPTPPSQPPLSphPK	1	0.309002	0.309002	0.131188	0.117704	0.105095	0.145515	0.191495	FALSE	FALSE	FALSE	FALSE	FALSE	FALSE	-0.0420619	0.0138268	0.0982179	-0.0699828	-0.0454569	0.0874614	-0.0135279	-0.0284765	-0.0958146	0.0979941	0.093217	-0.0953965	0.0699768	0.0241402	-0.107654	0.0135367	0.0642672	-0.0310388	-0.125979	0.092751	P97573	-0.00981786	0.0384767	-0.0111452	-0.0175136
GFSphFglVNPK	1	0.247591	0.247591	0.230525	0.233083	0.0940139	0.0999021	0.0948853	FALSE	FALSE	FALSE	FALSE	FALSE	FALSE	0.144338	-0.0147064	-0.0716776	-0.0579536	0.00148455	0.177038	-0.00776028	-0.170762	-0.143539	0.00811156	0.0888586	0.046569	-0.106407	-0.120128	0.0961239	0.130411	0.0107036	0.00761904	0.0115058	-0.0298284	P09215	-0.0186841	0.0115868	0.0234101	-0.0163127
GINREETphLK	1	0.502695	0.502695	0.0849957	0.10119	0.0712247	0.13616	0.103734	FALSE	FALSE	FALSE	FALSE	FALSE	FALSE	NA	NA	NA	NA	NA	NA	NA	NA	NA	NA	NA	NA	-0.589543	0.341182	0.0123974	0.235963	0.633227	0.126865	-0.0426786	-0.717413	D3ZBP4	0.0218422	0.234023	-0.0151406	-0.240725
GNglVVPSPLPTphR	1	0.270583	0.270583	0.176274	0.131499	0.112597	0.125564	0.183482	FALSE	FALSE	FALSE	FALSE	FALSE	FALSE	NA	NA	NA	NA	NA	NA	NA	NA	-0.141173	0.236114	-0.0225435	-0.0723978	NA	NA	NA	NA	NA	NA	NA	NA	Q9WU49	-0.141173	0.236114	-0.0225435	-0.0723978
GPTGPPSTLPLGTQTSphSGSSTLSK	1	0.37687	0.37687	0.0871977	0.107209	0.0862362	0.209867	0.13262	FALSE	FALSE	FALSE	FALSE	FALSE	FALSE	0.014219	0.172098	0.220873	-0.40719	0.132862	0.152908	-0.340264	0.0544948	NA	NA	NA	NA	NA	NA	NA	NA	NA	NA	NA	NA	Q1AAU6	0.0735404	0.162503	-0.0596959	-0.176348
GPTGPPSTLPLGTQTSSphGSSTLSK	1	0.37687	0.37687	0.0871977	0.107209	0.0862362	0.209867	0.13262	FALSE	FALSE	FALSE	FALSE	FALSE	FALSE	0.014219	0.172098	0.220873	-0.40719	0.132862	0.152908	-0.340264	0.0544948	NA	NA	NA	NA	NA	NA	NA	NA	NA	NA	NA	NA	Q1AAU6	0.0735404	0.162503	-0.0596959	-0.176348
GQESEYphGNITYPPALR	1	0.28278	0.28278	0.0955794	0.105988	0.102099	0.225488	0.188065	FALSE	FALSE	FALSE	FALSE	FALSE	FALSE	-0.112156	-0.0664633	-0.24992	0.42854	-0.160665	-0.384217	0.25238	0.292501	-0.00883569	0.123878	0.266937	-0.381979	0.274813	-0.0410616	-0.565774	0.332023	0.140613	0.716542	0.0738133	-0.930969	P81718	0.0267539	0.0697356	-0.0445127	-0.0519768
GRKDEDSphDDESQSSHAGK	1	0.369836	0.369836	0.138591	0.217739	0.0803721	0.109824	0.083638	FALSE	FALSE	FALSE	FALSE	FALSE	FALSE	-0.114861	0.178936	0.326624	-0.390698	NA	NA	NA	NA	NA	NA	NA	NA	NA	NA	NA	NA	NA	NA	NA	NA	B2GV24	-0.114861	0.178936	0.326624	-0.390698
GSphYGDLGGPIITTQVTIPK	1	0.348914	0.348914	0.0802382	0.126537	0.0820232	0.263998	0.0982897	FALSE	FALSE	FALSE	FALSE	FALSE	FALSE	0.172646	0.031478	0.127888	-0.332012	NA	NA	NA	NA	NA	NA	NA	NA	-0.00673235	-0.017132	0.234738	-0.210874	0.0849532	0.1461	-0.355251	0.124198	P61979	0.0836224	0.053482	0.00245824	-0.139563
GSSphKDLLDNQSQEEQRR	1	0.489629	0.489629	0.0873217	0.152604	0.0677193	0.128665	0.0740618	FALSE	FALSE	FALSE	FALSE	FALSE	FALSE	NA	NA	NA	NA	0.0338994	0.0746289	0.0903156	-0.198844	NA	NA	NA	NA	NA	NA	NA	NA	NA	NA	NA	NA	Q80XI3	0.0338994	0.0746289	0.0903156	-0.198844
GTADETSKSphGK	1	0.310384	0.310384	0.121224	0.113974	0.103974	0.155493	0.194951	FALSE	FALSE	FALSE	FALSE	FALSE	FALSE	NA	NA	NA	NA	-0.0218051	0.65896	-0.0164092	-0.620745	0.245551	0.574359	-0.493367	-0.326544	NA	NA	NA	NA	-0.412573	0.08376	0.0346374	0.294175	P84091	-0.0629423	0.439026	-0.15838	-0.217705
GTGAAGSphFK	1	0.385017	0.385017	0.113993	0.221777	0.0776991	0.122694	0.078819	FALSE	FALSE	TRUE	FALSE	FALSE	FALSE	-0.390933	0.160035	0.838931	-0.608033	NA	NA	NA	NA	-0.374687	-0.619244	1.88391	-0.889975	0.536291	0.958285	-0.684605	-0.809971	0.244329	0.492738	0.446579	-1.18365	P43275	0.00375032	0.247954	0.621202	-0.872906
GTPTQsiSphPVVGR	1	0.365683	0.365683	0.158933	0.142248	0.0925187	0.115335	0.125282	FALSE	FALSE	FALSE	FALSE	FALSE	FALSE	NA	NA	NA	NA	NA	NA	NA	NA	NA	NA	NA	NA	-0.043644	0.0747518	0.0199171	-0.0510248	NA	NA	NA	NA	Q4KLH5	-0.043644	0.0747518	0.0199171	-0.0510248
GTSphPSSATRPQR	1	0.317072	0.317072	0.125344	0.115946	0.10333	0.149629	0.18868	FALSE	FALSE	FALSE	FALSE	FALSE	FALSE	NA	NA	NA	NA	0.0223339	0.176172	-0.0608391	-0.137667	NA	NA	NA	NA	-0.0756027	0.0927459	-0.0223827	0.00523948	NA	NA	NA	NA	Q66HC5	-0.0266344	0.134459	-0.0416109	-0.0662137
GVLADRESphPEQPFVVLNK	1	0.511477	0.511477	0.0754249	0.101704	0.0673535	0.153276	0.090765	FALSE	FALSE	FALSE	FALSE	FALSE	FALSE	0.110954	0.461222	0.102071	-0.674248	0.944013	-0.288242	0.102661	-0.758432	-0.00419752	0.58995	-0.328624	-0.257128	-0.420008	0.759066	0.202423	-0.541482	-0.0793098	-0.147614	-0.0795118	0.306436	Q9EPY0	0.11029	0.274876	-0.000196031	-0.384971
HASphQKDYSHGFGGR	1	0.521065	0.521065	0.0992694	0.112724	0.0686977	0.106426	0.0918183	FALSE	FALSE	FALSE	FALSE	FALSE	FALSE	NA	NA	NA	NA	NA	NA	NA	NA	NA	NA	NA	NA	NA	NA	NA	NA	-0.16897	0.696908	0.174928	-0.702866	P49710	-0.16897	0.696908	0.174928	-0.702866
HGESphAWNLENR	1	0.371222	0.371222	0.0799763	0.11332	0.081402	0.24603	0.10805	FALSE	FALSE	FALSE	FALSE	FALSE	FALSE	0.119976	-0.0335345	0.0682807	-0.154723	-0.0438184	0.0938118	0.0465957	-0.096589	0.153241	0.02983	-0.08461	-0.0984607	-0.0117281	0.141596	-0.073896	-0.0559716	-0.0532466	-0.0581496	0.00418095	0.107215	Q9DBJ1	0.0328848	0.0347107	-0.00788974	-0.0597058
HKEEVYphENVHSK	1	0.514611	0.514611	0.0737419	0.107985	0.0657422	0.155143	0.0827768	FALSE	FALSE	FALSE	FALSE	FALSE	FALSE	0.00693084	0.141893	-0.197564	0.0487407	-0.0858168	-0.0441648	0.339094	-0.209112	0.0814956	-0.165877	0.212742	-0.128361	0.128164	0.188187	-0.342428	0.0260771	0.270114	0.58455	0.115629	-0.970293	P81718	0.0801775	0.140918	0.0254947	-0.24659
HLFSphSTENLAAR	1	0.384114	0.384114	0.148894	0.137651	0.0900177	0.115949	0.123375	FALSE	FALSE	FALSE	FALSE	FALSE	FALSE	NA	NA	NA	NA	NA	NA	NA	NA	-0.2382	0.258691	0.196969	-0.21746	0.0449916	0.0865752	0.0250508	-0.156618	0.0814909	-0.133023	-0.172916	0.222814	Q3B7T9	-0.0372391	0.0707475	0.016368	-0.0504213
HLFSSphTENLAAR	1	0.302561	0.302561	0.204296	0.189293	0.0934941	0.105393	0.104963	FALSE	FALSE	FALSE	FALSE	FALSE	FALSE	-0.0373418	-0.0675014	0.0725236	0.0323196	NA	NA	NA	NA	-0.213602	0.225265	0.184949	-0.196612	0.129175	-0.00299073	-0.020329	-0.105856	0.0532335	-0.0886827	-0.171421	0.205235	Q3B7T9	-0.0171337	0.0165224	0.0164307	-0.0162282
HNLFEDNMALPSESphVSphSLTDLK	1	0.36414	0.36414	0.100274	0.2118	0.0819459	0.15976	0.0820801	FALSE	FALSE	FALSE	FALSE	FALSE	FALSE	NA	NA	NA	NA	NA	NA	NA	NA	NA	NA	NA	NA	NA	NA	NA	NA	0.0817666	0.0430951	0.151833	-0.276694	Q9ESN0	0.0817666	0.0430951	0.151833	-0.276694
HNLFEDNMALPSESphVSSphLTDLK	1	0.36414	0.36414	0.100274	0.2118	0.0819459	0.15976	0.0820801	FALSE	FALSE	FALSE	FALSE	FALSE	FALSE	NA	NA	NA	NA	NA	NA	NA	NA	NA	NA	NA	NA	NA	NA	NA	NA	0.0817666	0.0430951	0.151833	-0.276694	Q9ESN0	0.0817666	0.0430951	0.151833	-0.276694
HNLFEDNMALPSphESVSphSLTDLK	1	0.36414	0.36414	0.100274	0.2118	0.0819459	0.15976	0.0820801	FALSE	FALSE	FALSE	FALSE	FALSE	FALSE	NA	NA	NA	NA	NA	NA	NA	NA	NA	NA	NA	NA	NA	NA	NA	NA	0.0817666	0.0430951	0.151833	-0.276694	Q9ESN0	0.0817666	0.0430951	0.151833	-0.276694
HNLFEDNMALPSphESVSSphLTDLK	1	0.36414	0.36414	0.100274	0.2118	0.0819459	0.15976	0.0820801	FALSE	FALSE	FALSE	FALSE	FALSE	FALSE	NA	NA	NA	NA	NA	NA	NA	NA	NA	NA	NA	NA	NA	NA	NA	NA	0.0817666	0.0430951	0.151833	-0.276694	Q9ESN0	0.0817666	0.0430951	0.151833	-0.276694
HRFSphglINGHFYNHK	1	0.512228	0.512228	0.0829018	0.140362	0.0651612	0.126691	0.0726566	FALSE	FALSE	TRUE	FALSE	TRUE	TRUE	0.212744	-0.0530839	0.337135	-0.496795	0.0599549	0.194464	0.296621	-0.55104	0.0102446	0.155439	0.360392	-0.526076	0.0761467	0.511659	-0.180316	-0.40749	NA	NA	NA	NA	Q3B7D5	0.0897726	0.20212	0.203458	-0.49535
HSGPNSphADSANDGFVR	1	0.319338	0.319338	0.0907598	0.106992	0.0946675	0.230947	0.157296	FALSE	FALSE	FALSE	FALSE	FALSE	FALSE	0.198689	0.407735	-0.165348	-0.441076	0.129439	0.160231	0.00836554	-0.298036	NA	NA	NA	NA	7.13e-05	0.125181	-0.212732	0.0874795	NA	NA	NA	NA	Q9Z2X1	0.1094	0.231049	-0.123238	-0.217211
HSphTIQQK	1	0.263546	0.263546	0.126912	0.112281	0.111838	0.153689	0.231733	FALSE	FALSE	FALSE	FALSE	FALSE	FALSE	NA	NA	NA	NA	NA	NA	NA	NA	NA	NA	NA	NA	-0.0606417	0.315485	-0.143392	-0.111451	NA	NA	NA	NA	Q5FVC7	-0.0606417	0.315485	-0.143392	-0.111451
HTphGPNSPDTANDGFVR	1	0.498754	0.498754	0.0844688	0.101238	0.0716252	0.139486	0.104428	FALSE	FALSE	FALSE	FALSE	FALSE	FALSE	0.0677612	0.480919	-0.173495	-0.375185	NA	NA	NA	NA	-0.0185833	-0.074314	0.141405	-0.0485079	NA	NA	NA	NA	NA	NA	NA	NA	O35737	0.0245889	0.203302	-0.0160451	-0.211846
HVTLPSSphPR	1	0.385324	0.385324	0.140217	0.201038	0.0799229	0.108028	0.0854696	FALSE	FALSE	FALSE	FALSE	FALSE	FALSE	-0.0171042	-0.0434242	0.0238835	0.0366449	NA	NA	NA	NA	NA	NA	NA	NA	-0.0432437	0.134163	0.109444	-0.204925	NA	NA	NA	NA	Q2TL32	-0.0301739	0.0453695	0.0666638	-0.0841398
IDASKNEEDEGHSNglSphSPR	1	0.298686	0.298686	0.124288	0.291735	0.0832252	0.123321	0.078745	FALSE	FALSE	FALSE	FALSE	FALSE	FALSE	-0.249257	0.0170825	0.313331	-0.0811562	-0.0960084	-0.230218	0.37254	-0.0463137	NA	NA	NA	NA	NA	NA	NA	NA	0.353797	0.385827	0.579327	-1.31895	Q9JJ54	0.00284381	0.057564	0.421733	-0.48214
IDASKNEEDEGHSNSphSPR	1	0.422656	0.422656	0.106388	0.197064	0.0743706	0.122116	0.0774058	FALSE	FALSE	FALSE	FALSE	FALSE	FALSE	-0.0895087	-0.100739	0.330641	-0.140393	-0.162827	0.135862	0.127324	-0.100359	NA	NA	NA	NA	NA	NA	NA	NA	0.294651	0.41223	0.408892	-1.11577	Q9JJ54	0.0141048	0.149118	0.288952	-0.452175
IDASKNEEDEGHSNSSphPR	1	0.411294	0.411294	0.111054	0.204464	0.0754047	0.119693	0.0780899	FALSE	FALSE	FALSE	FALSE	FALSE	FALSE	-0.101882	-0.134932	0.3379	-0.101086	-0.185636	0.107376	0.141076	-0.0628163	NA	NA	NA	NA	NA	NA	NA	NA	0.269716	0.472301	0.417495	-1.15951	Q9JJ54	-0.00593402	0.148248	0.298824	-0.441138
IDASKNEEDEGHSphNSSPR	1	0.576684	0.576684	0.0793735	0.117954	0.0576881	0.100839	0.0674615	FALSE	FALSE	FALSE	FALSE	FALSE	FALSE	NA	NA	NA	NA	-0.285007	0.276083	0.0620282	-0.0531045	NA	NA	NA	NA	NA	NA	NA	NA	0.301454	0.3027	0.354837	-0.95899	Q9JJ54	0.00822333	0.289392	0.208433	-0.506048
IDASKNglEEDEGHSNglSphSPR	1	0.231776	0.231776	0.217898	0.138253	0.118457	0.115865	0.177751	FALSE	FALSE	FALSE	FALSE	FALSE	FALSE	-0.1962	0.231795	0.00387105	-0.0394658	NA	NA	NA	NA	NA	NA	NA	NA	NA	NA	NA	NA	NA	NA	NA	NA	Q9JJ54	-0.1962	0.231795	0.00387105	-0.0394658
IDASKNglEEDEGHSNglSSphPR	1	0.231776	0.231776	0.217898	0.138253	0.118457	0.115865	0.177751	FALSE	FALSE	FALSE	FALSE	FALSE	FALSE	-0.1962	0.231795	0.00387105	-0.0394658	NA	NA	NA	NA	NA	NA	NA	NA	NA	NA	NA	NA	NA	NA	NA	NA	Q9JJ54	-0.1962	0.231795	0.00387105	-0.0394658
IDASKNglEEDEGHSNSSphPR	1	0.289457	0.289457	0.105177	0.254748	0.0903572	0.175695	0.0845655	FALSE	FALSE	FALSE	FALSE	FALSE	FALSE	-0.0475059	0.0200633	0.176707	-0.149265	-0.0106537	-0.136883	0.0685227	0.0790141	NA	NA	NA	NA	NA	NA	NA	NA	0.308274	0.102343	0.144348	-0.554966	Q9JJ54	0.0833716	-0.00482546	0.129859	-0.208406
IEPDSESphQDEVIHNIAR	1	0.337802	0.337802	0.182969	0.172926	0.0911718	0.107734	0.107398	FALSE	FALSE	FALSE	FALSE	FALSE	FALSE	NA	NA	NA	NA	-0.398453	0.282554	0.219723	-0.103824	NA	NA	NA	NA	0.145606	0.0213468	0.00652985	-0.173483	NA	NA	NA	NA	Q9JLT6	-0.126423	0.15195	0.113127	-0.138653
IHPQSphQPQEDTSLESDIPPPPNSSPPER	1	0.57164	0.57164	0.0811021	0.120207	0.0583386	0.100662	0.0680504	FALSE	FALSE	FALSE	FALSE	FALSE	FALSE	NA	0.290274	0.216525	-0.488558	NA	NA	NA	NA	NA	NA	NA	NA	NA	NA	NA	NA	NA	NA	NA	NA	A7E3N2	NA	0.290274	0.216525	-0.488558
IHPQSQPQEDTphSLESDIPPPglPNSSPPER	1	0.42125	0.42125	0.0937761	0.106625	0.0835269	0.162768	0.132054	FALSE	FALSE	FALSE	FALSE	FALSE	FALSE	0.187788	0.0926106	-0.257846	NA	0.0263856	0.456541	-0.223221	-0.259706	-0.176444	0.17583	0.107376	NA	0.00437381	0.295251	-0.00496952	-0.294655	NA	NA	NA	NA	A7E3N2	0.0105258	0.255058	-0.094665	-0.27718
IHPQSQPQEDTSLESphDIPPPglPNSSPPER	1	0.590368	0.590368	0.0804066	0.104567	0.0572923	0.0957209	0.0716449	FALSE	FALSE	FALSE	FALSE	FALSE	FALSE	0.0678184	0.106601	-0.0816412	-0.0927782	0.0283167	-0.0459923	0.118399	-0.100723	-0.176444	0.17583	0.107376	NA	0.0231388	0.182317	0.0319893	-0.237445	NA	NA	NA	NA	A7E3N2	-0.0142925	0.104689	0.0440307	-0.143649
IHPQSQPQEDTSphLESDIPPPglPNSSPPER	1	0.2538	0.2538	0.0971947	0.104215	0.107205	0.224069	0.213516	FALSE	FALSE	FALSE	FALSE	FALSE	FALSE	0.187788	0.0926106	-0.257846	NA	0.0263856	0.456541	-0.223221	-0.259706	-0.176444	0.17583	0.107376	NA	0.202029	-0.0175569	-0.196587	0.0121153	NA	NA	NA	NA	A7E3N2	0.0599397	0.176856	-0.142569	-0.123795
IKSphYSFPKPGHK	1	0.368603	0.368603	0.0815197	0.11007	0.0831314	0.240545	0.116131	FALSE	FALSE	FALSE	FALSE	FALSE	FALSE	0.233851	-0.117756	-0.0994543	-0.0166406	NA	NA	NA	NA	NA	NA	NA	NA	NA	NA	NA	NA	0.224957	0.705091	-0.0861564	-0.843892	Q64725	0.229404	0.293667	-0.0928053	-0.430266
ILNDLSSphDAPGVPR	1	0.380949	0.380949	0.0862923	0.155155	0.0807484	0.208897	0.0879589	FALSE	FALSE	FALSE	FALSE	FALSE	FALSE	NA	NA	NA	NA	NA	NA	NA	NA	NA	NA	NA	NA	NA	NA	NA	NA	0.334695	0.177786	0.186922	-0.699404	P15337	0.334695	0.177786	0.186922	-0.699404
IRDSphAGQK	1	0.258228	0.258228	0.230614	0.155179	0.107313	0.109625	0.139041	FALSE	FALSE	FALSE	FALSE	FALSE	FALSE	NA	NA	NA	NA	NA	NA	NA	NA	NA	NA	NA	NA	-0.0808552	0.0845129	0.0306324	-0.03429	NA	NA	NA	NA	P85968	-0.0808552	0.0845129	0.0306324	-0.03429
ISphASSATR	1	0.301951	0.301951	0.10638	0.255669	0.0880484	0.16477	0.0831812	FALSE	FALSE	FALSE	FALSE	FALSE	FALSE	NA	NA	NA	NA	NA	NA	NA	NA	NA	NA	NA	NA	0.126447	0.00618276	0.24144	-0.37407	NA	NA	NA	NA	Q66H76	0.126447	0.00618276	0.24144	-0.37407
ISphSFENFGSSQLPDR	1	0.251949	0.251949	0.107391	0.105593	0.110351	0.185995	0.23872	FALSE	FALSE	FALSE	FALSE	FALSE	FALSE	-0.289073	0.174788	-0.144725	0.25901	0.108262	0.203464	-0.208031	-0.103694	-0.00186673	-0.171232	0.0663938	0.106705	0.284864	0.0312056	-0.259683	-0.0563874	-0.0359028	0.406312	0.130938	-0.501347	O54824	0.0132567	0.128908	-0.0830215	-0.0591428
ISTphFEK	1	0.284545	0.284545	0.0878621	0.166566	0.0908363	0.276763	0.0934277	FALSE	FALSE	TRUE	FALSE	FALSE	TRUE	0.146806	0.0085778	0.077444	-0.232828	0.117397	0.134922	0.13237	-0.384689	NA	NA	NA	NA	0.32008	-0.0707996	-0.00286416	-0.246417	NA	NA	NA	NA	E9PTG8	0.194761	0.0242334	0.0689832	-0.287978
ITASSphSFR	1	0.263025	0.263025	0.23291	0.203497	0.0958821	0.101865	0.102821	FALSE	TRUE	FALSE	FALSE	FALSE	FALSE	-0.193019	0.100681	0.298331	-0.205993	-0.365697	0.190142	0.285288	-0.109733	NA	NA	NA	NA	-0.274166	0.146926	0.267784	-0.140543	0.0921721	0.130291	-0.113276	-0.109188	O35964	-0.185178	0.14201	0.184532	-0.141364
ITASSSphFR	1	0.344547	0.344547	0.170625	0.197083	0.0865997	0.106297	0.0948479	FALSE	FALSE	FALSE	FALSE	FALSE	FALSE	-0.118088	0.118145	0.332013	-0.33207	-0.37083	0.164404	0.286486	-0.0800602	NA	NA	NA	NA	NA	NA	NA	NA	0.114606	0.146315	-0.102498	-0.158423	O35964	-0.124771	0.142955	0.172	-0.190184
IYISNTFSphPSKADGDNSGTAGTPGGTPAADK	1	0.390347	0.390347	0.117285	0.115944	0.0909452	0.138508	0.146971	FALSE	FALSE	FALSE	FALSE	FALSE	FALSE	NA	NA	NA	NA	-0.120649	0.618412	-0.0885768	-0.409185	NA	NA	NA	NA	NA	NA	NA	NA	NA	NA	NA	NA	O54772	-0.120649	0.618412	-0.0885768	-0.409185
IYISNTFSPSKADGDNSGTAGTphPGGTPAADK	1	0.390347	0.390347	0.117285	0.115944	0.0909452	0.138508	0.146971	FALSE	FALSE	FALSE	FALSE	FALSE	FALSE	NA	NA	NA	NA	-0.120649	0.618412	-0.0885768	-0.409185	NA	NA	NA	NA	NA	NA	NA	NA	NA	NA	NA	NA	O54772	-0.120649	0.618412	-0.0885768	-0.409185
IYISNTFSPSKADGDNSGTphAGTPGGTPAADK	1	0.390347	0.390347	0.117285	0.115944	0.0909452	0.138508	0.146971	FALSE	FALSE	FALSE	FALSE	FALSE	FALSE	NA	NA	NA	NA	-0.120649	0.618412	-0.0885768	-0.409185	NA	NA	NA	NA	NA	NA	NA	NA	NA	NA	NA	NA	O54772	-0.120649	0.618412	-0.0885768	-0.409185
IYISNTFSPSKADGDNSphGTAGTPGGTPAADK	1	0.390347	0.390347	0.117285	0.115944	0.0909452	0.138508	0.146971	FALSE	FALSE	FALSE	FALSE	FALSE	FALSE	NA	NA	NA	NA	-0.120649	0.618412	-0.0885768	-0.409185	NA	NA	NA	NA	NA	NA	NA	NA	NA	NA	NA	NA	O54772	-0.120649	0.618412	-0.0885768	-0.409185
IYISNTFSPSphKADGDNSGTAGTPGGTPAADK	1	0.390347	0.390347	0.117285	0.115944	0.0909452	0.138508	0.146971	FALSE	FALSE	FALSE	FALSE	FALSE	FALSE	NA	NA	NA	NA	-0.120649	0.618412	-0.0885768	-0.409185	NA	NA	NA	NA	NA	NA	NA	NA	NA	NA	NA	NA	O54772	-0.120649	0.618412	-0.0885768	-0.409185
IYISNTphFSPSKADGDNSGTAGTPGGTPAADK	1	0.390347	0.390347	0.117285	0.115944	0.0909452	0.138508	0.146971	FALSE	FALSE	FALSE	FALSE	FALSE	FALSE	NA	NA	NA	NA	-0.120649	0.618412	-0.0885768	-0.409185	NA	NA	NA	NA	NA	NA	NA	NA	NA	NA	NA	NA	O54772	-0.120649	0.618412	-0.0885768	-0.409185
IYISphNTFSPSKADGDNSGTAGTPGGTPAADK	1	0.390347	0.390347	0.117285	0.115944	0.0909452	0.138508	0.146971	FALSE	FALSE	FALSE	FALSE	FALSE	FALSE	NA	NA	NA	NA	-0.120649	0.618412	-0.0885768	-0.409185	NA	NA	NA	NA	NA	NA	NA	NA	NA	NA	NA	NA	O54772	-0.120649	0.618412	-0.0885768	-0.409185
KAAAELLQSQGSphQAGGSQTLKR	1	0.266733	0.266733	0.145351	0.119144	0.113185	0.13957	0.216017	FALSE	FALSE	FALSE	FALSE	FALSE	FALSE	NA	NA	NA	NA	-0.25835	0.696775	-0.223411	-0.215014	NA	NA	NA	NA	NA	NA	NA	NA	NA	NA	NA	NA	Q9R1T4	-0.25835	0.696775	-0.223411	-0.215014
KASphLETGESFPEDTKEPR	1	0.608064	0.608064	0.0720043	0.0940716	0.0550466	0.0997227	0.071091	FALSE	FALSE	FALSE	FALSE	FALSE	FALSE	NA	NA	NA	NA	NA	NA	NA	NA	-1.43394	0.728058	1.54743	-0.841549	NA	NA	NA	NA	1.4901	1.3051	-0.977047	-1.81815	Q63358	0.0280789	1.01658	0.285194	-1.32985
KASphSEGGAATGAGLDSLHK	1	0.320563	0.320563	0.0826267	0.108306	0.0884203	0.27108	0.129003	FALSE	FALSE	FALSE	FALSE	FALSE	FALSE	-0.172029	0.791082	-0.121927	-0.497126	-0.107602	-0.0252954	0.203487	-0.0705901	-0.167654	0.469197	-0.0827912	-0.218752	NA	NA	NA	NA	1.28332	-0.24495	-0.482417	-0.555957	O88656	0.20901	0.247508	-0.120912	-0.335606
KASSphEGGAATGAGLDSLHK	1	0.384803	0.384803	0.0851574	0.107383	0.0842774	0.212443	0.125936	FALSE	FALSE	FALSE	FALSE	FALSE	FALSE	-0.269753	0.846252	-0.0791482	-0.49735	-0.107602	-0.0252954	0.203487	-0.0705901	-0.167654	0.469197	-0.0827912	-0.218752	NA	NA	NA	NA	1.06566	-0.269518	-0.386362	-0.409778	O88656	0.130162	0.255159	-0.0862035	-0.299118
KEESEESphDDDMGFGLFD	1	0.457434	0.457434	0.105723	0.111891	0.0796603	0.126448	0.118843	TRUE	FALSE	FALSE	FALSE	FALSE	FALSE	NA	NA	NA	NA	0.254468	0.557548	-0.286944	-0.525071	0.0580968	1.63431	-0.39884	-1.29356	-0.625433	1.29872	0.380642	-1.05393	-0.321691	0.206342	0.25031	-0.134961	P02401	-0.15864	0.924228	-0.0137079	-0.751881
KGSDEVTASSAATphGTSPR	1	0.245922	0.245922	0.147133	0.117211	0.116909	0.138651	0.234174	FALSE	FALSE	FALSE	FALSE	FALSE	FALSE	-0.178416	-0.0125491	0.121127	0.0698384	-0.00680327	0.196469	0.0643196	-0.253985	-0.145431	0.349955	-0.0851617	-0.119362	0.164768	0.0288863	-0.171548	-0.0221056	-0.0433853	-0.0251023	-0.129769	0.198256	P27321	-0.0418535	0.107532	-0.0402065	-0.0254716
KLSSWDQAETphPGHTPSLR	1	0.360183	0.360183	0.169674	0.159097	0.0900856	0.109706	0.111254	FALSE	FALSE	FALSE	FALSE	FALSE	FALSE	-0.0723587	0.338108	-0.0455203	-0.220229	-0.169622	0.002038	0.23236	-0.0647765	NA	NA	NA	NA	NA	NA	NA	NA	NA	NA	NA	NA	Q99NB9	-0.12099	0.170073	0.09342	-0.142503
KLTATPTphPLGGMTGFHMQTEDR	1	0.317897	0.317897	0.108102	0.254556	0.0853505	0.152466	0.0816282	FALSE	FALSE	FALSE	FALSE	FALSE	FALSE	NA	NA	NA	NA	NA	NA	NA	NA	NA	NA	NA	NA	NA	NA	NA	NA	0.194757	0.0507652	0.502994	-0.748517	Q99NB9	0.194757	0.0507652	0.502994	-0.748517
KNglGQHVASphSPIPVVISQSEIGDASR	1	0.339544	0.339544	0.162656	0.216478	0.0849852	0.106829	0.0895079	FALSE	FALSE	FALSE	FALSE	FALSE	FALSE	-0.211118	0.236197	0.378708	-0.403786	NA	NA	NA	NA	NA	NA	NA	NA	NA	NA	NA	NA	NA	NA	NA	NA	Q8BTM8	-0.211118	0.236197	0.378708	-0.403786
KPARPNSEVLLSphGSEDADDPNK	1	0.273668	0.273668	0.100928	0.106163	0.105538	0.205608	0.208095	FALSE	FALSE	FALSE	FALSE	FALSE	FALSE	NA	NA	NA	NA	NA	NA	NA	NA	NA	NA	NA	NA	NA	NA	NA	NA	0.0661796	0.271229	-0.17116	-0.166249	B2GUV7	0.0661796	0.271229	-0.17116	-0.166249
KPSphVPDTASPADDSFVDPGER	1	0.328817	0.328817	0.0928544	0.18545	0.0873748	0.216608	0.0888965	FALSE	FALSE	FALSE	FALSE	FALSE	FALSE	NA	NA	NA	NA	NA	NA	NA	NA	NA	NA	NA	NA	NA	NA	NA	NA	0.218798	0.0485641	0.157137	-0.424499	Q99M51	0.218798	0.0485641	0.157137	-0.424499
KPSVPDTphASPADDSFVDPGER	1	0.328817	0.328817	0.0928544	0.18545	0.0873748	0.216608	0.0888965	FALSE	FALSE	FALSE	FALSE	FALSE	FALSE	NA	NA	NA	NA	NA	NA	NA	NA	NA	NA	NA	NA	NA	NA	NA	NA	0.218798	0.0485641	0.157137	-0.424499	Q99M51	0.218798	0.0485641	0.157137	-0.424499
KQELANSSDVTLPDRPLSphPPLTphAPPTMK	1	0.391379	0.391379	0.0813643	0.133272	0.0787947	0.223502	0.0916884	FALSE	FALSE	FALSE	FALSE	FALSE	FALSE	NA	NA	NA	NA	NA	NA	NA	NA	NA	NA	NaN	NA	NA	NA	NA	NA	0.26344	0.186232	0.0661301	-0.515802	Q5SVL6	0.26344	0.186232	0.0661301	-0.515802
KQELANSSDVTphLPDRPLSPPLTphAPPTMK	1	0.574492	0.574492	0.0827014	0.100953	0.0604661	0.101611	0.0797775	FALSE	FALSE	FALSE	FALSE	FALSE	FALSE	NA	NA	NA	NA	NA	NA	NA	NA	NA	NA	NA	NA	NA	NA	NA	NA	-0.0464294	0.428531	0.108585	-0.490686	Q5SVL6	-0.0464294	0.428531	0.108585	-0.490686
KRDSphEAGSSTPTTSTR	1	0.268601	0.268601	0.0913085	0.104779	0.101718	0.252022	0.181573	FALSE	FALSE	FALSE	FALSE	FALSE	FALSE	0.139271	0.254042	-0.18141	-0.211903	NA	NA	NA	NA	NA	NA	NA	NA	NA	NA	NA	NA	NA	NA	NA	NA	Q3TKT4	0.139271	0.254042	-0.18141	-0.211903
KSLSDSESphDDSK	1	0.2586	0.2586	0.175305	0.12906	0.115296	0.126764	0.194975	FALSE	FALSE	FALSE	FALSE	FALSE	FALSE	NA	NA	NA	NA	0.048827	0.0291452	-0.145595	0.0676232	-0.236678	0.289621	0.0971275	-0.150071	NA	NA	NA	NA	NA	NA	NA	NA	P23198	-0.0939256	0.159383	-0.0242339	-0.0412239
KSLSDSphESDDSK	1	0.357331	0.357331	0.153712	0.210321	0.0831013	0.10738	0.0881549	FALSE	FALSE	FALSE	FALSE	FALSE	FALSE	0.0299464	0.0311565	0.0866506	-0.147753	0.148749	-0.155515	0.0872787	-0.0805123	-0.296682	0.318022	0.12188	-0.143221	-0.173087	0.173022	0.266854	-0.266789	NA	NA	NA	NA	P23198	-0.0727685	0.0916713	0.140666	-0.159569
KSLSphDSESDDSK	1	0.598829	0.598829	0.0774723	0.103777	0.0558258	0.0951162	0.0689799	FALSE	FALSE	FALSE	FALSE	FALSE	FALSE	0.123416	0.051479	0.215316	-0.390212	0.152036	-0.1421	0.115207	-0.125143	-0.269189	0.316394	0.12048	-0.167685	-0.0247783	0.081672	0.163555	-0.220449	-0.0141339	0.160065	-0.394646	0.248715	P23198	-0.00652974	0.093502	0.0439825	-0.130955
KSphPMMPENAENEGDALLQFTAEFSSR	1	0.604604	0.604604	0.0721131	0.0936411	0.0556177	0.101588	0.0724368	FALSE	FALSE	FALSE	FALSE	FALSE	FALSE	NA	NA	NA	NA	0.0170312	0.437559	0.109058	-0.563649	NA	NA	NA	NA	NA	NA	NA	NA	NA	NA	NA	NA	P54731	0.0170312	0.437559	0.109058	-0.563649
KSphQNQNK	1	0.264133	0.264133	0.121007	0.110409	0.110931	0.160515	0.233004	FALSE	FALSE	FALSE	FALSE	FALSE	FALSE	NA	NA	NA	NA	NA	NA	NA	NA	-0.138142	0.41296	-0.262466	-0.0123513	0.0727334	0.131771	-0.00762122	-0.196884	NA	NA	NA	NA	P04157	-0.0327044	0.272365	-0.135044	-0.104618
KTSphEEEYVIR	1	0.294743	0.294743	0.152669	0.276629	0.0846864	0.108946	0.0823275	FALSE	FALSE	FALSE	FALSE	FALSE	FALSE	-0.209139	0.136786	0.475532	-0.403179	0.0331308	0.001418	0.260686	-0.295235	-0.434814	0.155503	0.261087	0.0182251	0.290336	-0.00666687	0.00652305	-0.290192	NA	NA	NA	NA	Q5XXR3	-0.0801218	0.0717599	0.250957	-0.242595
LHQLAMQQSHFPMTHGNTGFSGIESSphSPEVK	1	0.38443	0.38443	0.128409	0.215312	0.0784149	0.112107	0.0813262	FALSE	FALSE	FALSE	FALSE	FALSE	FALSE	NA	NA	NA	NA	-0.0532601	0.111613	0.213583	-0.271936	NA	NA	NA	NA	NA	NA	NA	NA	NA	NA	NA	NA	Q61990	-0.0532601	0.111613	0.213583	-0.271936
LHSphGSEGQGDSR	1	0.334852	0.334852	0.130779	0.25647	0.081428	0.116107	0.0803642	FALSE	FALSE	FALSE	FALSE	FALSE	FALSE	NA	NA	NA	NA	NA	NA	NA	NA	NA	NA	NA	NA	NA	NA	NA	NA	-0.0519668	0.105954	0.341329	-0.395316	Q5SVL6	-0.0519668	0.105954	0.341329	-0.395316
LQAALDNglEAGGRPAMEPGNGSphLDLGGDAAGR	1	0.397351	0.397351	0.0864476	0.106711	0.0837185	0.198777	0.126995	FALSE	FALSE	FALSE	FALSE	FALSE	FALSE	0.367902	-0.00977242	-0.283145	-0.0749846	NA	NA	NA	NA	NA	NA	NA	NA	-0.143212	0.55058	0.112442	-0.51981	NA	NA	NA	NA	Q8VEK3	0.112345	0.270404	-0.0853516	-0.297397
LQQTYphSALNSK	1	0.536899	0.536899	0.0846246	0.10007	0.0664961	0.118239	0.0936707	FALSE	FALSE	FALSE	FALSE	FALSE	FALSE	NA	NA	NA	NA	0.0877415	0.292519	-0.111279	-0.268982	NA	NA	NA	NA	-0.0938497	0.0687886	0.130544	-0.105483	NA	NA	NA	NA	Q9JKF1	-0.00305412	0.180654	0.0096328	-0.187233
LQQTYSphALNSK	1	0.371287	0.371287	0.09232	0.107354	0.0892466	0.194893	0.1449	FALSE	FALSE	FALSE	FALSE	FALSE	FALSE	NA	NA	NA	NA	0.0877415	0.292519	-0.111279	-0.268982	NA	NA	NA	NA	NA	NA	NA	NA	NA	NA	NA	NA	Q9JKF1	0.0877415	0.292519	-0.111279	-0.268982
LRTphDSQSEAVAIQAIR	1	0.2647	0.2647	0.121767	0.110704	0.110959	0.159532	0.232338	FALSE	FALSE	FALSE	FALSE	FALSE	FALSE	NA	NA	NA	NA	NA	NA	NA	NA	NA	NA	NA	NA	-0.0332831	0.256101	-0.125115	-0.0977032	NA	NA	NA	NA	Q3UHD9	-0.0332831	0.256101	-0.125115	-0.0977032
LSMEDSphKSPPPK	1	0.523263	0.523263	0.084998	0.140693	0.0637438	0.116168	0.0711347	FALSE	FALSE	FALSE	FALSE	FALSE	FALSE	NA	NA	NA	NA	-0.0436154	-0.0390963	0.270594	-0.187882	NA	NA	NA	NA	NA	NA	NA	NA	0.0633341	0.123165	-0.184049	-0.00244928	Q9CSU0	0.00985934	0.0420341	0.0432724	-0.0951659
LSQVSDSVSGQTphVVDPK	1	0.434926	0.434926	0.120068	0.1207	0.0831564	0.120589	0.120561	FALSE	FALSE	FALSE	FALSE	FALSE	FALSE	NA	NA	NA	NA	-0.114517	0.366021	0.0285163	-0.28002	NA	NA	NA	NA	NA	NA	NA	NA	NA	NA	NA	NA	A1A5S1	-0.114517	0.366021	0.0285163	-0.28002
LSRQPSphIELPSMAVASTK	1	0.301442	0.301442	0.0839227	0.148038	0.0872451	0.284587	0.0947646	FALSE	FALSE	FALSE	FALSE	FALSE	FALSE	-0.528293	-0.0489612	0.429492	0.147763	0.179599	-0.0374113	-0.266771	0.124584	0.947351	-0.222134	0.163067	-0.888284	0.292175	0.65588	-0.34709	-0.600966	0.627412	0.0801357	0.352643	-1.06019	P19973	0.303649	0.0855019	0.066268	-0.455419
LSSETGGMGSphS	1	0.301008	0.301008	0.0934619	0.190534	0.0908185	0.233648	0.0905297	FALSE	FALSE	FALSE	FALSE	FALSE	FALSE	0.0825577	0.18711	0.115932	-0.3856	0.183696	-0.224308	0.11508	-0.0744686	0.0801165	0.172254	-0.176719	-0.0756522	-0.0381775	-0.10593	0.141711	0.00239714	NA	NA	NA	NA	Q61990	0.0770482	0.0072817	0.0490011	-0.133331
LSTphFEK	1	0.284545	0.284545	0.0878621	0.166566	0.0908363	0.276763	0.0934277	FALSE	FALSE	TRUE	FALSE	FALSE	TRUE	0.146806	0.0085778	0.077444	-0.232828	0.117397	0.134922	0.13237	-0.384689	NA	NA	NA	NA	0.32008	-0.0707996	-0.00286416	-0.246417	NA	NA	NA	NA	E9PTG8	0.194761	0.0242334	0.0689832	-0.287978
LVINSGNGTVEDRKPSphEglLNGEASK	1	0.291401	0.291401	0.0966435	0.207444	0.0923724	0.222499	0.0896406	FALSE	FALSE	FALSE	FALSE	FALSE	FALSE	NA	NA	NA	NA	NA	NA	NA	NA	NA	NA	NA	NA	NA	NA	NA	NA	0.335122	0.00367299	0.259479	-0.598274	P26051	0.335122	0.00367299	0.259479	-0.598274
LVINSphGNGTVEDRKPSEglLNGEASK	1	0.339788	0.339788	0.105637	0.236801	0.0835796	0.152624	0.0815707	FALSE	FALSE	FALSE	FALSE	FALSE	FALSE	NA	NA	NA	NA	NA	NA	NA	NA	NA	NA	NA	NA	-0.153065	0.0774741	0.18923	-0.113639	0.335122	0.00367299	0.259479	-0.598274	P26051	0.0910286	0.0405735	0.224354	-0.355956
LYphDFVK	1	0.460272	0.460272	0.124265	0.136254	0.076354	0.106515	0.0963392	FALSE	FALSE	FALSE	FALSE	FALSE	FALSE	-0.511212	0.305305	0.134667	0.0712406	-0.490397	0.37346	0.23102	-0.114083	-0.163774	-0.662882	0.813176	0.0134803	0.179052	0.233327	-0.627106	0.214727	0.305304	1.28009	0.151869	-1.73726	P97573	-0.136205	0.305859	0.140725	-0.310379
LYphDLNMPAFVK	1	0.397465	0.397465	0.0812547	0.109208	0.080532	0.219194	0.112347	FALSE	FALSE	FALSE	FALSE	FALSE	FALSE	NA	NA	NA	NA	NA	NA	NA	NA	NA	NA	NA	NA	NA	NA	NA	NA	0.226363	0.334946	-0.0837859	-0.477523	Q99M51	0.226363	0.334946	-0.0837859	-0.477523
MMGVASphPGPGVQEK	1	0.311526	0.311526	0.154876	0.256407	0.0845477	0.108531	0.0841127	FALSE	FALSE	FALSE	FALSE	FALSE	FALSE	-0.111208	0.0748917	0.0850093	-0.0486935	0.112439	0.173048	-0.0362093	-0.249278	NA	NA	NA	NA	NA	NA	NA	NA	-0.00754717	-0.241643	-0.0319524	0.281142	Q3KRF1	-0.00210521	0.00209913	0.00561589	-0.0056098
MNDSNSSphGAGGPVK	1	0.540762	0.540762	0.0910808	0.105722	0.0658996	0.107186	0.0893492	FALSE	FALSE	FALSE	FALSE	FALSE	FALSE	NA	NA	NA	NA	NA	NA	NA	NA	-0.0271037	0.168965	0.032518	-0.174379	NA	NA	NA	NA	NA	NA	NA	NA	P61028	-0.0271037	0.168965	0.032518	-0.174379
MSSphTIFSTGGK	1	0.349322	0.349322	0.0795385	0.11583	0.0824843	0.266207	0.106618	FALSE	FALSE	FALSE	FALSE	FALSE	FALSE	0.479338	-0.0631037	-0.128922	-0.287312	0.301401	0.154691	-0.0937987	-0.362294	0.220011	-0.0754452	-0.268698	0.124132	-0.669787	-0.203584	0.537839	0.335532	0.421772	0.837284	-0.192848	-1.06621	Q64303	0.150547	0.129968	-0.0292855	-0.25123
NAQSphIHQR	1	0.566492	0.566492	0.0775573	0.0959674	0.0616308	0.113951	0.0844009	FALSE	FALSE	FALSE	FALSE	FALSE	FALSE	-0.38279	0.441514	0.307622	-0.366346	0.368551	0.056526	0.101493	-0.52657	NA	NA	NA	NA	0.0773852	0.873675	-0.271167	-0.679893	NA	NA	NA	NA	Q09014	0.021049	0.457238	0.0459825	-0.52427
NglGTphLNK	1	0.56415	0.56415	0.0768035	0.120682	0.05899	0.11123	0.0681448	FALSE	FALSE	FALSE	FALSE	FALSE	FALSE	NA	NA	NA	NA	NA	NA	NA	NA	NA	NA	NA	NA	NA	NA	NA	NA	0.06322	0.262202	0.198188	-0.52361	P57044	0.06322	0.262202	0.198188	-0.52361
NglVLSEDSphLGRDSK	1	0.317129	0.317129	0.101882	0.229941	0.0878105	0.178356	0.0848819	FALSE	FALSE	FALSE	FALSE	FALSE	FALSE	0.149828	-0.205654	0.517402	-0.461576	NA	NA	NA	NA	NA	NA	NA	NA	0.0739204	-0.14713	-0.117415	0.190625	0.1941	0.405882	0.19202	-0.792001	P97520	0.139283	0.017699	0.197336	-0.354317
NglVPsiVQKGSphPVQLGAK	1	0.31647	0.31647	0.102769	0.23423	0.0875978	0.174516	0.0844172	FALSE	FALSE	FALSE	FALSE	FALSE	TRUE	NA	NA	NA	NA	-0.0341144	-0.161805	0.506122	-0.310203	NA	NA	NA	NA	0.546483	-0.355287	0.316664	-0.50786	0.665261	0.668637	0.973765	-2.30766	O35601	0.392543	0.0505151	0.59885	-1.04191
NRSphglSNVVPYDFNR	1	0.27277	0.27277	0.229903	0.185433	0.0976596	0.103945	0.11029	FALSE	FALSE	FALSE	FALSE	FALSE	FALSE	-0.0162219	0.148319	-0.170933	0.0388357	NA	NA	NA	NA	-0.0811276	0.0655882	0.0376915	-0.0221521	-0.0199182	-0.110962	0.229272	-0.0983914	NA	NA	NA	NA	P04157	-0.0390892	0.0343149	0.0320103	-0.0272359
NRTPSphDVK	1	0.337234	0.337234	0.098342	0.209792	0.0859651	0.183376	0.0852902	FALSE	FALSE	FALSE	FALSE	FALSE	FALSE	NA	NA	NA	NA	0.0811266	0.0200626	0.0989517	-0.200141	NA	NA	NA	NA	NA	NA	NA	NA	NA	NA	NA	NA	O35381	0.0811266	0.0200626	0.0989517	-0.200141
NVLSEDSphLGRDSphKSFTR	1	0.260355	0.260355	0.0952417	0.104538	0.105283	0.232974	0.20161	FALSE	FALSE	FALSE	FALSE	FALSE	FALSE	NA	NA	NA	NA	NA	NA	NA	NA	0.176573	-0.0156065	-0.326442	0.165476	NA	NA	NA	NA	0.493904	1.60323	-0.823104	-1.27403	P97520	0.335238	0.793812	-0.574773	-0.554277
NVPVQKGSphPVQLGAK	1	0.391451	0.391451	0.0907047	0.173089	0.0798063	0.18087	0.0840787	FALSE	FALSE	FALSE	FALSE	FALSE	FALSE	NA	NA	NA	NA	NA	NA	NA	NA	NA	NA	NA	NA	NA	NA	NA	NA	0.605317	0.344558	0.598424	-1.5483	O35601	0.605317	0.344558	0.598424	-1.5483
QELANSSDVTLPDRPLSPPLTphAPPTMK	1	0.547755	0.547755	0.0732472	0.114046	0.0612199	0.131033	0.0726983	FALSE	FALSE	FALSE	FALSE	FALSE	FALSE	NA	NA	NA	NA	NA	NA	NA	NA	NA	NA	NA	NA	NA	NA	NA	NA	0.123129	0.248852	0.12766	-0.499641	Q5SVL6	0.123129	0.248852	0.12766	-0.499641
QELANSSDVTphLPDRPLSPPLTAPPTMK	1	0.547755	0.547755	0.0732472	0.114046	0.0612199	0.131033	0.0726983	FALSE	FALSE	FALSE	FALSE	FALSE	FALSE	NA	NA	NA	NA	NA	NA	NA	NA	NA	NA	NA	NA	NA	NA	NA	NA	0.123129	0.248852	0.12766	-0.499641	Q5SVL6	0.123129	0.248852	0.12766	-0.499641
QHTGPEEADRPPSphMSphSHDAAPSGPPSR	1	0.444591	0.444591	0.0822924	0.104996	0.076953	0.180096	0.111071	FALSE	FALSE	FALSE	FALSE	FALSE	FALSE	NA	NA	NA	NA	NA	NA	NA	NA	NA	NA	NA	NA	NA	NA	NA	NA	0.121603	0.300856	-0.0583127	-0.364146	O70521	0.121603	0.300856	-0.0583127	-0.364146
QHTGPEEADRPPSphMSSphHDAAPSGPPSR	1	0.444591	0.444591	0.0822924	0.104996	0.076953	0.180096	0.111071	FALSE	FALSE	FALSE	FALSE	FALSE	FALSE	NA	NA	NA	NA	NA	NA	NA	NA	NA	NA	NA	NA	NA	NA	NA	NA	0.121603	0.300856	-0.0583127	-0.364146	O70521	0.121603	0.300856	-0.0583127	-0.364146
QQGSphPLSR	1	0.29662	0.29662	0.165838	0.259254	0.0862018	0.106594	0.0854914	FALSE	FALSE	FALSE	FALSE	FALSE	TRUE	0.00747876	-0.102647	0.141612	-0.0464438	0.00179058	0.0394178	0.1241	-0.165309	-0.165794	0.0794101	0.152523	-0.0661387	-0.126371	0.223675	0.223933	-0.321237	NA	NA	NA	NA	Q9JLQ2	-0.070724	0.0599641	0.160542	-0.149782
QQHHLLQSphPVSphHHEPESPHLR	1	0.300222	0.300222	0.0897157	0.17323	0.0899358	0.254753	0.0921436	FALSE	FALSE	FALSE	FALSE	FALSE	FALSE	NA	NA	NA	NA	0.493476	0.0744775	0.22568	-0.793633	NA	NA	NA	NA	NA	NA	NA	NA	NA	NA	NA	NA	D4A631	0.493476	0.0744775	0.22568	-0.793633
QQsiSHFAMMHGGTphGFAGIDSSSPEVK	1	0.356518	0.356518	0.136793	0.231915	0.0808074	0.111569	0.0823979	FALSE	FALSE	FALSE	FALSE	FALSE	FALSE	NA	NA	NA	NA	-0.0839969	0.133958	0.294825	-0.344786	NA	NA	NA	NA	NA	NA	NA	NA	NA	NA	NA	NA	P60335	-0.0839969	0.133958	0.294825	-0.344786
QQsiSphHFAMMHGGTGFAGIDSSSPEVK	1	0.356518	0.356518	0.136793	0.231915	0.0808074	0.111569	0.0823979	FALSE	FALSE	FALSE	FALSE	FALSE	FALSE	NA	NA	NA	NA	-0.0839969	0.133958	0.294825	-0.344786	NA	NA	NA	NA	NA	NA	NA	NA	NA	NA	NA	NA	P60335	-0.0839969	0.133958	0.294825	-0.344786
QRVSphGNTSR	1	0.278039	0.278039	0.220729	0.161556	0.102524	0.108898	0.128254	FALSE	FALSE	FALSE	FALSE	FALSE	FALSE	-0.145659	0.101769	0.180476	-0.136585	NA	NA	NA	NA	0.0965773	-0.0306947	-0.0331183	-0.0327643	-0.139225	0.128897	-0.050805	0.061133	NA	NA	NA	NA	Q9Z204	-0.0627689	0.066657	0.0321842	-0.0360723
QsiQSHFAMMHGGTphGFAGIDSSSPEVK	1	0.356518	0.356518	0.136793	0.231915	0.0808074	0.111569	0.0823979	FALSE	FALSE	FALSE	FALSE	FALSE	FALSE	NA	NA	NA	NA	-0.0839969	0.133958	0.294825	-0.344786	NA	NA	NA	NA	NA	NA	NA	NA	NA	NA	NA	NA	P60335	-0.0839969	0.133958	0.294825	-0.344786
QsiQSphHFAMMHGGTGFAGIDSSSPEVK	1	0.356518	0.356518	0.136793	0.231915	0.0808074	0.111569	0.0823979	FALSE	FALSE	FALSE	FALSE	FALSE	FALSE	NA	NA	NA	NA	-0.0839969	0.133958	0.294825	-0.344786	NA	NA	NA	NA	NA	NA	NA	NA	NA	NA	NA	NA	P60335	-0.0839969	0.133958	0.294825	-0.344786
QVDTEEAGVVTAATphASNVKASPK	1	0.532471	0.532471	0.0855643	0.137958	0.0626888	0.110885	0.0704317	FALSE	FALSE	FALSE	FALSE	FALSE	FALSE	NA	NA	NA	NA	0.0174467	0.137286	0.135239	-0.289972	NA	NA	NA	NA	NA	NA	NA	NA	NA	NA	NA	NA	Q812D1	0.0174467	0.137286	0.135239	-0.289972
RADLNQGIGEPQSPSphR	1	0.454931	0.454931	0.0771967	0.113492	0.0725999	0.189679	0.092101	FALSE	FALSE	FALSE	FALSE	FALSE	FALSE	-0.137115	0.0673506	0.0994245	-0.0296598	0.179562	-0.151889	-0.0704562	0.0427833	0.117937	0.151956	-0.174893	-0.0950009	NA	NA	NA	NA	0.0560739	0.215765	0.16344	-0.435279	Q4FZY0	0.0541146	0.0707956	0.00437886	-0.129289
RDYDDMSphPR	1	0.331121	0.331121	0.111414	0.111541	0.0995335	0.164955	0.181435	FALSE	FALSE	FALSE	FALSE	FALSE	FALSE	-0.0146668	0.0491695	0.0447503	-0.0792531	-0.352438	0.080572	0.218372	0.0534933	0.0279011	0.172459	0.0291806	-0.229541	0.30991	-0.0766503	-0.14732	-0.0859393	0.0242836	-0.0413778	-0.214116	0.23121	P61979	-0.00100202	0.0368345	-0.0138265	-0.022006
RGFSDSphGGGPPAK	1	0.260878	0.260878	0.211289	0.241865	0.0920025	0.101569	0.0923962	FALSE	FALSE	FALSE	FALSE	FALSE	FALSE	NA	NA	NA	NA	-0.308767	0.202815	0.44031	-0.334358	NA	NA	NA	NA	NA	NA	NA	NA	NA	NA	NA	NA	O35691	-0.308767	0.202815	0.44031	-0.334358
RHSphSLIDIESVPTYK	1	0.383413	0.383413	0.148919	0.189442	0.0816564	0.106735	0.0898347	FALSE	FALSE	FALSE	FALSE	FALSE	FALSE	0.0659157	-0.18887	0.32278	-0.199826	-0.280258	0.581108	-0.132854	-0.167996	-0.159171	-0.130337	-0.0621167	0.351625	-0.452876	-0.0510988	0.415808	0.088167	0.514399	0.233662	-0.0170964	-0.730964	P0C643	-0.0623982	0.0888927	0.105304	-0.131799
RHSSphLIDIESVPTYK	1	0.383413	0.383413	0.148919	0.189442	0.0816564	0.106735	0.0898347	FALSE	FALSE	FALSE	FALSE	FALSE	FALSE	0.0659157	-0.18887	0.32278	-0.199826	-0.280258	0.581108	-0.132854	-0.167996	-0.159171	-0.130337	-0.0621167	0.351625	-0.452876	-0.0510988	0.415808	0.088167	0.514399	0.233662	-0.0170964	-0.730964	P0C643	-0.0623982	0.0888927	0.105304	-0.131799
RISphDPLTSphSPGR	1	0.320109	0.320109	0.117622	0.113211	0.102051	0.158186	0.18882	FALSE	FALSE	FALSE	FALSE	FALSE	FALSE	-0.350548	0.0911044	0.371415	-0.111971	0.198129	0.37978	-0.333148	-0.244761	0.0955842	0.0692561	-0.23259	0.0677495	NA	NA	NA	NA	NA	NA	NA	NA	P97310	-0.0189448	0.180047	-0.0647744	-0.0963278
RKDSphVWGSGGGQQPVNHLVK	1	0.294079	0.294079	0.106278	0.258568	0.0891422	0.168317	0.0836154	FALSE	FALSE	FALSE	FALSE	FALSE	FALSE	NA	NA	NA	NA	NA	NA	NA	NA	NA	NA	NA	NA	-0.528652	-0.0355055	0.526705	0.0374526	0.949023	0.0277799	0.223664	-1.20047	Q61823	0.210185	-0.0038628	0.375184	-0.581507
RKPSNASDKEPTphQK	1	0.432943	0.432943	0.0947046	0.179794	0.0741223	0.140527	0.0779096	FALSE	FALSE	FALSE	FALSE	FALSE	FALSE	NA	NA	NA	NA	NA	NA	NA	NA	NA	NA	NA	NA	NA	NA	NA	NA	0.0718407	0.0990759	0.177706	-0.348623	Q8K352	0.0718407	0.0990759	0.177706	-0.348623
RKPSphVPDTASPADDSFVDPGER	1	0.510364	0.510364	0.0837172	0.142161	0.0653514	0.125757	0.0726497	FALSE	FALSE	FALSE	FALSE	FALSE	FALSE	NA	NA	NA	NA	NA	NA	NA	NA	NA	NA	NA	NA	NA	NA	NA	NA	0.0670973	0.158652	0.16488	-0.390629	Q99M51	0.0670973	0.158652	0.16488	-0.390629
RKSphHEAEVLK	1	0.372759	0.372759	0.0953655	0.192614	0.081764	0.173899	0.0835986	FALSE	FALSE	TRUE	FALSE	FALSE	TRUE	-0.111492	0.205045	0.757114	-0.850666	0.556383	-0.266351	0.17706	-0.467093	-0.146303	0.192012	0.120237	-0.165946	0.081148	0.287289	0.0710467	-0.439484	0.597196	0.0527725	0.123269	-0.773238	P13668	0.195386	0.0941535	0.249745	-0.539285
RKVSphADGAAK	1	0.264235	0.264235	0.153047	0.121669	0.114056	0.135578	0.211415	FALSE	FALSE	FALSE	FALSE	FALSE	FALSE	NA	NA	NA	NA	-0.411948	0.952238	-0.265049	-0.27524	NA	NA	NA	NA	NA	NA	NA	NA	NA	NA	NA	NA	P18608	-0.411948	0.952238	-0.265049	-0.27524
RLSphESQLSFR	1	0.429399	0.429399	0.0898164	0.167578	0.0751231	0.157964	0.0801198	FALSE	FALSE	FALSE	FALSE	FALSE	FALSE	-0.0314824	0.289816	0.0703529	-0.328687	0.0669602	-0.0645892	0.0844154	-0.0867864	0.0411084	0.154519	-0.130821	-0.0648064	0.0389162	-0.00627416	0.14669	-0.179332	0.217802	-0.0706424	0.288593	-0.435753	Q8C2Q3	0.0666609	0.0605659	0.0918462	-0.219073
RLSphQSDEDVIR	1	0.385285	0.385285	0.106417	0.111001	0.0907979	0.154703	0.151796	FALSE	FALSE	FALSE	FALSE	FALSE	FALSE	NA	NA	NA	NA	NA	NA	NA	NA	NA	NA	NA	NA	NA	NA	NA	NA	-0.00875275	0.273591	-0.0697941	-0.195044	Q8C6G8	-0.00875275	0.273591	-0.0697941	-0.195044
RLSphSFVTK	1	0.312024	0.312024	0.162574	0.246521	0.0855084	0.10719	0.0861823	FALSE	FALSE	FALSE	FALSE	FALSE	TRUE	-0.431946	0.0483985	0.582637	-0.199089	NA	NA	NA	NA	-0.352431	0.264054	0.067149	0.0212279	-0.299495	0.232558	0.541876	-0.47494	0.383397	0.125439	0.358291	-0.867128	P08955	-0.175119	0.167613	0.387488	-0.379982
RLSphSLRASphTSK	1	0.308745	0.308745	0.119484	0.280905	0.0831822	0.128564	0.0791195	FALSE	FALSE	FALSE	FALSE	FALSE	FALSE	-0.134586	0.225633	0.0651116	-0.156159	0.0346253	-0.218231	0.344061	-0.160455	NA	NA	NA	NA	0.179929	0.000922276	-0.0713862	-0.109466	-0.0355383	0.0685138	0.21307	-0.246045	P62754	0.0111076	0.0192094	0.137714	-0.168031
RLSSphLRASphTSK	1	0.549951	0.549951	0.075849	0.121268	0.0607691	0.121874	0.0702882	FALSE	FALSE	FALSE	FALSE	FALSE	FALSE	-0.134586	0.225633	0.0651116	-0.156159	NA	NA	NA	NA	NA	NA	NA	NA	0.293316	0.0109316	-0.0613103	-0.242937	-0.0355383	0.0685138	0.21307	-0.246045	P62754	0.0410638	0.101693	0.0722903	-0.215047
RLSYNTphASNK	1	0.444967	0.444967	0.121844	0.170923	0.0739679	0.106031	0.0822668	FALSE	FALSE	FALSE	FALSE	FALSE	FALSE	NA	NA	NA	NA	NA	NA	NA	NA	NA	NA	NA	NA	NA	NA	NA	NA	-0.254015	0.565649	0.626133	-0.937767	P11250	-0.254015	0.565649	0.626133	-0.937767
RMSMYphSQGTPETPTFK	1	0.330055	0.330055	0.168124	0.219043	0.0860319	0.106415	0.0903315	FALSE	FALSE	FALSE	FALSE	FALSE	FALSE	-0.164144	0.127711	-0.0299602	0.0663934	-0.0360402	0.045658	-0.0651534	0.0555356	-0.0157844	-0.136233	0.227134	-0.0751167	0.0474286	-0.165018	-0.115729	0.233319	0.0422581	0.260613	0.200065	-0.502936	Q80U16	-0.0252563	0.026546	0.0432713	-0.044561
RMSMYSQGTphPETphPTFK	1	0.325324	0.325324	0.0818388	0.136667	0.0843231	0.275817	0.0960299	FALSE	FALSE	FALSE	FALSE	FALSE	FALSE	NA	NA	NA	NA	0.238058	0.106388	0.0316981	-0.376145	NA	NA	NA	NA	NA	NA	NA	NA	NA	NA	NA	NA	Q80U16	0.238058	0.106388	0.0316981	-0.376145
RPAEPPLPSphPAVPGGGNASglNNGSK	1	0.336845	0.336845	0.0916235	0.179357	0.0863056	0.216978	0.0888901	FALSE	FALSE	FALSE	FALSE	FALSE	FALSE	-0.265055	-0.0130177	0.655749	-0.377676	0.192523	0.78227	-0.505263	-0.46953	NA	NA	NA	NA	0.433896	-0.671291	0.0955298	0.141866	NA	NA	NA	NA	Q5XI28	0.120455	0.0326536	0.0820052	-0.235113
RPMSSphPEMK	1	0.468158	0.468158	0.112926	0.163009	0.0710451	0.105526	0.0793364	FALSE	FALSE	FALSE	FALSE	FALSE	FALSE	NA	NA	NA	NA	0.258241	-0.245528	0.12116	-0.133873	NA	NA	NA	NA	-0.286254	0.356834	0.11362	-0.1842	-0.0675656	0.158861	0.0553445	-0.14664	Q61191	-0.0318595	0.0900554	0.0967081	-0.154904
RPTSASSSPTETVYphSVVK	1	0.423745	0.423745	0.0826429	0.106394	0.079127	0.193877	0.114214	FALSE	FALSE	FALSE	FALSE	FALSE	FALSE	NA	NA	NA	NA	0.0382757	0.246267	-0.0494725	-0.23507	NA	NA	NA	NA	-0.199677	0.092202	-0.382563	0.490038	0.538893	0.453047	0.247156	-1.2391	P16573	0.125831	0.263839	-0.0616265	-0.328043
RRHSphsiGQDVHVVLK	1	0.331972	0.331972	0.0992569	0.21476	0.0864854	0.1823	0.0852258	FALSE	FALSE	FALSE	FALSE	FALSE	FALSE	-0.190845	0.0927314	0.207209	-0.109095	0.0141337	-0.147657	0.140107	-0.00658425	NA	NA	NA	NA	0.261333	-0.0103333	0.0243298	-0.275329	0.251628	0.137982	0.0539555	-0.443565	O35987	0.0840621	0.018181	0.1064	-0.208643
RRSphPPEDAIPK	1	0.304872	0.304872	0.174277	0.137087	0.104935	0.121861	0.156968	FALSE	FALSE	FALSE	FALSE	FALSE	FALSE	NA	NA	NA	NA	NA	NA	NA	NA	NA	NA	NA	NA	NA	NA	NA	NA	-0.0732646	0.120402	0.00623848	-0.0533762	P23800	-0.0732646	0.120402	0.00623848	-0.0533762
RRSphPPPR	1	0.587699	0.587699	0.0714435	0.107946	0.0562625	0.109648	0.0670014	FALSE	FALSE	FALSE	FALSE	FALSE	FALSE	NA	NA	NA	NA	NA	NA	NA	NA	0.0171281	0.108088	0.0782745	-0.203491	0.0422576	0.120326	0.0503333	-0.212917	NA	NA	NA	NA	P84104	0.0296929	0.114207	0.0643039	-0.208204
RRSPSPYphYSR	1	0.428198	0.428198	0.0820137	0.106394	0.078364	0.192884	0.112146	FALSE	FALSE	FALSE	FALSE	FALSE	FALSE	NA	NA	NA	NA	NA	NA	NA	NA	NA	NA	NA	NA	0.130238	0.266618	-0.0580348	-0.338822	NA	NA	NA	NA	P62996	0.130238	0.266618	-0.0580348	-0.338822
RSphSAASLGR	1	0.289499	0.289499	0.182441	0.138027	0.107635	0.121072	0.161325	FALSE	FALSE	FALSE	FALSE	FALSE	FALSE	NA	NA	NA	NA	NA	NA	NA	NA	NA	NA	NA	NA	-0.244903	0.375911	0.0176902	-0.148699	NA	NA	NA	NA	Q3UHD9	-0.244903	0.375911	0.0176902	-0.148699
RSSphAASLGR	1	0.289499	0.289499	0.182441	0.138027	0.107635	0.121072	0.161325	FALSE	FALSE	FALSE	FALSE	FALSE	FALSE	NA	NA	NA	NA	NA	NA	NA	NA	NA	NA	NA	NA	-0.244903	0.375911	0.0176902	-0.148699	NA	NA	NA	NA	Q3UHD9	-0.244903	0.375911	0.0176902	-0.148699
RTASphPPPPPKR	1	0.304909	0.304909	0.167735	0.247692	0.0863234	0.106461	0.0868798	FALSE	FALSE	FALSE	FALSE	FALSE	FALSE	-0.0975006	0.0875338	0.202709	-0.192742	NA	NA	NA	NA	NA	NA	NA	NA	NA	NA	NA	NA	NA	NA	NA	NA	Q52KI8	-0.0975006	0.0875338	0.202709	-0.192742
RTLSphIDKGF	1	0.263676	0.263676	0.101541	0.239734	0.0959939	0.21047	0.0885851	FALSE	FALSE	FALSE	FALSE	FALSE	FALSE	0.391476	0.136534	0.12952	-0.65753	0.320471	-0.314141	0.377407	-0.383737	-0.047349	0.0561509	0.134082	-0.142884	NA	NA	NA	NA	NA	NA	NA	NA	P12382	0.221533	-0.0404853	0.213669	-0.394717
RTphASPPPPPKR	1	0.304909	0.304909	0.167735	0.247692	0.0863234	0.106461	0.0868798	FALSE	FALSE	FALSE	FALSE	FALSE	FALSE	-0.0975006	0.0875338	0.202709	-0.192742	NA	NA	NA	NA	NA	NA	NA	NA	NA	NA	NA	NA	NA	NA	NA	NA	Q52KI8	-0.0975006	0.0875338	0.202709	-0.192742
RTphPSEADRWLEEVSK	1	0.304167	0.304167	0.114632	0.279232	0.0845004	0.137695	0.0797744	FALSE	FALSE	FALSE	FALSE	FALSE	FALSE	-0.173039	0.0408407	0.213314	-0.0811153	NA	NA	NA	NA	NA	NA	NA	NA	NA	NA	NA	NA	0.276839	0.00414009	0.293542	-0.574521	Q2LC84	0.0519	0.0224904	0.253428	-0.327818
RTphSEDTSSGSPPK	1	0.504396	0.504396	0.0821485	0.139854	0.0661871	0.133489	0.0739256	FALSE	FALSE	FALSE	FALSE	FALSE	TRUE	0.101851	0.0604854	-0.0475825	-0.114754	0.00283589	0.0540219	0.416841	-0.473699	NA	NA	NA	NA	0.100518	0.155068	0.116398	-0.371984	0.0518665	0.191116	-0.0382526	-0.20473	O35841	0.0642679	0.115173	0.111851	-0.291292
RTSphEDTSSGSPPK	1	0.504396	0.504396	0.0821485	0.139854	0.0661871	0.133489	0.0739256	FALSE	FALSE	FALSE	FALSE	FALSE	TRUE	0.101851	0.0604854	-0.0475825	-0.114754	0.00283589	0.0540219	0.416841	-0.473699	NA	NA	NA	NA	0.100518	0.155068	0.116398	-0.371984	0.0518665	0.191116	-0.0382526	-0.20473	O35841	0.0642679	0.115173	0.111851	-0.291292
RVPGSSphGR	1	0.569104	0.569104	0.0800933	0.121415	0.0585094	0.103059	0.0678191	FALSE	FALSE	FALSE	FALSE	FALSE	FALSE	-0.122821	0.249471	0.108348	-0.234999	0.0635765	0.0630896	0.0276649	-0.154331	NA	NA	NA	NA	-0.0147497	-0.052467	0.164618	-0.0974016	0.0990674	0.165045	0.0262894	-0.290402	Q6P9R2	0.00626831	0.106285	0.0817302	-0.194283
RYPSSISSphSPQKDLTQAK	1	0.301763	0.301763	0.0870109	0.161217	0.0887087	0.268094	0.0932058	FALSE	FALSE	FALSE	FALSE	FALSE	FALSE	NA	NA	NA	NA	NA	NA	NA	NA	NA	NA	NA	NA	NA	NA	NA	NA	0.414507	0.0867493	0.143659	-0.644916	Q80X50	0.414507	0.0867493	0.143659	-0.644916
RYPSSISSSphPQKDLTQAK	1	0.301763	0.301763	0.0870109	0.161217	0.0887087	0.268094	0.0932058	FALSE	FALSE	FALSE	FALSE	FALSE	FALSE	NA	NA	NA	NA	NA	NA	NA	NA	NA	NA	NA	NA	NA	NA	NA	NA	0.414507	0.0867493	0.143659	-0.644916	Q80X50	0.414507	0.0867493	0.143659	-0.644916
SAEPSPTVMSSphSLGSNLSELDR	1	0.349402	0.349402	0.0851223	0.150299	0.0835627	0.239898	0.0917158	FALSE	FALSE	FALSE	FALSE	FALSE	FALSE	NA	NA	NA	NA	0.349125	-0.364415	0.301559	-0.286268	NA	NA	NA	NA	-0.0367801	0.471961	-0.102706	-0.332475	0.188659	0.108833	-0.0189196	-0.278572	Q66H76	0.167001	0.0721265	0.0599776	-0.299105
SAEPSPTVMSSSphLGSNLSELDR	1	0.379088	0.379088	0.0803218	0.111874	0.0811794	0.237973	0.109564	FALSE	FALSE	FALSE	FALSE	FALSE	FALSE	-0.182174	0.357518	-0.269239	0.093895	0.349125	-0.364415	0.301559	-0.286268	0.155057	-0.019557	-0.0437903	-0.0917096	-0.0367801	0.471961	-0.102706	-0.332475	0.188659	0.108833	-0.0189196	-0.278572	Q66H76	0.0947771	0.110868	-0.0266193	-0.179026
SAGTETGSNINASSELSphPSAGNR	1	0.522212	0.522212	0.0765181	0.0992555	0.0667638	0.14308	0.0921706	FALSE	FALSE	FALSE	FALSE	FALSE	FALSE	0.0272273	-0.111427	0.235558	-0.151359	NA	NA	NA	NA	NA	NA	NA	NA	NA	NA	NA	NA	0.0334309	0.325641	-0.239403	-0.11967	A4L9P7	0.0303291	0.107107	-0.00192205	-0.135514
SALPAQSAATphLPAR	1	0.332739	0.332739	0.164517	0.137229	0.0996547	0.120806	0.145055	FALSE	FALSE	FALSE	FALSE	FALSE	FALSE	0.0183056	0.0258073	0.114733	-0.158846	-0.250628	0.942233	-0.256963	-0.434642	-0.102749	-0.0881335	0.0838994	0.106983	-0.645405	0.205826	0.20054	0.239039	0.249568	0.199071	-0.00846016	-0.440179	Q62261	-0.146182	0.256961	0.0267499	-0.137529
SALPAQsiSAATphLPAR	1	0.245475	0.245475	0.191485	0.132442	0.117508	0.122258	0.190833	FALSE	FALSE	FALSE	FALSE	FALSE	FALSE	-0.137368	0.135492	0.0738597	-0.0719831	-0.23602	0.769509	-0.182591	-0.350898	0.0484096	-0.205158	-0.0526124	0.20936	-0.569546	0.168496	0.0899234	0.311127	0.133265	0.233142	-0.0373002	-0.329107	Q62261	-0.152252	0.220296	-0.021744	-0.0463002
SASSDTphSEELNAQDSPK	1	0.274047	0.274047	0.156429	0.124196	0.112311	0.133402	0.199614	FALSE	FALSE	FALSE	FALSE	FALSE	FALSE	-0.119862	-0.0438908	-0.116545	0.280298	-0.0240727	0.184901	0.128149	-0.288977	0.03661	0.297878	0.00545149	-0.339939	-0.207711	0.126944	-0.0572673	0.138034	-0.139575	0.423707	-0.179988	-0.104144	Q9JJ19	-0.0909222	0.197908	-0.04404	-0.0629455
SASSDTSphEELNAQDSPK	1	0.24057	0.24057	0.18895	0.130568	0.118864	0.123142	0.197906	FALSE	FALSE	FALSE	FALSE	FALSE	FALSE	-0.119862	-0.0438908	-0.116545	0.280298	-0.0240727	0.184901	0.128149	-0.288977	0.03661	0.297878	0.00545149	-0.339939	-0.355469	0.0272631	0.0408228	0.287383	-0.139575	0.423707	-0.179988	-0.104144	Q9JJ19	-0.120474	0.177971	-0.024422	-0.0330757
SASSphDTSEEglLNAQDSPK	1	0.251844	0.251844	0.202375	0.137944	0.114812	0.118754	0.174272	FALSE	FALSE	FALSE	FALSE	FALSE	FALSE	-0.555662	0.606591	0.133995	-0.184924	0.0472013	0.248675	0.0508522	-0.346729	-0.310916	0.284136	0.19589	-0.16911	NA	NA	NA	NA	-0.111347	0.0898336	-0.365776	0.38729	Q9JJ19	-0.232681	0.307309	0.00374025	-0.0783683
SASSphDTSEELNAQDSPK	1	0.275472	0.275472	0.180989	0.13438	0.111138	0.123389	0.174632	FALSE	FALSE	FALSE	FALSE	FALSE	FALSE	NA	NA	NA	NA	-0.136965	0.143916	0.120326	-0.127277	-0.133738	0.161035	0.109421	-0.136718	-0.123884	0.117446	-0.0811657	0.0876034	-0.139575	0.423707	-0.179988	-0.104144	Q9JJ19	-0.133541	0.211526	-0.00785153	-0.0701338
SDFGNglQSphPSTSR	1	0.612455	0.612455	0.0681255	0.0952214	0.0536985	0.103294	0.0672052	FALSE	FALSE	FALSE	FALSE	FALSE	FALSE	0.0476725	0.293521	0.104071	-0.445264	NA	NA	NA	NA	NA	NA	NA	NA	NA	NA	NA	NA	NA	NA	NA	NA	Q5PQX1	0.0476725	0.293521	0.104071	-0.445264
SEDDSAKFDSphNEEDTASVFTPSFGLK	1	0.262657	0.262657	0.223479	0.152522	0.10767	0.111188	0.142483	FALSE	FALSE	FALSE	FALSE	FALSE	FALSE	NA	NA	NA	NA	-0.510629	0.187913	0.00657452	0.316142	NA	NA	NA	NA	NA	NA	NA	NA	0.137453	0.222371	0.119668	-0.479492	Q64399	-0.186588	0.205142	0.0631211	-0.0816753
SEGLSphLDR	1	0.260299	0.260299	0.163688	0.125044	0.115084	0.131027	0.204858	FALSE	FALSE	FALSE	FALSE	FALSE	FALSE	NA	NA	NA	NA	NA	NA	NA	NA	-0.118912	0.232805	-0.0518317	-0.0620613	NA	NA	NA	NA	NA	NA	NA	NA	Q925G1	-0.118912	0.232805	-0.0518317	-0.0620613
SEQQAEALDSphPQKK	1	0.30974	0.30974	0.092588	0.185626	0.0896109	0.232057	0.0903783	FALSE	FALSE	TRUE	FALSE	FALSE	TRUE	0.0708519	-0.0522388	0.221353	-0.239966	0.208774	-0.163572	0.232938	-0.27814	0.351328	0.0929066	-0.0768447	-0.36739	0.155193	0.0590355	0.0648409	-0.279069	-0.085803	0.164175	-0.00663621	-0.0717358	Q66HF9	0.140069	0.0200613	0.0871302	-0.24726
SESphQGNATK	1	0.349465	0.349465	0.105357	0.231888	0.0824923	0.149667	0.0811299	FALSE	FALSE	FALSE	FALSE	FALSE	FALSE	0.062543	0.0361755	0.165737	-0.264456	NA	NA	NA	NA	NA	NA	NA	NA	NA	NA	NA	NA	NA	NA	NA	NA	A4L9P7	0.062543	0.0361755	0.165737	-0.264456
SFSLASSGNglSphPISQR	1	0.25077	0.25077	0.18723	0.131997	0.116507	0.123284	0.190213	FALSE	FALSE	FALSE	FALSE	FALSE	FALSE	NA	NA	NA	NA	NA	NA	NA	NA	NA	NA	NA	NA	-0.186252	0.280152	-0.0291094	-0.0647911	NA	NA	NA	NA	Q8CI95	-0.186252	0.280152	-0.0291094	-0.0647911
SGSphESSVEQK	1	0.413635	0.413635	0.122172	0.120134	0.0869697	0.126092	0.130997	FALSE	FALSE	FALSE	FALSE	FALSE	FALSE	NA	NA	NA	NA	NA	NA	NA	NA	NA	NA	NA	NA	-0.0539171	0.182864	0.0001963	-0.129144	NA	NA	NA	NA	Q8BTI8	-0.0539171	0.182864	0.0001963	-0.129144
SGSphIIGSR	1	0.466993	0.466993	0.112484	0.1181	0.0777068	0.115543	0.109173	FALSE	FALSE	FALSE	FALSE	FALSE	FALSE	0.0597618	0.0447953	0.0251309	-0.129688	0.00522532	0.111859	0.0180927	-0.135177	-0.225668	0.27812	0.0582612	-0.110713	-0.0104097	0.15558	-0.0192089	-0.125962	NA	NA	NA	NA	Q8BL97	-0.0427728	0.147589	0.020569	-0.125385
SGSTSphSSPSRR	1	0.267283	0.267283	0.234979	0.184821	0.0983369	0.103548	0.111032	FALSE	FALSE	FALSE	FALSE	FALSE	FALSE	NA	NA	NA	NA	-0.621114	0.533877	0.495728	-0.408491	NA	NA	NA	NA	NA	NA	NA	NA	NA	NA	NA	NA	O08984	-0.621114	0.533877	0.495728	-0.408491
SGSTSSphSPSRR	1	0.267283	0.267283	0.234979	0.184821	0.0983369	0.103548	0.111032	FALSE	FALSE	FALSE	FALSE	FALSE	FALSE	NA	NA	NA	NA	-0.621114	0.533877	0.495728	-0.408491	NA	NA	NA	NA	NA	NA	NA	NA	NA	NA	NA	NA	O08984	-0.621114	0.533877	0.495728	-0.408491
SGSTSSSphPSRR	1	0.267283	0.267283	0.234979	0.184821	0.0983369	0.103548	0.111032	FALSE	FALSE	FALSE	FALSE	FALSE	FALSE	NA	NA	NA	NA	-0.621114	0.533877	0.495728	-0.408491	NA	NA	NA	NA	NA	NA	NA	NA	NA	NA	NA	NA	O08984	-0.621114	0.533877	0.495728	-0.408491
SGYHDDSphDEDLLE	1	0.602217	0.602217	0.0680753	0.0951624	0.0550782	0.109842	0.0696252	FALSE	FALSE	FALSE	FALSE	FALSE	FALSE	NA	NA	NA	NA	NA	NA	NA	NA	NA	NA	NA	NA	NA	NA	NA	NA	0.0511351	0.229071	0.0674962	-0.347702	O54861	0.0511351	0.229071	0.0674962	-0.347702
SHDLHTphL	1	0.254904	0.254904	0.233247	0.155	0.107822	0.109361	0.139668	FALSE	FALSE	FALSE	FALSE	FALSE	FALSE	-0.050865	0.041865	0.118182	-0.109182	-0.121051	0.180055	0.0180042	-0.077008	NA	NA	NA	NA	-0.245755	0.209089	0.0192688	0.0173972	NA	NA	NA	NA	Q8K2H4	-0.139224	0.14367	0.0518185	-0.0562644
SHTGDLSphglPNVQSR	1	0.502126	0.502126	0.0819198	0.139523	0.0664869	0.135608	0.0743365	FALSE	FALSE	FALSE	FALSE	FALSE	FALSE	0.072246	0.122329	0.11686	-0.311435	NA	NA	NA	NA	NA	NA	NA	NA	NA	NA	NA	NA	NA	NA	NA	NA	Q1AAU6	0.072246	0.122329	0.11686	-0.311435
SIDDEITEAKSGTATphPQR	1	0.41632	0.41632	0.142308	0.15818	0.0806515	0.106553	0.0959873	FALSE	FALSE	FALSE	FALSE	FALSE	FALSE	NA	NA	NA	NA	NA	NA	NA	NA	-0.117843	0.199283	0.1399	-0.22134	NA	NA	NA	NA	NA	NA	NA	NA	P54645	-0.117843	0.199283	0.1399	-0.22134
SIDDEITEAKSGTphATPQR	1	0.41632	0.41632	0.142308	0.15818	0.0806515	0.106553	0.0959873	FALSE	FALSE	FALSE	FALSE	FALSE	FALSE	NA	NA	NA	NA	NA	NA	NA	NA	-0.117843	0.199283	0.1399	-0.22134	NA	NA	NA	NA	NA	NA	NA	NA	P54645	-0.117843	0.199283	0.1399	-0.22134
SIDDEITEAKSphGTATPQR	1	0.584986	0.584986	0.0820712	0.1051	0.0582042	0.0963596	0.0732791	FALSE	FALSE	FALSE	FALSE	FALSE	FALSE	NA	NA	NA	NA	-0.612072	0.801874	0.106387	-0.29619	-0.117843	0.199283	0.1399	-0.22134	0.453471	-0.225192	0.0320881	-0.260368	0.169026	0.0455885	0.0603344	-0.274949	P54645	-0.0268545	0.205389	0.0846774	-0.263211
SIRLPETphIDLGALYLSMKDPEK	1	0.332325	0.332325	0.123933	0.116285	0.100762	0.147905	0.17879	FALSE	FALSE	FALSE	FALSE	FALSE	FALSE	NA	NA	NA	NA	-0.311476	-0.070238	0.100761	0.280952	NA	NA	NA	NA	NA	NA	NA	NA	0.193357	0.672084	-0.265659	-0.599782	Q4KM33	-0.0590593	0.300923	-0.0824489	-0.159415
SKGQESphFKK	1	0.391826	0.391826	0.108155	0.215248	0.0773613	0.128838	0.0785708	FALSE	FALSE	TRUE	FALSE	FALSE	TRUE	NA	NA	NA	NA	0.220809	0.416387	0.478753	-1.11595	0.0818556	0.24465	1.04954	-1.37605	NA	NA	NA	NA	-0.0673928	0.0918988	0.389932	-0.414438	P13084	0.0784241	0.250979	0.63941	-0.968813
SLSASPALGSTphK	1	0.380887	0.380887	0.113998	0.11406	0.0922641	0.145461	0.153328	FALSE	FALSE	FALSE	FALSE	FALSE	FALSE	NA	NA	NA	NA	NA	NA	NA	NA	-0.0273718	0.200105	-0.040974	-0.131759	NA	NA	NA	NA	NA	NA	NA	NA	P58058	-0.0273718	0.200105	-0.040974	-0.131759
SLSphDSESDDSK	1	0.290511	0.290511	0.0899915	0.175357	0.0911038	0.260567	0.0924699	FALSE	FALSE	FALSE	FALSE	FALSE	FALSE	0.172033	0.179465	0.0995278	-0.451025	0.16027	-0.139016	0.197948	-0.219201	0.0691534	-0.147269	0.132535	-0.0544189	0.0549741	0.117929	0.0798204	-0.252724	0.120252	0.0510641	-0.251757	0.080441	P23198	0.115336	0.0124345	0.0516146	-0.179386
SMLQTphPPDQNLSGSK	1	0.255248	0.255248	0.106314	0.105682	0.109656	0.189146	0.233954	FALSE	FALSE	FALSE	FALSE	FALSE	FALSE	NA	NA	NA	NA	NA	NA	NA	NA	NA	NA	NA	NA	0.110299	0.877839	-0.565054	-0.423084	NA	NA	NA	NA	Q8BTI8	0.110299	0.877839	-0.565054	-0.423084
SPDRTEEVLSPDGSPSKSphPSK	1	0.263136	0.263136	0.120379	0.110119	0.110983	0.161354	0.23403	FALSE	FALSE	FALSE	FALSE	FALSE	FALSE	-0.0154159	0.0575642	0.215956	-0.258104	-0.122206	0.271488	-0.000837473	-0.148445	0.0456947	-0.0642478	-0.293485	0.312038	-0.12363	0.21108	-0.17654	0.089089	0.137567	0.222033	-0.0964114	-0.263189	Q62847	-0.0155979	0.139584	-0.0702635	-0.0537223
SPFSVGVSPSphLDLSK	1	0.537463	0.537463	0.0789268	0.097732	0.0656565	0.128113	0.0921093	FALSE	FALSE	FALSE	FALSE	FALSE	FALSE	0.0277139	0.666933	-0.171985	-0.522662	0.385847	-0.501128	0.15081	-0.0355295	0.240655	0.0659718	-0.0364824	-0.270144	-0.268635	-0.0223136	0.116073	0.175082	-0.334894	0.187655	-0.0553799	0.202619	Q8BTM8	0.0101374	0.0794237	0.000607097	-0.0901268
SphAPASphPTHPGLMSPR	1	0.465645	0.465645	0.0793936	0.104525	0.0735256	0.174351	0.10256	FALSE	FALSE	FALSE	FALSE	FALSE	FALSE	NA	NA	NA	NA	NA	NA	NA	NA	NA	NA	NA	NA	NA	NA	NA	NA	0.086927	0.196082	-0.0242767	-0.258732	P42128	0.086927	0.196082	-0.0242767	-0.258732
SphASSDTSEEglLNAQDSPK	1	0.236247	0.236247	0.175929	0.125442	0.120183	0.12703	0.215169	FALSE	FALSE	FALSE	FALSE	FALSE	FALSE	-0.177675	0.300841	-0.098032	-0.0251334	0.0472013	0.248675	0.0508522	-0.346729	-0.310916	0.284136	0.19589	-0.16911	NA	NA	NA	NA	-0.111347	0.0898336	-0.365776	0.38729	Q9JJ19	-0.138184	0.230871	-0.0542665	-0.0384206
SphESQGNATK	1	0.349465	0.349465	0.105357	0.231888	0.0824923	0.149667	0.0811299	FALSE	FALSE	FALSE	FALSE	FALSE	FALSE	0.062543	0.0361755	0.165737	-0.264456	NA	NA	NA	NA	NA	NA	NA	NA	NA	NA	NA	NA	NA	NA	NA	NA	A4L9P7	0.062543	0.0361755	0.165737	-0.264456
SphGSIIGSR	1	0.384158	0.384158	0.124404	0.119376	0.0921441	0.13351	0.146408	FALSE	FALSE	FALSE	FALSE	FALSE	FALSE	NA	NA	NA	NA	NA	NA	NA	NA	-0.27593	0.572768	0.126858	-0.423696	-0.163132	1.05702	-0.282569	-0.61132	NA	NA	NA	NA	Q8BL97	-0.219531	0.814894	-0.0778555	-0.517508
SphGSTSSSPSR	1	0.327036	0.327036	0.114112	0.261553	0.0827191	0.134847	0.0797339	FALSE	FALSE	FALSE	FALSE	FALSE	FALSE	NA	NA	NA	NA	NA	NA	NA	NA	NA	NA	NA	NA	0.0354813	0.0363702	0.212677	-0.284528	NA	NA	NA	NA	O08984	0.0354813	0.0363702	0.212677	-0.284528
SphIEVENDFLPVEK	1	0.314212	0.314212	0.0911218	0.106873	0.0955061	0.232103	0.160184	FALSE	FALSE	FALSE	FALSE	FALSE	FALSE	-0.166266	0.0267806	0.146764	-0.00727887	-0.138442	0.26239	-0.140387	0.0164394	0.0856939	-0.115972	0.271918	-0.24164	0.12674	0.0870309	-0.353193	0.139422	0.495411	0.594029	-0.394311	-0.695129	Q925Q9	0.0806276	0.170852	-0.0938419	-0.157637
SphIRLPETIDLGALYLSMKDPEK	1	0.314469	0.314469	0.110194	0.110487	0.101794	0.17164	0.191416	FALSE	FALSE	FALSE	FALSE	FALSE	FALSE	NA	NA	NA	NA	-0.311476	-0.070238	0.100761	0.280952	NA	NA	NA	NA	NA	NA	NA	NA	0.319574	0.739267	-0.390555	-0.668286	Q4KM33	0.00404943	0.334514	-0.144897	-0.193667
SphKSEEAHAEDSVMDHHFR	1	0.312127	0.312127	0.0826413	0.141456	0.0857177	0.282567	0.0954915	FALSE	FALSE	FALSE	FALSE	FALSE	FALSE	0.185959	0.138476	0.237947	-0.562382	0.292534	-0.229249	0.180143	-0.243428	0.00850433	0.23006	-0.217654	-0.0209096	0.52344	0.00011472	-0.170565	-0.35299	-0.202118	0.154175	0.105351	-0.0574075	Q6AXS5	0.161664	0.0587153	0.0270443	-0.247424
SphPSGGAAGPLLTphPSQSLDGSR	1	0.488433	0.488433	0.075818	0.115893	0.0685153	0.167646	0.0836948	FALSE	FALSE	FALSE	FALSE	FALSE	FALSE	NA	NA	NA	NA	0.0755717	0.160559	0.276137	-0.512268	NA	NA	NA	NA	0.387702	0.413592	-0.205874	-0.59542	-0.0359655	0.0103981	0.0859646	-0.0603973	Q6WVG3	0.142436	0.19485	0.0520761	-0.389362
SphPSGGAAGPLLTPSQSLDGSR	1	0.307662	0.307662	0.0791098	0.124489	0.0843639	0.303528	0.100847	FALSE	FALSE	TRUE	FALSE	FALSE	FALSE	0.177055	0.202498	-0.158684	-0.220869	0.403185	-0.167037	0.00511816	-0.241266	0.0361404	0.151372	0.0625498	-0.250062	0.125627	0.146443	0.0822616	-0.354331	-0.0659953	0.0156354	-0.026871	0.0772308	Q6WVG3	0.135202	0.0697823	-0.00712505	-0.19786
SphPSPSPTPEAK	1	0.267357	0.267357	0.10075	0.23411	0.0955923	0.213322	0.0888694	FALSE	FALSE	FALSE	FALSE	FALSE	FALSE	NA	NA	NA	NA	NA	NA	NA	NA	NA	NA	NA	NA	0.0723548	-0.0111397	0.0669669	-0.128182	NA	NA	NA	NA	Q6PDG5	0.0723548	-0.0111397	0.0669669	-0.128182
SphRSLSASPALGSTK	1	0.384278	0.384278	0.0815843	0.10951	0.0818812	0.228022	0.114725	FALSE	FALSE	FALSE	FALSE	FALSE	FALSE	0.232795	-0.141814	-0.210576	0.119596	0.0536046	-0.278421	0.0541287	0.170688	-0.140451	0.162866	0.138968	-0.161383	0.161239	-0.0208393	-0.160261	0.019861	0.133604	0.898225	0.00175378	-1.03358	P58058	0.0881583	0.124003	-0.0351973	-0.176964
SphSSISPQPISPAFglLNVGNIR	1	0.388449	0.388449	0.113412	0.219421	0.0774135	0.122579	0.0787248	FALSE	FALSE	FALSE	FALSE	FALSE	TRUE	NA	NA	NA	NA	-0.061837	0.157214	0.0578916	-0.153269	NA	NA	NA	NA	NA	-0.0806889	0.554111	-0.416065	0.0763765	0.247571	0.15538	-0.479327	Q6P6U0	0.00726973	0.108032	0.255794	-0.349554
SphSSISPQPISPAFLNVglGNIR	1	0.388449	0.388449	0.113412	0.219421	0.0774135	0.122579	0.0787248	FALSE	FALSE	FALSE	FALSE	FALSE	TRUE	NA	NA	NA	NA	-0.061837	0.157214	0.0578916	-0.153269	NA	NA	NA	NA	NA	-0.0806889	0.554111	-0.416065	0.0763765	0.247571	0.15538	-0.479327	Q6P6U0	0.00726973	0.108032	0.255794	-0.349554
SphSSPEPVTHLK	1	0.553499	0.553499	0.0712916	0.0997652	0.0614342	0.134654	0.0793555	FALSE	FALSE	FALSE	FALSE	FALSE	FALSE	0.0793738	0.20145	0.00800516	-0.288829	0.236949	-0.145776	0.16405	-0.255223	0.117161	0.0559428	-0.0343046	-0.138799	-0.0634397	0.187448	-0.0622122	-0.0617959	-0.226978	0.0781156	-0.0175429	0.166406	Q5FWK3	0.0286132	0.0754361	0.0115991	-0.115648
SPPDQSAVPNglTphPPSTPVK	1	0.394613	0.394613	0.127103	0.12173	0.0902461	0.128032	0.138275	FALSE	FALSE	FALSE	FALSE	FALSE	FALSE	0.0378498	0.0485356	-0.158837	0.0724515	-0.0813559	0.188505	-0.0830349	-0.0241145	0.0557367	-0.269831	0.148474	0.0680622	NA	NA	NA	NA	-0.0469886	0.145225	0.0913033	-0.18954	Q63028	-0.0086895	0.0281088	-0.000523537	-0.0182851
SPPREGSphQGELTPANSQSR	1	0.263121	0.263121	0.221402	0.223826	0.0935522	0.101563	0.0965352	FALSE	FALSE	FALSE	FALSE	FALSE	FALSE	NA	NA	NA	NA	NA	NA	NA	NA	NA	NA	NA	NA	-0.185505	0.131222	0.226659	-0.172376	NA	NA	NA	NA	P97834	-0.185505	0.131222	0.226659	-0.172376
SPSGGAAGPLLTphPSQSLDGSRR	1	0.341206	0.341206	0.125998	0.253357	0.0809031	0.11867	0.0798663	FALSE	FALSE	FALSE	FALSE	FALSE	TRUE	NA	NA	NA	NA	-0.200577	0.170664	0.400432	-0.37052	NA	NA	NA	NA	0.066281	0.0107741	0.0733247	-0.15038	0.0331072	0.136609	0.57663	-0.746346	Q6WVG3	-0.0337295	0.106016	0.350129	-0.422415
SPSGGAAGPLLTPSQsiSLDGSphR	1	0.294246	0.294246	0.128236	0.115441	0.10724	0.150305	0.204532	FALSE	FALSE	FALSE	FALSE	FALSE	FALSE	-0.0287861	0.133989	-0.0476982	-0.0575044	NA	NA	NA	NA	NA	NA	NA	NA	NA	NA	NA	NA	NA	NA	NA	NA	Q6WVG3	-0.0287861	0.133989	-0.0476982	-0.0575044
SPSGGAAGPLLTPSQsiSphLDGSR	1	0.294246	0.294246	0.128236	0.115441	0.10724	0.150305	0.204532	FALSE	FALSE	FALSE	FALSE	FALSE	FALSE	-0.0287861	0.133989	-0.0476982	-0.0575044	NA	NA	NA	NA	NA	NA	NA	NA	NA	NA	NA	NA	NA	NA	NA	NA	Q6WVG3	-0.0287861	0.133989	-0.0476982	-0.0575044
SQEEAAPCSphPTSSLGR	1	0.278412	0.278412	0.146707	0.120973	0.111211	0.138119	0.204577	FALSE	FALSE	FALSE	FALSE	FALSE	FALSE	-0.162743	-0.0161799	0.291884	-0.112961	0.0169194	0.25729	0.128639	-0.402848	-0.0656222	0.56318	-0.186061	-0.311497	0.184192	0.291072	-0.115194	-0.36007	-0.474129	0.211277	-0.477803	0.740655	Q68FR2	-0.100277	0.261328	-0.071707	-0.0893443
SRASGSphYEEQDVANGglINQNVALAIAGNHFNLK	1	0.336315	0.336315	0.146804	0.240455	0.0828072	0.109749	0.0838699	FALSE	FALSE	FALSE	FALSE	FALSE	FALSE	NA	NA	NA	NA	-0.0968569	0.118218	0.271822	-0.296372	NA	NA	NA	NA	NA	NA	NA	NA	NA	NA	NA	NA	Q8C147	-0.0968569	0.118218	0.271822	-0.296372
SRASGSphYEEQDVANGINglQNVALAIAGNHFNLK	1	0.336315	0.336315	0.146804	0.240455	0.0828072	0.109749	0.0838699	FALSE	FALSE	FALSE	FALSE	FALSE	FALSE	NA	NA	NA	NA	-0.0968569	0.118218	0.271822	-0.296372	NA	NA	NA	NA	NA	NA	NA	NA	NA	NA	NA	NA	Q8C147	-0.0968569	0.118218	0.271822	-0.296372
SRASGSphYEEQDVANGIsiNQNVALAIAGNHFNLK	1	0.336315	0.336315	0.146804	0.240455	0.0828072	0.109749	0.0838699	FALSE	FALSE	FALSE	FALSE	FALSE	FALSE	NA	NA	NA	NA	-0.0968569	0.118218	0.271822	-0.296372	NA	NA	NA	NA	NA	NA	NA	NA	NA	NA	NA	NA	Q8C147	-0.0968569	0.118218	0.271822	-0.296372
SRASGSphYEEQDVglANGINQNVALAIAGNHFNLK	1	0.336315	0.336315	0.146804	0.240455	0.0828072	0.109749	0.0838699	FALSE	FALSE	FALSE	FALSE	FALSE	FALSE	NA	NA	NA	NA	-0.0968569	0.118218	0.271822	-0.296372	NA	NA	NA	NA	NA	NA	NA	NA	NA	NA	NA	NA	Q8C147	-0.0968569	0.118218	0.271822	-0.296372
SRASGSYphEEQDVANGglINQNVALAIAGNHFNLK	1	0.336315	0.336315	0.146804	0.240455	0.0828072	0.109749	0.0838699	FALSE	FALSE	FALSE	FALSE	FALSE	FALSE	NA	NA	NA	NA	-0.0968569	0.118218	0.271822	-0.296372	NA	NA	NA	NA	NA	NA	NA	NA	NA	NA	NA	NA	Q8C147	-0.0968569	0.118218	0.271822	-0.296372
SRASGSYphEEQDVANGINglQNVALAIAGNHFNLK	1	0.336315	0.336315	0.146804	0.240455	0.0828072	0.109749	0.0838699	FALSE	FALSE	FALSE	FALSE	FALSE	FALSE	NA	NA	NA	NA	-0.0968569	0.118218	0.271822	-0.296372	NA	NA	NA	NA	NA	NA	NA	NA	NA	NA	NA	NA	Q8C147	-0.0968569	0.118218	0.271822	-0.296372
SRASGSYphEEQDVANGIsiNQNVALAIAGNHFNLK	1	0.336315	0.336315	0.146804	0.240455	0.0828072	0.109749	0.0838699	FALSE	FALSE	FALSE	FALSE	FALSE	FALSE	NA	NA	NA	NA	-0.0968569	0.118218	0.271822	-0.296372	NA	NA	NA	NA	NA	NA	NA	NA	NA	NA	NA	NA	Q8C147	-0.0968569	0.118218	0.271822	-0.296372
SRASGSYphEEQDVglANGINQNVALAIAGNHFNLK	1	0.336315	0.336315	0.146804	0.240455	0.0828072	0.109749	0.0838699	FALSE	FALSE	FALSE	FALSE	FALSE	FALSE	NA	NA	NA	NA	-0.0968569	0.118218	0.271822	-0.296372	NA	NA	NA	NA	NA	NA	NA	NA	NA	NA	NA	NA	Q8C147	-0.0968569	0.118218	0.271822	-0.296372
SRASphGSYEEQDVANGINglQNVALAIAGNHFNLK	1	0.336315	0.336315	0.146804	0.240455	0.0828072	0.109749	0.0838699	FALSE	FALSE	FALSE	FALSE	FALSE	FALSE	NA	NA	NA	NA	-0.0968569	0.118218	0.271822	-0.296372	NA	NA	NA	NA	NA	NA	NA	NA	NA	NA	NA	NA	Q8C147	-0.0968569	0.118218	0.271822	-0.296372
SRASphGSYEEQDVANGIsiNQNVALAIAGNHFNLK	1	0.336315	0.336315	0.146804	0.240455	0.0828072	0.109749	0.0838699	FALSE	FALSE	FALSE	FALSE	FALSE	FALSE	NA	NA	NA	NA	-0.0968569	0.118218	0.271822	-0.296372	NA	NA	NA	NA	NA	NA	NA	NA	NA	NA	NA	NA	Q8C147	-0.0968569	0.118218	0.271822	-0.296372
SRSLSphASPALGSTK	1	0.392218	0.392218	0.0836313	0.107671	0.0826364	0.213245	0.120598	FALSE	FALSE	FALSE	FALSE	FALSE	FALSE	0.232795	-0.141814	-0.210576	0.119596	0.0822347	-0.186637	-0.00865455	0.113057	-0.175089	0.204618	0.105835	-0.135364	0.141001	-0.0275679	-0.117339	0.00390644	0.133604	0.898225	0.00175378	-1.03358	P58058	0.082909	0.149365	-0.0457963	-0.186477
SRSphLSASPALGSTK	1	0.476421	0.476421	0.0789402	0.103575	0.0723022	0.167997	0.100765	FALSE	FALSE	FALSE	FALSE	FALSE	FALSE	0.183411	-0.141039	-0.198674	0.156302	0.0675826	-0.363214	0.0802247	0.215407	-0.115697	0.15485	0.164352	-0.203505	0.000245182	0.00367927	-0.170522	0.166597	0.157942	1.06091	0.0497362	-1.26859	P58058	0.0586969	0.143037	-0.0149767	-0.186757
SSphASFSPGDTPR	1	0.267103	0.267103	0.222202	0.216386	0.0939641	0.101971	0.098374	FALSE	FALSE	FALSE	FALSE	FALSE	FALSE	-0.214533	-0.164812	0.383295	-0.00394917	-0.262266	0.196118	0.186475	-0.120327	-0.110407	0.0215494	0.276931	-0.188074	-0.147411	0.000605051	-0.0775846	0.224391	-0.0053488	0.496589	0.0852938	-0.576534	Q4QRL3	-0.147993	0.11001	0.170882	-0.132898
SSphFSHYSGLK	1	0.486029	0.486029	0.115116	0.135093	0.071895	0.103453	0.0884142	FALSE	FALSE	FALSE	FALSE	FALSE	FALSE	NA	NA	NA	NA	-0.105516	0.263492	0.144566	-0.302542	NA	NA	NA	NA	NA	NA	NA	NA	NA	NA	NA	NA	Q6AXS5	-0.105516	0.263492	0.144566	-0.302542
SSphPLIEK	1	0.339562	0.339562	0.0818258	0.10959	0.0859059	0.261373	0.121744	FALSE	FALSE	FALSE	FALSE	FALSE	FALSE	-0.0931686	0.247562	0.0765004	-0.230894	0.0140566	0.206186	0.22632	-0.446563	-0.132448	0.301269	-0.28473	0.11591	0.726851	-0.151999	-0.263487	-0.311364	NA	NA	NA	NA	Q3UZA1	0.128823	0.150755	-0.0613493	-0.218228
SSphSISPQPISPAFglLNVGNIR	1	0.373171	0.373171	0.128059	0.225092	0.0790697	0.113705	0.080903	FALSE	FALSE	FALSE	FALSE	FALSE	FALSE	NA	NA	NA	NA	-0.061837	0.157214	0.0578916	-0.153269	NA	NA	NA	NA	-0.138732	-0.131313	0.381784	-0.111738	0.0763765	0.247571	0.15538	-0.479327	Q6P6U0	-0.0413976	0.0911575	0.198352	-0.248112
SSphSISPQPISPAFLNVglGNIR	1	0.285441	0.285441	0.188682	0.242107	0.0893163	0.104084	0.0903694	FALSE	FALSE	FALSE	FALSE	FALSE	FALSE	NA	NA	NA	NA	-0.061837	0.157214	0.0578916	-0.153269	NA	NA	NA	NA	-0.435875	-0.0787607	0.478533	0.0361022	0.0763765	0.247571	0.15538	-0.479327	Q6P6U0	-0.140445	0.108675	0.230601	-0.198831
SSphSISPQPISPAFLNVGNIR	1	0.291881	0.291881	0.212414	0.165244	0.0995958	0.108569	0.122296	FALSE	FALSE	FALSE	FALSE	FALSE	FALSE	0.288668	0.0553378	-0.227367	-0.116639	0.0832941	0.139314	-0.171979	-0.0506288	-0.292714	-0.135118	0.170145	0.257687	-0.257694	-0.0846702	0.367418	-0.0250542	-0.109379	0.336784	0.0347322	-0.262138	Q6P6U0	-0.057565	0.0623297	0.0345899	-0.0393545
SSphSPEPVTHLK	1	0.59075	0.59075	0.079285	0.100196	0.0577083	0.0977933	0.0742672	FALSE	FALSE	FALSE	FALSE	FALSE	FALSE	0.0793738	0.20145	0.00800516	-0.288829	0.160347	-0.143342	0.172834	-0.189838	0.0939282	-0.00601825	-0.0247734	-0.0631366	-0.13537	0.183494	-0.0361499	-0.011974	-0.226978	0.0781156	-0.0175429	0.166406	Q5FWK3	-0.00573997	0.0627399	0.0204746	-0.0774745
SSPQLDPLRKSphPTMEQAVQTphASAHLPAPAPVGR	1	0.272802	0.272802	0.198571	0.141919	0.109683	0.117732	0.159292	FALSE	FALSE	FALSE	FALSE	FALSE	FALSE	NA	NA	NA	NA	-0.399729	0.535732	0.0550468	-0.19105	NA	NA	NA	NA	NA	NA	NA	NA	NA	NA	NA	NA	Q8K2F8	-0.399729	0.535732	0.0550468	-0.19105
SSPQLDPLRKSphPTphMEQAVQTASAHLPAPAPVGR	1	0.26812	0.26812	0.147637	0.120147	0.113085	0.13822	0.212791	FALSE	FALSE	FALSE	FALSE	FALSE	FALSE	NA	NA	NA	NA	-0.399729	0.535732	0.0550468	-0.19105	NA	NA	NA	NA	NA	NA	NA	NA	0.049935	0.361636	-0.325329	-0.0862427	Q8K2F8	-0.174897	0.448684	-0.135141	-0.138646
SSPQLDPLRKSPTphMEQAVQTphASAHLPAPAPVGR	1	0.272802	0.272802	0.198571	0.141919	0.109683	0.117732	0.159292	FALSE	FALSE	FALSE	FALSE	FALSE	FALSE	NA	NA	NA	NA	-0.399729	0.535732	0.0550468	-0.19105	NA	NA	NA	NA	NA	NA	NA	NA	NA	NA	NA	NA	Q8K2F8	-0.399729	0.535732	0.0550468	-0.19105
SSSISphPQPISPAFglLNVGNIR	1	0.551113	0.551113	0.0733514	0.114572	0.0607762	0.128308	0.0718797	FALSE	FALSE	FALSE	FALSE	FALSE	FALSE	NA	NA	NA	NA	-0.40169	-0.00396192	0.52669	-0.121038	0.564734	0.343387	-0.499292	-0.408829	0.0171784	-0.0433923	0.11332	-0.0871058	0.0763765	0.247571	0.15538	-0.479327	Q6P6U0	0.0641498	0.135901	0.0740244	-0.274075
SSSISphPQPISPAFLNVglGNIR	1	0.382802	0.382802	0.103312	0.213407	0.0789785	0.141802	0.0796987	FALSE	FALSE	FALSE	FALSE	FALSE	FALSE	NA	NA	NA	NA	-0.058625	-0.143185	0.246302	-0.0444915	NA	NA	NA	NA	0.0794661	0.00707843	0.00432498	NA	0.0763765	0.247571	0.15538	-0.479327	Q6P6U0	0.0324059	0.0371547	0.135336	-0.26191
SSSphISPQPISPAFglLNVGNIR	1	0.373171	0.373171	0.128059	0.225092	0.0790697	0.113705	0.080903	FALSE	FALSE	FALSE	FALSE	FALSE	FALSE	NA	NA	NA	NA	-0.061837	0.157214	0.0578916	-0.153269	NA	NA	NA	NA	-0.138732	-0.131313	0.381784	-0.111738	0.0763765	0.247571	0.15538	-0.479327	Q6P6U0	-0.0413976	0.0911575	0.198352	-0.248112
SSSphISPQPISPAFLNVglGNIR	1	0.285441	0.285441	0.188682	0.242107	0.0893163	0.104084	0.0903694	FALSE	FALSE	FALSE	FALSE	FALSE	FALSE	NA	NA	NA	NA	-0.061837	0.157214	0.0578916	-0.153269	NA	NA	NA	NA	-0.435875	-0.0787607	0.478533	0.0361022	0.0763765	0.247571	0.15538	-0.479327	Q6P6U0	-0.140445	0.108675	0.230601	-0.198831
SSSphISPQPISPAFLNVGNIR	1	0.298153	0.298153	0.209369	0.170413	0.0975131	0.107646	0.116906	FALSE	FALSE	FALSE	FALSE	FALSE	FALSE	-0.0167195	0.219747	-0.0881403	-0.114887	-0.101623	0.106905	-0.0645047	0.0592225	-0.136097	-0.0869736	0.115724	0.107347	-0.188344	-0.0632168	0.275962	-0.0244007	0.035041	0.257849	0.0440689	-0.336958	Q6P6U0	-0.0815486	0.086862	0.0566218	-0.0619352
SSSphPEPVTHLK	1	0.590672	0.590672	0.0773654	0.111128	0.056175	0.097752	0.0669075	FALSE	FALSE	FALSE	FALSE	FALSE	FALSE	0.0480915	0.171165	0.0320494	-0.251305	0.17698	-0.145418	0.163953	-0.195515	0.110172	-0.0277482	-0.0234474	-0.0589768	-0.120054	0.22754	-0.0383291	-0.0691571	-0.215539	0.0126881	0.0145375	0.188313	Q5FWK3	-6.97e-05	0.0476453	0.0297527	-0.0773283
SSSphPPPR	1	0.232231	0.232231	0.163826	0.120821	0.120664	0.130914	0.231545	FALSE	FALSE	FALSE	FALSE	FALSE	FALSE	0.0149373	0.0831298	-0.0363595	-0.0617077	0.0451766	-0.00976513	0.0221866	-0.057598	-0.0841597	0.214177	-0.0353099	-0.0947074	-0.100055	0.0869753	0.0777013	-0.064622	-0.0218687	-0.0944206	-0.117824	0.234113	Q5M7V8	-0.0291938	0.0560193	-0.017921	-0.00890443
SSSphVLGGR	1	0.279592	0.279592	0.199282	0.234385	0.0907691	0.103271	0.0927014	FALSE	FALSE	FALSE	FALSE	FALSE	FALSE	NA	NA	NA	NA	NA	NA	NA	NA	NA	NA	NA	NA	-0.126711	0.0958027	0.185038	-0.15413	NA	NA	NA	NA	P0C643	-0.126711	0.0958027	0.185038	-0.15413
SSSSLLASphPSHIAAK	1	0.321903	0.321903	0.0790193	0.114871	0.0842108	0.290923	0.109073	FALSE	FALSE	FALSE	FALSE	FALSE	FALSE	0.0876755	0.101457	-0.0517277	-0.137405	0.0120748	0.00198036	0.121342	-0.135397	-0.118145	0.00443348	-0.0504836	0.164195	0.367514	0.194691	-0.367676	-0.194529	0.466814	0.324707	0.150849	-0.94237	Q3TZZ7	0.163187	0.125454	-0.0395391	-0.249101
SSSSLLASPSphHIAAK	1	0.448488	0.448488	0.0774945	0.114107	0.0732817	0.193705	0.0929242	FALSE	FALSE	FALSE	FALSE	FALSE	FALSE	NA	NA	NA	NA	NA	NA	NA	NA	0.0817579	0.103455	0.00538564	-0.190599	NA	NA	NA	NA	NA	NA	NA	NA	Q3TZZ7	0.0817579	0.103455	0.00538564	-0.190599
SSTVTphEAPIAVVTSR	1	0.303974	0.303974	0.0806452	0.108622	0.0880224	0.294225	0.124513	FALSE	FALSE	FALSE	FALSE	FALSE	FALSE	NA	NA	NA	NA	NA	NA	NA	NA	0.688714	0.178941	-0.793118	-0.0745361	-0.150387	0.0433984	0.328035	-0.221047	-0.237198	0.0703275	0.314585	-0.147715	Q8K1R7	0.100376	0.0975555	-0.0501659	-0.147766
STPSHGSVSSphLNSTGSLSPK	1	0.489774	0.489774	0.0792871	0.131841	0.0681479	0.152997	0.0779535	FALSE	FALSE	FALSE	FALSE	FALSE	FALSE	NA	NA	NA	NA	NA	NA	NA	NA	NA	NA	NA	NA	NA	NA	NA	NA	0.0430956	0.0552228	0.0388612	-0.13718	Q60902	0.0430956	0.0552228	0.0388612	-0.13718
SVASphNQSEMEYSSLQDMPK	1	0.489327	0.489327	0.108478	0.117757	0.0737699	0.1104	0.100269	FALSE	FALSE	FALSE	FALSE	FALSE	FALSE	NA	NA	NA	NA	NA	NA	NA	NA	-0.0595398	0.203302	0.0443871	-0.188149	NA	NA	NA	NA	NA	NA	NA	NA	Q8VDP4	-0.0595398	0.203302	0.0443871	-0.188149
SVPLATTPMTEQRPESphTSTAAVK	1	0.38334	0.38334	0.138178	0.127939	0.0917181	0.123158	0.135666	FALSE	FALSE	FALSE	FALSE	FALSE	FALSE	0.0737428	0.236036	-0.284908	-0.0248704	NA	NA	NA	NA	0.0661565	0.481714	-0.040309	-0.507562	-0.333233	0.117204	0.294057	-0.0780282	-0.228276	0.187772	0.089925	-0.0494211	Q4AEF8	-0.105402	0.255681	0.0146911	-0.16497
SVPLATTPMTEQRPESTphSTAAVK	1	0.423944	0.423944	0.11534	0.116408	0.0853011	0.128914	0.130092	FALSE	FALSE	FALSE	FALSE	FALSE	FALSE	0.0737428	0.236036	-0.284908	-0.0248704	NA	NA	NA	NA	0.0661565	0.481714	-0.040309	-0.507562	-0.333233	0.117204	0.294057	-0.0780282	NA	NA	NA	NA	Q4AEF8	-0.0644444	0.278318	-0.0103868	-0.203487
SVPLATTPMTphEQRPESTSTAAVK	1	0.455748	0.455748	0.125546	0.135277	0.077327	0.107457	0.0986458	FALSE	FALSE	FALSE	FALSE	FALSE	FALSE	NA	NA	NA	NA	NA	NA	NA	NA	0.0661565	0.481714	-0.040309	-0.507562	-0.333233	0.117204	0.294057	-0.0780282	NA	NA	NA	NA	Q4AEF8	-0.133538	0.299459	0.126874	-0.292795
SVSSphNVASVSPIPAGSK	1	0.353726	0.353726	0.125981	0.242755	0.0801426	0.117301	0.0800948	FALSE	FALSE	FALSE	FALSE	FALSE	FALSE	NA	NA	NA	NA	-0.0727843	0.206117	0.582594	-0.715926	NA	NA	NA	NA	NA	NA	NA	NA	NA	NA	NA	NA	Q9QXU8	-0.0727843	0.206117	0.582594	-0.715926
SVSSphSSYR	1	0.26319	0.26319	0.228788	0.211294	0.0949119	0.101665	0.100151	FALSE	FALSE	FALSE	FALSE	FALSE	FALSE	NA	NA	NA	NA	NA	NA	NA	NA	NA	NA	NA	NA	-0.15863	0.117767	0.171666	-0.130803	NA	NA	NA	NA	P31000	-0.15863	0.117767	0.171666	-0.130803
SVSSphSSYRR	1	0.4048	0.4048	0.114602	0.208218	0.0760274	0.117719	0.0786334	FALSE	FALSE	FALSE	FALSE	FALSE	FALSE	NA	NA	NA	NA	NA	NA	NA	NA	NA	NA	NA	NA	-0.0356168	0.242225	0.490148	-0.696756	NA	NA	NA	NA	P31000	-0.0356168	0.242225	0.490148	-0.696756
SVSSSphSYR	1	0.308113	0.308113	0.080321	0.109341	0.0872536	0.293177	0.121794	FALSE	FALSE	FALSE	FALSE	FALSE	FALSE	NA	NA	NA	NA	NA	NA	NA	NA	NA	NA	NA	NA	0.265455	0.251284	-0.12204	-0.394699	NA	NA	NA	NA	P31000	0.265455	0.251284	-0.12204	-0.394699
SYphSVVASEYDK	1	0.385853	0.385853	0.105528	0.215661	0.0782797	0.135585	0.0790932	FALSE	FALSE	FALSE	FALSE	FALSE	FALSE	NA	NA	NA	NA	NA	NA	NA	NA	NA	NA	NA	NA	NA	NA	NA	NA	0.0150073	0.0241786	0.0674179	-0.106604	Q7TPH6	0.0150073	0.0241786	0.0674179	-0.106604
SYSphPAHNR	1	0.362217	0.362217	0.106374	0.110678	0.0941542	0.163675	0.162903	FALSE	FALSE	FALSE	FALSE	FALSE	FALSE	NA	NA	NA	NA	0.536694	-0.0878455	-0.236579	-0.212269	0.0311195	0.227564	-0.148462	-0.110221	-0.273541	0.182098	0.256699	-0.165256	-0.292637	-0.151694	0.0733564	0.370975	Q5M7V8	0.000408795	0.0425305	-0.0137466	-0.0291927
SYSphVVASEYDK	1	0.434452	0.434452	0.0878212	0.160784	0.0746351	0.161806	0.0805017	FALSE	FALSE	FALSE	FALSE	FALSE	FALSE	NA	NA	NA	NA	NA	NA	NA	NA	NA	NA	NA	NA	NA	NA	NA	NA	0.0662443	0.0592699	0.0785935	-0.204108	Q7TPH6	0.0662443	0.0592699	0.0785935	-0.204108
SYSphVVASEYDKQHSILPAR	1	0.29147	0.29147	0.196858	0.147202	0.104744	0.115381	0.144345	FALSE	FALSE	FALSE	FALSE	FALSE	FALSE	NA	NA	NA	NA	NA	NA	NA	NA	NA	NA	NA	NA	NA	NA	NA	NA	-0.1999	0.263068	0.0579385	-0.121106	Q7TPH6	-0.1999	0.263068	0.0579385	-0.121106
TDSphSPNQAR	1	0.24362	0.24362	0.22028	0.142792	0.114518	0.11449	0.164299	FALSE	FALSE	FALSE	FALSE	FALSE	FALSE	NA	NA	NA	NA	0.0171002	0.0433466	-0.114624	0.0541774	NA	NA	NA	NA	-0.348734	0.34119	0.157079	-0.149535	NA	NA	NA	NA	Q00438	-0.165817	0.192268	0.0212273	-0.0476786
TEHNTSphGDKFSNK	1	0.402787	0.402787	0.0791247	0.118953	0.0776886	0.224292	0.0971542	FALSE	FALSE	FALSE	FALSE	FALSE	FALSE	NA	NA	NA	NA	NA	NA	NA	NA	0.116161	0.164276	-0.173131	-0.107306	0.199694	0.0514565	0.0707242	-0.321875	-0.0449522	0.0468299	0.10481	-0.106687	O08815	0.0903012	0.0875207	0.000800763	-0.178623
TESphGPR	1	0.441262	0.441262	0.0801216	0.106644	0.0760944	0.189948	0.10593	FALSE	FALSE	FALSE	FALSE	FALSE	FALSE	NA	NA	NA	NA	0.0927548	-0.0167588	0.141401	-0.217397	-0.0250703	0.144364	-0.162257	0.0429631	NA	NA	NA	NA	NA	NA	NA	NA	Q8K4L3	0.0338422	0.0638028	-0.0104282	-0.0872169
TGALTphLSR	1	0.344705	0.344705	0.094981	0.107721	0.0935664	0.200533	0.158495	FALSE	FALSE	FALSE	FALSE	FALSE	FALSE	NA	NA	NA	NA	NA	NA	NA	NA	0.16763	0.58177	-0.25879	-0.490609	NA	NA	NA	NA	NA	NA	NA	NA	P13838	0.16763	0.58177	-0.25879	-0.490609
TGTGSPFAGNSphPAR	1	0.313808	0.313808	0.125114	0.115649	0.103831	0.150475	0.191124	FALSE	FALSE	FALSE	FALSE	FALSE	FALSE	NA	NA	NA	NA	NA	NA	NA	NA	-0.121828	0.63201	-0.2029	-0.307282	NA	NA	NA	NA	NA	NA	NA	NA	Q6ZPZ3	-0.121828	0.63201	-0.2029	-0.307282
TGTGSPFAGNSphPAREGEQDAGSLK	1	0.422051	0.422051	0.103774	0.11019	0.0850521	0.143743	0.135189	FALSE	FALSE	FALSE	FALSE	FALSE	FALSE	NA	NA	NA	NA	NA	NA	NA	NA	-0.0220574	0.352437	-0.0578201	-0.272559	NA	NA	NA	NA	NA	NA	NA	NA	Q6ZPZ3	-0.0220574	0.352437	-0.0578201	-0.272559
TGTGSphPFAGNSPAR	1	0.339682	0.339682	0.106769	0.110335	0.0974835	0.171001	0.17473	FALSE	FALSE	FALSE	FALSE	FALSE	FALSE	NA	NA	NA	NA	NA	NA	NA	NA	0.00449483	0.116435	-0.0448899	-0.0760404	NA	NA	NA	NA	NA	NA	NA	NA	Q6ZPZ3	0.00449483	0.116435	-0.0448899	-0.0760404
TGTGSphPFAGNSphPAR	1	0.496463	0.496463	0.0801	0.101041	0.0707393	0.151013	0.100644	FALSE	FALSE	FALSE	FALSE	FALSE	FALSE	NA	NA	NA	NA	NA	NA	NA	NA	0.0963237	0.363659	-0.0320103	-0.427972	NA	NA	NA	NA	NA	NA	NA	NA	Q6ZPZ3	0.0963237	0.363659	-0.0320103	-0.427972
TLETphPAAQMEGFLNR	1	0.400252	0.400252	0.108269	0.210539	0.0765129	0.12617	0.0782556	FALSE	FALSE	FALSE	FALSE	FALSE	FALSE	NA	NA	NA	NA	NA	NA	NA	NA	NA	NA	NA	NA	0.318075	-0.150229	0.11539	-0.283236	-0.275042	0.359107	0.372426	-0.456491	Q62261	0.0215165	0.104439	0.243908	-0.369863
TLSDPPSphPLPHGPPNK	1	0.389392	0.389392	0.111511	0.113175	0.0907353	0.145683	0.149504	FALSE	FALSE	FALSE	FALSE	FALSE	FALSE	NA	NA	NA	NA	NA	NA	NA	NA	-0.0888429	0.761556	-0.151925	-0.520788	NA	NA	NA	NA	NA	NA	NA	NA	Q1AAU6	-0.0888429	0.761556	-0.151925	-0.520788
TNSphSDSERSPDLGHSTQIPR	1	0.343527	0.343527	0.0993461	0.213008	0.0848999	0.174991	0.0842287	FALSE	FALSE	TRUE	FALSE	FALSE	TRUE	NA	NA	NA	NA	0.186435	0.048334	0.000334759	-0.235104	NA	NA	NA	NA	0.0543106	-0.0167852	0.152792	-0.190317	0.125417	0.0791775	0.360939	-0.565533	O88588	0.122054	0.0369088	0.171355	-0.330318
TphDSSPNQAR	1	0.24362	0.24362	0.22028	0.142792	0.114518	0.11449	0.164299	FALSE	FALSE	FALSE	FALSE	FALSE	FALSE	NA	NA	NA	NA	0.0171002	0.0433466	-0.114624	0.0541774	NA	NA	NA	NA	-0.348734	0.34119	0.157079	-0.149535	NA	NA	NA	NA	Q00438	-0.165817	0.192268	0.0212273	-0.0476786
TphESGPR	1	0.24987	0.24987	0.217552	0.248008	0.0924718	0.100432	0.0916663	FALSE	FALSE	FALSE	FALSE	FALSE	FALSE	NA	NA	NA	NA	NA	NA	NA	NA	NA	NA	NA	NA	-0.0871991	0.0519522	0.124706	-0.0894594	NA	NA	NA	NA	Q8K4L3	-0.0871991	0.0519522	0.124706	-0.0894594
TphFSATVR	1	0.450062	0.450062	0.0820875	0.140229	0.0728477	0.17264	0.0821341	FALSE	FALSE	FALSE	FALSE	FALSE	FALSE	0.202252	-0.0746445	-0.182016	0.0544077	-0.220166	0.145729	0.149921	-0.0754842	NA	NA	NA	NA	-0.0715472	-0.0139334	-0.0133127	0.0987932	0.140146	-0.0093026	0.082223	-0.213067	Q9WU49	0.0126713	0.0119622	0.009204	-0.0338375
TphQTPPLsiGQTPQLGLK	1	0.515685	0.515685	0.076882	0.124733	0.0650421	0.142259	0.0753988	FALSE	FALSE	FALSE	FALSE	FALSE	FALSE	NA	NA	NA	NA	NA	NA	NA	NA	NA	NA	NA	NA	NA	NA	NA	NA	0.0906757	0.142169	0.0902418	-0.323086	Q62448	0.0906757	0.142169	0.0902418	-0.323086
TphRSLHGPCPVTTFGPK	1	0.450442	0.450442	0.116257	0.119358	0.0805218	0.118345	0.115075	FALSE	FALSE	FALSE	FALSE	FALSE	FALSE	0.0493442	-0.232878	0.214448	-0.0309139	-0.168338	0.328394	-0.00782827	-0.152228	NA	NA	NA	NA	0.0204075	0.193281	-0.187908	-0.0257807	-0.188625	0.669067	0.0814988	-0.561941	P58058	-0.0718027	0.239466	0.0250527	-0.192716
TphSLFANR	1	0.407298	0.407298	0.129449	0.124722	0.08772	0.122212	0.1286	FALSE	FALSE	FALSE	FALSE	FALSE	FALSE	NA	NA	NA	NA	NA	NA	NA	NA	NA	NA	NA	NA	-0.0600307	0.16451	0.0109355	-0.115415	NA	NA	NA	NA	Q3UHD9	-0.0600307	0.16451	0.0109355	-0.115415
TphSPSKPSSAPALRPGPK	1	0.31216	0.31216	0.0918007	0.181769	0.0891771	0.23451	0.090583	FALSE	FALSE	FALSE	FALSE	FALSE	FALSE	0.189977	0.0312455	0.112036	-0.333259	NA	NA	NA	NA	NA	NA	NA	NA	NA	NA	NA	NA	NA	NA	NA	NA	Q5M7W5	0.189977	0.0312455	0.112036	-0.333259
TphVPSTPTLVVPHR	1	0.277488	0.277488	0.181906	0.135186	0.110581	0.122837	0.172003	FALSE	FALSE	FALSE	FALSE	FALSE	FALSE	-0.0833317	0.0162409	0.141082	-0.073991	-0.240492	0.490864	-0.151195	-0.0991764	NA	NA	NA	NA	NA	NA	NA	NA	NA	NA	NA	NA	F1MA98	-0.161912	0.253552	-0.0050567	-0.0865837
TphVSPGSphVSPIHGQGQAVENLK	1	0.375923	0.375923	0.0813353	0.132584	0.0801461	0.236451	0.0935605	FALSE	FALSE	FALSE	FALSE	FALSE	FALSE	NA	NA	NA	NA	0.0491372	-0.189276	-0.0329727	0.173112	NA	NA	NA	NA	NA	NA	NA	NA	0.0677513	0.266336	0.0551858	-0.389273	Q9Z0R6	0.0584443	0.0385297	0.0111066	-0.108081
TphVSPGSVSphPIHGQGQAVENLK	1	0.521015	0.521015	0.0742882	0.114961	0.0645711	0.147532	0.0776325	FALSE	FALSE	FALSE	FALSE	FALSE	FALSE	NA	NA	NA	NA	NA	NA	NA	NA	NA	NA	NA	NA	NA	NA	NA	NA	0.0908356	0.146899	0.0586346	-0.296369	Q9Z0R6	0.0908356	0.146899	0.0586346	-0.296369
TQTphPPLGQTsiPQLGLK	1	0.245067	0.245067	0.0942046	0.103214	0.107198	0.240605	0.209712	FALSE	FALSE	FALSE	FALSE	FALSE	FALSE	NA	NA	NA	NA	-0.157992	-0.10897	0.259117	0.00784545	0.148405	0.294811	-0.356754	-0.0864619	NA	NA	NA	NA	0.129076	0.0672065	-0.10354	-0.092743	Q62448	0.03983	0.084349	-0.0670592	-0.0571198
TQTphPPLsiGQTPQLGLK	1	0.482508	0.482508	0.0968818	0.107056	0.0754055	0.126786	0.111363	FALSE	FALSE	FALSE	FALSE	FALSE	FALSE	NA	NA	NA	NA	-0.157992	-0.10897	0.259117	0.00784545	0.051516	0.137489	-0.352989	0.163985	NA	NA	NA	NA	0.0906757	0.142169	0.0902418	-0.323086	Q62448	-0.00526669	0.0568957	-0.00121023	-0.0504187
TRHSphPTsiPQQSNR	1	0.535217	0.535217	0.0728799	0.100919	0.0639094	0.143353	0.0837212	FALSE	FALSE	FALSE	FALSE	FALSE	FALSE	0.0696304	0.171901	0.015807	-0.257339	NA	NA	NA	NA	NA	NA	NA	NA	NA	NA	NA	NA	NA	NA	NA	NA	Q52KI8	0.0696304	0.171901	0.015807	-0.257339
TRPRNglGTphLNK	1	0.452402	0.452402	0.0925759	0.17069	0.0719256	0.135802	0.0766039	FALSE	FALSE	FALSE	FALSE	FALSE	FALSE	NA	NA	NA	NA	NA	NA	NA	NA	NA	NA	NA	NA	NA	NA	NA	NA	0.225481	0.380741	0.594729	-1.20095	P57044	0.225481	0.380741	0.594729	-1.20095
TRSphLHGPCPVTTFGPK	1	0.450442	0.450442	0.116257	0.119358	0.0805218	0.118345	0.115075	FALSE	FALSE	FALSE	FALSE	FALSE	FALSE	0.0493442	-0.232878	0.214448	-0.0309139	-0.168338	0.328394	-0.00782827	-0.152228	NA	NA	NA	NA	0.0204075	0.193281	-0.187908	-0.0257807	-0.188625	0.669067	0.0814988	-0.561941	P58058	-0.0718027	0.239466	0.0250527	-0.192716
TSEDTSSphGSPPKKSPGGPK	1	0.311054	0.311054	0.158056	0.25314	0.084948	0.107928	0.0848736	FALSE	FALSE	FALSE	FALSE	FALSE	FALSE	-0.11597	0.112785	0.286461	-0.283276	NA	NA	NA	NA	NA	NA	NA	NA	NA	NA	NA	NA	NA	NA	NA	NA	O35841	-0.11597	0.112785	0.286461	-0.283276
TSMGSNQASphPAR	1	0.395167	0.395167	0.110565	0.11288	0.0897618	0.144832	0.146793	FALSE	FALSE	FALSE	FALSE	FALSE	FALSE	0.0938876	0.0982791	-0.0578912	-0.134276	-0.0946975	0.0919446	0.153455	-0.150702	-0.153147	0.207261	0.0505126	-0.104627	0.0152212	0.164323	-0.0994982	-0.0800455	0.0532282	0.192223	-0.189389	-0.0560622	Q9ESN0	-0.0171015	0.150806	-0.0285622	-0.105142
TSMGSNQsiASphPAR	1	0.347954	0.347954	0.135865	0.122774	0.098537	0.134001	0.160869	FALSE	FALSE	FALSE	FALSE	FALSE	FALSE	NA	NA	NA	NA	0.0239148	0.230897	0.0274869	-0.282299	-0.203988	0.0787016	-0.127304	0.25259	0.115833	-0.11985	0.0768288	-0.0728113	NA	NA	NA	NA	Q9ESN0	-0.0214134	0.0632497	-0.00766269	-0.0341735
TSphLFANR	1	0.407298	0.407298	0.129449	0.124722	0.08772	0.122212	0.1286	FALSE	FALSE	FALSE	FALSE	FALSE	FALSE	NA	NA	NA	NA	NA	NA	NA	NA	NA	NA	NA	NA	-0.0600307	0.16451	0.0109355	-0.115415	NA	NA	NA	NA	Q3UHD9	-0.0600307	0.16451	0.0109355	-0.115415
TSphPSKPSSAPALRPGPK	1	0.31216	0.31216	0.0918007	0.181769	0.0891771	0.23451	0.090583	FALSE	FALSE	FALSE	FALSE	FALSE	FALSE	0.189977	0.0312455	0.112036	-0.333259	NA	NA	NA	NA	NA	NA	NA	NA	NA	NA	NA	NA	NA	NA	NA	NA	Q5M7W5	0.189977	0.0312455	0.112036	-0.333259
TSPSphKPSSAPALRPGPK	1	0.31216	0.31216	0.0918007	0.181769	0.0891771	0.23451	0.090583	FALSE	FALSE	FALSE	FALSE	FALSE	FALSE	0.189977	0.0312455	0.112036	-0.333259	NA	NA	NA	NA	NA	NA	NA	NA	NA	NA	NA	NA	NA	NA	NA	NA	Q5M7W5	0.189977	0.0312455	0.112036	-0.333259
TTSASSphVKR	1	0.294134	0.294134	0.115991	0.289581	0.0848681	0.136016	0.0794108	FALSE	FALSE	FALSE	FALSE	FALSE	FALSE	0.275062	0.0342904	-0.222978	-0.0863744	0.0498635	-0.0869837	0.157494	-0.120374	-0.13758	0.0376743	0.213448	-0.113543	-0.149189	0.0276606	0.0561697	0.0653583	NA	NA	NA	NA	Q5M7W5	0.00953932	0.00316041	0.0510335	-0.0637332
TVFAGAVPVLPASphPPPKDSLR	1	0.317397	0.317397	0.105793	0.246724	0.0863111	0.161057	0.0827187	FALSE	FALSE	FALSE	FALSE	FALSE	FALSE	-0.163316	0.237127	0.0871811	-0.160993	0.367618	-0.240145	0.100495	-0.227968	0.227519	-0.13601	0.0607016	-0.15221	0.0640571	-0.0735075	0.258908	-0.249458	-0.210517	0.264971	0.0745077	-0.128961	Q60902	0.0570722	0.0104869	0.116359	-0.183918
TVFNSETphPSR	1	0.244341	0.244341	0.0986998	0.225111	0.0997774	0.240775	0.0912956	FALSE	FALSE	FALSE	FALSE	FALSE	FALSE	-0.0555344	0.323982	-0.0318259	-0.236622	0.0217907	-0.0814095	0.369215	-0.309596	0.0330928	-0.29074	-0.000821239	0.258469	0.771892	-0.309457	0.206447	-0.668883	0.318004	0.10584	0.217947	-0.641792	O88746	0.217849	-0.0503567	0.152192	-0.319685
TVSPGSVSphPIHGQGQAVglENLK	1	0.273537	0.273537	0.124438	0.112384	0.110014	0.156078	0.223549	FALSE	FALSE	FALSE	FALSE	FALSE	FALSE	NA	NA	NA	NA	-0.149169	0.452114	-0.3329	0.0299544	NA	NA	NA	NA	NA	NA	NA	NA	0.0826199	-0.0464628	0.152906	-0.189063	Q9Z0R6	-0.0332746	0.202826	-0.0899967	-0.0795545
TVSPGSVSphPIHsiGQGQAVENLK	1	0.277178	0.277178	0.131675	0.11524	0.110294	0.148726	0.216887	FALSE	FALSE	FALSE	FALSE	FALSE	FALSE	NA	NA	NA	NA	NA	NA	NA	NA	NA	NA	NA	NA	NA	NA	NA	NA	-0.0154505	0.0630217	-0.024053	-0.0235182	Q9Z0R6	-0.0154505	0.0630217	-0.024053	-0.0235182
VDSTTphCLFPVEEK	1	0.267111	0.267111	0.0924421	0.189202	0.094852	0.263813	0.0925795	FALSE	FALSE	FALSE	FALSE	FALSE	FALSE	NA	NA	NA	NA	NA	NA	NA	NA	NA	NA	NA	NA	0.0885702	-0.00257682	0.0438101	-0.129803	NA	NA	NA	NA	P82808	0.0885702	-0.00257682	0.0438101	-0.129803
VKSphSPLIEK	1	0.345448	0.345448	0.0801931	0.12645	0.0822617	0.267085	0.0985625	FALSE	FALSE	FALSE	FALSE	FALSE	FALSE	-0.0644074	0.156164	0.178192	-0.269949	0.0828935	0.266285	0.290408	-0.639587	-0.105173	0.300173	-0.175598	-0.0194017	0.855871	-0.239158	-0.276124	-0.340588	NA	NA	NA	NA	Q3UZA1	0.192296	0.120866	0.00421948	-0.317381
VKSSphPLIEK	1	0.376645	0.376645	0.0796849	0.121818	0.0798895	0.24346	0.0985029	FALSE	FALSE	FALSE	FALSE	FALSE	FALSE	0.0561316	0.223781	0.087442	-0.367355	0.0550953	0.257421	0.318909	-0.631425	-0.141818	0.321631	-0.181427	0.00161403	0.813611	-0.164365	-0.225334	-0.423911	NA	NA	NA	NA	Q3UZA1	0.195755	0.159617	-0.000102597	-0.355269
VLLHSphPGRPSSPR	1	0.28612	0.28612	0.201611	0.222156	0.0913118	0.103598	0.0952028	FALSE	FALSE	FALSE	FALSE	FALSE	FALSE	NA	NA	NA	NA	NA	NA	NA	NA	NA	NA	NA	NA	-0.176691	0.143022	0.235155	-0.201486	NA	NA	NA	NA	Q6AYD6	-0.176691	0.143022	0.235155	-0.201486
VLLLEANRHSphPGPER	1	0.370809	0.370809	0.0795128	0.117918	0.0805973	0.248916	0.102247	FALSE	FALSE	FALSE	FALSE	FALSE	FALSE	NA	NA	NA	NA	NA	NA	NA	NA	0.21013	0.186	-0.0214691	-0.37466	NA	NA	NA	NA	NA	NA	NA	NA	O55156	0.21013	0.186	-0.0214691	-0.37466
VNSphGDTVGSSLLR	1	0.486662	0.486662	0.0981192	0.107919	0.0748047	0.123244	0.109251	FALSE	FALSE	FALSE	FALSE	FALSE	FALSE	NA	NA	NA	NA	NA	NA	NA	NA	NA	NA	NA	NA	NA	NA	NA	NA	-0.039647	0.317425	0.00376479	-0.281543	Q7TPH6	-0.039647	0.317425	0.00376479	-0.281543
VQDKPESPSphGSTQIQR	1	0.269985	0.269985	0.0939347	0.196118	0.0949327	0.253064	0.0919656	FALSE	FALSE	FALSE	FALSE	FALSE	FALSE	NA	NA	NA	NA	NA	NA	NA	NA	-0.161976	0.00176007	0.0239165	0.1363	0.271055	-0.00633039	0.0373893	-0.302114	NA	NA	NA	NA	Q63358	0.0545394	-0.00228516	0.0306529	-0.0829072
VSESphEGKLEGLATAVTPNK	1	0.328955	0.328955	0.0814407	0.134476	0.0838804	0.27479	0.0964576	FALSE	FALSE	FALSE	FALSE	FALSE	FALSE	NA	NA	NA	NA	NA	NA	NA	NA	NA	NA	NA	NA	0.174244	0.0835203	0.0194115	-0.277176	NA	NA	NA	NA	Q8CI95	0.174244	0.0835203	0.0194115	-0.277176
VSphESEGKLEGLATAVTPNK	1	0.328955	0.328955	0.0814407	0.134476	0.0838804	0.27479	0.0964576	FALSE	FALSE	FALSE	FALSE	FALSE	FALSE	NA	NA	NA	NA	NA	NA	NA	NA	NA	NA	NA	NA	0.174244	0.0835203	0.0194115	-0.277176	NA	NA	NA	NA	Q8CI95	0.174244	0.0835203	0.0194115	-0.277176
VSPVLPSSSLESphsiPQDEDKGENSTK	1	0.500373	0.500373	0.0760088	0.102988	0.0686385	0.159526	0.0924662	FALSE	FALSE	FALSE	FALSE	FALSE	FALSE	NA	NA	NA	NA	0.130963	0.298853	-0.0050461	-0.42477	NA	NA	NA	NA	NA	NA	NA	NA	NA	NA	NA	NA	Q63358	0.130963	0.298853	-0.0050461	-0.42477
VTKVSphQGVEDGPDAK	1	0.312866	0.312866	0.0796846	0.12706	0.0842619	0.296532	0.0995944	FALSE	FALSE	FALSE	FALSE	FALSE	FALSE	0.292293	0.369277	0.197794	-0.859364	NA	NA	NA	NA	0.447921	0.00272216	-0.205477	-0.245166	NA	NA	NA	NA	NA	NA	NA	NA	Q6AXQ0	0.370107	0.186	-0.00384139	-0.552265
VTSGSphADR	1	0.518277	0.518277	0.103614	0.129203	0.0669613	0.100579	0.0813648	FALSE	FALSE	FALSE	FALSE	FALSE	FALSE	NA	NA	NA	NA	NA	NA	NA	NA	NA	NA	NA	NA	-0.0312179	0.0976055	0.0573162	-0.123704	NA	NA	NA	NA	Q922P9	-0.0312179	0.0976055	0.0573162	-0.123704
WRSphLsiQQLAEER	1	0.306114	0.306114	0.099219	0.218889	0.0900758	0.198464	0.087238	FALSE	FALSE	FALSE	FALSE	FALSE	FALSE	NA	NA	NA	NA	NA	NA	NA	NA	NA	NA	NA	NA	NA	NA	NA	NA	0.0994449	0.00590906	0.103732	-0.209086	P16086	0.0994449	0.00590906	0.103732	-0.209086
WRSphsiLQQLAEER	1	0.306114	0.306114	0.099219	0.218889	0.0900758	0.198464	0.087238	FALSE	FALSE	FALSE	FALSE	FALSE	FALSE	NA	NA	NA	NA	NA	NA	NA	NA	NA	NA	NA	NA	NA	NA	NA	NA	0.0994449	0.00590906	0.103732	-0.209086	P16086	0.0994449	0.00590906	0.103732	-0.209086
YAHQQPPSphPSPIYSSSTK	1	0.510125	0.510125	0.0757043	0.1016	0.0676153	0.15346	0.0914947	FALSE	FALSE	FALSE	FALSE	FALSE	FALSE	0.0459922	0.0409765	-0.00615137	-0.0808174	0.0531429	0.10416	0.0909894	-0.248293	-0.00460355	-0.0639068	0.00718511	0.0613253	0.0294944	0.0753205	-0.0847696	-0.0200453	0.000631296	0.160672	-0.0103511	-0.150952	Q66H76	0.0249315	0.0634445	-0.000619524	-0.0877564
YGRPPDSHHSphR	1	0.441597	0.441597	0.0912593	0.170097	0.0734225	0.145508	0.078116	FALSE	FALSE	TRUE	FALSE	TRUE	TRUE	0.519104	-0.219591	0.340476	-0.639989	0.116741	0.29392	0.253886	-0.664547	-0.0863798	0.249593	0.715953	-0.879166	0.0622346	0.564774	0.000367135	-0.627376	0.167169	0.0509333	0.166695	-0.384797	Q62093	0.155774	0.187926	0.295475	-0.639175
YphHGHSMSDPGVSYR	1	0.34592	0.34592	0.178259	0.166795	0.0909923	0.108589	0.109444	FALSE	FALSE	FALSE	FALSE	FALSE	FALSE	NA	NA	NA	NA	NA	NA	NA	NA	-0.263658	0.283629	0.116884	-0.136855	-0.249914	0.37276	0.311445	-0.43429	NA	NA	NA	NA	P26284	-0.256786	0.328194	0.214164	-0.285572
YphQKSTELLIR	1	0.53366	0.53366	0.0915855	0.136917	0.0629707	0.103018	0.0718489	FALSE	FALSE	FALSE	FALSE	FALSE	FALSE	NA	NA	NA	NA	NA	NA	NA	NA	NA	NA	NA	NA	NA	NA	NA	NA	-0.0133597	0.120802	0.108562	-0.216004	P68433	-0.0133597	0.120802	0.108562	-0.216004
AAAEDGEEPKSphEPETKK	2	0.557032	0.0782973	0.557032	0.107803	0.110254	0.0592312	0.0873834	FALSE	FALSE	FALSE	FALSE	FALSE	FALSE	-0.216498	0.19483	0.257173	-0.235505	-0.468617	0.170806	-0.00909676	0.306907	0.05088	-0.276896	0.116753	0.109263	0.0240634	-0.0950134	-0.104761	0.175711	NA	NA	NA	NA	P43138	-0.152543	-0.00156832	0.065017	0.0890942
AAGEGTphLGK	2	0.445148	0.0858442	0.445148	0.167259	0.144095	0.0716022	0.0860521	FALSE	FALSE	FALSE	FALSE	FALSE	FALSE	-0.076125	-0.216724	-0.223285	0.516135	-0.0788863	-0.365425	0.0733932	0.370919	-0.131009	-0.0130719	-0.173544	0.317625	-0.846136	-0.0310937	0.906748	-0.0295175	-0.242897	-0.245495	0.66171	-0.173318	Q66HF9	-0.275011	-0.174362	0.249004	0.200369
AAGSphQESLEAGNAK	2	0.491364	0.0942092	0.491364	0.189726	0.0919566	0.0634586	0.069286	FALSE	FALSE	FALSE	FALSE	FALSE	FALSE	0.110746	-0.0354486	0.0883624	-0.163659	NA	NA	NA	NA	NA	NA	NA	NA	NA	NA	NA	NA	-0.457321	-0.0405849	0.287624	0.210281	A4L9P7	-0.173287	-0.0380167	0.187993	0.0233109
AAPQSphPSVPK	2	0.458348	0.0933551	0.458348	0.20794	0.101811	0.0667895	0.0717556	FALSE	TRUE	FALSE	FALSE	FALSE	FALSE	-0.142379	0.022755	0.166522	-0.0468987	-0.273017	-0.0863187	0.311669	0.047667	-0.172654	-0.144961	0.223299	0.0943163	0.0198182	-0.0209719	-0.0313219	0.0324756	NA	NA	NA	NA	P37199	-0.142058	-0.0573743	0.167542	0.03189
AAPQSPSphVPK	2	0.302038	0.144252	0.302038	0.298481	0.0946095	0.0821697	0.0784497	FALSE	FALSE	FALSE	FALSE	FALSE	FALSE	NA	NA	NA	NA	NA	NA	NA	NA	-0.151844	-0.00967427	0.223266	-0.0617477	NA	NA	NA	NA	NA	NA	NA	NA	P37199	-0.151844	-0.00967427	0.223266	-0.0617477
AASENSphQDAFR	2	0.244261	0.181962	0.244261	0.130728	0.131869	0.109831	0.201349	FALSE	FALSE	FALSE	FALSE	FALSE	FALSE	NA	NA	NA	NA	-0.730335	0.692568	-0.0733323	0.111099	NA	NA	NA	NA	NA	NA	NA	NA	NA	NA	NA	NA	Q03267	-0.730335	0.692568	-0.0733323	0.111099
AASphENSQDAFR	2	0.279278	0.207604	0.279278	0.150868	0.114239	0.103281	0.144729	FALSE	FALSE	FALSE	FALSE	FALSE	FALSE	NA	NA	NA	NA	-0.180298	0.149755	0.0550811	-0.0245377	NA	NA	NA	NA	NA	NA	NA	NA	NA	NA	NA	NA	Q03267	-0.180298	0.149755	0.0550811	-0.0245377
AASphglENSQDAFR	2	0.244235	0.173686	0.244235	0.128247	0.135371	0.109084	0.209378	FALSE	FALSE	FALSE	FALSE	FALSE	FALSE	NA	NA	NA	NA	-0.379945	0.349875	-0.0547946	0.084864	NA	NA	NA	NA	NA	NA	NA	NA	NA	NA	NA	NA	Q03267	-0.379945	0.349875	-0.0547946	0.084864
AASphPPASASDLIEQQQK	2	0.29795	0.0914757	0.29795	0.160328	0.247336	0.0885057	0.114405	FALSE	FALSE	FALSE	FALSE	FALSE	FALSE	NA	NA	NA	NA	-0.081678	-0.0910776	0.0567172	0.116038	NA	NA	NA	NA	NA	NA	NA	NA	NA	NA	NA	NA	Q8C079	-0.081678	-0.0910776	0.0567172	0.116038
AASPPASASphDLIEQQQK	2	0.395063	0.12389	0.395063	0.126098	0.129297	0.0839982	0.141654	FALSE	FALSE	FALSE	FALSE	FALSE	FALSE	NA	NA	NA	NA	-0.191714	0.0799083	0.0347671	0.0770387	NA	NA	NA	NA	NA	NA	NA	NA	NA	NA	NA	NA	Q8C079	-0.191714	0.0799083	0.0347671	0.0770387
AASPPASphASDLIEQQQK	2	0.357688	0.13672	0.357688	0.252831	0.0947124	0.0786132	0.0794358	FALSE	FALSE	FALSE	FALSE	FALSE	FALSE	NA	NA	NA	NA	-0.0851025	0.000394988	0.105848	-0.0211404	NA	NA	NA	NA	NA	NA	NA	NA	NA	NA	NA	NA	Q8C079	-0.0851025	0.000394988	0.105848	-0.0211404
ADLNQGIGEPQSPSphRR	2	0.413093	0.0887892	0.413093	0.128484	0.177184	0.0761823	0.116267	FALSE	FALSE	FALSE	FALSE	FALSE	FALSE	-0.1367	0.121423	-0.430744	0.446021	-0.398114	0.000543379	0.0180267	0.379544	0.20217	-0.363268	-0.133336	0.294434	-0.00316773	0.0492038	0.15277	-0.198806	-0.00762568	0.100302	0.512173	-0.604849	Q4FZY0	-0.0686873	-0.0183593	0.023778	0.0632686
AEAGVSphSPVTR	2	0.613682	0.0790809	0.613682	0.107498	0.0789932	0.0519654	0.0687802	FALSE	FALSE	FALSE	FALSE	FALSE	FALSE	NA	NA	NA	NA	-0.608522	0.275804	0.11326	0.219459	-0.140057	-0.166157	0.00319346	0.303021	0.464449	-0.174087	-0.0910701	-0.199292	0.10978	0.0868574	0.0788922	-0.275529	Q63358	-0.0435877	0.00560425	0.0260688	0.0119146
AEAGVSSphPVTR	2	0.665975	0.0627044	0.665975	0.0968905	0.0729899	0.0442287	0.0572113	FALSE	FALSE	FALSE	FALSE	FALSE	FALSE	NA	NA	NA	NA	-0.608522	0.275804	0.11326	0.219459	-0.140057	-0.166157	0.00319346	0.303021	0.464449	-0.174087	-0.0910701	-0.199292	0.0571058	0.0528923	0.126465	-0.236463	Q63358	-0.0567562	-0.00288701	0.037962	0.0216812
AEDGAAPSPSphSETPKKK	2	0.325321	0.0905658	0.325321	0.149761	0.232498	0.0851899	0.116665	FALSE	FALSE	FALSE	FALSE	FALSE	FALSE	NA	NA	NA	NA	NA	NA	NA	NA	-0.239353	-0.192699	0.12891	0.303142	NA	NA	NA	NA	NA	NA	NA	NA	P30009	-0.239353	-0.192699	0.12891	0.303142
AEDGAAPSPSSETphPKKK	2	0.475805	0.0819529	0.475805	0.143911	0.142404	0.0681445	0.0877822	FALSE	TRUE	TRUE	FALSE	FALSE	FALSE	-0.303253	-0.136333	0.313942	0.125644	-0.242548	-0.0364183	0.122033	0.156933	-0.1062	-0.137966	0.0298474	0.214319	NA	NA	NA	NA	NA	NA	NA	NA	P30009	-0.217334	-0.103573	0.155274	0.165632
AEDGAAPSPSSphETPKKK	2	0.325321	0.0905658	0.325321	0.149761	0.232498	0.0851899	0.116665	FALSE	FALSE	FALSE	FALSE	FALSE	FALSE	NA	NA	NA	NA	NA	NA	NA	NA	-0.239353	-0.192699	0.12891	0.303142	NA	NA	NA	NA	NA	NA	NA	NA	P30009	-0.239353	-0.192699	0.12891	0.303142
AEEDEILNRSphPR	2	0.252673	0.159714	0.252673	0.125562	0.141176	0.106218	0.214657	FALSE	FALSE	FALSE	FALSE	FALSE	FALSE	-0.186548	0.163442	-0.0217584	0.0448648	-0.267231	0.1235	-0.0137003	0.157432	-0.0859631	0.00556612	0.144392	-0.0639954	0.0223582	0.0579336	-0.056389	-0.0239028	-0.0228598	0.0973485	-0.143352	0.0688632	P35565	-0.108049	0.089558	-0.0181615	0.0366523
AEPASphPAEAPQGDRR	2	0.417048	0.0901511	0.417048	0.124811	0.171648	0.0761085	0.120233	FALSE	FALSE	FALSE	FALSE	FALSE	FALSE	-0.182759	0.00761224	0.107534	0.0676128	0.0423304	-0.010233	0.0382965	-0.0703938	-0.0140222	-0.246049	0.146394	0.113678	-0.266808	0.0635625	0.00112641	0.202119	-0.473957	0.0335503	-0.0336077	0.474014	O35821	-0.179043	-0.0303114	0.0519486	0.157406
AFSFSphLPRPGR	2	0.526949	0.102277	0.526949	0.121762	0.0943778	0.0647313	0.0899024	FALSE	FALSE	FALSE	FALSE	FALSE	FALSE	-0.950576	0.0682979	0.388187	0.494091	-0.577204	0.363004	0.063321	0.150878	-0.290952	-0.173634	0.461696	0.00288947	-0.0276129	-0.027573	-0.0945803	0.149766	0.000892629	0.270226	0.0873066	-0.358425	P0C643	-0.36909	0.100064	0.181186	0.0878398
AGSphDTELAAPK	2	0.460723	0.083183	0.460723	0.141363	0.151836	0.0700988	0.0927967	FALSE	FALSE	FALSE	FALSE	FALSE	FALSE	0.0484249	-0.108078	0.0549153	0.00473744	-0.0342074	0.204763	-0.0375895	-0.132966	-0.210108	-0.195049	0.183174	0.221982	-0.133982	-0.0190906	0.0449228	0.108149	-0.102359	-0.0836244	0.0349693	0.151014	P12785	-0.0864461	-0.0402157	0.0560785	0.0705833
AHGSphFSHVR	2	0.421832	0.115208	0.421832	0.12316	0.127421	0.0797689	0.132611	FALSE	FALSE	FALSE	FALSE	FALSE	FALSE	NA	NA	NA	NA	NA	NA	NA	NA	NA	NA	NA	NA	-0.466112	0.162613	0.098936	0.204563	NA	NA	NA	NA	Q99MS7	-0.466112	0.162613	0.098936	0.204563
AHSLMELNglPSphVPPGGSPLLDSSHSHSPSSPDPDTPSPVGDSR	2	0.286361	0.101116	0.286361	0.1196	0.221576	0.0910643	0.180283	FALSE	FALSE	FALSE	FALSE	FALSE	FALSE	NA	NA	NA	NA	NA	NA	NA	NA	NA	NA	NA	NA	-0.332448	NA	-0.0721823	0.295926	NA	NA	NA	NA	P84903	-0.332448	NA	-0.0721823	0.295926
AIGGIILTASphHNPGGglPNGDFGIK	2	0.270535	0.230274	0.270535	0.196056	0.0991743	0.098202	0.105759	FALSE	FALSE	FALSE	FALSE	FALSE	FALSE	NA	NA	NA	NA	-0.166388	0.110482	0.142021	-0.0861153	NA	NA	NA	NA	NA	NA	NA	NA	NA	NA	NA	NA	P38652	-0.166388	0.110482	0.142021	-0.0861153
AIGGIILTphASHNPGGglPNGDFGIK	2	0.263273	0.239065	0.263273	0.174815	0.102872	0.101745	0.118229	FALSE	FALSE	FALSE	FALSE	FALSE	FALSE	NA	NA	NA	NA	-0.202228	0.161646	0.128947	-0.0883657	NA	NA	NA	NA	NA	NA	NA	NA	NA	NA	NA	NA	P38652	-0.202228	0.161646	0.128947	-0.0883657
AIYQGPSphSPDKS	2	0.433319	0.0941995	0.433319	0.219728	0.10906	0.0696077	0.0740859	FALSE	FALSE	FALSE	FALSE	FALSE	FALSE	0.0866102	0.108008	0.0237739	-0.218392	0.210344	-0.131679	0.109271	-0.188805	0.174233	-0.137277	-0.215028	0.178072	-0.338221	0.0635581	0.214497	0.0601665	-0.349218	-0.0147052	0.134922	0.229001	P22734	-0.0432504	-0.0224192	0.0534871	0.0120086
AKTphPVTLK	2	0.295952	0.212508	0.295952	0.173558	0.104101	0.0973786	0.116503	FALSE	FALSE	FALSE	FALSE	FALSE	FALSE	NA	NA	NA	NA	-1.05797	0.528167	0.57419	-0.0443893	NA	NA	NA	NA	0.16197	0.0200188	-0.0182465	-0.163742	-0.0950672	0.134591	0.0578693	-0.0973928	Q62733	-0.330355	0.227592	0.204604	-0.101841
ALDISphASDDEMARPK	2	0.238833	0.102073	0.238833	0.113742	0.236244	0.0954885	0.21362	FALSE	FALSE	FALSE	FALSE	FALSE	FALSE	NA	NA	NA	NA	-0.101429	0.00807566	-0.0364992	0.129853	NA	NA	NA	NA	NA	NA	NA	NA	NA	NA	NA	NA	P13676	-0.101429	0.00807566	-0.0364992	0.129853
ALSphLPSLEPPGELR	2	0.40571	0.100227	0.40571	0.120158	0.156587	0.0793961	0.137923	FALSE	TRUE	TRUE	FALSE	FALSE	FALSE	-0.163574	0.0630059	0.0254071	0.0751606	-0.199666	0.113283	0.008594	0.0777892	-0.142278	-0.0586776	0.0801386	0.120817	-0.0603425	-0.0472013	-0.0240472	0.131591	-0.221989	0.0238427	0.0311348	0.167012	B2RYG7	-0.15757	0.0188505	0.0242455	0.114474
AMAEEDNGSIGEETDSphSPGRK	2	0.292646	0.125931	0.292646	0.120895	0.162015	0.096102	0.202411	FALSE	FALSE	FALSE	FALSE	FALSE	FALSE	-0.166808	0.0814579	-0.0225321	0.107882	NA	NA	NA	NA	NA	NA	NA	NA	NA	NA	NA	NA	NA	NA	NA	NA	P84903	-0.166808	0.0814579	-0.0225321	0.107882
AMAEEDNGSIGEETDSSphPGRK	2	0.292646	0.125931	0.292646	0.120895	0.162015	0.096102	0.202411	FALSE	FALSE	FALSE	FALSE	FALSE	FALSE	-0.166808	0.0814579	-0.0225321	0.107882	NA	NA	NA	NA	NA	NA	NA	NA	NA	NA	NA	NA	NA	NA	NA	NA	P84903	-0.166808	0.0814579	-0.0225321	0.107882
AMAEEDNGSIGEETphDSSPGRK	2	0.292646	0.125931	0.292646	0.120895	0.162015	0.096102	0.202411	FALSE	FALSE	FALSE	FALSE	FALSE	FALSE	-0.166808	0.0814579	-0.0225321	0.107882	NA	NA	NA	NA	NA	NA	NA	NA	NA	NA	NA	NA	NA	NA	NA	NA	P84903	-0.166808	0.0814579	-0.0225321	0.107882
APSphDDGSLK	2	0.424819	0.131141	0.424819	0.133627	0.111294	0.0802132	0.118906	TRUE	TRUE	TRUE	FALSE	FALSE	FALSE	-0.463117	0.154137	0.423975	-0.114996	-0.602332	0.345216	0.250209	0.00690652	NA	NA	NA	NA	-0.63423	0.24499	-0.0701884	0.459428	NA	NA	NA	NA	Q9JMH9	-0.566559	0.248114	0.201332	0.117113
APSphPASR	2	0.284301	0.110927	0.284301	0.118052	0.191629	0.0938034	0.201288	FALSE	FALSE	FALSE	FALSE	FALSE	FALSE	NA	NA	NA	NA	NA	NA	NA	NA	NA	NA	NA	NA	-0.190845	0.0510705	-0.0349164	0.174691	NA	NA	NA	NA	Q8BTI8	-0.190845	0.0510705	-0.0349164	0.174691
APSSphPGR	2	0.287731	0.167495	0.287731	0.133804	0.130797	0.102106	0.178068	FALSE	FALSE	FALSE	FALSE	FALSE	FALSE	NA	NA	NA	NA	NA	NA	NA	NA	NA	NA	NA	NA	-0.105259	0.079746	0.00435671	0.0211565	NA	NA	NA	NA	Q5BJQ2	-0.105259	0.079746	0.00435671	0.0211565
APTAAPSphPEPR	2	0.412213	0.146095	0.412213	0.17475	0.0959589	0.0787288	0.0922538	FALSE	FALSE	FALSE	FALSE	FALSE	FALSE	-0.180959	-0.128469	0.116542	0.192886	-0.0728309	0.10065	0.178388	-0.206208	-0.124448	0.185174	0.104482	-0.165208	-0.0628828	0.0946636	0.119439	-0.151219	-0.167075	-0.0467392	-0.0495656	0.26338	O88453	-0.121639	0.0410561	0.093857	-0.0132739
AQEQSphPR	2	0.562381	0.0844665	0.562381	0.107406	0.0990011	0.0593526	0.0873934	FALSE	FALSE	FALSE	FALSE	FALSE	FALSE	-0.153832	0.028407	-0.0150202	0.140445	NA	NA	NA	NA	-0.219456	0.155746	-0.156168	0.219877	-0.272836	-0.0912654	0.441865	-0.0777631	NA	NA	NA	NA	Q922P9	-0.215375	0.0309625	0.0902256	0.0941864
AQSphVSLEGSAPSphPSPTHTHHR	2	0.582037	0.0878228	0.582037	0.114017	0.0840013	0.0565423	0.0755792	FALSE	FALSE	FALSE	FALSE	FALSE	FALSE	-0.0236533	-0.0847701	-0.0213033	0.129727	-0.2935	-0.184604	0.161869	0.316235	-0.230579	0.241706	-0.194328	0.183202	NA	NA	NA	NA	-0.137921	0.15312	0.445249	-0.460447	P0C643	-0.171413	0.0313627	0.0978716	0.0421791
AQSphVSLEGSAPSPSPTHTHHR	2	0.323947	0.116032	0.323947	0.309708	0.0995841	0.0767609	0.0739679	FALSE	FALSE	FALSE	FALSE	FALSE	FALSE	-0.201255	-0.215644	0.359393	0.0575058	-0.0729057	0.110334	0.0687779	-0.106206	-0.0808901	-0.0224405	0.00997688	0.0933537	-0.365476	0.0398387	0.157834	0.167803	0.332841	-0.0757304	0.011527	-0.268638	P0C643	-0.0775371	-0.0327284	0.121502	-0.0112363
AQSVSLEGSAPSPSphPTHTHHR	2	0.391083	0.0911392	0.391083	0.127356	0.186594	0.078842	0.124986	FALSE	FALSE	TRUE	FALSE	FALSE	FALSE	-0.400729	-0.0264483	0.104805	0.322371	-0.157848	-0.207335	0.19542	0.169763	-0.155649	-0.00281055	0.0491797	0.10928	-0.340063	-0.064165	-0.15324	0.557468	-0.0260883	0.0537013	0.0986573	-0.12627	P0C643	-0.216075	-0.0494115	0.0589645	0.206522
AQSVSLEGSphAPSphPSPTHTHHR	2	0.420667	0.0867714	0.420667	0.134972	0.175128	0.0750075	0.107454	FALSE	FALSE	FALSE	FALSE	FALSE	FALSE	-0.205946	-0.0271348	-0.256504	0.489585	-0.2935	-0.184604	0.161869	0.316235	NA	NA	NA	NA	0.0982869	-0.155419	-0.0979367	0.155069	-0.137921	0.15312	0.445249	-0.460447	P0C643	-0.13477	-0.0535097	0.0631692	0.125111
AQSVSLEGSphAPSPSPTHTHHR	2	0.431074	0.0884039	0.431074	0.125074	0.166351	0.0743333	0.114764	FALSE	FALSE	TRUE	FALSE	FALSE	FALSE	NA	NA	NA	NA	-0.436527	-0.110489	0.227134	0.319882	-0.412215	-0.0774778	0.265128	0.224566	-0.271483	-0.116715	-0.206425	0.594623	-0.0649562	0.0742427	0.108192	-0.117478	P0C643	-0.296295	-0.0576098	0.0985071	0.255398
AQSVSphLEGSAPSphPSPTHTHHR	2	0.370967	0.0891838	0.370967	0.147065	0.201761	0.0805214	0.110502	FALSE	FALSE	FALSE	FALSE	FALSE	FALSE	NA	NA	NA	NA	-0.2935	-0.184604	0.161869	0.316235	NA	NA	NA	NA	NA	NA	NA	NA	NA	NA	NA	NA	P0C643	-0.2935	-0.184604	0.161869	0.316235
AQSVSphLEGSAPSPSPTHTHHR	2	0.51226	0.081864	0.51226	0.115103	0.129324	0.0646862	0.0967632	FALSE	FALSE	FALSE	FALSE	FALSE	FALSE	NA	NA	NA	NA	NA	NA	NA	NA	NA	NA	NA	NA	-0.315122	-0.0280696	0.126467	0.216724	NA	NA	NA	NA	P0C643	-0.315122	-0.0280696	0.126467	0.216724
AQTAPTKTphSPR	2	0.465476	0.0984245	0.465476	0.205052	0.0941996	0.0660224	0.0708259	FALSE	TRUE	FALSE	TRUE	FALSE	FALSE	-0.264367	-0.275375	0.306842	0.232901	-0.212548	-0.149199	0.261732	0.100016	-0.323179	-0.00326458	0.220442	0.106001	-0.194087	0.112671	0.3351	-0.253683	-0.282448	0.00781491	0.330672	-0.0560387	F1LP64	-0.255326	-0.0614707	0.290957	0.0258392
AQTAPTKTSphPR	2	0.487194	0.0963724	0.487194	0.191407	0.0913134	0.0639927	0.0697209	FALSE	TRUE	TRUE	TRUE	FALSE	FALSE	-0.264367	-0.275375	0.306842	0.232901	-0.212548	-0.149199	0.261732	0.100016	-0.352009	0.0839057	0.214754	0.0533494	-0.194087	0.112671	0.3351	-0.253683	-0.296238	-0.0219223	0.309928	0.00823168	F1LP64	-0.26385	-0.0499841	0.285671	0.0281629
AQTLPTphSVVTITSESSPGK	2	0.358566	0.125408	0.358566	0.124983	0.141421	0.0886632	0.160959	FALSE	FALSE	FALSE	FALSE	FALSE	FALSE	-0.0423679	-0.0356719	0.187569	-0.109529	-0.425481	0.591053	-0.315071	0.1495	-0.306867	-0.190083	0.119499	0.377451	-0.247937	-0.0564511	-0.0569809	0.361369	0.316979	-0.000475782	0.119693	-0.436196	Q62261	-0.141135	0.0616742	0.0109419	0.0685187
AQTLPTSphVVTITSESSPGK	2	0.408422	0.132646	0.408422	0.13225	0.116499	0.0827205	0.127462	FALSE	FALSE	FALSE	FALSE	FALSE	FALSE	-0.0421623	-0.0661693	0.299974	-0.191642	-0.425481	0.591053	-0.315071	0.1495	-0.306867	-0.190083	0.119499	0.377451	-0.247937	-0.0564511	-0.0569809	0.361369	0.349749	0.0298654	0.151662	-0.531276	Q62261	-0.13454	0.061643	0.0398165	0.0330802
ASphAPATPLSPTR	2	0.282216	0.0976946	0.282216	0.218075	0.208478	0.0932399	0.100297	FALSE	FALSE	FALSE	FALSE	FALSE	FALSE	-0.0724676	-0.130713	0.109588	0.0935932	NA	NA	NA	NA	NA	NA	NA	NA	NA	NA	NA	NA	NA	NA	NA	NA	P14733	-0.0724676	-0.130713	0.109588	0.0935932
ASSphPSGK	2	0.51881	0.102632	0.51881	0.158045	0.0851702	0.0626946	0.0726483	FALSE	TRUE	FALSE	FALSE	FALSE	FALSE	-0.180899	-0.0807567	0.248608	0.013048	NA	NA	NA	NA	NA	NA	NA	NA	-0.467103	0.134681	0.311255	0.021167	NA	NA	NA	NA	Q5XHY5	-0.324001	0.0269621	0.279931	0.0171075
ASSPSphLFSAEGK	2	0.403209	0.124546	0.403209	0.126852	0.125535	0.0830034	0.136854	FALSE	FALSE	FALSE	FALSE	FALSE	FALSE	-0.412048	0.189215	0.0565747	0.166258	NA	NA	NA	NA	NA	NA	NA	NA	NA	NA	NA	NA	0.13439	-0.0726634	0.00218455	-0.0639109	Q925Q9	-0.138829	0.058276	0.0293796	0.0511736
ASTphSKSESSQK	2	0.40772	0.0923282	0.40772	0.211525	0.132528	0.0745241	0.0813745	FALSE	FALSE	FALSE	FALSE	FALSE	FALSE	-0.212191	-0.03422	0.351211	-0.1048	NA	NA	NA	NA	-0.237082	-0.304352	0.194571	0.346863	NA	NA	NA	NA	NA	NA	NA	NA	P62754	-0.224636	-0.169286	0.272891	0.121031
ASTSKSphESSQK	2	0.389814	0.0882707	0.389814	0.143786	0.191092	0.0784375	0.1086	FALSE	FALSE	FALSE	FALSE	FALSE	FALSE	-0.286996	-0.0605278	0.0201591	0.327365	NA	NA	NA	NA	-0.194973	-0.205617	0.23799	0.1626	NA	NA	NA	NA	NA	NA	NA	NA	P62754	-0.240984	-0.133073	0.129075	0.244982
ASVSDLSphPR	2	0.665126	0.0637956	0.665126	0.0977992	0.0718212	0.0443663	0.0570913	FALSE	FALSE	FALSE	FALSE	FALSE	FALSE	-0.0742355	0.101811	-0.0409176	0.013342	-0.0943879	0.0977476	0.0550772	-0.0584369	-0.146326	-0.0919126	0.179596	0.0586429	-0.190791	-0.0100079	0.159669	0.0411305	-0.0298929	-0.112804	0.00841604	0.134281	Q5M7V8	-0.107127	-0.00303325	0.072368	0.037792
ATVVASphVVHQDNFSGFAPLQPQSAEPPPRPKTPEIFR	2	0.302222	0.186896	0.302222	0.23313	0.0963495	0.0899968	0.0914059	FALSE	FALSE	FALSE	FALSE	FALSE	FALSE	NA	NA	NA	NA	NA	NA	NA	NA	NA	NA	NA	NA	-0.345295	0.123668	0.383972	-0.162345	NA	NA	NA	NA	O70145	-0.345295	0.123668	0.383972	-0.162345
CNSphFIENASALK	2	0.311587	0.179984	0.311587	0.144816	0.118268	0.0983784	0.146966	FALSE	FALSE	FALSE	FALSE	FALSE	FALSE	-0.124971	-0.131174	0.255143	0.00100233	0.0357468	0.154111	0.029009	-0.218867	-0.245265	0.0354413	0.0473328	0.16249	-0.111362	0.0568832	0.0985863	-0.0441079	-0.391146	0.485108	-0.214306	0.120344	Q80U16	-0.167399	0.120074	0.0431531	0.00417231
DAVTYphTEHAK	2	0.597474	0.0693321	0.597474	0.108803	0.0995321	0.0531413	0.0717174	FALSE	FALSE	FALSE	FALSE	FALSE	FALSE	NA	NA	NA	NA	-0.806305	-0.140613	0.482745	0.464174	NA	NA	NA	NA	NA	NA	NA	NA	NA	NA	NA	NA	P62806	-0.806305	-0.140613	0.482745	0.464174
DELHIVEAEAMNYEGSphPIKVTLATLK	2	0.293484	0.146571	0.293484	0.127032	0.142176	0.0993006	0.191438	FALSE	FALSE	FALSE	FALSE	FALSE	FALSE	NA	NA	NA	NA	-0.695123	0.45452	-0.034133	0.274736	NA	NA	NA	NA	NA	NA	NA	NA	NA	NA	NA	NA	P13084	-0.695123	0.45452	-0.034133	0.274736
DFYLATSphPPDSFLDDHHLTRPHPER	2	0.309291	0.0992601	0.309291	0.252506	0.162339	0.0871804	0.0894231	FALSE	FALSE	FALSE	FALSE	FALSE	FALSE	NA	NA	NA	NA	NA	NA	NA	NA	-0.162989	-0.317102	0.354205	0.125887	-0.022699	0.0567111	-0.0503851	0.016373	NA	NA	NA	NA	P54645	-0.092844	-0.130196	0.15191	0.0711298
DGKEDETphSTDVDEKPKK	2	0.30735	0.0913908	0.30735	0.159859	0.240214	0.0875545	0.113631	FALSE	FALSE	FALSE	FALSE	FALSE	FALSE	-0.166275	-0.173701	0.113872	0.226104	NA	NA	NA	NA	NA	NA	NA	NA	NA	NA	NA	NA	NA	NA	NA	NA	P53987	-0.166275	-0.173701	0.113872	0.226104
DKFSphPTQDRPESSTVLK	2	0.227363	0.175792	0.227363	0.125525	0.136068	0.111837	0.223415	FALSE	FALSE	FALSE	FALSE	FALSE	FALSE	NA	NA	NA	NA	NA	NA	NA	NA	NA	NA	NA	NA	-0.198622	0.200173	-0.0464644	0.044913	NA	NA	NA	NA	Q8BTI8	-0.198622	0.200173	-0.0464644	0.044913
DKSphPVREPIDNLTPEER	2	0.304145	0.0946037	0.304145	0.125488	0.23689	0.0874774	0.151396	FALSE	FALSE	FALSE	FALSE	FALSE	FALSE	0.0270038	-0.0723257	-0.108197	0.153519	-0.115054	0.0791284	-0.0563102	0.092236	-0.0480955	-0.130678	0.0882908	0.0904822	-0.217006	-0.0103253	0.029946	0.197385	0.0509878	0.049643	0.0652981	-0.165929	Q8VH51	-0.0604328	-0.0169115	0.0038056	0.0735386
DLGRSphSphSSLLASPSHIAAK	2	0.352935	0.106683	0.352935	0.28535	0.10548	0.0751483	0.0744042	FALSE	FALSE	FALSE	FALSE	FALSE	FALSE	NA	NA	NA	NA	NA	NA	NA	NA	-0.237218	0.0954719	0.222075	-0.0803288	NA	NA	NA	NA	-0.00665932	-0.22814	0.144257	0.0905419	Q3TZZ7	-0.121939	-0.0663339	0.183166	0.00510656
DLGRSphSSphSLLASPSHIAAK	2	0.352935	0.106683	0.352935	0.28535	0.10548	0.0751483	0.0744042	FALSE	FALSE	FALSE	FALSE	FALSE	FALSE	NA	NA	NA	NA	NA	NA	NA	NA	-0.237218	0.0954719	0.222075	-0.0803288	NA	NA	NA	NA	-0.00665932	-0.22814	0.144257	0.0905419	Q3TZZ7	-0.121939	-0.0663339	0.183166	0.00510656
DLGRSphSSSphLLASPSHIAAK	2	0.352935	0.106683	0.352935	0.28535	0.10548	0.0751483	0.0744042	FALSE	FALSE	FALSE	FALSE	FALSE	FALSE	NA	NA	NA	NA	NA	NA	NA	NA	-0.237218	0.0954719	0.222075	-0.0803288	NA	NA	NA	NA	-0.00665932	-0.22814	0.144257	0.0905419	Q3TZZ7	-0.121939	-0.0663339	0.183166	0.00510656
DLGRSSphSphSLLASPSHIAAK	2	0.352935	0.106683	0.352935	0.28535	0.10548	0.0751483	0.0744042	FALSE	FALSE	FALSE	FALSE	FALSE	FALSE	NA	NA	NA	NA	NA	NA	NA	NA	-0.237218	0.0954719	0.222075	-0.0803288	NA	NA	NA	NA	-0.00665932	-0.22814	0.144257	0.0905419	Q3TZZ7	-0.121939	-0.0663339	0.183166	0.00510656
DLGRSSphSSphLLASPSHIAAK	2	0.352935	0.106683	0.352935	0.28535	0.10548	0.0751483	0.0744042	FALSE	FALSE	FALSE	FALSE	FALSE	FALSE	NA	NA	NA	NA	NA	NA	NA	NA	-0.237218	0.0954719	0.222075	-0.0803288	NA	NA	NA	NA	-0.00665932	-0.22814	0.144257	0.0905419	Q3TZZ7	-0.121939	-0.0663339	0.183166	0.00510656
DLGRSSSphSphLLASPSHIAAK	2	0.352935	0.106683	0.352935	0.28535	0.10548	0.0751483	0.0744042	FALSE	FALSE	FALSE	FALSE	FALSE	FALSE	NA	NA	NA	NA	NA	NA	NA	NA	-0.237218	0.0954719	0.222075	-0.0803288	NA	NA	NA	NA	-0.00665932	-0.22814	0.144257	0.0905419	Q3TZZ7	-0.121939	-0.0663339	0.183166	0.00510656
DLSphGPDAETLLK	2	0.48062	0.0814297	0.48062	0.140449	0.141739	0.0675959	0.0881661	FALSE	TRUE	TRUE	TRUE	TRUE	FALSE	-0.291943	-0.251111	0.208445	0.334608	-0.414706	-0.155034	0.319405	0.250334	-0.391164	-0.0104385	0.183509	0.218093	-0.437793	-0.113652	0.330513	0.220933	-0.278978	-0.281381	0.198711	0.361647	P81718	-0.362917	-0.162323	0.248117	0.277123
DLTHSDSESphSLHTSDR	2	0.307632	0.105848	0.307632	0.119845	0.195565	0.0903947	0.180715	FALSE	FALSE	FALSE	FALSE	FALSE	FALSE	NA	NA	NA	NA	NA	NA	NA	NA	NA	NA	NA	NA	-0.505735	0.0375466	-0.05229	0.520479	-0.181021	0.0614945	-0.00751115	0.127038	P84903	-0.343378	0.0495205	-0.0299006	0.323758
DLTHSDSESSphLHTSDR	2	0.29762	0.103363	0.29762	0.119725	0.207952	0.0906886	0.180651	FALSE	FALSE	FALSE	FALSE	FALSE	FALSE	NA	NA	NA	NA	NA	NA	NA	NA	NA	NA	NA	NA	-0.505735	0.0375466	-0.05229	0.520479	NA	NA	NA	NA	P84903	-0.505735	0.0375466	-0.05229	0.520479
DNPSphTPR	2	0.350305	0.100516	0.350305	0.272445	0.121105	0.0775756	0.0780534	FALSE	FALSE	FALSE	FALSE	FALSE	FALSE	NA	NA	NA	NA	-0.132142	-0.150809	0.0418829	0.241068	NA	NA	NA	NA	-0.138108	-0.0706098	0.37238	-0.163662	NA	NA	NA	NA	Q09014	-0.135125	-0.110709	0.207131	0.0387028
DRSphPSPLR	2	0.253092	0.108813	0.253092	0.11484	0.206711	0.0961154	0.220429	FALSE	FALSE	TRUE	FALSE	FALSE	FALSE	-0.486644	0.156662	-0.143839	0.473822	-0.145905	-0.148201	-0.285381	0.579488	-0.441809	0.268876	0.0918324	0.0811005	NA	NA	NA	NA	NA	NA	NA	NA	Q9WU49	-0.35812	0.0924454	-0.112463	0.378137
DSEAGSSTPTphTSTR	2	0.464756	0.106165	0.464756	0.119607	0.118843	0.0735197	0.117108	FALSE	FALSE	TRUE	FALSE	FALSE	FALSE	-0.264381	-0.154611	0.220831	0.198161	-0.762629	0.379679	0.109795	0.273154	-0.243072	0.13791	0.027754	0.0774081	NA	NA	NA	NA	NA	NA	NA	NA	Q3TKT4	-0.423361	0.120993	0.11946	0.182908
DSHLPPLSphSSLSVEDASGSTGK	2	0.23351	0.106776	0.23351	0.112175	0.216947	0.0972546	0.233338	FALSE	FALSE	FALSE	FALSE	FALSE	FALSE	-0.243157	-0.33569	0.184988	0.393858	-0.356762	-0.191817	0.195311	0.353267	0.031371	0.35654	-0.223037	-0.164874	NA	NA	NA	NA	0.217459	0.258039	-0.303862	-0.171635	O08773	-0.0877723	0.0217681	-0.0366497	0.102654
DSphSLGPGRGEGPPTPPSQPPLSPK	2	0.2615	0.100205	0.2615	0.242854	0.201304	0.096332	0.0978046	FALSE	FALSE	FALSE	FALSE	FALSE	FALSE	NA	NA	NA	NA	NA	NA	NA	NA	NA	NA	NA	NA	-0.174908	-0.402641	0.345561	0.231987	NA	NA	NA	NA	P97573	-0.174908	-0.402641	0.345561	0.231987
DSSLGPGRGEGPPTphPPSQPPLSPK	2	0.436146	0.0902942	0.436146	0.202654	0.1222	0.0708298	0.0778754	FALSE	TRUE	FALSE	FALSE	FALSE	FALSE	-0.406638	-0.215124	0.306321	0.315441	-0.526494	0.0900925	0.19863	0.237772	-0.118596	-0.344725	0.282072	0.181249	-0.498345	-0.518179	0.29776	0.718764	-0.0142551	-0.00220773	0.738041	-0.721578	P97573	-0.312866	-0.198029	0.364565	0.146329
DSSLGPGRGEGPPTPPSphQPPLSPK	2	0.590689	0.0719715	0.590689	0.104864	0.101048	0.0544675	0.07696	FALSE	FALSE	FALSE	FALSE	FALSE	FALSE	NA	NA	NA	NA	-0.249283	-0.0185792	0.126111	0.141752	NA	NA	NA	NA	NA	NA	NA	NA	NA	NA	NA	NA	P97573	-0.249283	-0.0185792	0.126111	0.141752
DSSphLGPGRGEGPPTPPSQPPLSPK	2	0.2615	0.100205	0.2615	0.242854	0.201304	0.096332	0.0978046	FALSE	FALSE	FALSE	FALSE	FALSE	FALSE	NA	NA	NA	NA	NA	NA	NA	NA	NA	NA	NA	NA	-0.174908	-0.402641	0.345561	0.231987	NA	NA	NA	NA	P97573	-0.174908	-0.402641	0.345561	0.231987
DVDELPSLQPSphVGSPSRPSSSR	2	0.260702	0.177175	0.260702	0.132459	0.131434	0.106879	0.191351	FALSE	FALSE	FALSE	FALSE	FALSE	FALSE	NA	NA	NA	NA	-0.073077	0.0635078	-0.00262942	0.0121987	NA	NA	NA	NA	NA	NA	NA	NA	NA	NA	NA	NA	O55106	-0.073077	0.0635078	-0.00262942	0.0121987
DVDELPSLQPSVGSphPSRPSSSR	2	0.260702	0.177175	0.260702	0.132459	0.131434	0.106879	0.191351	FALSE	FALSE	FALSE	FALSE	FALSE	FALSE	NA	NA	NA	NA	-0.073077	0.0635078	-0.00262942	0.0121987	NA	NA	NA	NA	NA	NA	NA	NA	NA	NA	NA	NA	O55106	-0.073077	0.0635078	-0.00262942	0.0121987
DVTNLTVGGFTPMSphPR	2	0.219348	0.207767	0.219348	0.132174	0.12556	0.115706	0.199445	FALSE	FALSE	FALSE	FALSE	FALSE	FALSE	NA	NA	NA	NA	-0.328151	0.517156	-0.102091	-0.0869134	NA	NA	NA	NA	-0.075245	-0.0545391	0.0535138	0.0762704	NA	NA	NA	NA	O55201	-0.201698	0.231309	-0.0242888	-0.00532154
EADGTGSphSSPAPMR	2	0.473994	0.122314	0.473994	0.138719	0.0970844	0.07212	0.0957687	FALSE	FALSE	FALSE	FALSE	FALSE	FALSE	-0.0649107	0.0686811	0.0968554	-0.100626	0.164141	0.0971389	-0.175748	-0.0855319	-0.0735449	0.0874687	0.0489084	-0.0628322	-0.444234	-0.0480852	0.15685	0.335469	-0.193501	0.00600142	0.206964	-0.019464	Q4QRL3	-0.12241	0.042241	0.0667659	0.013403
EADGTGSSphSPAPMR	2	0.575428	0.0734418	0.575428	0.136664	0.094092	0.0548022	0.0655726	FALSE	FALSE	FALSE	FALSE	FALSE	FALSE	0.0131157	0.0548341	0.0130337	-0.0809835	0.0250081	-0.0334414	-0.0537526	0.0621859	0.0210526	-0.111478	-0.0218866	0.112312	-0.437315	-0.103791	0.325521	0.215585	-0.259489	-0.00346449	0.294051	-0.0310975	Q4QRL3	-0.127525	-0.0394681	0.111393	0.0556004
EADGTGSSSphPAPMR	2	0.623231	0.0680483	0.623231	0.119182	0.0810081	0.0489721	0.0595579	FALSE	FALSE	FALSE	FALSE	FALSE	FALSE	0.0131157	0.0548341	0.0130337	-0.0809835	0.0250081	-0.0334414	-0.0537526	0.0621859	-0.0498179	-0.0504977	0.00020485	0.100111	-0.437315	-0.103791	0.325521	0.215585	-0.259489	-0.00346449	0.294051	-0.0310975	Q4QRL3	-0.1417	-0.0272721	0.115811	0.0531602
EAEDEESphDHN	2	0.308722	0.169628	0.308722	0.253473	0.0953538	0.0867337	0.0860885	FALSE	FALSE	FALSE	FALSE	FALSE	FALSE	NA	NA	NA	NA	NA	NA	NA	NA	-0.17684	0.0381305	0.217751	-0.079042	NA	NA	NA	NA	NA	NA	NA	NA	Q6NZJ6	-0.17684	0.0381305	0.217751	-0.079042
EANglNglGSphSPAGSLADAMSQK	2	0.287257	0.174186	0.287257	0.270507	0.0947865	0.0882278	0.0850358	FALSE	FALSE	FALSE	FALSE	FALSE	FALSE	NA	NA	NA	NA	NA	NA	NA	NA	NA	NA	NA	NA	-0.293471	0.0577838	0.393396	-0.157708	NA	NA	NA	NA	P42232	-0.293471	0.0577838	0.393396	-0.157708
EANglNglGSSphPAGSLADAMSQK	2	0.287257	0.174186	0.287257	0.270507	0.0947865	0.0882278	0.0850358	FALSE	FALSE	FALSE	FALSE	FALSE	FALSE	NA	NA	NA	NA	NA	NA	NA	NA	NA	NA	NA	NA	-0.293471	0.0577838	0.393396	-0.157708	NA	NA	NA	NA	P42232	-0.293471	0.0577838	0.393396	-0.157708
EANNglGSphSPAGSLADAMSQK	2	0.537225	0.0896269	0.537225	0.162462	0.085099	0.0589487	0.0666386	FALSE	FALSE	FALSE	FALSE	FALSE	FALSE	NA	NA	NA	NA	NA	NA	NA	NA	NA	NA	NA	NA	-0.127401	-0.0136293	0.123274	0.0177562	NA	NA	NA	NA	P42232	-0.127401	-0.0136293	0.123274	0.0177562
EARSphPQPNK	2	0.384931	0.10558	0.384931	0.260459	0.102345	0.0728512	0.0738342	FALSE	FALSE	FALSE	FALSE	FALSE	FALSE	-0.146635	-0.0626781	0.201709	0.00760366	NA	NA	NA	NA	NA	NA	NA	NA	NA	NA	NA	NA	NA	NA	NA	NA	Q52KI8	-0.146635	-0.0626781	0.201709	0.00760366
EATLPPVSphPPK	2	0.455471	0.0877963	0.455471	0.120842	0.15233	0.0717585	0.111802	FALSE	FALSE	FALSE	FALSE	FALSE	FALSE	NA	NA	NA	NA	NA	NA	NA	NA	-0.506089	-0.055232	0.164156	0.397165	NA	NA	NA	NA	NA	NA	NA	NA	Q6NZJ6	-0.506089	-0.055232	0.164156	0.397165
EDSESphPGTQR	2	0.48332	0.0978192	0.48332	0.115924	0.120474	0.0703699	0.112093	FALSE	FALSE	FALSE	FALSE	FALSE	FALSE	-0.268446	0.0552942	0.0779935	0.135158	NA	NA	NA	NA	NA	NA	NA	NA	NA	NA	NA	NA	NA	NA	NA	NA	Q6AXU6	-0.268446	0.0552942	0.0779935	0.135158
EEADGIYphAASAGLR	2	0.313071	0.178374	0.313071	0.144233	0.118677	0.0981548	0.14749	FALSE	FALSE	FALSE	FALSE	FALSE	FALSE	-0.194683	0.0997755	-0.392676	0.487584	-0.337683	-0.277326	0.282742	0.332268	-0.204315	-0.246461	-0.0234493	0.474225	NA	NA	NA	NA	-0.116433	1.03145	0.348129	-1.26315	P16879	-0.213279	0.151861	0.0536862	0.00773174
EEHGGLIRSphPR	2	0.335699	0.180386	0.335699	0.2009	0.0981182	0.0882328	0.0966631	FALSE	FALSE	FALSE	FALSE	FALSE	FALSE	-0.062054	-0.00626227	-0.00584834	0.0741646	-0.00814186	0.0611528	0.0590621	-0.112073	-0.148626	-0.0919778	0.158853	0.0817511	0.0188054	0.1317	-0.0852762	-0.0652289	-0.0367163	0.00618985	0.083961	-0.0534345	P26369	-0.0473466	0.0201605	0.0421503	-0.0149642
EEQSQITSphQVTGQIGWR	2	0.309562	0.164975	0.309562	0.259774	0.0951365	0.0858566	0.0846965	FALSE	FALSE	FALSE	FALSE	FALSE	FALSE	NA	NA	NA	NA	NA	NA	NA	NA	-0.284075	0.0491837	0.359697	-0.124806	NA	NA	NA	NA	NA	NA	NA	NA	P84091	-0.284075	0.0491837	0.359697	-0.124806
EGSLTphGTK	2	0.430586	0.0895756	0.430586	0.123258	0.164208	0.0746443	0.117728	FALSE	FALSE	TRUE	FALSE	FALSE	FALSE	-0.460809	-0.209438	-0.0600267	0.730274	NA	NA	NA	NA	NA	NA	NA	NA	-0.804273	0.0340873	0.436605	0.333581	NA	NA	NA	NA	D4A631	-0.632541	-0.0876753	0.188289	0.531927
EGSphPANWK	2	0.394965	0.143125	0.394965	0.204484	0.0941998	0.0782372	0.0849881	FALSE	TRUE	FALSE	FALSE	FALSE	FALSE	-0.11903	0.0794928	0.126981	-0.0874447	-0.0285921	0.00704098	0.0577485	-0.0361973	-0.220203	0.0320601	0.0979099	0.0902326	-0.164982	0.00875724	0.24624	-0.0900147	0.0301778	-0.0232262	-0.0372976	0.0303459	Q9Z2N8	-0.100526	0.020825	0.0983163	-0.0186156
EISSSphPTSK	2	0.455347	0.122343	0.455347	0.130858	0.106414	0.0755169	0.109521	FALSE	FALSE	FALSE	FALSE	FALSE	FALSE	NA	NA	NA	NA	NA	NA	NA	NA	NA	NA	NA	NA	-0.486096	0.187161	0.194406	0.104529	NA	NA	NA	NA	Q8BTI8	-0.486096	0.187161	0.194406	0.104529
EMKAEEPSphEEEADAPKPK	2	0.309175	0.102891	0.309175	0.305966	0.12313	0.0806414	0.078196	FALSE	TRUE	FALSE	FALSE	FALSE	FALSE	-0.193569	-0.258443	0.422345	0.0296672	NA	NA	NA	NA	NA	NA	NA	NA	-0.160578	-0.101278	0.203811	0.0580453	NA	NA	NA	NA	Q3B8Q1	-0.177073	-0.179861	0.313078	0.0438562
EPAPLNGSphAAELPATK	2	0.28145	0.200492	0.28145	0.14736	0.116845	0.103345	0.150508	FALSE	FALSE	FALSE	FALSE	FALSE	FALSE	NA	NA	NA	NA	NA	NA	NA	NA	-0.344767	0.284731	0.0867891	-0.0267535	NA	NA	NA	NA	NA	NA	NA	NA	Q920Q0	-0.344767	0.284731	0.0867891	-0.0267535
EPHPPRLSphAEEAANR	2	0.321068	0.183028	0.321068	0.150381	0.11359	0.0963496	0.135583	FALSE	FALSE	FALSE	FALSE	FALSE	FALSE	NA	NA	NA	NA	NA	NA	NA	NA	-0.0886775	0.0608161	0.0313529	-0.00349149	NA	NA	NA	NA	NA	NA	NA	NA	Q6ZQA0	-0.0886775	0.0608161	0.0313529	-0.00349149
EQESphPK	2	0.447036	0.091977	0.447036	0.118886	0.149182	0.0734784	0.119441	FALSE	FALSE	FALSE	FALSE	FALSE	FALSE	NA	NA	NA	NA	-0.287862	0.00191135	0.0741653	0.211786	NA	NA	NA	NA	NA	NA	NA	NA	NA	NA	NA	NA	P97573	-0.287862	0.00191135	0.0741653	0.211786
ERAPSPASphR	2	0.309466	0.0922281	0.309466	0.169078	0.231506	0.0879755	0.109746	FALSE	FALSE	FALSE	FALSE	FALSE	FALSE	NA	NA	NA	NA	NA	NA	NA	NA	NA	NA	NA	NA	-0.10176	-0.11647	0.0831414	0.135089	NA	NA	NA	NA	Q8BTI8	-0.10176	-0.11647	0.0831414	0.135089
ERAPSphPASR	2	0.474227	0.0980963	0.474227	0.116393	0.124541	0.071478	0.115265	FALSE	FALSE	FALSE	FALSE	FALSE	FALSE	NA	NA	NA	NA	NA	NA	NA	NA	NA	NA	NA	NA	-0.312059	0.061274	0.0850257	0.165759	NA	NA	NA	NA	Q8BTI8	-0.312059	0.061274	0.0850257	0.165759
ERTphSSLTHSEEK	2	0.496268	0.0822853	0.496268	0.165122	0.116474	0.0645395	0.075312	FALSE	FALSE	FALSE	FALSE	FALSE	FALSE	NA	NA	NA	NA	NA	NA	NA	NA	NA	NA	NA	NA	NA	NA	NA	NA	-0.206091	-0.102543	0.199288	0.109346	Q9CT10	-0.206091	-0.102543	0.199288	0.109346
ERTSphSLTHSEEK	2	0.496268	0.0822853	0.496268	0.165122	0.116474	0.0645395	0.075312	FALSE	FALSE	FALSE	FALSE	FALSE	FALSE	NA	NA	NA	NA	NA	NA	NA	NA	NA	NA	NA	NA	NA	NA	NA	NA	-0.206091	-0.102543	0.199288	0.109346	Q9CT10	-0.206091	-0.102543	0.199288	0.109346
ERTSSphLTHSEEK	2	0.354169	0.133933	0.354169	0.260291	0.0949137	0.078244	0.0784488	FALSE	TRUE	FALSE	TRUE	FALSE	TRUE	-0.257844	-0.0499037	0.459027	-0.15128	-0.539929	0.127955	0.399144	0.0128297	NA	NA	NA	NA	-0.0966335	-0.0771931	0.438591	-0.264764	-0.281447	-0.0492418	0.213395	0.117294	Q9CT10	-0.293963	-0.0120958	0.377539	-0.0714802
ESphSPSNSPSPQGFR	2	0.348815	0.0989205	0.348815	0.122519	0.192699	0.0847709	0.152276	FALSE	FALSE	FALSE	FALSE	FALSE	FALSE	NA	NA	NA	NA	NA	NA	NA	NA	-0.194773	-0.00313197	0.0138569	0.184048	NA	NA	NA	NA	NA	NA	NA	NA	Q3B7T9	-0.194773	-0.00313197	0.0138569	0.184048
ESSPSNSPSphPQGFR	2	0.262389	0.15932	0.262389	0.126982	0.140022	0.104894	0.206393	FALSE	FALSE	FALSE	FALSE	FALSE	FALSE	0.0364021	-0.0510124	0.118355	-0.103744	NA	NA	NA	NA	-0.136454	0.323068	0.0832977	-0.269912	-0.258683	0.00601244	0.0947795	0.157891	0.0796911	-0.0567671	-0.330923	0.306364	Q3B7T9	-0.0697608	0.0553251	-0.00862288	0.0226498
ESYSphVYVYK	2	0.664132	0.0625484	0.664132	0.0987232	0.0734425	0.0443428	0.0568108	FALSE	FALSE	FALSE	FALSE	FALSE	FALSE	-0.266128	-0.0203224	0.183939	0.102511	NA	NA	NA	NA	NA	NA	NA	NA	NA	NA	NA	NA	NA	NA	NA	NA	Q00715	-0.266128	-0.0203224	0.183939	0.102511
ETDPGSphPR	2	0.376415	0.0983056	0.376415	0.252373	0.119753	0.07548	0.0776726	FALSE	FALSE	FALSE	FALSE	FALSE	FALSE	-0.290483	-0.212659	0.41164	0.0915015	NA	NA	NA	NA	NA	NA	NA	NA	NA	NA	NA	NA	NA	NA	NA	NA	Q8VDJ3	-0.290483	-0.212659	0.41164	0.0915015
ETGSphLSLK	2	0.244716	0.113741	0.244716	0.113781	0.193923	0.0980102	0.235828	FALSE	FALSE	TRUE	FALSE	FALSE	FALSE	-0.144101	0.00972447	0.046371	0.0880058	-0.363744	0.282482	-0.0659843	0.147247	-0.191824	-0.00169356	0.0488231	0.144695	-0.096165	0.110856	-0.196813	0.182122	-0.0374258	-0.0776348	-0.133065	0.248125	E9PTG8	-0.166652	0.0647467	-0.0601337	0.162039
EVDSLGSIHSIPSVSVSphTGSR	2	0.630961	0.0715886	0.630961	0.116343	0.0740408	0.0482915	0.058776	FALSE	FALSE	FALSE	FALSE	FALSE	FALSE	NA	NA	NA	NA	-0.404255	-0.0189864	0.319189	0.104053	NA	NA	NA	NA	NA	NA	NA	NA	NA	NA	NA	NA	Q53UA7	-0.404255	-0.0189864	0.319189	0.104053
EVDSLGSIHSIPSVSVSTphGSR	2	0.630961	0.0715886	0.630961	0.116343	0.0740408	0.0482915	0.058776	FALSE	FALSE	FALSE	FALSE	FALSE	FALSE	NA	NA	NA	NA	-0.404255	-0.0189864	0.319189	0.104053	NA	NA	NA	NA	NA	NA	NA	NA	NA	NA	NA	NA	Q53UA7	-0.404255	-0.0189864	0.319189	0.104053
EVVKPVPITSphPAVSK	2	0.338055	0.160033	0.338055	0.138942	0.121511	0.0940333	0.147426	FALSE	FALSE	FALSE	FALSE	FALSE	FALSE	NA	NA	NA	NA	-0.180362	0.11332	0.040317	0.0267253	NA	NA	NA	NA	NA	NA	NA	NA	NA	NA	NA	NA	Q62920	-0.180362	0.11332	0.040317	0.0267253
FVSphEGDGGR	2	0.535764	0.094166	0.535764	0.158083	0.0838102	0.0597732	0.0684043	FALSE	FALSE	FALSE	FALSE	FALSE	FALSE	-0.237851	-0.0366731	0.204496	0.0700282	NA	NA	NA	NA	-0.0497088	-0.204619	0.168556	0.085772	-0.13846	0.107436	-0.0310024	0.0620259	-0.0945237	0.127348	0.134587	-0.167412	Q61823	-0.130136	-0.00162699	0.119159	0.0126036
FYDSphNTVK	2	0.579872	0.0808241	0.579872	0.104967	0.0949893	0.0568515	0.0824964	TRUE	TRUE	TRUE	FALSE	FALSE	FALSE	-0.425577	0.18636	0.0450434	0.194174	-0.68168	0.110865	0.205812	0.365002	-0.570719	-0.00485148	0.325217	0.250353	-0.38379	-0.0816321	0.286994	0.178428	-0.353012	0.0814599	0.211541	0.060011	Q64303	-0.482956	0.0584404	0.214922	0.209594
GAILSEEELAAMSphPTAAAVAK	2	0.289853	0.104398	0.289853	0.118984	0.208271	0.0916756	0.186818	FALSE	FALSE	FALSE	FALSE	FALSE	FALSE	-0.00682658	0.197489	-0.0311642	-0.159498	-0.627087	0.281257	0.0381422	0.307687	0.110233	-0.216868	0.0954036	0.0414602	0.147204	0.0563455	-0.0624468	-0.141103	0.0247458	-0.27313	-0.0818249	0.330209	F1MA98	-0.070346	0.00901872	-0.00837803	0.0757511
GDSHSphPGHK	2	0.357729	0.126044	0.357729	0.125164	0.141061	0.0888458	0.161156	FALSE	FALSE	FALSE	FALSE	FALSE	FALSE	NA	NA	NA	NA	NA	NA	NA	NA	NA	NA	NA	NA	-0.708432	0.313615	0.0551058	0.339711	NA	NA	NA	NA	Q8BTI8	-0.708432	0.313615	0.0551058	0.339711
GDTPGHATphPGHGGATSSAR	2	0.432599	0.106121	0.432599	0.119875	0.133608	0.0773936	0.130404	FALSE	FALSE	FALSE	FALSE	FALSE	FALSE	-0.241792	0.156611	-0.0549387	0.140119	NA	NA	NA	NA	-0.288296	0.0634654	0.0740226	0.150808	-0.0948756	-0.059582	0.107469	0.0469882	NA	NA	NA	NA	Q99NB9	-0.208321	0.0534983	0.0421844	0.112639
GEEEPLVGSEDEAVETphPTSDGPQAK	2	0.28476	0.0916297	0.28476	0.162127	0.256742	0.0899386	0.114802	FALSE	FALSE	FALSE	FALSE	FALSE	FALSE	-0.784131	-0.168858	0.493836	0.459153	0.0521446	-0.241639	0.170313	0.0191816	0.2273	NA	-0.399591	0.134999	NA	NA	NA	NA	NA	NA	NA	NA	P13838	-0.168229	-0.205249	0.0881861	0.204444
GEGPPTphPPSQPPLSPK	2	0.263522	0.0984142	0.263522	0.118457	0.244494	0.0921568	0.182955	FALSE	FALSE	TRUE	FALSE	FALSE	TRUE	-0.226146	-0.188578	-0.116954	0.531678	-0.171613	0.0033822	-0.27842	0.446651	-0.190091	-0.0173826	-0.139132	0.346606	-0.702979	-0.00808998	0.20411	0.506959	-0.733381	0.00712326	-0.0345137	0.760771	P97573	-0.404842	-0.0407089	-0.0729822	0.518533
GEGPPTPPSphQPPLSPK	2	0.317721	0.0905682	0.317721	0.142919	0.240665	0.085559	0.122568	FALSE	FALSE	FALSE	FALSE	FALSE	FALSE	0.0129542	-0.529662	-0.181198	0.697905	NA	NA	NA	NA	NA	NA	NA	NA	-0.993378	-0.174216	0.595248	0.572346	NA	NA	NA	NA	P97573	-0.490212	-0.351939	0.207025	0.635126
GFSphDSGGGPPAK	2	0.388645	0.155045	0.388645	0.185258	0.0966303	0.0814506	0.0929715	FALSE	FALSE	FALSE	FALSE	FALSE	FALSE	NA	NA	NA	NA	-0.294185	0.102596	0.241961	-0.0503722	NA	NA	NA	NA	NA	NA	NA	NA	NA	NA	NA	NA	O35691	-0.294185	0.102596	0.241961	-0.0503722
GFSphFVASSLVQEPSQQDVPK	2	0.468431	0.0905942	0.468431	0.11685	0.139415	0.0709622	0.113748	FALSE	FALSE	FALSE	FALSE	FALSE	FALSE	0.0168062	-0.0336502	-0.195021	0.211866	0.0973639	-0.22022	-0.0322782	0.155134	NA	NA	NA	NA	-0.490924	0.0254001	-0.0931515	0.558675	-0.277267	0.24893	0.505819	-0.477482	Q9WUT3	-0.163505	0.00511493	0.046342	0.112048
GFSphFVATGLMEDDSKPR	2	0.455734	0.0967215	0.455734	0.211531	0.097849	0.0668526	0.0713116	FALSE	FALSE	FALSE	FALSE	FALSE	FALSE	-0.255504	0.126452	-0.0737935	0.202845	-0.310453	-0.0768191	0.129109	0.258163	NA	NA	NA	NA	-0.275303	-0.386768	0.286815	0.375256	0.00283055	0.0636736	0.646905	-0.713409	Q63531	-0.209607	-0.0683653	0.247259	0.0307139
GGDSIGETphPTPGASK	2	0.532422	0.0784247	0.532422	0.114387	0.123127	0.0618879	0.0897519	FALSE	FALSE	FALSE	FALSE	FALSE	FALSE	NA	NA	NA	NA	NA	NA	NA	NA	-0.0978828	-0.122327	0.0229237	0.197286	-0.166211	-0.0735588	0.00196516	0.237805	0.0178432	0.16322	0.0879789	-0.269043	Q99NB9	-0.0820836	-0.0108884	0.0376226	0.0553494
GLASphFQR	2	0.412893	0.0921136	0.412893	0.21118	0.129638	0.0737421	0.0804329	FALSE	TRUE	FALSE	FALSE	FALSE	FALSE	-0.111218	-0.0156739	0.0394302	0.0874621	-0.135032	-0.0348688	0.115039	0.0548616	NA	NA	NA	NA	-0.402054	-0.352446	0.317275	0.437224	-0.341334	-0.315138	0.727677	-0.0712045	P97412	-0.24741	-0.179532	0.299856	0.127086
GLSphVDSAQEVK	2	0.492921	0.0803688	0.492921	0.141688	0.134585	0.0659709	0.0844662	FALSE	FALSE	FALSE	FALSE	FALSE	FALSE	-0.408114	-0.183194	0.297058	0.294251	NA	NA	NA	NA	NA	NA	NA	NA	NA	NA	NA	NA	NA	NA	NA	NA	Q80YV3	-0.408114	-0.183194	0.297058	0.294251
GNVVPSphPLPTRR	2	0.394256	0.103229	0.394256	0.253087	0.103442	0.0722025	0.0737829	FALSE	FALSE	FALSE	FALSE	FALSE	FALSE	NA	NA	NA	NA	NA	NA	NA	NA	NA	NA	NA	NA	-0.177636	-0.0795352	0.240395	0.0167765	NA	NA	NA	NA	Q9WU49	-0.177636	-0.0795352	0.240395	0.0167765
GREGSphLTGTK	2	0.315418	0.0936069	0.315418	0.18389	0.214697	0.0880485	0.10434	FALSE	FALSE	FALSE	FALSE	FALSE	FALSE	-0.411104	-0.134825	-0.0284723	0.574401	0.224472	-0.675198	-0.0699324	0.520659	-0.227412	-0.319189	0.0475406	0.49906	-0.544638	-0.155136	0.597873	0.101901	-0.121164	-0.0518437	0.539369	-0.366361	D4A631	-0.215969	-0.267238	0.217276	0.265932
GRPPAEKLSphPNPPNLTK	2	0.429582	0.105554	0.429582	0.119788	0.135796	0.0776639	0.131617	FALSE	FALSE	FALSE	FALSE	FALSE	FALSE	0.0258034	-0.0734232	-0.0423197	0.0899395	-0.263312	0.0186683	0.0225785	0.222065	-0.120835	0.234993	-0.0373079	-0.0768499	-0.107911	0.107914	0.0813886	-0.0813922	-0.0370673	-0.16432	0.0735697	0.127818	Q3TKT4	-0.100664	0.0247664	0.0195818	0.0563161
GSDEVTASphSAATGTSPR	2	0.509876	0.0922404	0.509876	0.178754	0.089314	0.0616362	0.0681791	FALSE	FALSE	FALSE	FALSE	FALSE	FALSE	-0.572101	0.265481	0.371365	-0.0647452	NA	NA	NA	NA	NA	NA	NA	NA	0.0940798	-0.35066	0.125631	0.130949	NA	NA	NA	NA	P27321	-0.239011	-0.0425895	0.248498	0.033102
GSDEVTASSAATGTSphPR	2	0.316191	0.139806	0.316191	0.127072	0.141617	0.0956319	0.179682	FALSE	FALSE	FALSE	FALSE	FALSE	FALSE	-0.250337	-0.0278367	0.253401	0.024773	-0.175741	0.135851	-0.232253	0.272143	-0.189982	0.181177	0.0652985	-0.0564937	0.0251769	0.00566469	-0.103218	0.0723764	0.152692	-0.041945	0.0186505	-0.129397	P27321	-0.0876383	0.0505823	0.00037572	0.0366803
GSGSphQSSVPSVDQFTGVGIR	2	0.387104	0.158204	0.387104	0.157186	0.103545	0.0847406	0.109221	FALSE	FALSE	FALSE	FALSE	FALSE	FALSE	NA	NA	NA	NA	NA	NA	NA	NA	NA	NA	NA	NA	-0.600288	0.293918	0.332377	-0.0260071	NA	NA	NA	NA	P97690	-0.600288	0.293918	0.332377	-0.0260071
GSGTASphDDEFENLR	2	0.373792	0.119582	0.373792	0.12363	0.142123	0.0860844	0.15479	FALSE	FALSE	FALSE	FALSE	FALSE	FALSE	NA	NA	NA	NA	NA	NA	NA	NA	NA	NA	NA	NA	NA	NA	NA	NA	-0.163051	0.0620722	0.0159956	0.0849834	Q7TMY8	-0.163051	0.0620722	0.0159956	0.0849834
GSGTphASDDEFENLR	2	0.373792	0.119582	0.373792	0.12363	0.142123	0.0860844	0.15479	FALSE	FALSE	FALSE	FALSE	FALSE	FALSE	NA	NA	NA	NA	NA	NA	NA	NA	NA	NA	NA	NA	NA	NA	NA	NA	-0.163051	0.0620722	0.0159956	0.0849834	Q7TMY8	-0.163051	0.0620722	0.0159956	0.0849834
GSphGGGQGSTNYGK	2	0.212564	0.209724	0.212564	0.130848	0.125563	0.117169	0.204132	FALSE	FALSE	FALSE	FALSE	FALSE	FALSE	-0.196488	0.201804	0.0511583	-0.0564751	0.0420768	-0.00549656	-0.221817	0.185237	-0.075796	0.123705	-0.0456013	-0.00230785	-0.329152	0.289509	-0.0445472	0.0841899	0.11467	-0.0759137	0.188692	-0.227448	Q99020	-0.0889379	0.106722	-0.0144229	-0.00336093
GSphGSQSSVPSVDQFTGVGIR	2	0.387104	0.158204	0.387104	0.157186	0.103545	0.0847406	0.109221	FALSE	FALSE	FALSE	FALSE	FALSE	FALSE	NA	NA	NA	NA	NA	NA	NA	NA	NA	NA	NA	NA	-0.600288	0.293918	0.332377	-0.0260071	NA	NA	NA	NA	P97690	-0.600288	0.293918	0.332377	-0.0260071
GSphYGYIK	2	0.330074	0.177768	0.330074	0.149453	0.113565	0.0949285	0.134212	FALSE	TRUE	FALSE	FALSE	FALSE	FALSE	NA	NA	NA	NA	NA	NA	NA	NA	NA	NA	NA	NA	-0.69869	0.399383	0.351265	-0.0519581	-0.330282	0.279807	0.0147871	0.0356887	O35601	-0.514486	0.339595	0.183026	-0.00813469
GSPSLGASphPHHSSTGEEK	2	0.427955	0.0871781	0.427955	0.129264	0.170558	0.0743664	0.110678	FALSE	FALSE	FALSE	FALSE	FALSE	FALSE	NA	NA	NA	NA	NA	NA	NA	NA	NA	NA	NA	NA	-0.598935	-0.175173	0.237264	0.536845	NA	NA	NA	NA	Q8R361	-0.598935	-0.175173	0.237264	0.536845
GTphGGSESSK	2	0.339807	0.112783	0.339807	0.121154	0.165702	0.0887044	0.17185	FALSE	FALSE	TRUE	FALSE	FALSE	FALSE	-0.237351	0.305928	-0.350672	0.282095	-0.119979	-0.290307	0.0746612	0.335625	-0.237177	0.0771063	-0.0332614	0.193332	-0.969748	0.360621	0.295456	0.313671	NA	NA	NA	NA	Q8BJS4	-0.391064	0.113337	-0.00345415	0.281181
GTTKESSphEKDR	2	0.301591	0.0947521	0.301591	0.192138	0.217575	0.0900656	0.103879	FALSE	FALSE	FALSE	FALSE	FALSE	FALSE	-0.101291	-0.143502	0.114417	0.130375	NA	NA	NA	NA	NA	NA	NA	NA	NA	NA	NA	NA	NA	NA	NA	NA	Q6AYK1	-0.101291	-0.143502	0.114417	0.130375
GVQAGNSphDTEGGQPGR	2	0.359796	0.14337	0.359796	0.240621	0.0946501	0.0798036	0.081759	FALSE	FALSE	FALSE	FALSE	FALSE	FALSE	-0.213118	-0.0369183	0.237258	0.0127788	-0.254227	0.38689	0.138673	-0.271336	-0.39278	-0.310567	0.596576	0.278372	-0.045115	-0.120578	-0.120981	0.286674	0.275967	0.1854	-0.020233	-0.441134	Q9JIX8	-0.125855	0.0208453	0.166259	-0.0269293
GYYSPYSVSGSGSphTAGSR	2	0.324986	0.11246	0.324986	0.120598	0.172521	0.0901655	0.17927	FALSE	FALSE	FALSE	FALSE	FALSE	FALSE	-0.058392	-0.0173997	0.107549	-0.0317571	NA	NA	NA	NA	0.0221833	-0.00485546	-0.0632948	0.045967	-0.245284	0.10192	-0.0584712	0.201836	NA	NA	NA	NA	P30427	-0.093831	0.0265548	-0.0047391	0.0720153
GYYSPYSVSGSGSTAGSphR	2	0.536034	0.0821009	0.536034	0.109958	0.115908	0.0621638	0.0938362	FALSE	FALSE	FALSE	FALSE	FALSE	FALSE	NA	NA	NA	NA	NA	NA	NA	NA	NA	NA	NA	NA	-0.245284	0.10192	-0.0584712	0.201836	-0.14337	-0.0938504	0.208442	0.0287785	P30427	-0.194327	0.00403461	0.0749853	0.115307
GYYSPYSVSGSGSTphAGSR	2	0.270307	0.118103	0.270307	0.117307	0.179784	0.0967156	0.217782	FALSE	FALSE	FALSE	FALSE	FALSE	FALSE	NA	NA	NA	NA	NA	NA	NA	NA	NA	NA	NA	NA	-0.245284	0.10192	-0.0584712	0.201836	NA	NA	NA	NA	P30427	-0.245284	0.10192	-0.0584712	0.201836
GYYSPYSVSGSphGSTAGSR	2	0.497866	0.104642	0.497866	0.119764	0.105601	0.0690671	0.10306	FALSE	FALSE	FALSE	FALSE	FALSE	FALSE	NA	NA	NA	NA	NA	NA	NA	NA	0.0221833	-0.00485546	-0.0632948	0.045967	-0.840483	0.242519	0.372211	0.225753	NA	NA	NA	NA	P30427	-0.40915	0.118832	0.154458	0.13586
HASTphSPADK	2	0.536712	0.0895026	0.536712	0.162922	0.0852667	0.0589778	0.0666187	FALSE	FALSE	FALSE	FALSE	FALSE	FALSE	-0.429425	-0.0482555	0.416901	0.0607796	NA	NA	NA	NA	NA	NA	NA	NA	NA	NA	NA	NA	NA	NA	NA	NA	Q2TL32	-0.429425	-0.0482555	0.416901	0.0607796
HASTSphPADK	2	0.279394	0.220022	0.279394	0.203547	0.0985372	0.0962589	0.102241	FALSE	FALSE	FALSE	FALSE	FALSE	FALSE	NA	NA	NA	NA	NA	NA	NA	NA	-0.641935	0.38163	0.585	-0.324695	NA	NA	NA	NA	NA	NA	NA	NA	A2AN08	-0.641935	0.38163	0.585	-0.324695
HHASphISELKK	2	0.286877	0.0937547	0.286877	0.180988	0.238643	0.0913036	0.108433	FALSE	FALSE	FALSE	TRUE	FALSE	FALSE	NA	NA	NA	NA	0.0826937	-1.04251	0.112087	0.847731	NA	NA	NA	NA	NA	NA	NA	NA	-1.00106	-0.314626	0.833031	0.508064	P48193	-0.459183	-0.678569	0.472559	0.677898
HKSDVEIPATphVTAFSFEDDSVPLSPLK	2	0.297375	0.210564	0.297375	0.16959	0.105308	0.0977019	0.119461	FALSE	FALSE	FALSE	FALSE	FALSE	FALSE	NA	NA	NA	NA	-0.486505	0.341502	0.279518	-0.134515	NA	NA	NA	NA	NA	NA	NA	NA	NA	NA	NA	NA	Q62847	-0.486505	0.341502	0.279518	-0.134515
HKSphDVEIPATVTAFSFEDDSVPLSPLK	2	0.410426	0.0906307	0.410426	0.125181	0.174879	0.0768647	0.122018	FALSE	FALSE	FALSE	FALSE	FALSE	FALSE	NA	NA	NA	NA	-0.278267	0.0711585	-0.161875	0.368984	NA	NA	NA	NA	-0.231138	-0.470559	0.27583	0.425866	-0.593976	0.297596	0.333921	NA	Q62847	-0.367794	-0.0339346	0.149292	0.397425
HLFSSphTglENLAAR	2	0.425263	0.124734	0.425263	0.206542	0.0921336	0.0728676	0.0784601	FALSE	FALSE	FALSE	FALSE	FALSE	FALSE	NA	NA	NA	NA	NA	NA	NA	NA	-0.393784	0.165735	0.195357	0.0326918	0.0752672	-0.144721	0.136602	-0.067148	NA	NA	NA	NA	Q3B7T9	-0.159258	0.010507	0.165979	-0.0172281
HNSphTTSSTSSGGYR	2	0.369772	0.165327	0.369772	0.185502	0.0981486	0.0844931	0.0967565	TRUE	TRUE	FALSE	FALSE	FALSE	FALSE	-0.299581	0.217995	0.12359	-0.0420047	-0.364258	0.145771	0.286744	-0.068257	-0.262553	-0.0643784	0.316477	0.0104542	-0.201257	-0.0241696	0.10141	0.124017	-0.142513	0.238732	0.18626	-0.28248	Q9QZM5	-0.254032	0.10279	0.202896	-0.0516539
HSphSLIDIESVPTYK	2	0.451461	0.0840134	0.451461	0.145287	0.154881	0.0712042	0.0931536	FALSE	FALSE	FALSE	FALSE	FALSE	FALSE	-0.0641781	-0.0954247	-0.342809	0.502412	-0.24333	-0.178889	0.158508	0.263712	-0.113557	-0.276185	-0.11217	0.501912	-0.437464	-0.127701	0.462328	0.102837	-0.366494	0.0577017	0.664065	-0.355272	P0C643	-0.245005	-0.1241	0.165984	0.20312
HSSphLIDIESVPTYK	2	0.451461	0.0840134	0.451461	0.145287	0.154881	0.0712042	0.0931536	FALSE	FALSE	FALSE	FALSE	FALSE	FALSE	-0.0641781	-0.0954247	-0.342809	0.502412	-0.24333	-0.178889	0.158508	0.263712	-0.113557	-0.276185	-0.11217	0.501912	-0.437464	-0.127701	0.462328	0.102837	-0.366494	0.0577017	0.664065	-0.355272	P0C643	-0.245005	-0.1241	0.165984	0.20312
HTDDEMTGYphVATR	2	0.631872	0.0726531	0.631872	0.10007	0.0788772	0.0494911	0.0670368	FALSE	FALSE	TRUE	FALSE	FALSE	FALSE	-0.407077	-0.444652	0.870411	-0.018683	-0.62383	0.269345	0.0975678	0.256918	-0.488708	0.103218	0.572957	-0.187467	NA	NA	NA	NA	-0.328149	0.236517	-0.497711	0.589343	P47811	-0.461941	0.0411069	0.260806	0.160028
HTDDEMTGYVATphR	2	0.298738	0.177624	0.298738	0.252238	0.095461	0.0884755	0.0874639	FALSE	FALSE	FALSE	FALSE	FALSE	FALSE	NA	NA	NA	NA	NA	NA	NA	NA	-0.47754	0.124694	0.587099	-0.234253	NA	NA	NA	NA	NA	NA	NA	NA	P47811	-0.47754	0.124694	0.587099	-0.234253
IGGDAATTVNNNTphPDFGFGGQK	2	0.335677	0.184206	0.335677	0.190269	0.0995224	0.0893862	0.10094	FALSE	FALSE	FALSE	FALSE	FALSE	FALSE	NA	NA	NA	NA	-0.455694	0.141688	0.132043	0.181963	0.187575	-0.1756	0.0365584	-0.0485329	-0.0906093	0.214823	-0.144767	0.0205532	-0.143647	0.0614884	0.38011	-0.297951	Q99PF5	-0.125594	0.0605997	0.100986	-0.0359919
IHRASphDPGLPAEEPK	2	0.404623	0.148364	0.404623	0.180049	0.0958941	0.0793994	0.0916698	FALSE	TRUE	FALSE	FALSE	FALSE	FALSE	-0.410355	0.0359244	0.347253	0.0271773	-0.0825653	-0.00836646	-0.0802597	0.171192	-0.33801	-0.0637844	0.211872	0.189922	-0.115008	0.154185	0.170572	-0.20975	-0.157854	0.246167	0.238135	-0.326448	P08955	-0.220758	0.072825	0.177515	-0.0295814
IISIFSphSTEKGSK	2	0.246729	0.160217	0.246729	0.12473	0.141604	0.107059	0.21966	FALSE	FALSE	FALSE	FALSE	FALSE	FALSE	NA	NA	NA	NA	NA	NA	NA	NA	NA	NA	NA	NA	-0.363879	0.310195	-0.0713917	0.125076	NA	NA	NA	NA	Q64303	-0.363879	0.310195	-0.0713917	0.125076
IISIFSSphTEKGSK	2	0.246729	0.160217	0.246729	0.12473	0.141604	0.107059	0.21966	FALSE	FALSE	FALSE	FALSE	FALSE	FALSE	NA	NA	NA	NA	NA	NA	NA	NA	NA	NA	NA	NA	-0.363879	0.310195	-0.0713917	0.125076	NA	NA	NA	NA	Q64303	-0.363879	0.310195	-0.0713917	0.125076
IISIFSSTphEKGSK	2	0.246729	0.160217	0.246729	0.12473	0.141604	0.107059	0.21966	FALSE	FALSE	FALSE	FALSE	FALSE	FALSE	NA	NA	NA	NA	NA	NA	NA	NA	NA	NA	NA	NA	-0.363879	0.310195	-0.0713917	0.125076	NA	NA	NA	NA	Q64303	-0.363879	0.310195	-0.0713917	0.125076
IISphIFSSTEK	2	0.353779	0.094273	0.353779	0.126035	0.203472	0.0830922	0.139349	FALSE	FALSE	FALSE	FALSE	FALSE	FALSE	NA	NA	NA	NA	NA	NA	NA	NA	0.639437	0.0190287	-0.805781	0.147315	-1.23106	-0.132243	0.902283	0.461021	NA	NA	NA	NA	Q64303	-0.295812	-0.0566074	0.0482507	0.304168
ILSSphDESLR	2	0.349203	0.0902478	0.349203	0.139292	0.217946	0.0826039	0.120707	FALSE	FALSE	FALSE	FALSE	FALSE	FALSE	NA	NA	NA	NA	NA	NA	NA	NA	NA	NA	NA	NA	NA	NA	NA	NA	-0.321398	-0.176758	0.128496	0.36966	Q5S006	-0.321398	-0.176758	0.128496	0.36966
ISDPLTSSphPGR	2	0.399139	0.0945251	0.399139	0.227167	0.125486	0.0744619	0.0792207	FALSE	FALSE	FALSE	FALSE	FALSE	FALSE	-0.0615468	-0.0158491	-0.0548437	0.13224	0.013483	-0.154698	0.082296	0.0589194	-0.23464	0.020676	0.236666	-0.0227015	-0.0119382	-0.0186358	0.285072	-0.254498	-0.147068	-0.155442	0.024074	0.278436	P97310	-0.088342	-0.0647898	0.114653	0.038479
ISGLIYphEETR	2	0.249805	0.243122	0.249805	0.209762	0.0967025	0.0994569	0.101151	FALSE	FALSE	FALSE	FALSE	FALSE	FALSE	NA	NA	NA	NA	NA	NA	NA	NA	NA	NA	NA	NA	-0.48708	0.111327	0.166898	0.208854	0.0823596	0.158853	0.240442	-0.481655	P62806	-0.20236	0.13509	0.20367	-0.1364
ISphSFglENFGSSQLPDR	2	0.272575	0.230967	0.272575	0.186108	0.100795	0.099048	0.110506	FALSE	FALSE	FALSE	FALSE	FALSE	FALSE	NA	NA	NA	NA	NA	NA	NA	NA	NA	NA	NA	NA	NA	NA	NA	NA	-0.605067	0.428386	0.457441	-0.280759	O54824	-0.605067	0.428386	0.457441	-0.280759
ISSphFENFGSSQLPDR	2	0.334739	0.129317	0.334739	0.124952	0.145581	0.0920092	0.173402	FALSE	FALSE	FALSE	FALSE	FALSE	FALSE	-0.280909	0.0126659	-0.0779735	0.346217	-0.353155	-0.00453998	-0.0472219	0.404917	-0.128567	-0.154582	0.202993	0.0801567	0.244564	0.0252578	-0.243362	-0.02646	-0.0996676	0.419011	0.177739	-0.497083	O54824	-0.123547	0.0595626	0.00243491	0.0615495
ISSphFglENFGSSQLPDR	2	0.272575	0.230967	0.272575	0.186108	0.100795	0.099048	0.110506	FALSE	FALSE	FALSE	FALSE	FALSE	FALSE	NA	NA	NA	NA	NA	NA	NA	NA	NA	NA	NA	NA	NA	NA	NA	NA	-0.605067	0.428386	0.457441	-0.280759	O54824	-0.605067	0.428386	0.457441	-0.280759
KAASphLTEDR	2	0.540614	0.0796275	0.540614	0.110455	0.117108	0.0612514	0.0909441	FALSE	FALSE	FALSE	FALSE	FALSE	FALSE	NA	NA	NA	NA	NA	NA	NA	NA	-0.245264	-0.00938264	0.101884	0.152763	NA	NA	NA	NA	NA	NA	NA	NA	Q6NZJ6	-0.245264	-0.00938264	0.101884	0.152763
KAGGANglYDAQSphE	2	0.369315	0.0918729	0.369315	0.186329	0.175987	0.0812673	0.0952289	FALSE	FALSE	FALSE	FALSE	FALSE	FALSE	-0.303228	0.0954969	0.111683	0.0960484	-0.0693912	-0.229105	0.130834	0.167662	-0.0709009	-0.13089	0.0661611	0.13563	0.105486	-0.0529173	0.0346727	-0.0872412	NA	NA	NA	NA	B0BNA5	-0.0845085	-0.0793538	0.0858377	0.0780246
KASphVHSSGR	2	0.480813	0.087285	0.480813	0.188023	0.106524	0.0651512	0.0722034	FALSE	TRUE	TRUE	TRUE	FALSE	FALSE	-0.347267	-0.151259	0.27061	0.227915	-0.317124	-0.234568	0.289469	0.262223	-0.34207	-0.131875	0.254565	0.21938	-0.270041	0.0351219	0.297814	-0.0628958	0.0183989	-0.0948443	0.274056	-0.19761	Q920B9	-0.25162	-0.115485	0.277303	0.0898027
KDEDSphDDEsiSQSSHAGK	2	0.56438	0.074329	0.56438	0.110559	0.111413	0.0577096	0.0816087	FALSE	FALSE	FALSE	FALSE	FALSE	FALSE	-0.227071	-0.0300779	0.11495	0.142199	NA	NA	NA	NA	NA	NA	NA	NA	NA	NA	NA	NA	NA	NA	NA	NA	B2GV24	-0.227071	-0.0300779	0.11495	0.142199
KDSphAQDVQAK	2	0.606203	0.0679475	0.606203	0.113392	0.0941955	0.0516619	0.0666003	FALSE	TRUE	TRUE	FALSE	FALSE	FALSE	-0.286797	0.126806	0.0712883	0.0887034	-0.0690189	-0.28838	0.0551315	0.302268	-0.34437	0.0285384	-0.0181388	0.333971	-0.205206	-0.157851	0.405453	-0.0423963	-0.290926	0.0173353	0.319616	-0.0460249	Q9JJ28	-0.239264	-0.0547104	0.16667	0.127304
KDSphVPQVLLPEEEK	2	0.349284	0.172725	0.349284	0.198674	0.0977156	0.0863339	0.0952674	FALSE	TRUE	FALSE	FALSE	FALSE	FALSE	-0.342328	0.108305	0.522672	-0.288649	0.0521864	0.0827179	-0.121394	-0.0135099	-0.546673	0.0722475	0.31794	0.156485	-0.335095	0.199929	0.315683	-0.180518	NA	NA	NA	NA	Q5XXR3	-0.292977	0.1158	0.258725	-0.0815478
KDSphVPQVLLPEEEKLIIEETR	2	0.424763	0.113249	0.424763	0.223383	0.093444	0.0708021	0.0743585	FALSE	TRUE	FALSE	TRUE	FALSE	FALSE	-0.639415	0.0600601	0.962637	-0.383282	-0.063649	-0.246208	0.201864	0.107994	-0.915457	0.0981024	0.594038	0.223316	-0.285643	-0.130116	0.458059	-0.0422999	NA	NA	NA	NA	Q5XXR3	-0.476041	-0.0545404	0.554149	-0.0235678
KEETPGTphPK	2	0.261185	0.228898	0.261185	0.15624	0.110101	0.105255	0.138321	FALSE	FALSE	FALSE	FALSE	FALSE	FALSE	NA	NA	NA	NA	NA	NA	NA	NA	NA	NA	NA	NA	-0.246697	0.220012	0.0939021	-0.0672166	NA	NA	NA	NA	Q8BU14	-0.246697	0.220012	0.0939021	-0.0672166
KEQESphPK	2	0.569212	0.0721856	0.569212	0.119606	0.108275	0.0565043	0.0742168	FALSE	TRUE	TRUE	TRUE	FALSE	FALSE	-0.17716	-0.125186	0.121713	0.180632	-0.395432	-0.0345355	0.221259	0.208709	-0.12846	-0.168234	0.162128	0.134566	-0.38148	-0.065101	0.273377	0.173204	-0.512174	-0.0387671	0.274475	0.276466	P97573	-0.318941	-0.0863646	0.21059	0.194715
KEQsiESphPK	2	0.259182	0.100996	0.259182	0.254099	0.193489	0.0962712	0.0959624	FALSE	FALSE	FALSE	TRUE	FALSE	FALSE	NA	NA	NA	NA	-0.226693	-0.117558	0.15174	0.192512	-0.0724269	-0.226136	0.251152	0.0474103	-0.00607369	-0.0725079	0.0221704	0.0564112	-0.0187038	-0.347188	0.25956	0.106332	P97573	-0.0809745	-0.190847	0.171156	0.100666
KESYphSVYVYK	2	0.301177	0.191389	0.301177	0.226729	0.0967415	0.09082	0.093143	FALSE	FALSE	FALSE	FALSE	FALSE	FALSE	NA	NA	NA	NA	NA	NA	NA	NA	-0.141987	0.056418	0.152024	-0.0664542	NA	NA	NA	NA	NA	NA	NA	NA	P10853	-0.141987	0.056418	0.152024	-0.0664542
KESYSphVYVYK	2	0.342785	0.0923925	0.342785	0.179634	0.198939	0.084604	0.101645	FALSE	FALSE	FALSE	FALSE	FALSE	FALSE	-0.152444	-0.0427945	0.162247	0.0329913	NA	NA	NA	NA	NA	NA	NA	NA	NA	NA	NA	NA	-0.339385	-0.466338	0.301017	0.504705	Q00715	-0.245915	-0.254566	0.231632	0.268848
KGDSphSAEELK	2	0.402076	0.0879488	0.402076	0.136566	0.185259	0.0770966	0.111053	FALSE	FALSE	TRUE	FALSE	FALSE	FALSE	NA	NA	NA	NA	-0.155367	0.00691066	-0.0302753	0.178731	-0.0787332	-0.0482942	0.0136852	0.113342	-0.123235	-0.0501308	0.0876992	0.0856663	-0.189981	-0.144173	0.176561	0.157592	P41123	-0.136829	-0.0589217	0.0619176	0.133833
KGDSSphAEELK	2	0.394533	0.0881538	0.394533	0.139818	0.189278	0.0779043	0.110313	FALSE	FALSE	TRUE	FALSE	FALSE	FALSE	NA	NA	NA	NA	-0.155367	0.00691066	-0.0302753	0.178731	-0.0787332	-0.0482942	0.0136852	0.113342	-0.123235	-0.0501308	0.0876992	0.0856663	-0.151794	-0.157485	0.176588	0.132692	P41123	-0.127282	-0.0622499	0.0619242	0.127608
KGSDEVTASSAATGTphSPR	2	0.356032	0.125144	0.356032	0.124769	0.142614	0.0889285	0.162513	FALSE	FALSE	FALSE	FALSE	FALSE	FALSE	-0.190514	-0.100585	0.186783	0.104316	-0.0192396	0.154283	-0.0329234	-0.10212	-0.197392	0.0746714	0.180235	-0.0575142	0.164768	0.0288863	-0.171548	-0.0221056	-0.0750904	-0.0189946	-0.140735	0.23482	P27321	-0.0634938	0.0276522	0.00436233	0.0314793
KGSDEVTASSAATGTSphPR	2	0.466998	0.121743	0.466998	0.133363	0.10166	0.0735999	0.102636	FALSE	FALSE	FALSE	FALSE	FALSE	FALSE	-0.179887	-0.106334	0.191722	0.0944992	-0.0726979	0.121077	0.0599751	-0.108354	-0.197392	0.0746714	0.180235	-0.0575142	0.176722	0.022577	-0.13361	-0.0656887	-0.0593925	0.0104528	-0.144401	0.193341	P27321	-0.0665297	0.0244889	0.0307842	0.0112566
KGSphLGISSR	2	0.386314	0.145752	0.386314	0.208979	0.0945086	0.0791564	0.0852902	FALSE	TRUE	FALSE	FALSE	FALSE	FALSE	-0.530046	0.17171	0.504838	-0.146501	-0.360747	0.0276044	0.182994	0.150148	-0.735003	-0.00451841	0.342049	0.402433	-0.850911	0.253621	0.680209	-0.0829184	0.522289	-0.0394735	0.242666	-0.725482	Q9Z1I6	-0.390884	0.0817886	0.390551	-0.0804641
KGTENglGVNglGTVTphSNGADSPR	2	0.364797	0.147257	0.364797	0.135809	0.12117	0.0896212	0.141345	FALSE	FALSE	FALSE	FALSE	FALSE	FALSE	NA	NA	NA	NA	-0.242645	0.134203	0.0579401	0.0505017	NA	NA	NA	NA	NA	NA	NA	NA	NA	NA	NA	NA	Q5XI41	-0.242645	0.134203	0.0579401	0.0505017
KGTENglGVNglGTVTSNGADSphPR	2	0.399519	0.0877246	0.399519	0.142889	0.185539	0.0773549	0.106973	FALSE	FALSE	FALSE	FALSE	FALSE	FALSE	NA	NA	NA	NA	-0.242645	0.134203	0.0579401	0.0505017	-0.18032	-0.357483	0.170726	0.367077	NA	NA	NA	NA	NA	NA	NA	NA	Q5XI41	-0.211483	-0.11164	0.114333	0.20879
KILSSphDESLR	2	0.367888	0.0898507	0.367888	0.13671	0.205506	0.0807622	0.119283	FALSE	FALSE	FALSE	FALSE	FALSE	FALSE	NA	NA	NA	NA	NA	NA	NA	NA	NA	NA	NA	NA	NA	NA	NA	NA	-0.380832	-0.177424	0.147805	0.410451	Q5S006	-0.380832	-0.177424	0.147805	0.410451
KITSphTAL	2	0.259946	0.0952772	0.259946	0.192474	0.248868	0.0955488	0.107886	FALSE	FALSE	FALSE	FALSE	FALSE	FALSE	NA	NA	NA	NA	NA	NA	NA	NA	0.254273	-0.217818	-0.208246	0.171791	-0.484972	-0.249346	0.509609	0.224709	NA	NA	NA	NA	P18654	-0.115349	-0.233582	0.150681	0.19825
KKEPAISSQNglSphPEAR	2	0.309044	0.104732	0.309044	0.120072	0.198063	0.0899853	0.178104	FALSE	FALSE	FALSE	FALSE	FALSE	FALSE	NA	NA	NA	NA	-0.224322	0.0670307	0.0490238	0.108267	NA	NA	NA	NA	NA	NA	NA	NA	-0.0780183	-0.0320479	-0.072221	0.182287	P10711	-0.15117	0.0174914	-0.0115986	0.145277
KKEPAISSQsiNSphPEAR	2	0.287575	0.100242	0.287575	0.120035	0.224302	0.0906934	0.177154	FALSE	FALSE	FALSE	FALSE	FALSE	FALSE	NA	NA	NA	NA	-0.245939	0.0218342	0.0377412	0.186364	NA	NA	NA	NA	NA	NA	NA	NA	-0.0780183	-0.0320479	-0.072221	0.182287	P10711	-0.161979	-0.00510684	-0.0172399	0.184325
KLDPAQSASphRENLLEEQGSIALR	2	0.294257	0.0980597	0.294257	0.121659	0.229163	0.08943	0.167432	FALSE	FALSE	FALSE	FALSE	FALSE	FALSE	-0.101313	-0.25164	0.0498243	0.303351	-0.312723	0.115593	0.0476588	0.149471	-0.15731	0.156291	0.0063717	-0.00518056	0.0879209	0.0206541	-0.161701	0.053126	-0.164946	-0.116072	0.0253917	0.255626	P16086	-0.129674	-0.0150347	-0.00649091	0.151279
KLPSphTTL	2	0.419293	0.131051	0.419293	0.20146	0.0926068	0.0745022	0.0810869	FALSE	TRUE	FALSE	FALSE	FALSE	FALSE	-0.336928	0.0247622	0.290763	0.0214034	-0.54467	0.119844	0.296505	0.128321	NA	NA	NA	NA	-0.342933	-0.116777	0.363519	0.0961909	-0.14023	0.156044	0.406829	-0.422643	Q63531	-0.34119	0.0459682	0.339404	-0.0441819
KLSLPTphDLKPDLDVK	2	0.302442	0.195521	0.302442	0.152677	0.112965	0.0992085	0.137186	FALSE	FALSE	FALSE	FALSE	FALSE	FALSE	NA	NA	NA	NA	NA	NA	NA	NA	-0.515965	0.382955	0.185196	-0.0521865	NA	NA	NA	NA	NA	NA	NA	NA	Q8K400	-0.515965	0.382955	0.185196	-0.0521865
KLSphLPTDLKPDLDVK	2	0.319921	0.0996712	0.319921	0.121985	0.2079	0.0876442	0.162878	FALSE	FALSE	FALSE	FALSE	FALSE	FALSE	NA	NA	NA	NA	-0.0268325	-0.120601	0.0281771	0.119257	-0.474549	0.265738	0.214386	-0.00557477	-0.302357	0.177802	-0.150455	0.27501	0.189077	-0.341208	-0.0917217	0.247252	Q8K400	-0.153665	-0.00456748	9.67e-05	0.158986
KLSphLSEGK	2	0.417198	0.0879662	0.417198	0.12998	0.176045	0.0755987	0.113212	FALSE	FALSE	TRUE	FALSE	FALSE	FALSE	-0.341454	-0.0491771	0.161154	0.229478	-0.323456	-0.212418	0.0328239	0.50305	-0.417647	0.254435	-0.0190557	0.182268	-0.182325	0.0128907	0.256691	-0.0872565	0.141513	-0.346264	-0.00301578	0.207767	Q922P9	-0.224674	-0.0681066	0.0857193	0.207061
KPASVSPTphTPPSPTEGEAS	2	0.451392	0.0853391	0.451392	0.127164	0.159074	0.0716287	0.105402	FALSE	FALSE	FALSE	FALSE	FALSE	FALSE	-0.187695	0.0510855	0.0849966	0.0516124	0.00914397	-0.0986709	-0.00952184	0.0990488	NA	NA	NA	NA	NA	NA	NA	NA	NA	NA	NA	NA	Q9QXU8	-0.0892753	-0.0237927	0.0377374	0.0753306
KPASVSPTTphPPSPTEGEAS	2	0.264754	0.186024	0.264754	0.136369	0.126855	0.106656	0.179343	FALSE	FALSE	FALSE	FALSE	FALSE	FALSE	-0.18501	0.129064	0.0644727	-0.00852652	-0.0723981	0.0964382	-0.0542786	0.0302385	NA	NA	NA	NA	NA	NA	NA	NA	NA	NA	NA	NA	Q9QXU8	-0.128704	0.112751	0.00509707	0.010856
KPASVSPTTPPSphPTEGEAS	2	0.330382	0.169295	0.330382	0.143033	0.118421	0.0952785	0.143591	FALSE	FALSE	FALSE	FALSE	FALSE	FALSE	-0.179322	0.159498	0.040866	-0.0210428	-0.0638843	0.000720422	0.0239431	0.0392207	NA	NA	NA	NA	NA	NA	NA	NA	NA	NA	NA	NA	Q9QXU8	-0.121603	0.0801094	0.0324046	0.009089
KPLGSphGSAAPQRPIAsiTQR	2	0.288732	0.0928863	0.288732	0.173489	0.243896	0.0905331	0.110463	FALSE	FALSE	FALSE	FALSE	FALSE	FALSE	0.052844	-0.162716	-0.206654	0.316525	-0.0990868	-0.386627	0.20663	0.279083	0.192289	-0.235537	-0.269051	0.312299	-0.478202	-0.00786306	0.215852	0.270213	-0.229536	0.0239597	0.559867	-0.35429	Q66HR2	-0.112338	-0.153757	0.101329	0.164766
KPLPDHVSIVEPKDEILPTTphPISEQK	2	0.292851	0.0978593	0.292851	0.223361	0.196538	0.0915151	0.097875	FALSE	FALSE	FALSE	FALSE	FALSE	FALSE	-0.204426	-0.729725	0.648633	0.285518	-0.333817	-0.1609	0.161963	0.332755	NA	NA	NA	NA	NA	NA	NA	NA	NA	NA	NA	NA	P62908	-0.269121	-0.445313	0.405298	0.309136
KPSELNGEASphKsiSQEMVHLglVNKEPTETPDQFMTADETR	2	0.555993	0.0960671	0.555993	0.122426	0.0863128	0.0601151	0.0790855	FALSE	TRUE	FALSE	FALSE	FALSE	FALSE	-0.392919	0.0308361	0.341194	0.0208881	-0.410925	0.142894	0.133981	0.13405	NA	NA	NA	NA	NA	NA	NA	NA	NA	NA	NA	NA	P26051	-0.401922	0.0868649	0.237588	0.077469
KPSELNglGEASKsiSphQEMVHLVNKEPTETPDQFMTADETR	2	0.486033	0.118895	0.486033	0.150244	0.0909176	0.0690654	0.084845	FALSE	TRUE	FALSE	FALSE	FALSE	FALSE	-0.363501	0.0602538	0.409189	-0.105941	-0.410925	0.142894	0.133981	0.13405	NA	NA	NA	NA	NA	NA	NA	NA	NA	NA	NA	NA	P26051	-0.387213	0.101574	0.271585	0.0140542
KPSphEglLNGEAsiSKSQEMVHLVNKEPTETPDQFMTADETR	2	0.659283	0.0624295	0.659283	0.0987199	0.076361	0.0449956	0.0582115	FALSE	FALSE	FALSE	FALSE	FALSE	FALSE	-0.239112	-0.517199	0.472268	0.284043	-0.724702	0.422741	0.178238	0.123723	NA	NA	NA	NA	NA	NA	NA	NA	NA	NA	NA	NA	P26051	-0.481907	-0.047229	0.325253	0.203883
KPSphEglLNGEASKSQEMVHLVNKEPTEsiTPDQFMTADETR	2	0.662621	0.064833	0.662621	0.0968906	0.0723816	0.0448585	0.0584157	FALSE	FALSE	FALSE	FALSE	FALSE	FALSE	-0.412184	NA	0.283352	0.15787	NA	NA	NA	NA	NA	NA	NA	NA	NA	NA	NA	NA	NA	NA	NA	NA	P26051	-0.412184	NA	0.283352	0.15787
KPSphELNGEASKsiSQEMVHLglVNKEPTETPDQFMTADETR	2	0.444615	0.130354	0.444615	0.138336	0.103367	0.0769002	0.106427	FALSE	TRUE	FALSE	FALSE	FALSE	FALSE	-0.392919	0.0308361	0.341194	0.0208881	-0.724702	0.422741	0.178238	0.123723	NA	NA	NA	NA	NA	NA	NA	NA	NA	NA	NA	NA	P26051	-0.55881	0.226788	0.259716	0.0723058
KPSphLVASK	2	0.347142	0.165505	0.347142	0.216642	0.0961909	0.0847074	0.0898132	FALSE	FALSE	FALSE	FALSE	FALSE	FALSE	NA	NA	NA	NA	NA	NA	NA	NA	NA	NA	NA	NA	-0.572163	0.170837	0.578598	-0.177273	NA	NA	NA	NA	P56212	-0.572163	0.170837	0.578598	-0.177273
KQITphVEELVR	2	0.546639	0.0747866	0.546639	0.121921	0.117593	0.0594792	0.079582	FALSE	FALSE	FALSE	FALSE	FALSE	FALSE	-0.077378	-0.0713617	-0.143627	0.292366	-0.335368	0.117803	0.0523706	0.165194	0.0100258	-0.413776	0.00293194	0.400818	-0.678386	0.0456773	0.157945	0.474764	-0.254567	-0.0535874	0.760423	-0.452269	P30427	-0.267135	-0.0750488	0.166009	0.176175
KRSphPSphPSPTPEAK	2	0.359169	0.0943245	0.359169	0.12569	0.199618	0.0826148	0.138583	FALSE	FALSE	FALSE	FALSE	FALSE	FALSE	-0.225738	-0.137976	0.22374	0.139974	0.0638095	0.0668588	-0.170497	0.0398291	-0.205194	0.0888231	0.0292128	0.0871578	0.0645075	-0.0498781	0.0342031	-0.0488324	-0.0422895	-0.0277846	-0.0589883	0.129062	Q6PDG5	-0.0689808	-0.0119914	0.011534	0.0694382
KRSphPSPSphPTPEAK	2	0.516425	0.0900407	0.516425	0.112001	0.114605	0.0655114	0.101416	FALSE	FALSE	FALSE	FALSE	FALSE	FALSE	-0.201325	-0.13248	0.189264	0.144542	-0.0018156	0.00368746	-0.083504	0.0816321	-0.337622	0.177402	0.0856018	0.0746186	0.00310868	-0.00445268	0.062634	-0.06129	-0.162539	0.0552072	-0.0163224	0.123654	Q6PDG5	-0.140039	0.0198728	0.0475347	0.0726312
KSEGSphglPNQGK	2	0.512404	0.0849131	0.512404	0.112748	0.124403	0.0652234	0.100308	FALSE	FALSE	TRUE	FALSE	FALSE	FALSE	-0.46866	0.0254713	0.182041	0.261148	-0.485123	0.191835	-0.029053	0.32234	-0.264026	0.0152063	0.256258	-0.00743862	0.09159	-0.214724	-0.010618	0.133752	NA	NA	NA	NA	Q99PL5	-0.281555	0.0044473	0.099657	0.17745
KSEGSphPNQGK	2	0.651446	0.0686469	0.651446	0.101359	0.0724632	0.0463711	0.0597139	FALSE	TRUE	TRUE	FALSE	FALSE	FALSE	-0.259199	-0.104158	0.210252	0.153105	-0.297975	0.0547308	0.0387948	0.20445	-0.263602	0.149109	0.307133	-0.19264	-0.186565	0.0837734	0.228331	-0.125539	-0.419335	-0.135598	0.16306	0.391874	Q99PL5	-0.285335	0.00957141	0.189514	0.0862499
KSEGSphPNQGKK	2	0.343099	0.1106	0.343099	0.294342	0.102302	0.0755844	0.0740732	FALSE	FALSE	FALSE	FALSE	FALSE	FALSE	-0.324941	-0.154993	0.493462	-0.0135282	NA	NA	NA	NA	NA	NA	NA	NA	NA	NA	NA	NA	NA	NA	NA	NA	Q99PL5	-0.324941	-0.154993	0.493462	-0.0135282
KSEGSphPsiNQGK	2	0.368173	0.125039	0.368173	0.125309	0.138298	0.0874627	0.155719	FALSE	FALSE	FALSE	FALSE	FALSE	FALSE	NA	NA	NA	NA	-0.455538	0.196373	0.0478162	0.211349	NA	NA	NA	NA	NA	NA	NA	NA	NA	NA	NA	NA	Q99PL5	-0.455538	0.196373	0.0478162	0.211349
KSGSTphSSSPSR	2	0.348613	0.143155	0.348613	0.252249	0.0947929	0.0802427	0.0809475	FALSE	FALSE	FALSE	FALSE	FALSE	FALSE	0.0467712	-0.0869027	0.144527	-0.104396	-0.295806	-0.107615	0.545549	-0.142128	-0.910095	0.44503	0.637841	-0.172776	0.334283	-0.205178	-0.311305	0.1822	NA	NA	NA	NA	O08984	-0.206212	0.0113336	0.254153	-0.0592748
KSGSTSphSSPSR	2	0.302594	0.178467	0.302594	0.246467	0.0956838	0.0885056	0.0882817	FALSE	TRUE	FALSE	FALSE	FALSE	TRUE	-0.533661	0.191021	0.659389	-0.316749	-0.27419	-0.279162	0.481718	0.0716341	-0.980279	0.495706	0.794241	-0.309668	0.111686	0.0627925	0.0656394	-0.240117	NA	NA	NA	NA	O08984	-0.419111	0.117589	0.500247	-0.198725
KSGSTSSphSPSR	2	0.316445	0.196896	0.316445	0.190028	0.100258	0.092361	0.104011	FALSE	FALSE	FALSE	FALSE	FALSE	FALSE	-0.622291	0.18356	0.831727	-0.392997	-0.477999	0.365204	0.327402	-0.214607	-0.910095	0.44503	0.637841	-0.172776	0.370466	-0.11545	-0.377743	0.122727	0.414872	-0.21288	-0.450828	0.248836	O08984	-0.245009	0.133093	0.19368	-0.0817632
KSGSTSSSphPSR	2	0.434401	0.136942	0.434401	0.169336	0.0943343	0.0756402	0.0893465	FALSE	FALSE	FALSE	FALSE	FALSE	FALSE	-0.687414	0.153886	0.848679	-0.315152	-0.460004	0.379569	0.361332	-0.280897	-0.923754	0.318278	0.537873	0.0676034	0.353109	-0.211774	-0.306698	0.165363	0.192444	-0.178578	-0.273008	0.259142	O08984	-0.305124	0.0922762	0.233635	-0.020788
KSphEGSglPNQGK	2	0.413485	0.105512	0.413485	0.120154	0.143546	0.0794793	0.137824	FALSE	TRUE	TRUE	FALSE	FALSE	FALSE	-0.46866	0.0254713	0.182041	0.261148	-0.485123	0.191835	-0.029053	0.32234	NA	NA	NA	NA	NA	NA	NA	NA	NA	NA	NA	NA	Q99PL5	-0.476891	0.108653	0.0764939	0.291744
KSphEGSPNQGK	2	0.657244	0.0665004	0.657244	0.101847	0.0714568	0.0453646	0.0575872	FALSE	TRUE	TRUE	FALSE	FALSE	FALSE	-0.468415	-0.0223284	0.389635	0.101108	-0.324666	0.0369514	0.158853	0.128861	-0.339502	0.0938238	0.270595	-0.0249176	-0.269509	0.0437801	0.354799	-0.129071	-0.378722	-0.166054	0.0697499	0.475026	Q99PL5	-0.356163	-0.00276535	0.248727	0.110201
KSphEGSPNQGKK	2	0.343099	0.1106	0.343099	0.294342	0.102302	0.0755844	0.0740732	FALSE	FALSE	FALSE	FALSE	FALSE	FALSE	-0.324941	-0.154993	0.493462	-0.0135282	NA	NA	NA	NA	NA	NA	NA	NA	NA	NA	NA	NA	NA	NA	NA	NA	Q99PL5	-0.324941	-0.154993	0.493462	-0.0135282
KSphGSTSSSPSR	2	0.264735	0.238133	0.264735	0.183217	0.101002	0.100412	0.112501	FALSE	FALSE	FALSE	FALSE	FALSE	FALSE	-0.0348286	-0.0140691	0.0430008	0.00589683	-0.629129	0.532035	0.502666	-0.405572	-0.208763	0.233227	-0.155667	0.131203	NA	NA	NA	NA	0.162913	-0.218065	0.129478	-0.074325	O08984	-0.177452	0.133282	0.129869	-0.0856993
KSphLGSGEGESESRPGK	2	0.53298	0.0814087	0.53298	0.11083	0.118597	0.0623874	0.0937969	FALSE	TRUE	TRUE	FALSE	FALSE	FALSE	-0.137631	-0.048917	0.287059	-0.100511	-0.328033	-0.0247097	0.0134158	0.339327	NA	NA	NA	NA	-0.577704	0.150226	0.174468	0.25301	-0.202588	-0.0911511	0.0149664	0.278773	O08773	-0.311489	-0.00363804	0.122478	0.19265
KSphPPPAK	2	0.279872	0.166593	0.279872	0.132171	0.132948	0.103208	0.185208	FALSE	FALSE	FALSE	FALSE	FALSE	FALSE	NA	NA	NA	NA	NA	NA	NA	NA	-0.266878	0.206967	-0.000268462	0.0601796	NA	NA	NA	NA	NA	NA	NA	NA	Q5RJQ4	-0.266878	0.206967	-0.000268462	0.0601796
KSphSVEGLEPAENK	2	0.639416	0.0644952	0.639416	0.100457	0.0845377	0.0477143	0.0633804	FALSE	FALSE	FALSE	FALSE	FALSE	FALSE	-0.347185	-0.119224	0.367685	0.0987246	NA	NA	NA	NA	0.0469687	0.0842887	-0.179939	0.0486819	NA	NA	NA	NA	NA	NA	NA	NA	P16254	-0.150108	-0.0174677	0.0938728	0.0737033
KSSphVEGLEPAENK	2	0.649942	0.0691038	0.649942	0.101469	0.0727332	0.0466071	0.0601454	FALSE	FALSE	FALSE	FALSE	FALSE	FALSE	-0.39803	-0.102072	0.399533	0.10057	NA	NA	NA	NA	-0.0791031	0.121069	-0.0850239	0.0430581	NA	NA	NA	NA	NA	NA	NA	NA	P16254	-0.238567	0.00949839	0.157254	0.0718138
KTGSphYGALAEITASK	2	0.397332	0.0900818	0.397332	0.182292	0.161473	0.0776126	0.0912084	FALSE	TRUE	TRUE	TRUE	FALSE	FALSE	-0.103386	-0.11303	0.100894	0.115522	-0.240118	-0.0302452	0.121597	0.148767	-0.0857812	-0.0894139	0.114657	0.0605383	-0.0425508	-0.292663	0.235239	0.0999746	-0.234072	-0.0492749	0.127611	0.155736	Q10728	-0.141182	-0.114925	0.139999	0.116108
KTGSYphGALAEITASK	2	0.301387	0.0955735	0.301387	0.200297	0.210532	0.0903028	0.101907	FALSE	TRUE	TRUE	TRUE	TRUE	FALSE	-0.106957	-0.136549	0.109246	0.13426	-0.225782	-0.152622	0.135344	0.24306	-0.0625953	-0.194794	0.136857	0.120532	-0.0751679	-0.26915	0.256019	0.0882986	-0.10243	-0.088272	0.0656873	0.125015	Q10728	-0.114586	-0.168277	0.140631	0.142233
KTphGSYGALAEITASK	2	0.270664	0.0995676	0.270664	0.237501	0.19966	0.0948405	0.0977672	FALSE	FALSE	FALSE	FALSE	FALSE	FALSE	0.0472525	-0.215979	0.0723879	0.0963387	-0.215806	-0.017917	0.0260462	0.207677	-0.237024	-0.0438059	0.267468	0.013362	0.184611	-0.695982	0.399083	0.112288	-0.260172	-0.0214079	0.106342	0.175238	Q10728	-0.0962278	-0.199018	0.174265	0.120981
KTSFDQDSphDVDIFPSDFTSEPPALPR	2	0.245202	0.14594	0.245202	0.120441	0.150573	0.104868	0.232977	FALSE	FALSE	FALSE	FALSE	FALSE	FALSE	NA	NA	NA	NA	-0.503241	0.388357	-0.133703	0.248587	NA	NA	NA	NA	NA	NA	NA	NA	NA	NA	NA	NA	Q64399	-0.503241	0.388357	-0.133703	0.248587
KVAHSDKPGSTphSAVSFR	2	0.296872	0.178008	0.296872	0.140039	0.123314	0.101018	0.160749	FALSE	FALSE	FALSE	FALSE	FALSE	FALSE	NA	NA	NA	NA	NA	NA	NA	NA	-0.00150779	0.313805	-0.412149	0.0998523	NA	NA	NA	NA	-0.451588	0.0295188	0.483853	-0.0617843	Q9WV55	-0.226548	0.171662	0.035852	0.019034
KVELSphESEEDKGSK	2	0.648392	0.0694863	0.648392	0.103414	0.0723874	0.0467021	0.0596178	FALSE	FALSE	FALSE	FALSE	FALSE	FALSE	-0.291372	0.0091026	0.198402	0.0838668	NA	NA	NA	NA	NA	NA	NA	NA	NA	NA	NA	NA	NA	NA	NA	NA	Q52KI8	-0.291372	0.0091026	0.198402	0.0838668
LDPFADGGKTphPDPK	2	0.327482	0.0911807	0.327482	0.160753	0.224295	0.0855847	0.110704	FALSE	FALSE	FALSE	FALSE	FALSE	FALSE	NA	NA	NA	NA	-0.0451535	0.165525	0.0494401	-0.169812	-0.124838	-0.326064	0.0696587	0.381244	NA	NA	NA	NA	NA	NA	NA	NA	Q99NB9	-0.0849959	-0.0802694	0.0595494	0.105716
LGASNglSphPGQPNSVK	2	0.359369	0.0905193	0.359369	0.164787	0.199014	0.0822872	0.104024	FALSE	FALSE	FALSE	FALSE	FALSE	FALSE	-0.0987789	-0.0842319	0.0763318	0.106679	NA	NA	NA	NA	NA	NA	NA	NA	NA	NA	NA	NA	NA	NA	NA	NA	B2RY56	-0.0987789	-0.0842319	0.0763318	0.106679
LGASNSphPGQglPNSVK	2	0.523336	0.0771961	0.523336	0.132416	0.124099	0.0622192	0.0807333	FALSE	TRUE	TRUE	TRUE	FALSE	FALSE	-0.213495	-0.177464	0.200046	0.190913	-0.306159	0.0347422	0.0382114	0.233205	-0.200905	-0.0595847	0.177061	0.0834288	-0.0645416	-0.12456	0.15581	0.0332913	-0.204413	-0.0399551	0.114329	0.130038	B2RY56	-0.197903	-0.0733643	0.137092	0.134175
LGASNSphPGQPNSVK	2	0.584294	0.0824233	0.584294	0.106004	0.0906372	0.0563728	0.0802694	TRUE	TRUE	TRUE	FALSE	FALSE	FALSE	-0.27318	-0.145068	0.187072	0.231176	-0.58953	0.327932	0.0992996	0.162299	-0.252895	0.0229667	0.199173	0.0307555	-0.138861	0.0500834	0.108469	-0.0196908	-0.301898	-0.0199213	0.140475	0.181345	B2RY56	-0.311273	0.0471987	0.146897	0.117177
LGASNSphPsiGQPNSVK	2	0.349326	0.163826	0.349326	0.144181	0.115485	0.0920789	0.135104	FALSE	FALSE	FALSE	FALSE	FALSE	FALSE	NA	NA	NA	NA	-0.461741	0.36904	0.0543201	0.0383807	-0.0270158	0.0361353	0.0555174	-0.0646369	-0.124876	0.213658	0.0402814	-0.129063	-0.309937	-0.0562753	0.145485	0.220727	B2RY56	-0.230893	0.14064	0.0739011	0.016352
LGASphNSPGQglPNSVK	2	0.314867	0.0957298	0.314867	0.206025	0.19615	0.0884695	0.0987583	FALSE	FALSE	FALSE	FALSE	FALSE	FALSE	0.0740746	-0.329046	0.183385	0.0715863	-0.316025	-0.0994786	0.0870856	0.328418	NA	NA	NA	NA	NA	NA	NA	NA	-0.0463822	0.0368381	0.0912872	-0.0817431	B2RY56	-0.096111	-0.130562	0.120586	0.106087
LGASphNSPGQPNSVK	2	0.641429	0.0715086	0.641429	0.102273	0.07437	0.0479165	0.0625033	FALSE	TRUE	FALSE	FALSE	FALSE	FALSE	NA	NA	NA	NA	NA	NA	NA	NA	-0.420353	0.0109234	0.412015	-0.0025851	NA	NA	NA	NA	-0.340705	0.0412546	0.0709109	0.22854	B2RY56	-0.380529	0.026089	0.241463	0.112977
LGSphTSDIEEK	2	0.266329	0.104304	0.266329	0.116881	0.218464	0.0937635	0.200259	FALSE	FALSE	TRUE	FALSE	FALSE	TRUE	-0.190513	0.168632	-0.158866	0.180747	-0.289982	-0.0462288	0.0413137	0.294897	-0.110588	0.154459	-0.235559	0.191688	-0.382843	0.022912	-0.0157679	0.375699	-0.311743	-0.153489	0.0712593	0.393973	Q10728	-0.257134	0.029257	-0.0595239	0.287401
LGSTphSDIEEK	2	0.333379	0.0963606	0.333379	0.124316	0.210514	0.0855016	0.149928	FALSE	TRUE	TRUE	FALSE	FALSE	TRUE	NA	NA	NA	NA	-0.289982	-0.0462288	0.0413137	0.294897	NA	NA	NA	NA	-0.368471	0.0579416	-0.0316792	0.342209	-0.314205	-0.148759	0.0715788	0.391385	Q10728	-0.324219	-0.0456819	0.0270711	0.34283
LIRPEYAWIVQPASphGAVSDRPGASPK	2	0.491401	0.101441	0.491401	0.183498	0.088427	0.0643076	0.0709258	FALSE	FALSE	FALSE	FALSE	FALSE	FALSE	NA	NA	NA	NA	0.103038	-0.0514009	-0.0612567	0.00961944	NA	NA	NA	NA	-0.475543	-0.232907	0.594604	0.113846	-0.536432	0.22401	0.39201	-0.0795879	Q9Z0W3	-0.302979	-0.0200991	0.308452	0.0146259
LIVDDEYphNPQQGTK	2	0.285764	0.0915993	0.285764	0.129918	0.263009	0.0879708	0.141739	FALSE	FALSE	FALSE	FALSE	FALSE	FALSE	-0.0375274	-0.237504	-0.234082	0.509113	-0.372816	-0.57103	0.227102	0.716744	-0.0149885	0.209862	-0.0867735	-0.1081	-0.260064	-0.323977	-0.107115	0.691156	-0.2211	0.434316	0.333117	-0.546333	Q6P6U0	-0.181299	-0.0976665	0.0264497	0.252516
LIVDDEYphNPQQGTKFPIK	2	0.309734	0.100219	0.309734	0.270266	0.148802	0.0853425	0.0856379	FALSE	TRUE	FALSE	FALSE	FALSE	FALSE	-0.39482	-0.0630301	0.443809	0.0140412	-0.311955	-0.916383	0.788391	0.439947	-0.0972682	0.249031	0.192334	-0.344096	-0.272504	-0.680627	0.417725	0.535406	NA	NA	NA	NA	Q6P6U0	-0.269137	-0.352752	0.460565	0.161324
LIVENLSphSR	2	0.595752	0.0819417	0.595752	0.106689	0.0852684	0.0547387	0.0756103	FALSE	FALSE	FALSE	FALSE	FALSE	FALSE	NA	NA	NA	NA	NA	NA	NA	NA	-0.439052	0.0685602	0.228732	0.14176	NA	NA	NA	NA	NA	NA	NA	NA	O35326	-0.439052	0.0685602	0.228732	0.14176
LIVENLSSphR	2	0.258498	0.154589	0.258498	0.124938	0.143351	0.104749	0.213875	FALSE	FALSE	FALSE	FALSE	FALSE	FALSE	NA	NA	NA	NA	-0.369644	0.443095	-0.104994	0.0315424	-0.419124	0.181718	0.155331	0.0820743	-0.0322778	0.0183434	-0.184507	0.198441	NA	NA	NA	NA	O35326	-0.273682	0.214386	-0.0447229	0.104019
LKQPSTphPTR	2	0.28959	0.093109	0.28959	0.175498	0.241447	0.0905939	0.109762	FALSE	FALSE	FALSE	FALSE	FALSE	FALSE	NA	NA	NA	NA	NA	NA	NA	NA	NA	NA	NA	NA	-0.146861	-0.203264	0.13659	0.213536	NA	NA	NA	NA	P36506	-0.146861	-0.203264	0.13659	0.213536
LKQsiPSTphPTR	2	0.305262	0.0914628	0.305262	0.16052	0.241375	0.0878083	0.113571	FALSE	FALSE	FALSE	FALSE	FALSE	FALSE	NA	NA	NA	NA	NA	NA	NA	NA	NA	NA	NA	NA	-0.169206	-0.180568	0.117603	0.23217	NA	NA	NA	NA	P36506	-0.169206	-0.180568	0.117603	0.23217
LPDSphPALAK	2	0.284343	0.0906319	0.284343	0.134392	0.268184	0.0879014	0.134547	FALSE	FALSE	FALSE	FALSE	FALSE	FALSE	-0.245503	0.0895	-0.153832	0.309835	NA	NA	NA	NA	-0.034956	-0.434905	-0.182678	0.65254	-0.283409	-0.155334	0.121756	0.316987	0.10488	0.185967	0.32522	-0.616067	P84903	-0.114747	-0.0786929	0.0276163	0.165824
LQLSphPGHK	2	0.248101	0.165116	0.248101	0.126404	0.13892	0.107542	0.213917	FALSE	FALSE	FALSE	FALSE	FALSE	FALSE	-0.0549215	-0.00161668	0.028939	0.0275992	-0.0864677	0.00053394	0.00436426	0.0815695	-0.11905	0.0612969	0.0105032	0.0472495	-0.0267484	0.0457497	-0.0217085	0.0027073	0.0181394	0.128285	-0.0667129	-0.079712	O70145	-0.0538096	0.0468498	-0.00892297	0.0158827
LREQGAESphR	2	0.478768	0.121391	0.478768	0.152575	0.0915288	0.0700346	0.0857024	FALSE	FALSE	FALSE	FALSE	FALSE	FALSE	NA	NA	NA	NA	-0.626197	0.292513	0.211177	0.122506	NA	NA	NA	NA	-0.093269	-0.098384	0.297228	-0.105576	NA	NA	NA	NA	Q62733	-0.359733	0.0970645	0.254203	0.00846534
LSEEAETRPTTphPNR	2	0.335039	0.118244	0.335039	0.121926	0.158895	0.0902137	0.175682	FALSE	FALSE	FALSE	FALSE	FALSE	FALSE	-0.00300366	0.0707858	-0.0900216	0.0222395	-0.204199	0.0772199	-0.024649	0.151628	0.121707	-0.230427	-0.0577601	0.16648	0.123314	-0.0996225	-0.0314468	0.00775544	-0.188931	0.237548	0.201559	-0.250176	E9PTG8	-0.0302226	0.0111008	-0.000463723	0.0195855
LSTHSphPFR	2	0.659264	0.0650938	0.659264	0.102504	0.0716135	0.044932	0.0565927	FALSE	FALSE	FALSE	FALSE	FALSE	FALSE	NA	NA	NA	NA	NA	NA	NA	NA	NA	NA	NA	NA	NA	NA	NA	NA	-0.789809	-0.0289721	0.579441	0.264749	P48193	-0.789809	-0.0289721	0.579441	0.264749
LTEPQHGLGSphQR	2	0.308349	0.0992031	0.308349	0.250947	0.16413	0.087476	0.0898953	FALSE	FALSE	FALSE	FALSE	FALSE	FALSE	0.0188709	0.126192	0.0131162	-0.158179	NA	NA	NA	NA	-0.116524	-0.161462	-0.172616	0.450602	-0.57969	-0.381464	0.738662	0.222492	0.0416077	-0.48577	0.458709	-0.0145468	P84903	-0.158934	-0.225626	0.259468	0.125092
MSphGFMYQGK	2	0.509734	0.106891	0.509734	0.124045	0.097488	0.0673049	0.0945371	FALSE	FALSE	FALSE	FALSE	FALSE	FALSE	-0.0548076	-0.15057	0.15785	0.0475279	-0.148842	0.0871122	0.0352296	0.0265003	-0.375338	0.304572	-0.044599	0.115366	-0.0895491	-0.0421819	0.164217	-0.0324863	NA	NA	NA	NA	Q5XXR3	-0.167134	0.0497328	0.0781746	0.0392269
MSphSTIFSTGGKDPLSANHSLKPLPSVPEEK	2	0.327376	0.0951639	0.327376	0.204343	0.189046	0.0867279	0.0973436	FALSE	FALSE	FALSE	FALSE	FALSE	FALSE	NA	NA	NA	NA	NA	NA	NA	NA	NA	NA	NA	NA	-0.549855	-0.685233	0.667316	0.567772	NA	NA	NA	NA	Q64303	-0.549855	-0.685233	0.667316	0.567772
MSPNETLFLESphTNK	2	0.262661	0.0934846	0.262661	0.178498	0.260381	0.0939356	0.111039	FALSE	FALSE	FALSE	FALSE	FALSE	FALSE	NA	NA	NA	NA	NA	NA	NA	NA	NA	NA	NA	NA	-0.556846	-0.365052	0.64312	0.278779	0.0831449	-0.476958	-0.142957	0.53677	Q99K70	-0.236851	-0.421005	0.250082	0.407774
MSQPGSphPSPK	2	0.323125	0.110032	0.323125	0.312108	0.104085	0.0766759	0.0739732	FALSE	FALSE	FALSE	FALSE	FALSE	FALSE	-0.0432758	-0.22569	0.148584	0.120382	0.202551	-0.238217	0.125841	-0.0901753	-0.0759969	0.00296528	0.240143	-0.167111	-0.430155	0.19902	0.208816	0.0223192	-0.205273	-0.0567795	0.1718	0.0902521	Q6PDQ2	-0.11043	-0.0637404	0.179037	-0.0048667
MSSphTIFSTGGKDPLSANHSLKPLPSVPEEK	2	0.327376	0.0951639	0.327376	0.204343	0.189046	0.0867279	0.0973436	FALSE	FALSE	FALSE	FALSE	FALSE	FALSE	NA	NA	NA	NA	NA	NA	NA	NA	NA	NA	NA	NA	-0.549855	-0.685233	0.667316	0.567772	NA	NA	NA	NA	Q64303	-0.549855	-0.685233	0.667316	0.567772
MVLAVSphDGELTSTSGSQAQGEGR	2	0.461222	0.0931117	0.461222	0.11701	0.139021	0.0721838	0.117452	FALSE	FALSE	FALSE	FALSE	FALSE	FALSE	-0.23825	0.0189479	0.0332724	0.18603	0.147347	0.0173441	-0.13644	-0.0282515	-0.236977	-0.130711	0.145835	0.221854	0.0714693	0.0827531	0.0524034	-0.206626	0.0191575	0.0295798	-0.0334082	-0.0153291	O08773	-0.0474507	0.00358275	0.0123325	0.0315354
MYPESTTGSphPAR	2	0.234902	0.103505	0.234902	0.112827	0.230408	0.0962514	0.222107	FALSE	FALSE	FALSE	FALSE	FALSE	FALSE	-0.097227	-0.0865802	0.0473089	0.136498	-0.146478	0.189892	0.0178087	-0.0612231	NA	NA	NA	NA	-0.0820525	0.0362746	-0.0577981	0.0837097	-0.010637	-0.0981378	-0.143107	0.251882	P62482	-0.0840986	0.0103622	-0.0339469	0.102717
MYPESTTphGSPAR	2	0.263845	0.179347	0.263845	0.133808	0.129916	0.106516	0.186568	FALSE	FALSE	FALSE	FALSE	FALSE	FALSE	NA	NA	NA	NA	-0.146478	0.189892	0.0178087	-0.0612231	-0.291136	0.168733	0.0508606	0.0715416	-0.000764123	0.0108368	-0.0764822	0.0465432	NA	NA	NA	NA	P62482	-0.146126	0.123154	-0.0026043	0.0189539
NglGGSphLSFDAAVALAR	2	0.284292	0.111533	0.284292	0.118064	0.190128	0.0939439	0.20204	FALSE	FALSE	FALSE	FALSE	FALSE	FALSE	NA	NA	NA	NA	-0.42703	0.119633	-0.0784989	0.385895	NA	NA	NA	NA	NA	NA	NA	NA	NA	NA	NA	NA	Q640N3	-0.42703	0.119633	-0.0784989	0.385895
NglGSSphSDSSVGEK	2	0.327311	0.191716	0.327311	0.178171	0.102175	0.0920459	0.108582	FALSE	FALSE	FALSE	FALSE	FALSE	FALSE	NA	NA	NA	NA	-0.458567	0.26059	0.315037	-0.11706	NA	NA	NA	NA	NA	NA	NA	NA	NA	NA	NA	NA	Q9JIH7	-0.458567	0.26059	0.315037	-0.11706
NglGSSSphDSSVGEK	2	0.464085	0.124786	0.464085	0.137766	0.0996267	0.0737978	0.0999384	FALSE	FALSE	FALSE	FALSE	FALSE	FALSE	NA	NA	NA	NA	-0.452623	0.166639	0.230015	0.0559693	NA	NA	NA	NA	NA	NA	NA	NA	NA	NA	NA	NA	Q9JIH7	-0.452623	0.166639	0.230015	0.0559693
NHSphQHVLK	2	0.253898	0.229932	0.253898	0.226373	0.0958334	0.0975302	0.0964335	FALSE	FALSE	FALSE	FALSE	FALSE	FALSE	NA	NA	NA	NA	-0.206515	0.0579864	0.0919177	0.056611	-0.0868537	0.0620906	-0.0856972	0.11046	NA	NA	NA	NA	0.0586759	0.0125516	0.258468	-0.329696	Q6AYC5	-0.078231	0.0442095	0.0882295	-0.0542081
NKDNTSDTASAIVPSTTPSVDSphDDESFSKDK	2	0.57667	0.0775114	0.57667	0.104607	0.101089	0.0568905	0.0832323	FALSE	FALSE	FALSE	FALSE	FALSE	FALSE	-0.739428	0.0321012	0.323971	0.383356	NA	NA	NA	NA	NA	NA	NA	NA	NA	NA	NA	NA	NA	NA	NA	NA	Q3B7T9	-0.739428	0.0321012	0.323971	0.383356
NKGSphLK	2	0.500562	0.0895685	0.500562	0.113367	0.123503	0.0672728	0.105726	FALSE	FALSE	FALSE	FALSE	FALSE	FALSE	NA	NA	NA	NA	-0.412749	0.039433	0.130908	0.242408	NA	NA	NA	NA	NA	NA	NA	NA	NA	NA	NA	NA	P81718	-0.412749	0.039433	0.130908	0.242408
NKPRSphPVVELSK	2	0.364095	0.10745	0.364095	0.276776	0.103237	0.0743169	0.0741257	FALSE	TRUE	FALSE	FALSE	FALSE	FALSE	-0.0737982	-0.00354185	0.194023	-0.116683	-0.100536	-0.0685637	0.21243	-0.0433305	-0.0666563	-0.068612	0.0633361	0.0719321	-0.046085	-0.0623597	0.137927	-0.0294828	-0.150809	-0.00300139	0.026432	0.127378	P26817	-0.0875769	-0.0412157	0.12683	0.0019628
NKPSATDSphEGEDDEDMTK	2	0.344449	0.127708	0.344449	0.125015	0.143991	0.0906441	0.168193	FALSE	FALSE	FALSE	FALSE	FALSE	FALSE	NA	NA	NA	NA	NA	NA	NA	NA	NA	NA	NA	NA	-0.641561	0.296806	0.0281366	0.316618	NA	NA	NA	NA	Q6MG08	-0.641561	0.296806	0.0281366	0.316618
NLGSphINTELQDVQR	2	0.614902	0.0712795	0.614902	0.0996051	0.0897632	0.0516252	0.0728253	FALSE	FALSE	FALSE	FALSE	FALSE	FALSE	-0.134899	0.0377206	0.0953923	0.00178639	-0.0573178	-0.229826	-0.0604705	0.347614	-0.216046	0.05503	0.0816098	0.0794066	-0.0438217	0.145902	0.11067	-0.21275	NA	NA	NA	NA	O08547	-0.113021	0.00220675	0.0568003	0.0540143
NMPSLSAATLASLGGTphSSR	2	0.32149	0.0905444	0.32149	0.147274	0.236475	0.0854179	0.118798	FALSE	FALSE	FALSE	FALSE	FALSE	FALSE	-0.049237	-0.277757	0.0968305	0.230163	-0.210678	0.0815746	-0.230222	0.359326	-0.276768	-0.228171	-0.253298	0.758237	-0.481369	-0.325417	0.517518	0.289267	0.0164232	-0.0323589	0.366701	-0.350765	Q66HF9	-0.200326	-0.156426	0.0995058	0.257246
NMPSLSAATLASLGGTSphSR	2	0.411043	0.0870257	0.411043	0.148943	0.176062	0.0760732	0.100854	FALSE	FALSE	FALSE	FALSE	FALSE	FALSE	-0.0626748	-0.15368	0.0441865	0.172168	-0.162412	0.0262931	-0.210478	0.346597	-0.140379	-0.078344	-0.11691	0.335632	-0.59272	-0.311791	0.522629	0.381883	0.0164232	-0.0323589	0.366701	-0.350765	Q66HF9	-0.188352	-0.109976	0.121226	0.177103
NMPSLSAATLASLGGTSphSRR	2	0.338647	0.0976548	0.338647	0.243083	0.150968	0.0829708	0.0866768	FALSE	FALSE	FALSE	FALSE	FALSE	FALSE	NA	NA	NA	NA	NA	NA	NA	NA	-0.239175	-0.143391	-0.039537	0.422103	NA	NA	NA	NA	-0.0317096	-0.161736	0.438787	-0.245342	Q66HF9	-0.135442	-0.152563	0.199625	0.0883807
NMPSLSAATLASLGGTSSphR	2	0.364266	0.0915481	0.364266	0.130169	0.204232	0.0814383	0.128347	FALSE	FALSE	FALSE	FALSE	FALSE	FALSE	-0.0623371	-0.0707843	-0.15843	0.291552	-0.162412	0.0262931	-0.210478	0.346597	-0.140379	-0.078344	-0.11691	0.335632	-0.59272	-0.311791	0.522629	0.381883	-0.00724883	0.127624	0.220755	-0.34113	Q66HF9	-0.193019	-0.0614006	0.0515131	0.202907
NMPSLSAATLASLGGTSSphRR	2	0.338647	0.0976548	0.338647	0.243083	0.150968	0.0829708	0.0866768	FALSE	FALSE	FALSE	FALSE	FALSE	FALSE	NA	NA	NA	NA	NA	NA	NA	NA	-0.239175	-0.143391	-0.039537	0.422103	NA	NA	NA	NA	-0.0317096	-0.161736	0.438787	-0.245342	Q66HF9	-0.135442	-0.152563	0.199625	0.0883807
NMPSLSAATphLASLGGTSSR	2	0.614787	0.0670038	0.614787	0.108007	0.0926741	0.0507421	0.0667862	FALSE	FALSE	FALSE	FALSE	FALSE	FALSE	NA	NA	NA	NA	NA	NA	NA	NA	NA	NA	NA	NA	-0.958431	-0.1776	0.622761	0.513269	NA	NA	NA	NA	Q66HF9	-0.958431	-0.1776	0.622761	0.513269
NQETphYETLKHEKPPQ	2	0.322094	0.100469	0.322094	0.27752	0.135719	0.0821633	0.0820349	FALSE	FALSE	FALSE	FALSE	FALSE	FALSE	-0.0147943	-0.110231	0.0370068	0.088019	NA	NA	NA	NA	NA	NA	NA	NA	-0.309308	-0.248603	0.502505	0.0554063	NA	NA	NA	NA	P20411	-0.162051	-0.179417	0.269756	0.0717126
NQSphPVLEPVGR	2	0.472311	0.123942	0.472311	0.152407	0.0925913	0.0711264	0.0876223	FALSE	FALSE	FALSE	FALSE	FALSE	FALSE	NA	NA	NA	NA	NA	NA	NA	NA	NA	NA	NA	NA	-0.303755	0.0878903	0.20932	0.00654434	NA	NA	NA	NA	P18654	-0.303755	0.0878903	0.20932	0.00654434
NRPGYVSphEEEEDDEDYEMAVK	2	0.24804	0.175376	0.24804	0.129477	0.134149	0.108681	0.204277	FALSE	FALSE	FALSE	FALSE	FALSE	FALSE	NA	NA	NA	NA	-0.565429	0.51528	-0.0646253	0.114774	NA	NA	NA	NA	NA	NA	NA	NA	NA	NA	NA	NA	Q9ERU9	-0.565429	0.51528	-0.0646253	0.114774
NRSphSNVVPYDFNR	2	0.350093	0.0900573	0.350093	0.151441	0.213781	0.0828264	0.111801	FALSE	FALSE	FALSE	FALSE	FALSE	FALSE	-0.253402	-0.0804108	0.0501213	0.283691	0.075653	-0.306447	0.132891	0.0979033	-0.106717	0.0206499	-0.0541189	0.140186	-0.0920434	-0.0208926	0.184633	-0.0716965	-0.125248	0.0156125	-0.0191537	0.128789	P04157	-0.100351	-0.0742977	0.0588745	0.115775
NRSphSNVVPYDglFNR	2	0.366256	0.108253	0.366256	0.275077	0.102212	0.0741555	0.0740464	FALSE	FALSE	FALSE	FALSE	FALSE	FALSE	NA	NA	NA	NA	NA	NA	NA	NA	-0.0326211	-0.124693	-0.0205194	0.177833	-0.0481853	0.0891264	0.136365	-0.177306	NA	NA	NA	NA	P04157	-0.0404032	-0.0177833	0.057923	0.000263532
NRSSphNVVPYDFNR	2	0.61586	0.0759719	0.61586	0.121779	0.0752974	0.0502802	0.0608117	FALSE	FALSE	FALSE	FALSE	FALSE	FALSE	-0.202901	0.0802002	0.0680965	0.0546042	0.0644054	-0.203853	0.107022	0.0324261	-0.185314	-0.00442369	0.0756065	0.114131	-0.163196	0.0327878	0.26267	-0.132262	-0.0985589	0.0857332	-0.0469955	0.0598212	P04157	-0.117113	-0.00191115	0.0932798	0.0257441
NRSSphNVVPYDglFNR	2	0.366256	0.108253	0.366256	0.275077	0.102212	0.0741555	0.0740464	FALSE	FALSE	FALSE	FALSE	FALSE	FALSE	NA	NA	NA	NA	NA	NA	NA	NA	-0.0326211	-0.124693	-0.0205194	0.177833	-0.0481853	0.0891264	0.136365	-0.177306	NA	NA	NA	NA	P04157	-0.0404032	-0.0177833	0.057923	0.000263532
NRTphPSDVK	2	0.277526	0.0900253	0.277526	0.141087	0.275317	0.0886077	0.127438	FALSE	FALSE	FALSE	FALSE	FALSE	FALSE	NA	NA	NA	NA	0.0692309	-0.0651402	0.085287	-0.0893776	-0.0328495	-0.173645	0.00557323	0.200921	-0.217507	0.0746163	-0.0236426	0.166533	NA	NA	NA	NA	O35381	-0.060375	-0.054723	0.0224059	0.0926922
NRVPSphAGDVER	2	0.295734	0.210125	0.295734	0.165544	0.106748	0.0985167	0.123332	FALSE	FALSE	FALSE	FALSE	FALSE	FALSE	0.0721105	0.112329	-0.0860983	-0.0983408	-0.0353938	-0.119724	0.0386179	0.1165	NA	NA	NA	NA	-0.210527	0.198468	0.152308	-0.14025	-0.300684	0.152706	0.144175	0.00380376	Q3KRD5	-0.118624	0.0859445	0.0622506	-0.0295716
NSASEEDHLPLQVLQSphP	2	0.329324	0.113173	0.329324	0.306111	0.101114	0.0763477	0.0739306	FALSE	FALSE	FALSE	FALSE	FALSE	FALSE	NA	NA	NA	NA	NA	NA	NA	NA	NA	NA	NA	NA	-0.280834	-0.131263	0.439159	-0.0270619	NA	NA	NA	NA	Q9WUD2	-0.280834	-0.131263	0.439159	-0.0270619
NSTTphLPR	2	0.319221	0.0964629	0.319221	0.216481	0.184464	0.0876557	0.0957146	FALSE	FALSE	FALSE	FALSE	FALSE	FALSE	NA	NA	NA	NA	NA	NA	NA	NA	-0.327043	-0.438424	0.439086	0.326381	NA	NA	NA	NA	NA	NA	NA	NA	P70460	-0.327043	-0.438424	0.439086	0.326381
NTFSFGSphK	2	0.279899	0.116647	0.279899	0.11807	0.180209	0.0954946	0.20968	FALSE	FALSE	FALSE	FALSE	FALSE	FALSE	NA	NA	NA	NA	-0.437269	0.165473	-0.0879963	0.359793	NA	NA	NA	NA	NA	NA	NA	NA	NA	NA	NA	NA	Q9ERU9	-0.437269	0.165473	-0.0879963	0.359793
NTGSphPDRKPSK	2	0.447424	0.0858964	0.447424	0.126743	0.160656	0.0721496	0.107131	FALSE	FALSE	FALSE	FALSE	FALSE	FALSE	NA	NA	NA	NA	NA	NA	NA	NA	NA	NA	NA	NA	NA	NA	NA	NA	-0.265479	-0.0673723	0.10756	0.225291	Q9Z277	-0.265479	-0.0673723	0.10756	0.225291
NVPQEESLEDSphDVDADFK	2	0.349944	0.0899903	0.349944	0.148883	0.215105	0.0827489	0.113329	FALSE	FALSE	FALSE	FALSE	FALSE	FALSE	NA	NA	NA	NA	-0.0859519	-0.0606773	0.0472318	0.0993974	NA	NA	NA	NA	NA	NA	NA	NA	NA	NA	NA	NA	O35344	-0.0859519	-0.0606773	0.0472318	0.0993974
NVSGSphLK	2	0.591045	0.0708449	0.591045	0.106969	0.101847	0.0541932	0.0751009	FALSE	FALSE	FALSE	FALSE	FALSE	FALSE	-0.0876242	-0.118563	0.0603341	0.145853	-0.0702798	-0.0328802	0.0658284	0.0373315	-0.0242401	0.0456655	-0.0245444	0.00311904	-0.0998833	-0.0574525	0.08351	0.0738258	-0.269752	0.0923245	0.115419	0.0620079	Q9JI11	-0.110356	-0.0141811	0.0601095	0.0644274
NVYSphSSR	2	0.276936	0.0914009	0.276936	0.160598	0.264575	0.0905306	0.11596	FALSE	FALSE	FALSE	FALSE	FALSE	FALSE	-0.0799549	-0.137057	0.332125	-0.115113	NA	NA	NA	NA	-0.19712	-0.0709291	0.0982829	0.169766	0.118025	0.000988992	-0.316403	0.197389	NA	NA	NA	NA	Q9R0U0	-0.0530165	-0.0689991	0.0380014	0.0840143
QAQQsiERDELADEIANSphSGKGALALEEK	2	0.348658	0.17838	0.348658	0.165229	0.104523	0.0901668	0.113043	FALSE	FALSE	FALSE	FALSE	FALSE	FALSE	-0.342237	0.192608	0.19761	-0.0479807	NA	NA	NA	NA	NA	NA	NA	NA	NA	NA	NA	NA	NA	NA	NA	NA	Q8VDD5	-0.342237	0.192608	0.19761	-0.0479807
QAQQsiERDELADEIANSSphGKGALALEEK	2	0.348658	0.17838	0.348658	0.165229	0.104523	0.0901668	0.113043	FALSE	FALSE	FALSE	FALSE	FALSE	FALSE	-0.342237	0.192608	0.19761	-0.0479807	NA	NA	NA	NA	NA	NA	NA	NA	NA	NA	NA	NA	NA	NA	NA	NA	Q8VDD5	-0.342237	0.192608	0.19761	-0.0479807
QAQsiQERDELADEIANSphSGKGALALEEK	2	0.348658	0.17838	0.348658	0.165229	0.104523	0.0901668	0.113043	FALSE	FALSE	FALSE	FALSE	FALSE	FALSE	-0.342237	0.192608	0.19761	-0.0479807	NA	NA	NA	NA	NA	NA	NA	NA	NA	NA	NA	NA	NA	NA	NA	NA	Q8VDD5	-0.342237	0.192608	0.19761	-0.0479807
QAQsiQERDELADEIANSSphGKGALALEEK	2	0.348658	0.17838	0.348658	0.165229	0.104523	0.0901668	0.113043	FALSE	FALSE	FALSE	FALSE	FALSE	FALSE	-0.342237	0.192608	0.19761	-0.0479807	NA	NA	NA	NA	NA	NA	NA	NA	NA	NA	NA	NA	NA	NA	NA	NA	Q8VDD5	-0.342237	0.192608	0.19761	-0.0479807
QDAFANFANFSphK	2	0.380964	0.144992	0.380964	0.136972	0.117136	0.0870898	0.132846	FALSE	FALSE	FALSE	FALSE	FALSE	FALSE	NA	NA	NA	NA	NA	NA	NA	NA	NA	NA	NA	NA	NA	NA	NA	NA	-0.0913686	0.0479608	0.0266857	0.0167221	Q99KN9	-0.0913686	0.0479608	0.0266857	0.0167221
QLDAISQKSphVDIHDSAQPR	2	0.430948	0.0944408	0.430948	0.221177	0.109377	0.0698403	0.074217	FALSE	TRUE	FALSE	FALSE	FALSE	FALSE	-0.424483	0.0583926	0.371091	-0.00500055	-0.152507	0.0525472	0.175264	-0.0753049	-0.190698	-0.513094	0.409858	0.293934	NA	NA	NA	NA	NA	NA	NA	NA	D4A631	-0.255896	-0.134051	0.318738	0.0712094
QLSphVSDR	2	0.319554	0.106264	0.319554	0.311827	0.109904	0.0775359	0.0749151	FALSE	FALSE	FALSE	FALSE	FALSE	FALSE	-0.0976882	-0.0650067	0.177949	-0.0152539	NA	NA	NA	NA	NA	NA	NA	NA	-0.0981898	-0.0782971	0.150005	0.0264817	NA	NA	NA	NA	B1AY13	-0.097939	-0.0716519	0.163977	0.00561392
QLTphPPEGSSK	2	0.314948	0.181543	0.314948	0.146899	0.116419	0.097676	0.142515	FALSE	FALSE	FALSE	FALSE	FALSE	FALSE	-0.336398	0.237924	0.098949	-0.000475504	NA	NA	NA	NA	NA	NA	NA	NA	NA	NA	NA	NA	NA	NA	NA	NA	B5DFC8	-0.336398	0.237924	0.098949	-0.000475504
QNglGSphNDSDRYSDNDEDSKIELK	2	0.443075	0.0880236	0.443075	0.123091	0.159539	0.0730563	0.113215	FALSE	FALSE	FALSE	FALSE	FALSE	FALSE	NA	NA	NA	NA	NA	NA	NA	NA	NA	NA	NA	NA	-0.181741	-0.0282172	0.059942	0.150016	NA	NA	NA	NA	Q62733	-0.181741	-0.0282172	0.059942	0.150016
QPLLLSphEDEEDTK	2	0.332161	0.0906369	0.332161	0.139044	0.229975	0.0841928	0.123991	FALSE	FALSE	FALSE	FALSE	FALSE	FALSE	-0.522188	0.332804	0.186368	0.00301623	-0.13702	-0.103069	0.0569422	0.183147	0.0171321	-0.186348	-0.000272509	0.169489	-0.0361806	-0.364616	0.0809716	0.319825	0.00209578	-0.0773508	-0.0724469	0.147702	B5DFC8	-0.135232	-0.0797161	0.0503124	0.164636
QPLLLSphEDEEDTKR	2	0.428146	0.115208	0.428146	0.12332	0.124772	0.0789771	0.129576	FALSE	FALSE	FALSE	FALSE	FALSE	FALSE	-0.399679	0.210131	0.117029	0.0725194	-0.181505	0.0950146	-0.0167836	0.103274	-0.197308	-0.0180088	0.189641	0.0256759	0.0633914	-0.113195	-0.0452646	0.0950683	-0.0335578	0.0886377	-0.0720152	0.0169353	B5DFC8	-0.149732	0.0525159	0.0345212	0.0626945
QQGQTphFQR	2	0.325015	0.10703	0.325015	0.120451	0.184202	0.0890012	0.174301	FALSE	FALSE	FALSE	FALSE	FALSE	FALSE	NA	NA	NA	NA	NA	NA	NA	NA	NA	NA	NA	NA	-0.29726	0.052789	-0.0123338	0.256805	NA	NA	NA	NA	Q63433	-0.29726	0.052789	-0.0123338	0.256805
QQSEISTHSphI	2	0.346751	0.101053	0.346751	0.121731	0.187998	0.0854946	0.156972	FALSE	FALSE	FALSE	FALSE	FALSE	FALSE	NA	NA	NA	NA	-0.354182	0.0163688	0.0160448	0.321769	NA	NA	NA	NA	NA	NA	NA	NA	NA	NA	NA	NA	Q60790	-0.354182	0.0163688	0.0160448	0.321769
QQSEISTphHSI	2	0.29617	0.116475	0.29617	0.119401	0.175645	0.0938793	0.198429	FALSE	FALSE	FALSE	FALSE	FALSE	FALSE	NA	NA	NA	NA	-0.435787	0.156671	-0.0615694	0.340685	NA	NA	NA	NA	NA	NA	NA	NA	NA	NA	NA	NA	Q60790	-0.435787	0.156671	-0.0615694	0.340685
QRIDEFESphM	2	0.278446	0.0909522	0.278446	0.130941	0.271401	0.0883271	0.139933	FALSE	FALSE	TRUE	FALSE	FALSE	FALSE	-0.229175	0.0176126	0.107345	0.104217	-0.0998349	0.118969	-0.0696555	0.050521	-0.0998486	-0.0816857	0.0503407	0.131194	-0.0611157	-0.295568	0.0576865	0.298997	-0.126744	-0.140486	-0.0445197	0.31175	O35763	-0.123344	-0.0762314	0.0202394	0.179336
QsiAQQERDELADEIANSphSGKGALALEEK	2	0.348658	0.17838	0.348658	0.165229	0.104523	0.0901668	0.113043	FALSE	FALSE	FALSE	FALSE	FALSE	FALSE	-0.342237	0.192608	0.19761	-0.0479807	NA	NA	NA	NA	NA	NA	NA	NA	NA	NA	NA	NA	NA	NA	NA	NA	Q8VDD5	-0.342237	0.192608	0.19761	-0.0479807
QsiAQQERDELADEIANSSphGKGALALEEK	2	0.348658	0.17838	0.348658	0.165229	0.104523	0.0901668	0.113043	FALSE	FALSE	FALSE	FALSE	FALSE	FALSE	-0.342237	0.192608	0.19761	-0.0479807	NA	NA	NA	NA	NA	NA	NA	NA	NA	NA	NA	NA	NA	NA	NA	NA	Q8VDD5	-0.342237	0.192608	0.19761	-0.0479807
QsiNGSphNDSDRYSDNDEDSKIELK	2	0.443075	0.0880236	0.443075	0.123091	0.159539	0.0730563	0.113215	FALSE	FALSE	FALSE	FALSE	FALSE	FALSE	NA	NA	NA	NA	NA	NA	NA	NA	NA	NA	NA	NA	-0.181741	-0.0282172	0.059942	0.150016	NA	NA	NA	NA	Q62733	-0.181741	-0.0282172	0.059942	0.150016
QsiPSphIELPSMAVASTK	2	0.287074	0.0966345	0.287074	0.207866	0.214081	0.0924379	0.101907	FALSE	FALSE	FALSE	FALSE	FALSE	FALSE	0.0381245	-0.220253	0.126734	0.0553947	-0.0269869	-0.0297506	0.0777657	-0.0210283	-0.0880128	-0.000325177	0.0757358	0.0126022	-0.0456398	-0.0447398	-0.0100506	0.10043	-0.0974115	-0.0754808	0.0307574	0.142135	P19973	-0.0439853	-0.0741099	0.0601885	0.0579067
QSphPGPALAR	2	0.497132	0.0800457	0.497132	0.142756	0.131731	0.0653865	0.0829488	FALSE	FALSE	FALSE	FALSE	FALSE	FALSE	NA	NA	NA	NA	NA	NA	NA	NA	NA	NA	NA	NA	NA	NA	NA	NA	-0.161691	-0.0730938	0.121308	0.113477	P42128	-0.161691	-0.0730938	0.121308	0.113477
QSSSphPYEDKDKK	2	0.29934	0.113349	0.29934	0.119294	0.180739	0.0929065	0.194372	FALSE	FALSE	FALSE	FALSE	FALSE	FALSE	NA	NA	NA	NA	NA	NA	NA	NA	NA	NA	NA	NA	-0.20557	0.0626695	-0.0269901	0.169891	NA	NA	NA	NA	Q8BTI8	-0.20557	0.0626695	-0.0269901	0.169891
QSVVYGGKSphTIR	2	0.324541	0.121649	0.324541	0.304365	0.0973919	0.077385	0.0746686	FALSE	FALSE	FALSE	FALSE	FALSE	FALSE	NA	NA	NA	NA	-0.208253	0.113107	0.261996	-0.16685	NA	NA	NA	NA	-0.0831052	-0.203952	0.180869	0.106189	NA	NA	NA	NA	Q8CCF0	-0.145679	-0.0454226	0.221432	-0.0303307
QTPMASphSPRPK	2	0.599918	0.0689099	0.599918	0.118835	0.094144	0.0522725	0.0659202	FALSE	TRUE	TRUE	TRUE	FALSE	FALSE	-0.600821	-0.0559656	0.413919	0.242868	-0.393776	-0.00838023	0.356461	0.0456953	NA	NA	NA	NA	NA	NA	NA	NA	-0.504786	-0.325085	0.349796	0.480075	Q6P747	-0.499794	-0.12981	0.373392	0.256212
QTPMASSphPRPK	2	0.63369	0.0648224	0.63369	0.106033	0.0851226	0.0481775	0.0621544	FALSE	TRUE	TRUE	TRUE	FALSE	FALSE	-0.600821	-0.0559656	0.413919	0.242868	-0.393776	-0.00838023	0.356461	0.0456953	NA	NA	NA	NA	NA	NA	NA	NA	-0.544125	-0.201364	0.290342	0.455146	Q6P747	-0.512907	-0.08857	0.353574	0.247903
QTPQAPQSphPR	2	0.250923	0.222611	0.250923	0.241936	0.0949564	0.0965916	0.0929823	FALSE	FALSE	FALSE	FALSE	FALSE	FALSE	-0.0659562	-0.0288841	0.120038	-0.0251977	-0.106878	-0.00622568	0.184909	-0.0718057	-0.0692967	0.0361713	0.155795	-0.0924406	0.0593977	0.0740105	0.0186376	-0.152046	-0.0895193	0.070668	-0.123744	0.142595	F1MA98	-0.0544505	0.029148	0.0711271	-0.0397788
QVDTEEAGVVTAATASphNVKASPK	2	0.442932	0.109235	0.442932	0.212988	0.0925354	0.06898	0.0733297	FALSE	FALSE	FALSE	FALSE	FALSE	FALSE	-0.786154	-0.227089	0.733447	0.279796	0.0174467	0.137286	0.135239	-0.289972	NA	NA	NA	NA	NA	NA	NA	NA	NA	NA	NA	NA	Q812D1	-0.384354	-0.0449014	0.434343	-0.00508788
RADLNglQGIGEPQSphPSRR	2	0.341484	0.098418	0.341484	0.254561	0.140533	0.0813553	0.0836492	FALSE	FALSE	FALSE	FALSE	FALSE	FALSE	0.0410274	-0.348241	-0.0203546	0.327568	-0.166668	-0.487641	0.299489	0.35482	NA	NA	NA	NA	-0.305435	0.114581	0.227139	-0.0362841	-0.257485	0.000310307	0.538099	-0.280925	Q4FZY0	-0.17214	-0.180248	0.261093	0.0912947
RASCSphSSTGGSK	2	0.381616	0.140168	0.381616	0.133778	0.120479	0.0868965	0.137062	FALSE	FALSE	FALSE	FALSE	FALSE	FALSE	NA	NA	NA	NA	NA	NA	NA	NA	NA	NA	NA	NA	-0.908005	0.463259	0.227539	0.217207	NA	NA	NA	NA	A2RRU1	-0.908005	0.463259	0.227539	0.217207
RASphCSSSTGGSK	2	0.289719	0.209136	0.289719	0.158102	0.110054	0.10054	0.132447	TRUE	TRUE	FALSE	FALSE	FALSE	FALSE	-0.559752	0.235961	0.452828	-0.129037	-0.152465	0.667648	-0.0435936	-0.471589	-0.641293	0.314489	0.211175	0.11563	-0.676406	0.350617	0.237034	0.0887555	NA	NA	NA	NA	A2RRU1	-0.507479	0.392179	0.214361	-0.0990603
RESphGGRPIKPPK	2	0.314261	0.100954	0.314261	0.121267	0.206971	0.0885132	0.168034	FALSE	FALSE	FALSE	FALSE	FALSE	FALSE	NA	NA	NA	NA	-0.315063	0.0022411	-0.00969936	0.322521	NA	NA	NA	NA	NA	NA	NA	NA	NA	NA	NA	NA	Q8K2F0	-0.315063	0.0022411	-0.00969936	0.322521
RGFSphDSGGGPPAK	2	0.315214	0.193166	0.315214	0.203222	0.0985243	0.091132	0.0987426	FALSE	FALSE	FALSE	FALSE	FALSE	FALSE	NA	NA	NA	NA	-0.327747	0.156793	0.294885	-0.123931	NA	NA	NA	NA	NA	NA	NA	NA	NA	NA	NA	NA	O35691	-0.327747	0.156793	0.294885	-0.123931
RGSphFDATGSGFSMTFSSSSYSSSGYGR	2	0.446682	0.0992626	0.446682	0.118001	0.136631	0.0747933	0.124629	FALSE	FALSE	FALSE	FALSE	FALSE	FALSE	0.0944065	0.300329	-0.556746	NA	-0.582435	0.297974	0.160423	0.124038	NA	NA	NA	NA	-0.153465	-0.242098	0.0765948	0.318969	-0.216349	-0.21995	0.499873	-0.0635737	P30427	-0.214461	0.0340636	0.0450361	0.126478
RGTphGGSESSK	2	0.328702	0.0974692	0.328702	0.123424	0.209826	0.0862341	0.154345	FALSE	FALSE	TRUE	FALSE	FALSE	FALSE	-0.345949	0.296117	-0.347912	0.397744	-0.113824	-0.606218	-0.140071	0.860112	NA	NA	NA	NA	-0.979711	0.162881	0.564141	0.252689	NA	NA	NA	NA	Q8BJS4	-0.479828	-0.049073	0.0253859	0.503515
RHSphGQDVHVVLK	2	0.256272	0.238037	0.256272	0.160616	0.107492	0.105107	0.132477	FALSE	FALSE	FALSE	FALSE	FALSE	FALSE	-0.0867939	0.0579745	0.116221	-0.0874014	0.121219	-0.155677	-0.0053317	0.03979	-0.127741	0.333184	0.039115	-0.244558	-0.0831274	0.138994	0.0156158	-0.0714827	-0.0808554	-0.144019	-0.0499974	0.274872	O35987	-0.0514597	0.0460911	0.0231245	-0.017756
RHSphHSHSphPMSTR	2	0.251741	0.123095	0.251741	0.115899	0.174235	0.0995113	0.235518	FALSE	FALSE	FALSE	FALSE	FALSE	FALSE	NA	NA	NA	NA	NA	NA	NA	NA	NA	NA	NA	NA	NA	NA	NA	NA	-1.00106	0.527845	-0.3118	0.785015	P62996	-1.00106	0.527845	-0.3118	0.785015
RHSSLIDIESphVPTYK	2	0.570921	0.0822298	0.570921	0.146247	0.0819079	0.0550791	0.0636153	FALSE	FALSE	FALSE	FALSE	FALSE	FALSE	NA	NA	NA	NA	NA	NA	NA	NA	NA	NA	NA	NA	-0.452876	-0.0510988	0.415808	0.088167	NA	NA	NA	NA	P0C643	-0.452876	-0.0510988	0.415808	0.088167
RHSSLPTESphDEDIAPAQR	2	0.4086	0.0871391	0.4086	0.143607	0.179932	0.0763294	0.104393	FALSE	FALSE	FALSE	FALSE	FALSE	FALSE	-0.33284	0.0303468	0.0794091	0.223084	NA	NA	NA	NA	NA	NA	NA	NA	-0.0570027	0.340255	-0.157601	-0.125652	0.00742068	-0.572239	0.295397	0.269421	O54774	-0.127474	-0.0672123	0.072402	0.122284
RIDISphPSTFR	2	0.302624	0.186714	0.302624	0.232941	0.0963571	0.089955	0.0914091	FALSE	TRUE	FALSE	FALSE	FALSE	FALSE	-0.216983	0.209463	0.305482	-0.297962	-0.240731	0.0444891	0.439733	-0.24349	-0.0701042	-0.0269323	-0.0659361	0.162973	-0.187535	0.0841291	0.186092	-0.082686	-0.072885	-0.029107	0.0100712	0.0919208	Q5M7V8	-0.157648	0.0564083	0.175088	-0.0738489
RISDPLTphSSphPGR	2	0.345234	0.162626	0.345234	0.224112	0.0957958	0.0841774	0.0880545	FALSE	FALSE	FALSE	FALSE	FALSE	FALSE	-0.350548	0.0911044	0.371415	-0.111971	NA	NA	NA	NA	NA	NA	NA	NA	NA	NA	NA	NA	NA	NA	NA	NA	P97310	-0.350548	0.0911044	0.371415	-0.111971
RISFSphTSDVSK	2	0.36021	0.0902257	0.36021	0.136284	0.210292	0.0815453	0.121443	FALSE	FALSE	FALSE	FALSE	FALSE	FALSE	NA	NA	NA	NA	NA	NA	NA	NA	-0.72555	0.0475305	0.430676	0.247344	NA	NA	NA	NA	-0.196748	-0.479908	-0.0917339	0.76839	Q63358	-0.461149	-0.216189	0.169471	0.507867
RISphDPLTphSSPGR	2	0.376342	0.106743	0.376342	0.267095	0.102396	0.0734673	0.0739579	FALSE	FALSE	FALSE	FALSE	FALSE	FALSE	NA	NA	NA	NA	-0.0953648	-0.0415118	0.133726	0.00315049	NA	NA	NA	NA	NA	NA	NA	NA	NA	NA	NA	NA	P97310	-0.0953648	-0.0415118	0.133726	0.00315049
RISphDPLTSSphPGR	2	0.359604	0.117331	0.359604	0.12258	0.150576	0.0873689	0.162539	FALSE	FALSE	FALSE	FALSE	FALSE	FALSE	-0.11221	0.0179054	0.0891407	0.005164	-0.0716826	0.169785	-0.0281117	-0.0699903	-0.0523227	0.0101099	-0.111699	0.153912	-0.00660935	-0.0357752	0.0466973	-0.00431277	-0.0376289	-0.0624427	0.0185117	0.0815599	P97310	-0.0560907	0.0199164	0.00290777	0.0332666
RISphFSTSDVSK	2	0.361082	0.164561	0.361082	0.20098	0.096784	0.0841939	0.0923992	FALSE	FALSE	FALSE	FALSE	FALSE	FALSE	NA	NA	NA	NA	-0.399837	0.310972	-0.223734	0.312599	-0.492583	-0.0599095	0.407598	0.144894	-0.680782	0.113195	0.507063	0.0605235	0.513522	0.000943675	0.275032	-0.789498	Q63358	-0.26492	0.0913005	0.24149	-0.0678703
RKDSphAQDVQAK	2	0.534556	0.0862139	0.534556	0.165992	0.0881301	0.0588974	0.0662105	FALSE	TRUE	FALSE	FALSE	FALSE	FALSE	-0.411035	0.0765593	0.22774	0.106736	-0.194687	-0.239271	0.140455	0.293503	-0.291031	-0.206475	0.114181	0.383325	-0.313926	-0.00958897	0.372447	-0.0489327	-0.0827904	0.117367	0.444104	-0.478681	Q9JJ28	-0.258694	-0.0522819	0.259786	0.0511903
RLSphDSSTK	2	0.470616	0.117254	0.470616	0.175936	0.0893729	0.0688136	0.0780074	FALSE	TRUE	FALSE	FALSE	FALSE	FALSE	-0.394394	-0.0721647	0.417101	0.0494577	NA	NA	NA	NA	-0.4193	0.0291682	0.39984	-0.00970857	-0.152339	0.139337	0.0693517	-0.0563496	-0.0649437	0.03751	0.0408004	-0.0150015	Q3B7T9	-0.257744	0.0334625	0.231773	-0.00790052
RLSphQQSASGAPVLLR	2	0.492387	0.0885356	0.492387	0.187373	0.0984913	0.0634202	0.0697935	FALSE	TRUE	FALSE	FALSE	FALSE	FALSE	-0.172839	-0.0045494	0.166606	0.0107831	-0.237024	-0.14259	0.28358	0.0960334	NA	NA	NA	NA	NA	NA	NA	NA	NA	NA	NA	NA	Q9DCM0	-0.204931	-0.0735695	0.225093	0.0534083
RLSphTHSPFR	2	0.381699	0.0886775	0.381699	0.146607	0.195082	0.0793601	0.108575	FALSE	FALSE	FALSE	FALSE	FALSE	FALSE	NA	NA	NA	NA	0.128509	-1.14721	0.499009	0.519693	NA	NA	NA	NA	NA	NA	NA	NA	-0.964372	0.646191	-0.0195171	0.363107	P48193	-0.417932	-0.25051	0.239746	0.4414
RMSMYSphQGTPETPTFK	2	0.260458	0.241224	0.260458	0.188624	0.099796	0.100288	0.10961	FALSE	FALSE	FALSE	FALSE	FALSE	FALSE	-0.164144	0.127711	-0.0299602	0.0663934	-0.0360402	0.045658	-0.0651534	0.0555356	-0.0746399	-0.132175	0.157553	0.0492618	0.0474286	-0.165018	-0.115729	0.233319	0.0422581	0.260613	0.200065	-0.502936	Q80U16	-0.0370274	0.0273577	0.029355	-0.0196853
RMSMYSQGTphPETPTFK	2	0.367435	0.15447	0.367435	0.141445	0.115291	0.0892103	0.132149	FALSE	FALSE	FALSE	FALSE	FALSE	FALSE	-0.155537	0.12537	-0.0286026	0.0587691	-0.0447335	0.0671528	-0.0611505	0.0387311	-0.0746399	-0.132175	0.157553	0.0492618	0.037734	-0.135238	-0.124286	0.221789	-0.0202752	0.219857	0.139211	-0.338792	Q80U16	-0.0514902	0.0289934	0.0165449	0.00595187
RMSphMYSQGTPETPTFK	2	0.484841	0.102671	0.484841	0.187158	0.0890051	0.0649865	0.071338	FALSE	FALSE	FALSE	FALSE	FALSE	FALSE	-0.0954111	0.0921992	-0.0261273	0.0293392	-0.0246479	0.0253006	-0.0628403	0.0621877	-0.0720857	-0.156439	0.226759	0.00176604	0.0275352	-0.189452	-0.104758	0.266674	-0.00147037	0.2167	0.138211	-0.353441	Q80U16	-0.033216	-0.00233826	0.034249	0.00130523
RNHSphQHVLK	2	0.377004	0.131803	0.377004	0.241333	0.0942994	0.0767713	0.0787893	FALSE	FALSE	FALSE	FALSE	FALSE	FALSE	NA	NA	NA	NA	-0.0939338	-0.0102341	0.132495	-0.028327	-0.177503	0.0780292	-0.0360454	0.135519	NA	NA	NA	NA	-0.0387884	-0.0674524	0.274755	-0.168514	Q6AYC5	-0.103408	0.0001142	0.123735	-0.0204407
RNSphLPQIPTLNLESR	2	0.267128	0.205252	0.267128	0.144888	0.11843	0.106076	0.158226	FALSE	FALSE	FALSE	FALSE	FALSE	FALSE	-0.130832	0.148552	0.0780008	-0.0957204	-0.128813	0.159367	0.029897	-0.0604513	-0.0301767	-0.0234147	0.00925334	0.0443381	-0.317047	0.142555	0.201628	-0.0271361	0.107054	0.0163959	-0.22218	0.09873	P70600	-0.099963	0.088691	0.0193199	-0.00804797
RPTphSASSSPTETphVYSVVK	2	0.383973	0.09493	0.383973	0.228237	0.134116	0.0768422	0.081902	FALSE	FALSE	FALSE	FALSE	FALSE	FALSE	NA	NA	NA	NA	-0.143418	-0.119589	0.188973	0.0740343	NA	NA	NA	NA	NA	NA	NA	NA	NA	NA	NA	NA	P16573	-0.143418	-0.119589	0.188973	0.0740343
RPTSASphSSPTETphVYSVVK	2	0.489384	0.0826254	0.489384	0.164681	0.120736	0.0655577	0.0770161	FALSE	TRUE	FALSE	FALSE	FALSE	FALSE	NA	NA	NA	NA	-0.143418	-0.119589	0.188973	0.0740343	NA	NA	NA	NA	NA	NA	NA	NA	-0.268286	-0.0940313	0.203103	0.159214	P16573	-0.205852	-0.10681	0.196038	0.116624
RPTSASSphSPTETphVYSVVK	2	0.489384	0.0826254	0.489384	0.164681	0.120736	0.0655577	0.0770161	FALSE	TRUE	FALSE	FALSE	FALSE	FALSE	NA	NA	NA	NA	-0.143418	-0.119589	0.188973	0.0740343	NA	NA	NA	NA	NA	NA	NA	NA	-0.268286	-0.0940313	0.203103	0.159214	P16573	-0.205852	-0.10681	0.196038	0.116624
RPTSASSSphPTETphVYSVVK	2	0.489384	0.0826254	0.489384	0.164681	0.120736	0.0655577	0.0770161	FALSE	TRUE	FALSE	FALSE	FALSE	FALSE	NA	NA	NA	NA	-0.143418	-0.119589	0.188973	0.0740343	NA	NA	NA	NA	NA	NA	NA	NA	-0.268286	-0.0940313	0.203103	0.159214	P16573	-0.205852	-0.10681	0.196038	0.116624
RPTSASSSPTphETphVYSVVK	2	0.489384	0.0826254	0.489384	0.164681	0.120736	0.0655577	0.0770161	FALSE	TRUE	FALSE	FALSE	FALSE	FALSE	NA	NA	NA	NA	-0.143418	-0.119589	0.188973	0.0740343	NA	NA	NA	NA	NA	NA	NA	NA	-0.268286	-0.0940313	0.203103	0.159214	P16573	-0.205852	-0.10681	0.196038	0.116624
RPTSphASSSPTETphVYSVVK	2	0.383973	0.09493	0.383973	0.228237	0.134116	0.0768422	0.081902	FALSE	FALSE	FALSE	FALSE	FALSE	FALSE	NA	NA	NA	NA	-0.143418	-0.119589	0.188973	0.0740343	NA	NA	NA	NA	NA	NA	NA	NA	NA	NA	NA	NA	P16573	-0.143418	-0.119589	0.188973	0.0740343
RQISphEDVDGPDNHESPENWEIVR	2	0.357037	0.089998	0.357037	0.139295	0.212683	0.0818376	0.119149	FALSE	FALSE	FALSE	FALSE	FALSE	FALSE	NA	NA	NA	NA	NA	NA	NA	NA	-0.148274	0.438894	0.211995	-0.502615	-0.0743589	-0.555323	0.130791	0.498891	-0.206576	-0.112585	-0.165979	0.48514	Q62940	-0.14307	-0.0763381	0.0589356	0.160472
RQPSphPQPSPR	2	0.410681	0.102165	0.410681	0.119893	0.150395	0.0792251	0.137642	FALSE	FALSE	FALSE	FALSE	FALSE	FALSE	NA	NA	NA	NA	NA	NA	NA	NA	NA	NA	NA	NA	-0.236497	0.0394967	0.037039	0.159961	NA	NA	NA	NA	Q8BTI8	-0.236497	0.0394967	0.037039	0.159961
RRATPEPSphSTLSSDTVSR	2	0.486564	0.10026	0.486564	0.188579	0.0895197	0.0644959	0.0705809	FALSE	FALSE	FALSE	FALSE	FALSE	FALSE	NA	NA	NA	NA	-0.306535	-0.0338528	0.321818	0.0185699	NA	NA	NA	NA	NA	NA	NA	NA	NA	NA	NA	NA	Q91ZN1	-0.306535	-0.0338528	0.321818	0.0185699
RRATPEPSSphTLSSDTVSR	2	0.486564	0.10026	0.486564	0.188579	0.0895197	0.0644959	0.0705809	FALSE	FALSE	FALSE	FALSE	FALSE	FALSE	NA	NA	NA	NA	-0.306535	-0.0338528	0.321818	0.0185699	NA	NA	NA	NA	NA	NA	NA	NA	NA	NA	NA	NA	Q91ZN1	-0.306535	-0.0338528	0.321818	0.0185699
RRATPEPSSTLSphSDTVSR	2	0.486564	0.10026	0.486564	0.188579	0.0895197	0.0644959	0.0705809	FALSE	FALSE	FALSE	FALSE	FALSE	FALSE	NA	NA	NA	NA	-0.306535	-0.0338528	0.321818	0.0185699	NA	NA	NA	NA	NA	NA	NA	NA	NA	NA	NA	NA	Q91ZN1	-0.306535	-0.0338528	0.321818	0.0185699
RRATPEPSSTLSSphDTVSR	2	0.381348	0.0955145	0.381348	0.232974	0.13207	0.0768154	0.0812785	FALSE	FALSE	FALSE	FALSE	FALSE	FALSE	NA	NA	NA	NA	-0.303508	-0.251716	0.407532	0.147692	NA	NA	NA	NA	NA	NA	NA	NA	NA	NA	NA	NA	Q91ZN1	-0.303508	-0.251716	0.407532	0.147692
RRATPEPSSTphLSSDTVSR	2	0.486564	0.10026	0.486564	0.188579	0.0895197	0.0644959	0.0705809	FALSE	FALSE	FALSE	FALSE	FALSE	FALSE	NA	NA	NA	NA	-0.306535	-0.0338528	0.321818	0.0185699	NA	NA	NA	NA	NA	NA	NA	NA	NA	NA	NA	NA	Q91ZN1	-0.306535	-0.0338528	0.321818	0.0185699
RRGSGSphVDETLFALPAASEPVIPSSAEK	2	0.641949	0.0696046	0.641949	0.110613	0.0726938	0.0470557	0.0580834	FALSE	FALSE	FALSE	FALSE	FALSE	FALSE	-0.55653	0.218387	0.407019	-0.0688763	-0.477664	-0.192698	-0.212269	0.88263	NA	NA	NA	NA	0.135209	-0.367588	0.528609	-0.29623	0.0106694	0.314872	-0.0503322	-0.275209	Q9JK11	-0.222079	-0.0067565	0.168257	0.0605786
RRGSphGSVDETLFALPAASEPVIPSSAEK	2	0.641949	0.0696046	0.641949	0.110613	0.0726938	0.0470557	0.0580834	FALSE	FALSE	FALSE	FALSE	FALSE	FALSE	-0.55653	0.218387	0.407019	-0.0688763	-0.477664	-0.192698	-0.212269	0.88263	NA	NA	NA	NA	0.135209	-0.367588	0.528609	-0.29623	0.0106694	0.314872	-0.0503322	-0.275209	Q9JK11	-0.222079	-0.0067565	0.168257	0.0605786
RRGTphGGSESSK	2	0.392284	0.0881232	0.392284	0.144381	0.189379	0.0781705	0.107662	FALSE	FALSE	FALSE	FALSE	FALSE	FALSE	NA	NA	NA	NA	-0.116068	-0.609729	0.18863	0.537167	NA	NA	NA	NA	-0.75351	0.125562	0.288299	0.339649	NA	NA	NA	NA	Q8BJS4	-0.434789	-0.242083	0.238465	0.438408
RSASphPDYNR	2	0.405244	0.0887894	0.405244	0.13061	0.182319	0.0769455	0.116092	FALSE	FALSE	FALSE	FALSE	FALSE	FALSE	-0.0833918	-0.13913	0.112039	0.110483	0.112988	-0.137322	-0.0140329	0.0383672	-0.317698	0.185828	0.0067971	0.125073	NA	NA	NA	NA	NA	NA	NA	NA	F1LP64	-0.096034	-0.0302078	0.0349343	0.0913075
RSphPPPR	2	0.274997	0.215783	0.274997	0.154585	0.111747	0.103416	0.139471	FALSE	FALSE	FALSE	FALSE	FALSE	FALSE	NA	NA	NA	NA	NA	NA	NA	NA	-0.265034	0.222431	0.0954464	-0.0528434	NA	NA	NA	NA	NA	NA	NA	NA	P84104	-0.265034	0.222431	0.0954464	-0.0528434
RSphTPSGPVR	2	0.274588	0.130135	0.274588	0.120126	0.161014	0.098766	0.215372	FALSE	FALSE	FALSE	FALSE	FALSE	FALSE	NA	NA	NA	NA	NA	NA	NA	NA	-0.416096	0.233523	-0.0798162	0.262389	NA	NA	NA	NA	NA	NA	NA	NA	D4AE41	-0.416096	0.233523	-0.0798162	0.262389
RSTphPSGPVR	2	0.411343	0.0870164	0.411343	0.149317	0.175686	0.0760401	0.100597	FALSE	FALSE	FALSE	FALSE	FALSE	FALSE	-0.0822758	-0.201051	0.200717	0.0826098	NA	NA	NA	NA	-0.416096	0.233523	-0.0798162	0.262389	0.150111	-0.0912851	-0.0482954	-0.010531	-0.0541839	-0.1775	0.188564	0.0431203	D4AE41	-0.100611	-0.0590782	0.0652923	0.094397
RTSEDTSphSGSPPK	2	0.284391	0.0998521	0.284391	0.248172	0.181761	0.091898	0.0939252	FALSE	FALSE	FALSE	FALSE	FALSE	FALSE	NA	NA	NA	NA	NA	NA	NA	NA	NA	NA	NA	NA	NA	NA	NA	NA	-0.140865	-0.251179	0.249628	0.142415	O35841	-0.140865	-0.251179	0.249628	0.142415
RTSEDTSSGSphPPK	2	0.357005	0.101702	0.357005	0.274343	0.114573	0.0760583	0.0763186	FALSE	TRUE	FALSE	TRUE	FALSE	FALSE	-0.1813	-0.100202	0.313044	-0.0315415	-0.110075	0.0120632	0.174531	-0.0765194	-0.136455	-0.0142831	0.262631	-0.111893	-0.143175	-0.103302	0.278278	-0.0318012	-0.184619	-0.329649	0.109813	0.404455	O35841	-0.151125	-0.107075	0.22766	0.0305399
RTSEDTSSGSphPPKK	2	0.402641	0.0968189	0.402641	0.238026	0.113964	0.072671	0.0758799	FALSE	FALSE	FALSE	FALSE	FALSE	FALSE	-0.0669594	-0.114863	0.178047	0.0037748	0.0172232	-0.0275111	0.170926	-0.160638	-0.0694345	-0.0943061	0.121713	0.0420271	-0.0832452	-0.0451284	-0.0967375	0.225111	-0.13107	0.0771583	0.0693778	-0.0154663	O35841	-0.0666971	-0.04093	0.0886654	0.0189618
RVLSphAPPK	2	0.437094	0.0913293	0.437094	0.208534	0.116736	0.0701464	0.0761609	FALSE	TRUE	FALSE	FALSE	FALSE	FALSE	-0.0925494	-0.0772483	0.211636	-0.0418382	NA	NA	NA	NA	-0.115596	-0.163892	0.104291	0.175197	NA	NA	NA	NA	-0.246334	-0.0284056	0.227286	0.0474531	Q8C2K5	-0.151493	-0.0898487	0.181071	0.0602706
RVPSphPTPVPK	2	0.34853	0.114043	0.34853	0.121585	0.159916	0.0880183	0.167908	FALSE	FALSE	FALSE	FALSE	FALSE	FALSE	NA	NA	NA	NA	NA	NA	NA	NA	NA	NA	NA	NA	-0.201318	0.0625039	0.0031575	0.135656	NA	NA	NA	NA	Q8BTI8	-0.201318	0.0625039	0.0031575	0.135656
RVPSPTphPVPK	2	0.547503	0.0765478	0.547503	0.11256	0.117518	0.0599305	0.08594	FALSE	FALSE	FALSE	FALSE	FALSE	FALSE	NA	NA	NA	NA	NA	NA	NA	NA	NA	NA	NA	NA	-0.24365	-0.0319045	0.11688	0.158674	NA	NA	NA	NA	Q8BTI8	-0.24365	-0.0319045	0.11688	0.158674
SAGGREDSESphPGTQR	2	0.558061	0.0956461	0.558061	0.130101	0.0831027	0.0591139	0.073976	FALSE	FALSE	FALSE	FALSE	FALSE	FALSE	-0.166133	0.0556128	0.119797	-0.00927678	-0.203217	0.00702869	0.135	0.061189	NA	NA	NA	NA	NA	NA	NA	NA	NA	NA	NA	NA	Q6AXU6	-0.184675	0.0313207	0.127399	0.0259561
SAPPSphPPPPGTR	2	0.377817	0.0914671	0.377817	0.186435	0.170471	0.0801379	0.0936719	FALSE	FALSE	FALSE	FALSE	FALSE	FALSE	0.12688	-0.0924612	-0.133458	0.0990388	-0.0396379	0.0491925	0.157946	-0.167501	-0.0813277	0.106161	0.104191	-0.129024	0.10986	0.0135824	-0.0423728	-0.0810695	-0.212576	-0.163791	0.0123705	0.363996	Q6MG88	-0.0193603	-0.0174633	0.0197355	0.0170881
SASphLVTR	2	0.263875	0.095691	0.263875	0.120214	0.257528	0.091119	0.171573	FALSE	FALSE	TRUE	FALSE	FALSE	FALSE	-0.218492	0.117302	-0.45926	0.56045	-0.41204	-0.327891	-0.0343395	0.77427	-0.041658	-0.0351578	-0.178999	0.255815	-0.813201	-0.100571	0.488766	0.425005	NA	NA	NA	NA	Q53UA7	-0.371348	-0.0865795	-0.045958	0.503885
SASphPDYNR	2	0.435068	0.136416	0.435068	0.170151	0.0941123	0.0754401	0.0888124	FALSE	FALSE	FALSE	FALSE	FALSE	FALSE	-0.22807	-0.0900732	0.209037	0.109106	-0.00408826	0.034764	-0.0329901	0.00231437	-0.130003	0.150581	0.117378	-0.137956	-0.162706	0.0598337	0.112995	-0.0101232	NA	NA	NA	NA	F1LP64	-0.131217	0.0387763	0.101605	-0.0091646
SASphSDTSEEglLNAQDSPK	2	0.394845	0.0883609	0.394845	0.157643	0.180847	0.0780476	0.100256	FALSE	FALSE	FALSE	FALSE	FALSE	FALSE	-0.263399	0.219767	-0.0208489	0.0644813	-0.140176	-0.285978	0.173971	0.252184	-0.0751776	-0.349951	0.314123	0.111006	-0.150513	-0.261188	0.216458	0.195243	-0.222777	0.0876013	-0.0651362	0.200312	Q9JJ19	-0.170409	-0.11795	0.123713	0.164645
SASphSDTSEELNAQDSPK	2	0.430427	0.115229	0.430427	0.123396	0.123794	0.0786899	0.128464	FALSE	FALSE	FALSE	FALSE	FALSE	FALSE	-0.208677	-0.098096	0.102151	0.204622	-0.056208	0.0332923	0.030187	-0.00727132	-0.0772595	0.103669	0.0945953	-0.121005	-0.212536	0.117077	0.0294916	0.0659676	-0.178971	0.10195	-0.082221	0.159241	Q9JJ19	-0.14673	0.0515786	0.0348408	0.0603109
SASphSDTSEELNsiAQDSPK	2	0.262563	0.14921	0.262563	0.123921	0.146216	0.10344	0.21465	FALSE	FALSE	FALSE	FALSE	FALSE	FALSE	NA	NA	NA	NA	-0.320953	0.133283	0.0437984	0.143872	-0.577813	0.52462	0.151589	-0.0983959	NA	NA	NA	NA	-0.111347	0.0898336	-0.365776	0.38729	Q9JJ19	-0.336705	0.249246	-0.0567963	0.144255
SASphSTSSGSNSNVLVPVSWK	2	0.592741	0.0714673	0.592741	0.104919	0.100574	0.0541515	0.0761468	FALSE	FALSE	FALSE	FALSE	FALSE	FALSE	0.0360192	-0.391148	-0.0236375	0.378766	-0.553472	0.428506	0.0180658	0.106901	NA	NA	NA	NA	-0.290527	-0.0780667	0.497489	-0.128895	-0.125239	-0.0381049	-0.0111146	0.174459	E9Q8I9	-0.233305	-0.0197034	0.120201	0.132808
SASSDTphSEEglLNAQDSPK	2	0.242134	0.190639	0.242134	0.132907	0.128755	0.110739	0.194825	FALSE	FALSE	FALSE	FALSE	FALSE	FALSE	-0.555662	0.606591	0.133995	-0.184924	NA	NA	NA	NA	-0.577813	0.52462	0.151589	-0.0983959	NA	NA	NA	NA	-0.111347	0.0898336	-0.365776	0.38729	Q9JJ19	-0.414941	0.407015	-0.0267307	0.0346567
SASSDTSphEEglLNAQDSPK	2	0.242134	0.190639	0.242134	0.132907	0.128755	0.110739	0.194825	FALSE	FALSE	FALSE	FALSE	FALSE	FALSE	-0.555662	0.606591	0.133995	-0.184924	NA	NA	NA	NA	-0.577813	0.52462	0.151589	-0.0983959	NA	NA	NA	NA	-0.111347	0.0898336	-0.365776	0.38729	Q9JJ19	-0.414941	0.407015	-0.0267307	0.0346567
SASSphTSSGSNSNVLVPVSWK	2	0.446338	0.0911638	0.446338	0.119399	0.151194	0.0733892	0.118517	FALSE	FALSE	FALSE	FALSE	FALSE	FALSE	0.436513	-0.625763	-0.292697	0.481947	-0.532788	0.683339	-0.205156	0.0546055	NA	NA	NA	NA	-0.0314526	-0.0478154	0.596501	-0.517233	-0.264812	-0.0177902	0.00612324	0.276479	E9Q8I9	-0.0981347	-0.00200747	0.0261928	0.0739494
SASSTphSSGSNSNVLVPVSWK	2	0.424565	0.0877321	0.424565	0.128458	0.171779	0.0748232	0.112643	FALSE	FALSE	FALSE	FALSE	FALSE	FALSE	0.436513	-0.625763	-0.292697	0.481947	-0.493222	0.59503	-0.177836	0.0760278	NA	NA	NA	NA	-0.0314526	-0.0478154	0.596501	-0.517233	-0.264812	-0.0177902	0.00612324	0.276479	E9Q8I9	-0.0882432	-0.0240846	0.0330229	0.079305
SASSTSphSGSNSNVLVPVSWK	2	0.424565	0.0877321	0.424565	0.128458	0.171779	0.0748232	0.112643	FALSE	FALSE	FALSE	FALSE	FALSE	FALSE	0.436513	-0.625763	-0.292697	0.481947	-0.493222	0.59503	-0.177836	0.0760278	NA	NA	NA	NA	-0.0314526	-0.0478154	0.596501	-0.517233	-0.264812	-0.0177902	0.00612324	0.276479	E9Q8I9	-0.0882432	-0.0240846	0.0330229	0.079305
SASSTSSGSNSphNVLVPVSWK	2	0.424565	0.0877321	0.424565	0.128458	0.171779	0.0748232	0.112643	FALSE	FALSE	FALSE	FALSE	FALSE	FALSE	0.436513	-0.625763	-0.292697	0.481947	-0.493222	0.59503	-0.177836	0.0760278	NA	NA	NA	NA	-0.0314526	-0.0478154	0.596501	-0.517233	-0.264812	-0.0177902	0.00612324	0.276479	E9Q8I9	-0.0882432	-0.0240846	0.0330229	0.079305
SASSTSSGSphNSNVLVPVSWK	2	0.424565	0.0877321	0.424565	0.128458	0.171779	0.0748232	0.112643	FALSE	FALSE	FALSE	FALSE	FALSE	FALSE	0.436513	-0.625763	-0.292697	0.481947	-0.493222	0.59503	-0.177836	0.0760278	NA	NA	NA	NA	-0.0314526	-0.0478154	0.596501	-0.517233	-0.264812	-0.0177902	0.00612324	0.276479	E9Q8I9	-0.0882432	-0.0240846	0.0330229	0.079305
SASSTSSphGSNSNVLVPVSWK	2	0.424565	0.0877321	0.424565	0.128458	0.171779	0.0748232	0.112643	FALSE	FALSE	FALSE	FALSE	FALSE	FALSE	0.436513	-0.625763	-0.292697	0.481947	-0.493222	0.59503	-0.177836	0.0760278	NA	NA	NA	NA	-0.0314526	-0.0478154	0.596501	-0.517233	-0.264812	-0.0177902	0.00612324	0.276479	E9Q8I9	-0.0882432	-0.0240846	0.0330229	0.079305
SATphPPglKNK	2	0.372683	0.161738	0.372683	0.191293	0.0971087	0.0833856	0.0937917	FALSE	TRUE	FALSE	FALSE	FALSE	FALSE	NA	NA	NA	NA	-0.16028	-0.0169084	0.193854	-0.016665	-0.287021	0.214565	0.0702258	0.00223075	-0.187398	0.0331165	0.275273	-0.120991	NA	NA	NA	NA	O08984	-0.211567	0.0769243	0.179784	-0.0451419
SATphPPK	2	0.465435	0.0959709	0.465435	0.11655	0.132078	0.0721864	0.11778	TRUE	TRUE	TRUE	FALSE	FALSE	FALSE	-0.175083	-0.0829183	-0.00962962	0.267631	-0.369851	0.0840503	0.119202	0.166599	-0.231098	0.0712074	0.0488763	0.111014	-0.264383	0.0786594	0.108039	0.0776845	NA	NA	NA	NA	O08984	-0.260104	0.0377497	0.0666219	0.155732
SATphPPKNK	2	0.547827	0.0807676	0.547827	0.157643	0.0907017	0.0574729	0.0655874	FALSE	TRUE	TRUE	TRUE	FALSE	FALSE	-0.344916	-0.271029	0.43201	0.183935	-0.352704	0.0196017	0.265037	0.0680655	-0.529482	0.0858013	0.279687	0.163994	-0.302593	-0.16026	0.510347	-0.0474938	-0.300884	-0.175947	0.311612	0.165219	O08984	-0.366116	-0.100367	0.359738	0.106744
SDDSKSphSphSPEPVTHLK	2	0.517636	0.0836809	0.517636	0.112433	0.123478	0.0644448	0.0983269	FALSE	FALSE	FALSE	FALSE	FALSE	FALSE	NA	NA	NA	NA	NA	NA	NA	NA	NA	NA	NA	NA	NA	NA	NA	NA	-0.0638054	-9e-05	0.0234527	0.0404428	Q5FWK3	-0.0638054	-9e-05	0.0234527	0.0404428
SDDSKSphSSphPEPVTHLK	2	0.358435	0.152005	0.358435	0.137754	0.120066	0.090696	0.141044	FALSE	FALSE	FALSE	FALSE	FALSE	FALSE	NA	NA	NA	NA	NA	NA	NA	NA	NA	NA	NA	NA	NA	NA	NA	NA	-0.132555	0.0762026	0.0332958	0.0230569	Q5FWK3	-0.132555	0.0762026	0.0332958	0.0230569
SEGSphPNQGK	2	0.567865	0.091509	0.567865	0.116015	0.086737	0.0586478	0.0792259	TRUE	TRUE	TRUE	FALSE	FALSE	FALSE	-0.454518	-0.0500707	0.292129	0.21246	-0.387334	0.137133	0.0307503	0.219451	-0.494864	0.0697148	0.361157	0.0639923	-0.316611	0.00422158	0.29119	0.0211996	-0.228841	0.228377	0.0573978	-0.0569343	Q99PL5	-0.376434	0.0778751	0.206525	0.0920336
SEGSphPNQGKK	2	0.366612	0.130565	0.366612	0.253034	0.0947581	0.0770432	0.077987	FALSE	TRUE	FALSE	FALSE	FALSE	TRUE	-0.32453	-0.226023	0.438819	0.111734	-0.336223	0.114992	0.124268	0.0969641	-0.32074	-0.049944	0.384542	-0.0138588	-0.17095	0.0846016	0.279334	-0.192985	0.0118655	0.0220084	0.204816	-0.23869	Q99PL5	-0.228116	-0.0108731	0.286356	-0.0473671
SESphPPAELPSLR	2	0.601579	0.0685075	0.601579	0.115335	0.095357	0.0522129	0.0670091	FALSE	FALSE	FALSE	FALSE	FALSE	FALSE	-0.16249	-0.164653	0.296226	0.0309166	0.0340656	-0.0221548	-0.0308514	0.0189406	-0.151511	0.102375	0.051534	-0.00239784	-0.0568309	0.00637342	0.023251	0.0272065	-0.109704	-0.030012	-0.0243242	0.16404	F1LP64	-0.089294	-0.0216142	0.063167	0.0477411
SESphPPPLSEPK	2	0.543491	0.0850826	0.543491	0.10884	0.107705	0.0617177	0.0931641	FALSE	FALSE	FALSE	FALSE	FALSE	FALSE	NA	NA	NA	NA	-0.184254	0.0207643	0.0703377	0.0931521	NA	NA	NA	NA	NA	NA	NA	NA	NA	NA	NA	NA	Q8K2F0	-0.184254	0.0207643	0.0703377	0.0931521
SETAPAETTAPAPVEKSphPAK	2	0.662158	0.0641072	0.662158	0.0953346	0.0740737	0.0449711	0.059355	FALSE	FALSE	FALSE	FALSE	FALSE	FALSE	-0.447486	-0.375536	0.580085	0.242937	-0.144645	0.207055	0.217042	-0.279453	NA	NA	NA	NA	0.110418	0.084424	-0.261357	0.0665149	-0.675828	0.0732619	0.187779	0.414787	D3ZBN0	-0.289385	-0.00269862	0.180887	0.111197
SETMVNAQQTphPLGTphPK	2	0.388926	0.114545	0.388926	0.252391	0.0964073	0.0732217	0.0745082	FALSE	FALSE	FALSE	FALSE	FALSE	FALSE	NA	NA	NA	NA	NA	NA	NA	NA	NA	NA	NA	NA	NA	NA	NA	NA	-0.369492	-0.0815128	0.478379	-0.0273743	Q920Q0	-0.369492	-0.0815128	0.478379	-0.0273743
SGLSphDIILGK	2	0.464071	0.112353	0.464071	0.190914	0.0897619	0.068126	0.0747741	FALSE	TRUE	FALSE	FALSE	FALSE	FALSE	-0.302414	0.0395939	0.295554	-0.0327339	-0.0192407	-0.0459034	0.206914	-0.14177	-0.3109	0.0113917	0.27461	0.0248976	-0.236892	-0.0831466	0.232406	0.0876323	-0.154641	0.0975032	0.0217178	0.0354196	Q60902	-0.204817	0.00388779	0.20624	-0.00531093
SGPKPFSAPKPQTphSPSPKPATK	2	0.460526	0.0834091	0.460526	0.133717	0.154769	0.0702538	0.0973252	FALSE	FALSE	FALSE	FALSE	FALSE	FALSE	NA	NA	NA	NA	NA	NA	NA	NA	NA	NA	NA	NA	NA	NA	NA	NA	-0.496401	-0.188353	0.27079	0.413964	P40124	-0.496401	-0.188353	0.27079	0.413964
SGPKPFSAPKPQTSphPSPKPATK	2	0.34765	0.0920817	0.34765	0.130387	0.214684	0.0830633	0.132134	FALSE	FALSE	FALSE	FALSE	FALSE	FALSE	NA	NA	NA	NA	NA	NA	NA	NA	NA	NA	NA	NA	NA	NA	NA	NA	-0.421382	-0.145264	0.100802	0.465844	P40124	-0.421382	-0.145264	0.100802	0.465844
SGPKPFSAPKPQTSPSphPKPATK	2	0.253073	0.100846	0.253073	0.116141	0.237683	0.0938754	0.198382	FALSE	FALSE	FALSE	FALSE	FALSE	FALSE	NA	NA	NA	NA	NA	NA	NA	NA	NA	NA	NA	NA	NA	NA	NA	NA	-0.370922	0.00337096	-0.0987305	0.466281	P40124	-0.370922	0.00337096	-0.0987305	0.466281
SGSDAGEVRPPTPASphPR	2	0.47516	0.0865359	0.47516	0.118328	0.142869	0.0694797	0.107628	FALSE	FALSE	FALSE	FALSE	FALSE	FALSE	-0.51236	-0.10831	0.415853	0.204817	NA	NA	NA	NA	NA	NA	NA	NA	NA	NA	NA	NA	-0.388776	0.0407339	-0.11138	0.459421	P46062	-0.450568	-0.0337879	0.152237	0.332119
SGSDAGEVRPPTphPASPR	2	0.497185	0.0798723	0.497185	0.138581	0.134099	0.0654928	0.0847701	FALSE	FALSE	FALSE	FALSE	FALSE	FALSE	NA	NA	NA	NA	NA	NA	NA	NA	-0.496201	-0.210853	0.347836	0.359219	NA	NA	NA	NA	NA	NA	NA	NA	P46062	-0.496201	-0.210853	0.347836	0.359219
SGSphDAGEVRPPTPASPR	2	0.513767	0.0980665	0.513767	0.115657	0.105703	0.0665904	0.100217	TRUE	TRUE	TRUE	FALSE	FALSE	FALSE	-0.335408	0.108144	0.0484576	0.178807	-0.451663	0.229304	0.0266924	0.195667	-0.241516	-0.106418	0.291563	0.0563706	-0.461136	0.0722268	0.101185	0.287724	-0.175395	0.104382	0.151651	-0.0806382	P46062	-0.333024	0.0815276	0.12391	0.127586
SGSphGSGGASAK	2	0.253918	0.113425	0.253918	0.114981	0.193395	0.0971462	0.227134	FALSE	FALSE	FALSE	FALSE	FALSE	FALSE	NA	NA	NA	NA	-0.272305	0.0983154	-0.0857251	0.259715	NA	NA	NA	NA	NA	NA	NA	NA	NA	NA	NA	NA	Q9JIH7	-0.272305	0.0983154	-0.0857251	0.259715
SGSphISNYR	2	0.515735	0.0827592	0.515735	0.113392	0.125988	0.0644873	0.097639	FALSE	FALSE	FALSE	FALSE	FALSE	FALSE	-0.114279	0.0319716	0.0145702	0.067737	-0.0342541	-0.278077	0.104469	0.207862	-0.149168	0.0307495	-0.0518496	0.170268	-0.237944	0.143818	0.0500739	0.0440523	-0.157272	0.0445136	0.146476	-0.0337182	P54645	-0.138583	-0.00540482	0.0527479	0.0912403
SGSphLSGR	2	0.406452	0.095053	0.406452	0.229808	0.118599	0.0729686	0.0771204	FALSE	TRUE	FALSE	FALSE	FALSE	FALSE	-0.214382	-0.0693268	0.196662	0.0870459	NA	NA	NA	NA	-0.0247539	-0.422902	0.363835	0.0838209	-0.464775	0.0286063	0.354888	0.0812807	NA	NA	NA	NA	Q63433	-0.234637	-0.154541	0.305129	0.0840492
SGSSphPEMK	2	0.449529	0.101891	0.449529	0.11833	0.131345	0.0748548	0.124051	FALSE	FALSE	FALSE	FALSE	FALSE	FALSE	NA	NA	NA	NA	NA	NA	NA	NA	NA	NA	NA	NA	-0.284209	0.0618237	0.0652744	0.157111	NA	NA	NA	NA	Q8BTI8	-0.284209	0.0618237	0.0652744	0.157111
SGSSphPPKQK	2	0.336275	0.140229	0.336275	0.269003	0.0949414	0.0801897	0.0793612	FALSE	FALSE	FALSE	FALSE	FALSE	FALSE	NA	NA	NA	NA	NA	NA	NA	NA	NA	NA	NA	NA	-0.179617	-0.00277282	0.237011	-0.0546212	NA	NA	NA	NA	Q8BTI8	-0.179617	-0.00277282	0.237011	-0.0546212
SGVAVPTphSPK	2	0.331533	0.177755	0.331533	0.212551	0.097141	0.0876355	0.0933838	FALSE	FALSE	FALSE	FALSE	FALSE	FALSE	NA	NA	NA	NA	NA	NA	NA	NA	NA	NA	NA	NA	NA	NA	NA	NA	-0.204086	0.0764575	0.198837	-0.0712091	Q61823	-0.204086	0.0764575	0.198837	-0.0712091
SISphNPPGSNLR	2	0.30549	0.204813	0.30549	0.168947	0.105421	0.0965543	0.118774	FALSE	FALSE	FALSE	FALSE	FALSE	FALSE	NA	NA	NA	NA	-0.433217	0.293716	0.247809	-0.108308	NA	NA	NA	NA	NA	NA	NA	NA	NA	NA	NA	NA	Q9JIH7	-0.433217	0.293716	0.247809	-0.108308
SKDAPISphPPsiAQK	2	0.473769	0.104227	0.473769	0.118706	0.117008	0.0722089	0.114082	FALSE	FALSE	FALSE	FALSE	FALSE	FALSE	NA	NA	NA	NA	NA	NA	NA	NA	NA	NA	NA	NA	NA	NA	NA	NA	-0.147586	0.0402972	0.0436597	0.0636287	Q8BYW1	-0.147586	0.0402972	0.0436597	0.0636287
SKESphLQEAGK	2	0.244383	0.201866	0.244383	0.137004	0.124263	0.110663	0.181821	FALSE	FALSE	FALSE	FALSE	FALSE	FALSE	-0.425156	0.241053	0.16286	0.0212421	NA	NA	NA	NA	-0.432676	0.247304	0.0409535	0.144418	0.224492	0.139079	-0.192252	-0.171319	NA	NA	NA	NA	P53987	-0.211113	0.209145	0.00385404	-0.0018863
SKPAGSphDGER	2	0.65654	0.0627464	0.65654	0.101239	0.0764575	0.0452284	0.0577883	FALSE	TRUE	TRUE	FALSE	FALSE	FALSE	-0.232937	-0.0327323	0.173563	0.0921064	-0.199586	0.00166739	0.0490664	0.148852	-0.239027	-0.0545653	0.214983	0.0786094	-0.227488	-0.0199213	0.193731	0.0536788	NA	NA	NA	NA	Q00PI9	-0.22476	-0.0263879	0.157836	0.0933117
SKPAGSphDGERR	2	0.495953	0.079959	0.495953	0.137313	0.135399	0.0656858	0.0856894	FALSE	TRUE	TRUE	FALSE	FALSE	FALSE	-0.156074	-0.0734009	0.166852	0.0626229	-0.102391	-0.0755681	0.0651327	0.112827	-0.234977	-0.0552463	0.187537	0.102686	-0.151374	-0.0595816	0.108307	0.102649	-0.0856877	-0.0398724	-0.0293942	0.154954	Q00PI9	-0.146101	-0.0607339	0.0996868	0.107148
SKPSphSPVVSEK	2	0.61397	0.0756292	0.61397	0.101394	0.084416	0.0520815	0.0725091	FALSE	TRUE	TRUE	FALSE	FALSE	FALSE	-0.440929	0.0547708	0.204876	0.181282	-0.764054	0.226942	0.298058	0.239055	-0.327681	-0.195515	0.165408	0.357787	NA	NA	NA	NA	-0.112283	0.0879343	0.179403	-0.155054	Q8K352	-0.411237	0.043533	0.211936	0.155767
SKPSSphPVVSEK	2	0.467975	0.0995925	0.467975	0.117051	0.125552	0.0724027	0.117427	FALSE	TRUE	TRUE	FALSE	FALSE	FALSE	-0.216834	-0.00169992	0.0991012	0.119432	-0.498332	0.263552	0.116367	0.118413	-0.219339	-0.246051	0.0748808	0.390509	-0.214265	0.10215	-0.0540248	0.16614	-0.219038	0.168321	0.123275	-0.0725586	Q8K352	-0.273561	0.0572545	0.0719198	0.144387
SKSphPPPPEEEAKDEEEDQTLglVNLDTYTSDLHFQISK	2	0.272129	0.0930798	0.272129	0.124323	0.265564	0.0894676	0.155436	FALSE	FALSE	FALSE	FALSE	FALSE	FALSE	NA	NA	NA	NA	NA	NA	NA	NA	NA	NA	NA	NA	-0.115895	-0.0412054	NA	0.183493	NA	NA	NA	NA	Q00PI9	-0.115895	-0.0412054	NA	0.183493
SLDSphPTSSPGAGAR	2	0.522354	0.0908579	0.522354	0.111852	0.110528	0.0648971	0.0995105	TRUE	TRUE	TRUE	FALSE	FALSE	FALSE	-0.466943	0.145913	0.0575008	0.26353	-0.235277	0.0329346	0.0931481	0.109194	-0.337538	-0.0593369	0.260224	0.13665	-0.21505	0.195114	0.0935447	-0.0736088	-0.446718	-0.0303429	0.0954469	0.381614	Q6PGG2	-0.340305	0.0568564	0.119973	0.163476
SLDSphPTSSphPGAGAR	2	0.304381	0.0925058	0.304381	0.171177	0.233671	0.0886607	0.109605	FALSE	FALSE	FALSE	FALSE	FALSE	FALSE	-0.142398	0.0178761	0.15267	-0.0281478	-0.0294016	0.0453121	-0.0383755	0.022465	-0.041363	-0.295508	0.178527	0.158344	0.0447704	-0.0281293	-0.136668	0.120027	-0.0762393	-0.0343103	0.0516945	0.0588552	Q6PGG2	-0.0489263	-0.0589518	0.0415694	0.0663088
SLDSPTphSSPGAGAR	2	0.275329	0.198444	0.275329	0.144241	0.119309	0.10469	0.157987	FALSE	FALSE	FALSE	FALSE	FALSE	FALSE	NA	NA	NA	NA	NA	NA	NA	NA	NA	NA	NA	NA	-0.126586	0.417152	0.0725452	-0.363112	-0.428597	0.0551622	0.0342149	0.33922	Q6PGG2	-0.277592	0.236157	0.05338	-0.0119457
SLDSPTSphSPGAGAR	2	0.373661	0.115422	0.373661	0.122419	0.147371	0.0854919	0.155635	FALSE	FALSE	FALSE	FALSE	FALSE	FALSE	NA	NA	NA	NA	NA	NA	NA	NA	NA	NA	NA	NA	NA	NA	NA	NA	-0.484281	0.162218	0.04087	0.281193	Q6PGG2	-0.484281	0.162218	0.04087	0.281193
SLLGESAPALHLNKGTphPTphQSPVVGR	2	0.317139	0.0930622	0.317139	0.178839	0.217725	0.0876418	0.105593	FALSE	FALSE	FALSE	FALSE	FALSE	FALSE	NA	NA	NA	NA	NA	NA	NA	NA	NA	NA	NA	NA	-0.314035	-0.372213	0.295734	0.390514	NA	NA	NA	NA	Q4KLH5	-0.314035	-0.372213	0.295734	0.390514
SLLGESAPALHLNKGTphPTQSphPVVGR	2	0.381937	0.0891184	0.381937	0.158969	0.188146	0.0795701	0.102259	FALSE	FALSE	FALSE	FALSE	FALSE	FALSE	NA	NA	NA	NA	NA	NA	NA	NA	NA	NA	NA	NA	-0.567425	-0.416467	0.411218	0.572673	NA	NA	NA	NA	Q4KLH5	-0.567425	-0.416467	0.411218	0.572673
SLLGESAPALHLNKGTPTphQSphPVVGR	2	0.300932	0.0942366	0.300932	0.187064	0.222543	0.0899513	0.105273	FALSE	FALSE	FALSE	FALSE	FALSE	FALSE	NA	NA	NA	NA	NA	NA	NA	NA	NA	NA	NA	NA	-0.321508	-0.445437	0.343138	0.423807	NA	NA	NA	NA	Q4KLH5	-0.321508	-0.445437	0.343138	0.423807
SLSphASPALGSTK	2	0.327774	0.191398	0.327774	0.178635	0.102049	0.0919201	0.108225	FALSE	FALSE	FALSE	FALSE	FALSE	FALSE	-0.0226406	-0.128891	-0.167181	0.318712	-0.560379	0.0973614	0.261589	0.201429	-0.270562	0.235698	0.0298971	0.00496627	-0.126675	-0.172876	0.0904652	0.209086	0.139129	0.443656	0.367231	-0.950017	P58058	-0.168225	0.0949897	0.1164	-0.0431647
SLSphPNHNTLQTLK	2	0.384326	0.111824	0.384326	0.121675	0.147756	0.0837327	0.150686	FALSE	FALSE	FALSE	FALSE	FALSE	FALSE	NA	NA	NA	NA	NA	NA	NA	NA	NA	NA	NA	NA	NA	NA	NA	NA	-0.202223	0.0594445	0.0208594	0.121919	Q7TPH6	-0.202223	0.0594445	0.0208594	0.121919
SLSphTSGESLYHVLGLDK	2	0.606754	0.0815304	0.606754	0.112725	0.078265	0.0526982	0.0680266	FALSE	FALSE	FALSE	FALSE	FALSE	FALSE	-0.126508	-0.106472	0.132159	0.100821	-0.0389508	0.150031	0.035519	-0.146599	-0.044366	0.00139726	0.0162571	0.0267116	-0.228108	0.0101532	0.0975565	0.120398	NA	NA	NA	NA	P60904	-0.109483	0.0137773	0.0703729	0.0253328
SLSTphSGESLYHVLGLDK	2	0.373692	0.140515	0.373692	0.132986	0.123002	0.0880646	0.14174	FALSE	FALSE	FALSE	FALSE	FALSE	FALSE	-0.16667	-0.0369296	0.0911579	0.112442	-0.0660651	0.197656	-0.0832565	-0.0483345	-0.0437213	-0.0247702	0.0258332	0.0426583	-0.272134	0.149146	0.0874603	0.0355275	NA	NA	NA	NA	P60904	-0.137148	0.0712755	0.0302987	0.0355733
SLSTSGESLYphHVLGLDK	2	0.27139	0.211323	0.27139	0.149717	0.114809	0.104752	0.148008	FALSE	FALSE	FALSE	FALSE	FALSE	FALSE	-0.204196	0.00706864	0.139065	0.0580622	-0.0658735	0.398878	-0.0731404	-0.259864	-0.0753137	-0.0577377	0.159394	-0.0263426	-0.142657	0.0739395	-0.0888369	0.157554	NA	NA	NA	NA	P60904	-0.12201	0.105537	0.0341204	-0.0176476
SLSTSGESphLYHVLGLDK	2	0.282966	0.15128	0.282966	0.127314	0.14121	0.101222	0.196008	FALSE	FALSE	FALSE	FALSE	FALSE	FALSE	-0.16667	-0.0369296	0.0911579	0.112442	-0.0358422	0.226572	-0.170489	-0.0202406	0.0251861	-0.0152767	-0.057712	0.0478026	-0.342081	0.19001	0.101048	0.0510221	NA	NA	NA	NA	P60904	-0.129852	0.091094	-0.00899879	0.0477565
SLSTSphGESLYHVLGLDK	2	0.371966	0.139697	0.371966	0.132322	0.124217	0.088271	0.143527	FALSE	FALSE	FALSE	FALSE	FALSE	FALSE	-0.16667	-0.0369296	0.0911579	0.112442	-0.0660651	0.197656	-0.0832565	-0.0483345	-0.0178937	-0.0436368	0.0141869	0.0473436	-0.342081	0.19001	0.101048	0.0510221	NA	NA	NA	NA	P60904	-0.148177	0.0767749	0.0307842	0.0406183
SLYSSSphPGGAYVTR	2	0.314529	0.0916503	0.314529	0.163708	0.231849	0.0870973	0.111166	FALSE	FALSE	FALSE	FALSE	FALSE	FALSE	-0.260112	0.0835783	0.021599	0.154935	-0.409872	0.0592481	0.144701	0.205923	0.0595568	-0.146483	-0.0435209	0.130447	0.364104	-0.13604	-0.00399791	-0.224066	-0.0414179	-0.162357	0.0941908	0.109584	P31000	-0.0575481	-0.0604108	0.0425944	0.0753645
SNGHTphSTDQLSEEKEK	2	0.337262	0.131012	0.337262	0.125687	0.143087	0.0919429	0.171009	FALSE	FALSE	FALSE	FALSE	FALSE	FALSE	NA	NA	NA	NA	-0.703626	0.34759	0.0248583	0.331177	NA	NA	NA	NA	NA	NA	NA	NA	NA	NA	NA	NA	P23640	-0.703626	0.34759	0.0248583	0.331177
SNGHTSphTDQLSEEKEK	2	0.353522	0.124209	0.353522	0.124341	0.144533	0.0890945	0.1643	FALSE	FALSE	FALSE	FALSE	FALSE	FALSE	-0.0861441	-0.00967913	0.0204051	0.0754181	-0.703626	0.34759	0.0248583	0.331177	NA	NA	NA	NA	NA	NA	NA	NA	NA	NA	NA	NA	P23640	-0.394885	0.168955	0.0226317	0.203298
SNglSphVKK	2	0.300054	0.101009	0.300054	0.281191	0.14692	0.0858976	0.0849284	FALSE	FALSE	FALSE	FALSE	FALSE	FALSE	NA	NA	NA	NA	-0.0346495	-0.388156	0.264719	0.158086	-0.272665	-0.0341315	0.290628	0.0161684	NA	NA	NA	NA	NA	NA	NA	NA	P19973	-0.153657	-0.211144	0.277674	0.0871273
SNSphPQPK	2	0.410551	0.114979	0.410551	0.122848	0.132416	0.0811269	0.138078	FALSE	FALSE	FALSE	FALSE	FALSE	FALSE	NA	NA	NA	NA	NA	NA	NA	NA	NA	NA	NA	NA	-0.349557	0.119858	0.0628619	0.166837	NA	NA	NA	NA	Q8BTI8	-0.349557	0.119858	0.0628619	0.166837
SNSphVKK	2	0.331507	0.186532	0.331507	0.191399	0.0995339	0.0899098	0.101119	FALSE	TRUE	FALSE	FALSE	FALSE	FALSE	NA	NA	NA	NA	NA	NA	NA	NA	-0.554981	0.25138	0.497135	-0.193534	-0.275626	0.155153	0.176223	-0.0557507	NA	NA	NA	NA	P19973	-0.415303	0.203267	0.336679	-0.124642
SphAPPSphPPPPGTR	2	0.354292	0.0968739	0.354292	0.123573	0.195219	0.0837332	0.146309	FALSE	FALSE	TRUE	FALSE	FALSE	FALSE	-0.130827	-0.046806	0.0466229	0.13101	-0.167607	-0.00827179	0.0956577	0.0802211	-0.115416	0.113338	0.0907062	-0.088628	-0.266704	0.0862657	-0.136091	0.316529	-0.025687	-0.199496	-0.0198012	0.244985	Q6MG88	-0.141248	-0.0109942	0.0154189	0.136823
SphAPPSPPPPGTR	2	0.339526	0.100707	0.339526	0.277312	0.124564	0.0789195	0.0789712	FALSE	FALSE	FALSE	FALSE	FALSE	FALSE	0.155184	-0.090748	-0.126119	0.0616833	-0.103315	0.0385482	0.15793	-0.0931631	-0.0664339	0.113603	0.163087	-0.210256	0.143758	0.0258878	-0.0557921	-0.113854	-0.240022	-0.187052	0.0363589	0.390715	Q6MG88	-0.0221657	-0.0199522	0.0350929	0.007025
SphASKSESEGTEESMETLQKPSEK	2	0.278261	0.219163	0.278261	0.207594	0.0980991	0.0960133	0.100869	FALSE	FALSE	FALSE	FALSE	FALSE	FALSE	NA	NA	NA	NA	-0.143848	0.00598809	0.618184	-0.480324	NA	NA	NA	NA	-0.114805	0.222578	-0.112574	0.0048018	-0.169585	0.018638	-0.100718	0.251665	Q3B8Q1	-0.142746	0.0824012	0.134964	-0.0746189
SphASLVTR	2	0.625219	0.0662836	0.625219	0.102402	0.089708	0.049621	0.0667673	FALSE	FALSE	FALSE	FALSE	FALSE	FALSE	NA	NA	NA	NA	NA	NA	NA	NA	NA	NA	NA	NA	-0.813201	-0.100571	0.488766	0.425005	NA	NA	NA	NA	Q53UA7	-0.813201	-0.100571	0.488766	0.425005
SphASSTSSGSNSNVLVPVSWK	2	0.479963	0.0972761	0.479963	0.115914	0.122845	0.0707008	0.113301	FALSE	FALSE	FALSE	FALSE	FALSE	FALSE	0.0360192	-0.391148	-0.0236375	0.378766	-0.532788	0.683339	-0.205156	0.0546055	NA	NA	NA	NA	-0.290527	-0.0780667	0.497489	-0.128895	-0.125239	-0.0381049	-0.0111146	0.174459	E9Q8I9	-0.228134	0.0440048	0.0643953	0.119734
SphESPPAELPSLR	2	0.391157	0.0914545	0.391157	0.126767	0.185747	0.0789105	0.125964	FALSE	FALSE	FALSE	FALSE	FALSE	FALSE	NA	NA	NA	NA	0.0239513	-0.067314	0.02098	0.0223827	-0.109707	0.0716068	-0.0228737	0.0609737	-0.050854	-0.0272725	0.0962088	-0.0180823	-0.0829422	-0.0232796	-0.0368069	0.143029	F1LP64	-0.0548879	-0.0115648	0.014377	0.0520757
SphESPPPLSEPK	2	0.352872	0.115589	0.352872	0.121995	0.15575	0.0878223	0.165972	FALSE	FALSE	FALSE	FALSE	FALSE	FALSE	NA	NA	NA	NA	-0.28053	0.0932745	0.00832884	0.178927	NA	NA	NA	NA	NA	NA	NA	NA	NA	NA	NA	NA	Q8K2F0	-0.28053	0.0932745	0.00832884	0.178927
SphFSKEVEER	2	0.324374	0.0960308	0.324374	0.213406	0.183562	0.0869788	0.0956493	FALSE	FALSE	FALSE	FALSE	FALSE	FALSE	NA	NA	NA	NA	NA	NA	NA	NA	-0.325049	-0.419248	0.423561	0.320736	NA	NA	NA	NA	NA	NA	NA	NA	Q6NZJ6	-0.325049	-0.419248	0.423561	0.320736
SphglQNNFVAILDLPEGEHQYK	2	0.258207	0.0983269	0.258207	0.219516	0.224262	0.0971242	0.102564	FALSE	FALSE	FALSE	FALSE	FALSE	FALSE	NA	NA	NA	NA	NA	NA	NA	NA	NA	NA	NA	NA	NA	NA	NA	NA	-0.0989887	-0.230179	0.17218	0.156988	P80386	-0.0989887	-0.230179	0.17218	0.156988
SphGSDAGEVRPPTPASPR	2	0.429218	0.113648	0.429218	0.122628	0.126002	0.0786903	0.129813	FALSE	TRUE	TRUE	FALSE	FALSE	FALSE	-0.17886	0.126066	-0.0914211	0.144215	-0.111469	0.245123	-0.121922	-0.0117319	-0.155881	-0.144747	0.172208	0.128419	-0.475263	0.0311046	0.220017	0.224141	-0.262885	0.142031	0.0873489	0.0335047	P46062	-0.236871	0.0799155	0.0532463	0.10371
SphISNPPGSNLR	2	0.287404	0.218924	0.287404	0.173973	0.103938	0.0985697	0.117191	FALSE	FALSE	FALSE	FALSE	FALSE	FALSE	NA	NA	NA	NA	-0.371403	0.265916	0.230963	-0.125477	NA	NA	NA	NA	NA	NA	NA	NA	NA	NA	NA	NA	Q9JIH7	-0.371403	0.265916	0.230963	-0.125477
SphKESLQEAGK	2	0.416533	0.143321	0.416533	0.146976	0.103785	0.0808434	0.108542	FALSE	FALSE	FALSE	FALSE	FALSE	FALSE	-0.250886	0.112784	0.125378	0.0127241	NA	NA	NA	NA	NA	NA	NA	NA	NA	NA	NA	NA	NA	NA	NA	NA	P53987	-0.250886	0.112784	0.125378	0.0127241
SphKSPPPPEEEAKDEEEDQTLglVNLDTYTSDLHFQISK	2	0.272129	0.0930798	0.272129	0.124323	0.265564	0.0894676	0.155436	FALSE	FALSE	FALSE	FALSE	FALSE	FALSE	NA	NA	NA	NA	NA	NA	NA	NA	NA	NA	NA	NA	-0.115895	-0.0412054	NA	0.183493	NA	NA	NA	NA	Q00PI9	-0.115895	-0.0412054	NA	0.183493
SphLDSPTSSPGAGAR	2	0.507492	0.0867447	0.507492	0.112894	0.124181	0.0660633	0.102625	TRUE	TRUE	TRUE	FALSE	FALSE	FALSE	-0.466943	0.145913	0.0575008	0.26353	NA	NA	NA	NA	-0.334781	-0.0625076	0.217172	0.180117	-0.16917	0.0163111	0.107528	0.0453303	-0.446718	-0.0303429	0.0954469	0.381614	Q6PGG2	-0.354403	0.0173434	0.119412	0.217648
SphLDSPTSSphPGAGAR	2	0.438277	0.0867275	0.438277	0.127256	0.164919	0.0732447	0.109576	FALSE	FALSE	FALSE	FALSE	FALSE	FALSE	-0.142398	0.0178761	0.15267	-0.0281478	NA	NA	NA	NA	NA	NA	NA	NA	0.0447704	-0.0281293	-0.136668	0.120027	-0.0762393	-0.0343103	0.0516945	0.0588552	Q6PGG2	-0.0579557	-0.0148545	0.0225654	0.0502448
SphLGSGEGESESRPGK	2	0.573393	0.0911292	0.573393	0.125125	0.0814269	0.0570569	0.0718695	FALSE	TRUE	FALSE	FALSE	FALSE	FALSE	-0.26254	-0.0419285	0.296403	0.00806569	-0.209979	0.0714753	0.0737714	0.0647328	-0.257571	-0.167768	0.126613	0.298726	-0.620693	0.181938	0.201088	0.237667	-0.0990959	0.179028	0.2901	-0.370032	O08773	-0.289976	0.044549	0.197595	0.0478317
SphLSPNHNTLQTLK	2	0.263476	0.17176	0.263476	0.131168	0.133457	0.106045	0.194094	FALSE	FALSE	FALSE	FALSE	FALSE	FALSE	NA	NA	NA	NA	NA	NA	NA	NA	NA	NA	NA	NA	NA	NA	NA	NA	-0.224138	0.188833	-0.0116694	0.0469746	Q7TPH6	-0.224138	0.188833	-0.0116694	0.0469746
SphLSTSGESLYHVLGLDK	2	0.44012	0.113649	0.44012	0.122898	0.121367	0.0773124	0.124654	FALSE	FALSE	FALSE	FALSE	FALSE	FALSE	-0.16667	-0.0369296	0.0911579	0.112442	-0.0186152	0.218963	-0.099512	-0.100836	-0.0122167	-0.0528518	0.0418478	0.0232207	-0.239222	0.0198257	0.0786056	0.14079	NA	NA	NA	NA	P60904	-0.109181	0.0372518	0.0280248	0.0439043
SphNEQIVSEK	2	0.220593	0.220486	0.220593	0.13595	0.121503	0.115554	0.185916	FALSE	FALSE	FALSE	FALSE	FALSE	FALSE	NA	NA	NA	NA	-0.162576	0.187752	-0.0053895	-0.0197865	NA	NA	NA	NA	NA	NA	NA	NA	NA	NA	NA	NA	P27321	-0.162576	0.187752	-0.0053895	-0.0197865
SphPSGPK	2	0.283968	0.0916022	0.283968	0.161908	0.257577	0.0899939	0.11495	FALSE	FALSE	FALSE	FALSE	FALSE	FALSE	NA	NA	NA	NA	-0.202315	-0.187217	0.103283	0.286249	-0.181213	-0.0612038	0.0915187	0.150899	0.081349	-0.130522	0.0256933	0.0234798	NA	NA	NA	NA	B2GV87	-0.100726	-0.126314	0.0734982	0.153542
SphPTTTQSPK	2	0.464146	0.0897794	0.464146	0.117764	0.14336	0.0712637	0.113686	FALSE	FALSE	FALSE	FALSE	FALSE	FALSE	-0.094271	-0.000527977	0.0273096	0.0674893	NA	NA	NA	NA	NA	NA	NA	NA	NA	NA	NA	NA	NA	NA	NA	NA	F1LP64	-0.094271	-0.000527977	0.0273096	0.0674893
SphQglNNFVAILDLPEGEHQYK	2	0.261939	0.0957595	0.261939	0.196494	0.243387	0.0955624	0.106858	FALSE	FALSE	FALSE	FALSE	FALSE	FALSE	NA	NA	NA	NA	NA	NA	NA	NA	NA	NA	NA	NA	NA	NA	NA	NA	-0.115761	-0.235079	0.157162	0.193678	P80386	-0.115761	-0.235079	0.157162	0.193678
SphQSLPGADSLLAKPIDK	2	0.343184	0.0971476	0.343184	0.238223	0.151826	0.0826345	0.0869841	FALSE	FALSE	FALSE	FALSE	FALSE	FALSE	-0.25255	-0.278665	0.362748	0.168467	NA	NA	NA	NA	NA	NA	NA	NA	NA	NA	NA	NA	NA	NA	NA	NA	Q80YV3	-0.25255	-0.278665	0.362748	0.168467
SphQSSDTEQPSPTSGGGK	2	0.355482	0.1174	0.355482	0.122478	0.152131	0.0878386	0.16467	FALSE	FALSE	TRUE	FALSE	FALSE	FALSE	-0.122735	0.202	-0.383195	0.30393	-0.436275	0.0517535	0.175203	0.213052	-0.209205	0.141026	0.139888	-0.0717098	-0.363547	0.00893024	0.115152	0.239465	NA	NA	NA	NA	Q8BGD9	-0.282941	0.100928	0.0117622	0.171184
SphRTPPSAPSQSR	2	0.398661	0.0877649	0.398661	0.14791	0.184015	0.0774918	0.104157	FALSE	FALSE	FALSE	FALSE	FALSE	FALSE	NA	NA	NA	NA	NA	NA	NA	NA	NA	NA	NA	NA	-0.149517	-0.0883177	0.0909275	0.146908	NA	NA	NA	NA	Q8BTI8	-0.149517	-0.0883177	0.0909275	0.146908
SphSAASLGR	2	0.338463	0.184187	0.338463	0.183187	0.100594	0.0897346	0.103834	FALSE	FALSE	FALSE	FALSE	FALSE	FALSE	NA	NA	NA	NA	NA	NA	NA	NA	NA	NA	NA	NA	-0.509224	0.259805	0.37893	-0.129511	NA	NA	NA	NA	Q3UHD9	-0.509224	0.259805	0.37893	-0.129511
SphSKELLLQPVTISR	2	0.378303	0.10264	0.378303	0.120934	0.166615	0.0827161	0.148793	FALSE	FALSE	FALSE	FALSE	FALSE	FALSE	-0.0916211	0.00184821	0.148446	-0.0586732	NA	NA	NA	NA	-0.24728	-0.111751	0.241742	0.117289	0.123593	0.0630096	-0.429267	0.242664	-0.239744	0.106049	0.0830339	0.0506619	P59999	-0.113763	0.0147889	0.0109889	0.0879853
SphSNVVPYDFNR	2	0.270704	0.149496	0.270704	0.125128	0.144713	0.102504	0.207455	FALSE	FALSE	FALSE	FALSE	FALSE	FALSE	-0.0436646	0.156291	-0.181214	0.0685872	-0.012973	-0.0645318	0.00949008	0.0680148	-0.22686	0.233677	-0.020982	0.0141649	-0.199699	0.126882	0.192274	-0.119457	-0.0329028	-0.0804702	-0.0670722	0.180445	P04157	-0.10322	0.0743696	-0.0135007	0.042351
SphSPSPQK	2	0.429155	0.0887483	0.429155	0.124843	0.16687	0.0746002	0.115783	FALSE	FALSE	TRUE	FALSE	FALSE	FALSE	NA	NA	NA	NA	-0.428494	0.154194	0.0625683	0.211732	-0.568792	-0.339146	0.259673	0.648266	NA	NA	NA	NA	NA	NA	NA	NA	O54774	-0.498643	-0.0924763	0.16112	0.429999
SphSPSPQKR	2	0.533731	0.0902859	0.533731	0.164273	0.0854696	0.0593311	0.0669103	FALSE	FALSE	FALSE	FALSE	FALSE	FALSE	NA	NA	NA	NA	NA	NA	NA	NA	NA	NA	NA	NA	-0.184406	-0.0200858	0.179591	0.0249007	NA	NA	NA	NA	O54774	-0.184406	-0.0200858	0.179591	0.0249007
SphSSISPQPISPAFLNVGNIR	2	0.415025	0.145123	0.415025	0.150237	0.1025	0.0808067	0.106308	FALSE	TRUE	FALSE	FALSE	FALSE	FALSE	NA	0.156809	-0.0700544	0.0230183	NA	NA	NA	NA	-0.807785	0.184794	0.395878	0.227113	-0.257694	-0.0846702	0.367418	-0.0250542	-0.109379	0.336784	0.0347322	-0.262138	Q6P6U0	-0.391619	0.148429	0.181994	-0.00926523
SphTPSGPVR	2	0.662563	0.0647714	0.662563	0.099464	0.0714445	0.044674	0.0570831	FALSE	FALSE	FALSE	FALSE	FALSE	FALSE	-0.22312	-0.0047395	0.1535	0.0743592	NA	NA	NA	NA	NA	NA	NA	NA	NA	NA	NA	NA	NA	NA	NA	NA	D4AE41	-0.22312	-0.0047395	0.1535	0.0743592
SphVSSSSYR	2	0.282804	0.0906685	0.282804	0.152115	0.265678	0.0891451	0.11959	FALSE	FALSE	FALSE	FALSE	FALSE	FALSE	-0.134446	-0.0889883	-0.228879	0.452313	0.0058304	-0.254987	0.159494	0.0896628	0.0657962	-0.104804	-0.0687973	0.107805	-0.359615	-0.0147374	0.378249	-0.00389695	NA	NA	NA	NA	P31000	-0.105608	-0.115879	0.0600166	0.161471
SphVVSFDK	2	0.374048	0.0891707	0.374048	0.152495	0.197146	0.080317	0.106824	FALSE	FALSE	TRUE	FALSE	FALSE	FALSE	-0.104769	-0.260765	-0.0125539	0.378087	-0.205642	-0.111039	0.144012	0.172669	-0.291158	0.0342152	0.044702	0.212241	-0.0448174	-0.194009	0.133619	0.105208	-0.091149	0.0234581	0.155642	-0.0879512	O88453	-0.147507	-0.101628	0.0930842	0.156051
SphYDVPPPPMEPDHPFYSNISK	2	0.481795	0.102227	0.481795	0.190075	0.0895606	0.0651427	0.0711994	FALSE	TRUE	FALSE	FALSE	FALSE	FALSE	-0.229882	-0.126435	0.223715	0.132602	-0.347731	0.0762664	0.136936	0.134529	-0.546625	0.168244	0.393382	-0.0150007	-0.0858556	-0.10865	0.261115	-0.0666092	0.172767	-0.104656	0.072059	-0.14017	Q9DBJ1	-0.207465	-0.0190463	0.217441	0.0090702
SPPDQSAVPNTphPPSphTPVKLEGGLPQEPTSR	2	0.311167	0.0905691	0.311167	0.143623	0.2457	0.0861506	0.12279	FALSE	FALSE	FALSE	FALSE	FALSE	FALSE	-0.212635	-0.177656	0.307172	0.0831186	0.00810894	-0.0600276	-0.0159154	0.0678341	0.0116251	-0.0539918	-0.082405	0.127214	0.119142	-0.103288	-0.151217	0.135363	-0.0751344	0.281924	0.0071141	-0.213903	Q63028	-0.0297786	-0.0226079	0.0129498	0.0399253
SPPDQSAVPNTphPPSTPVK	2	0.313088	0.121965	0.313088	0.121549	0.161325	0.0932232	0.18885	FALSE	FALSE	FALSE	FALSE	FALSE	FALSE	-0.0595543	0.0511149	0.0250565	-0.016617	-0.00740259	0.00647919	-0.0692552	0.0701786	0.00729576	-0.0677072	0.126183	-0.0633293	-0.33103	0.169602	-0.0114332	0.172861	-0.116142	0.0556709	-0.107966	0.168437	Q63028	-0.101367	0.043032	-0.00748284	0.0663061
SPPDQsiSAVPNTphPPSTPVK	2	0.268814	0.140546	0.268814	0.122227	0.151782	0.101289	0.21534	FALSE	FALSE	FALSE	FALSE	FALSE	FALSE	-0.0312804	0.2783	-0.0818105	-0.165209	0.00815803	0.00144281	-0.152952	0.143351	-0.114601	-0.0335601	0.057077	0.0935264	-0.383429	0.103539	0.105444	0.174446	-0.245561	0.161138	-0.0634534	0.147876	Q63028	-0.153343	0.102172	-0.027139	0.0787982
SPSGGAAGPLLTphPSQSLDGSR	2	0.44883	0.132695	0.44883	0.148963	0.0974977	0.0753538	0.0966608	FALSE	TRUE	FALSE	FALSE	FALSE	FALSE	-0.218087	0.185208	0.00602275	0.0268561	-0.276587	-0.0185133	0.342014	-0.0469131	-0.103059	-0.148155	0.230048	0.021166	-0.106964	0.264201	-0.152121	-0.00511577	-0.295464	0.0847738	0.171003	0.0396872	Q6WVG3	-0.200032	0.0735028	0.119393	0.00713607
SPSGGAAGPLLTPSphQSLDGSR	2	0.399489	0.125261	0.399489	0.229741	0.093612	0.0743795	0.0775171	FALSE	FALSE	FALSE	FALSE	FALSE	FALSE	0.0447221	0.0900657	0.0653977	-0.200185	-0.0938728	-0.126518	0.040228	0.180163	-0.472665	-0.0817078	0.522045	0.0323271	0.0440396	0.0630493	0.045252	-0.152341	-0.105907	0.045892	0.00197996	0.0580347	Q6WVG3	-0.116736	-0.00184378	0.134981	-0.0164004
SPSGGAAGPLLTPSQSphLDGSR	2	0.527707	0.0957073	0.527707	0.16233	0.0846454	0.060647	0.068963	FALSE	FALSE	FALSE	FALSE	FALSE	FALSE	5.99e-05	-0.0306216	0.129322	-0.0987603	-0.0863559	0.179685	-0.0487944	-0.0445345	-0.380108	-0.11017	0.30638	0.183898	0.0466972	0.0058842	0.0519124	-0.104494	0.0288737	-0.0520244	-0.0746235	0.0977742	Q6WVG3	-0.0781666	-0.00144946	0.0728394	0.00677666
SPSphGGAAGPLLTPSQSLDGSR	2	0.617698	0.0703948	0.617698	0.123691	0.0792714	0.0495494	0.0593952	FALSE	FALSE	FALSE	FALSE	FALSE	FALSE	NA	NA	NA	NA	NA	NA	NA	NA	NA	NA	NA	NA	-0.128033	0.100919	-0.00746817	0.0345822	-0.343227	-0.178463	0.405423	0.116267	Q6WVG3	-0.23563	-0.038772	0.198977	0.0754245
SPSphPEPIYNSEGK	2	0.407923	0.130185	0.407923	0.130493	0.118745	0.0827105	0.129944	FALSE	FALSE	FALSE	FALSE	FALSE	FALSE	-0.703054	0.315445	0.190863	0.196746	NA	NA	NA	NA	NA	NA	NA	NA	NA	NA	NA	NA	NA	NA	NA	NA	Q64213	-0.703054	0.315445	0.190863	0.196746
SPSPLQRPASLDLDSphR	2	0.485836	0.0921708	0.485836	0.114764	0.127282	0.0693195	0.110628	FALSE	FALSE	FALSE	FALSE	FALSE	FALSE	NA	NA	NA	NA	NA	NA	NA	NA	NA	NA	NA	NA	-0.621507	0.0710337	0.18145	0.369023	NA	NA	NA	NA	Q63358	-0.621507	0.0710337	0.18145	0.369023
SPSPLQRPASphLDLDSR	2	0.470286	0.101243	0.470286	0.117489	0.122266	0.0723289	0.116387	FALSE	TRUE	TRUE	FALSE	FALSE	FALSE	NA	NA	NA	NA	-0.636767	0.614377	-0.233682	0.256072	-0.312676	-0.444704	0.560804	0.196576	-0.630449	0.201543	0.103857	0.325049	NA	NA	NA	NA	Q63358	-0.526631	0.123739	0.14366	0.259233
SPYSphGPK	2	0.346784	0.156341	0.346784	0.233185	0.0952882	0.0828777	0.0855242	FALSE	FALSE	FALSE	FALSE	FALSE	FALSE	NA	NA	NA	NA	-0.204143	0.0011116	0.073259	0.129773	NA	NA	NA	NA	NA	NA	NA	NA	-0.0187804	0.0427359	0.175928	-0.199884	Q8VH51	-0.111462	0.0219237	0.124594	-0.0350554
SQGSphSQFR	2	0.532222	0.0926752	0.532222	0.11245	0.103398	0.0638256	0.095428	FALSE	TRUE	TRUE	FALSE	FALSE	FALSE	-0.402843	-0.14295	0.219038	0.326756	-0.576776	0.248881	0.10232	0.225575	-0.525379	-0.0440972	0.117591	0.451886	-0.535446	0.1993	0.211989	0.124157	0.0439309	0.151303	0.122475	-0.317709	Q6PD03	-0.399303	0.0824873	0.154682	0.162133
SQGSSphQFR	2	0.422433	0.0961805	0.422433	0.119796	0.155177	0.0768637	0.12955	FALSE	FALSE	FALSE	FALSE	FALSE	FALSE	-0.203896	-0.089095	-0.0794592	0.37245	NA	NA	NA	NA	-0.322846	-0.03453	0.0532185	0.304157	NA	NA	NA	NA	0.0439309	0.151303	0.122475	-0.317709	Q6PD03	-0.160937	0.00922594	0.032078	0.119633
SQSphLPGADSLLAKPIDK	2	0.372723	0.0945788	0.372723	0.220298	0.147198	0.0793068	0.0858956	FALSE	FALSE	FALSE	FALSE	FALSE	FALSE	-0.280862	-0.262716	0.36087	0.182707	NA	NA	NA	NA	NA	NA	NA	NA	NA	NA	NA	NA	NA	NA	NA	NA	Q80YV3	-0.280862	-0.262716	0.36087	0.182707
SQSphSDTEQPSPTSGGGK	2	0.520947	0.0942793	0.520947	0.113412	0.106848	0.0653917	0.0991215	TRUE	TRUE	TRUE	FALSE	FALSE	FALSE	-0.319407	0.0465531	0.00359218	0.269262	-0.436275	0.0517535	0.175203	0.213052	-0.209205	0.141026	0.139888	-0.0717098	-0.448323	0.0607438	0.199331	0.188249	NA	NA	NA	NA	Q8BGD9	-0.353303	0.0750192	0.129504	0.149713
SQSSphDTEQPSPTSGGGK	2	0.305458	0.12398	0.305458	0.121476	0.160967	0.0943974	0.193722	FALSE	FALSE	FALSE	FALSE	FALSE	FALSE	-0.122735	0.202	-0.383195	0.30393	NA	NA	NA	NA	-0.0580584	-0.0178073	0.112392	-0.0365262	-0.4375	0.0955693	0.21192	0.13001	NA	NA	NA	NA	Q8BGD9	-0.206098	0.093254	-0.0196275	0.132471
SRPNSphGDEK	2	0.551606	0.0745217	0.551606	0.117896	0.116488	0.0589911	0.0804972	FALSE	TRUE	FALSE	FALSE	FALSE	FALSE	-0.205112	0.108262	0.184128	-0.0872777	-0.2815	0.0947542	0.170863	0.0158822	-0.180341	-0.386162	0.126514	0.439989	-0.358648	-0.0590922	0.112324	0.305416	NA	NA	NA	NA	Q922P9	-0.2564	-0.0605597	0.148458	0.168502
SRTphPPSAPSQSR	2	0.398661	0.0877649	0.398661	0.14791	0.184015	0.0774918	0.104157	FALSE	FALSE	FALSE	FALSE	FALSE	FALSE	NA	NA	NA	NA	NA	NA	NA	NA	NA	NA	NA	NA	-0.149517	-0.0883177	0.0909275	0.146908	NA	NA	NA	NA	Q8BTI8	-0.149517	-0.0883177	0.0909275	0.146908
SRTphSPAPWK	2	0.498115	0.100457	0.498115	0.116859	0.110211	0.0687951	0.105564	FALSE	FALSE	FALSE	FALSE	FALSE	FALSE	NA	NA	NA	NA	NA	NA	NA	NA	NA	NA	NA	NA	-0.45829	0.116937	0.15648	0.184873	NA	NA	NA	NA	Q8BTI8	-0.45829	0.116937	0.15648	0.184873
SRTSphPAPWK	2	0.498115	0.100457	0.498115	0.116859	0.110211	0.0687951	0.105564	FALSE	FALSE	FALSE	FALSE	FALSE	FALSE	NA	NA	NA	NA	NA	NA	NA	NA	NA	NA	NA	NA	-0.45829	0.116937	0.15648	0.184873	NA	NA	NA	NA	Q8BTI8	-0.45829	0.116937	0.15648	0.184873
SRTSphPVTR	2	0.61299	0.0773412	0.61299	0.103268	0.082479	0.0522389	0.0716825	FALSE	FALSE	FALSE	FALSE	FALSE	FALSE	NA	NA	NA	NA	NA	NA	NA	NA	NA	NA	NA	NA	-0.311891	0.0388691	0.167486	0.105536	NA	NA	NA	NA	Q8BTI8	-0.311891	0.0388691	0.167486	0.105536
SSGAPETphDGSGQRPTLTTFFSR	2	0.292997	0.111037	0.292997	0.11873	0.188249	0.0930067	0.195981	FALSE	FALSE	FALSE	FALSE	FALSE	FALSE	NA	NA	NA	NA	-0.498046	0.131555	-0.0753719	0.441862	NA	NA	NA	NA	NA	NA	NA	NA	NA	NA	NA	NA	P13838	-0.498046	0.131555	-0.0753719	0.441862
SSGSphPYGGGYGSGGGSGGYGSR	2	0.629852	0.0687436	0.629852	0.118024	0.0769372	0.0481527	0.0582904	FALSE	FALSE	FALSE	FALSE	FALSE	FALSE	-0.183654	-0.153752	0.0143629	0.323043	-0.384335	0.214171	0.173345	-0.0031804	-0.0812544	-0.113685	0.271719	-0.0767801	-0.0461985	-0.0751787	0.0483666	0.0730106	0.00722398	0.0336682	0.0551771	-0.0960693	Q8BG05	-0.137644	-0.0189554	0.112594	0.0440048
SSphAASLGR	2	0.338463	0.184187	0.338463	0.183187	0.100594	0.0897346	0.103834	FALSE	FALSE	FALSE	FALSE	FALSE	FALSE	NA	NA	NA	NA	NA	NA	NA	NA	NA	NA	NA	NA	-0.509224	0.259805	0.37893	-0.129511	NA	NA	NA	NA	Q3UHD9	-0.509224	0.259805	0.37893	-0.129511
SSphFSNSADDIK	2	0.407421	0.138746	0.407421	0.199374	0.0936063	0.076749	0.0841041	FALSE	FALSE	FALSE	FALSE	FALSE	FALSE	NA	NA	NA	NA	NA	NA	NA	NA	NA	NA	NA	NA	-0.320118	0.0629229	0.307271	-0.050076	NA	NA	NA	NA	Q61686	-0.320118	0.0629229	0.307271	-0.050076
SSphKELLLQPVTISR	2	0.378303	0.10264	0.378303	0.120934	0.166615	0.0827161	0.148793	FALSE	FALSE	FALSE	FALSE	FALSE	FALSE	-0.0916211	0.00184821	0.148446	-0.0586732	NA	NA	NA	NA	-0.24728	-0.111751	0.241742	0.117289	0.123593	0.0630096	-0.429267	0.242664	-0.239744	0.106049	0.0830339	0.0506619	P59999	-0.113763	0.0147889	0.0109889	0.0879853
SSphNVVPYDFNR	2	0.270704	0.149496	0.270704	0.125128	0.144713	0.102504	0.207455	FALSE	FALSE	FALSE	FALSE	FALSE	FALSE	-0.0436646	0.156291	-0.181214	0.0685872	-0.012973	-0.0645318	0.00949008	0.0680148	-0.22686	0.233677	-0.020982	0.0141649	-0.199699	0.126882	0.192274	-0.119457	-0.0329028	-0.0804702	-0.0670722	0.180445	P04157	-0.10322	0.0743696	-0.0135007	0.042351
SSphNVVPYDglFNR	2	0.259742	0.110511	0.259742	0.115609	0.200037	0.0959469	0.218154	FALSE	FALSE	FALSE	FALSE	FALSE	FALSE	NA	NA	NA	NA	NA	NA	NA	NA	NA	NA	NA	NA	-0.0948268	0.0475632	0.0351223	0.0121412	-0.0584646	-0.00349702	-0.0788445	0.140806	P04157	-0.0766457	0.0220331	-0.0218611	0.0764737
SSphPSPQK	2	0.3331	0.0929788	0.3331	0.128916	0.222381	0.0845652	0.13806	FALSE	TRUE	TRUE	FALSE	FALSE	FALSE	-0.454199	-0.415248	0.21831	0.651137	-0.419602	0.124033	0.0566082	0.238961	-0.454148	-0.311141	0.17978	0.58551	-0.26901	0.0816118	-0.160416	0.347814	NA	NA	NA	NA	O54774	-0.39924	-0.130186	0.0735703	0.455855
SSphPSPQKR	2	0.533731	0.0902859	0.533731	0.164273	0.0854696	0.0593311	0.0669103	FALSE	FALSE	FALSE	FALSE	FALSE	FALSE	NA	NA	NA	NA	NA	NA	NA	NA	NA	NA	NA	NA	-0.184406	-0.0200858	0.179591	0.0249007	NA	NA	NA	NA	O54774	-0.184406	-0.0200858	0.179591	0.0249007
SSphSVGSSSSYPISSAVPR	2	0.4341	0.0853519	0.4341	0.145102	0.164653	0.0733319	0.0974611	FALSE	FALSE	FALSE	FALSE	FALSE	FALSE	NA	NA	NA	NA	-0.399179	0.100885	0.0328315	0.265463	-0.0697817	-0.226266	0.251845	0.0442022	-0.252257	-0.249401	0.176001	0.325656	NA	NA	NA	NA	P30427	-0.240406	-0.124927	0.153559	0.211774
SSphSVTSIDKESR	2	0.366824	0.136171	0.366824	0.129986	0.128733	0.0887507	0.149535	FALSE	FALSE	FALSE	FALSE	FALSE	FALSE	NA	NA	NA	NA	NA	NA	NA	NA	-0.0945654	0.107402	-0.0801393	0.0673029	-0.683387	0.286264	0.207421	0.189703	NA	NA	NA	NA	Q8K400	-0.388976	0.196833	0.0636406	0.128503
SSSISphsiPQPISPAFLNVGNIR	2	0.337761	0.140338	0.337761	0.267351	0.0949275	0.0801511	0.0794717	FALSE	FALSE	FALSE	FALSE	FALSE	FALSE	NA	NA	NA	NA	-0.40169	-0.00396192	0.52669	-0.121038	NA	NA	NA	NA	NA	NA	NA	NA	NA	NA	NA	NA	Q6P6U0	-0.40169	-0.00396192	0.52669	-0.121038
SSSphFKDFAK	2	0.409288	0.101547	0.409288	0.242201	0.102601	0.0709984	0.0733646	FALSE	TRUE	FALSE	TRUE	FALSE	TRUE	-0.0708443	-0.204098	0.327911	-0.052969	-0.161923	-0.0257724	0.348816	-0.161121	-0.257022	-0.321734	0.288567	0.290189	-0.538531	-0.0487228	0.547449	0.0398051	-0.536137	-0.0601246	0.532813	0.0634488	Q8K352	-0.312892	-0.13209	0.409111	0.0358707
SSSphPQPK	2	0.400774	0.131637	0.400774	0.130669	0.120238	0.0837898	0.132893	FALSE	FALSE	FALSE	FALSE	FALSE	FALSE	NA	NA	NA	NA	NA	NA	NA	NA	NA	NA	NA	NA	-0.296904	0.136526	0.0759626	0.0844148	NA	NA	NA	NA	Q8BTI8	-0.296904	0.136526	0.0759626	0.0844148
SSSphsiPQPK	2	0.378811	0.107268	0.378811	0.120959	0.15751	0.0835575	0.151895	FALSE	FALSE	FALSE	FALSE	FALSE	FALSE	NA	NA	NA	NA	NA	NA	NA	NA	NA	NA	NA	NA	-0.224426	0.0495628	0.0195768	0.155286	NA	NA	NA	NA	Q8BTI8	-0.224426	0.0495628	0.0195768	0.155286
SSSphVGSSSSYPISSAVPR	2	0.646392	0.0656944	0.646392	0.0959518	0.0806565	0.0471814	0.0641242	FALSE	TRUE	FALSE	FALSE	FALSE	FALSE	-0.232346	-0.0466956	0.124826	0.154216	-0.419401	0.162015	0.0731579	0.184228	-0.246223	-0.149674	0.227384	0.168513	-0.177197	-0.0998404	0.0780475	0.19899	0.0837188	0.117786	0.0639566	-0.265461	P30427	-0.19829	-0.00328188	0.113475	0.0880972
SSSphVTSIDKESR	2	0.654396	0.0671866	0.654396	0.0973049	0.0740181	0.0461495	0.0609445	FALSE	FALSE	FALSE	FALSE	FALSE	FALSE	NA	NA	NA	NA	-0.153009	-0.0387782	0.0758968	0.115891	-0.101616	-0.276495	0.109695	0.268416	-0.766359	0.281998	0.245159	0.239202	0.0199505	0.0697424	0.188838	-0.275132	Q8K400	-0.250258	0.00911678	0.154897	0.0870942
SSSVTphSIDKESR	2	0.247289	0.104795	0.247289	0.114459	0.222467	0.0955638	0.215426	FALSE	FALSE	FALSE	FALSE	FALSE	FALSE	NA	NA	NA	NA	-0.216058	-0.032499	-0.0134282	0.261985	-0.303482	0.0583245	0.327256	-0.0820984	-0.139748	0.137946	-0.66059	0.662392	-0.41195	0.00374516	-0.0052787	0.416882	Q8K400	-0.267809	0.0418792	-0.0880102	0.31479
SSSVTSphIDKESR	2	0.238841	0.103625	0.238841	0.113424	0.229195	0.0959532	0.218962	FALSE	FALSE	FALSE	FALSE	FALSE	FALSE	NA	NA	NA	NA	-0.182619	-0.0712927	0.00794769	0.245964	-0.295709	0.0725479	0.23517	-0.0120086	-0.132165	0.141971	-0.607479	0.597674	-0.368679	-0.0103764	0.00162313	0.380832	Q8K400	-0.244793	0.0332124	-0.0906847	0.303115
STPSHGSVSSLNglSTGSLSphPK	2	0.391447	0.0952681	0.391447	0.232066	0.126438	0.0752311	0.0795491	FALSE	TRUE	TRUE	TRUE	FALSE	FALSE	-0.338801	-0.0681849	0.309768	0.0972185	-0.19885	-0.143807	0.149693	0.192964	-0.260445	-0.495603	0.637408	0.11864	-0.231704	-0.16899	0.216895	0.183799	-0.157059	-0.0251208	0.260439	-0.0782596	Q60902	-0.237372	-0.180341	0.31484	0.102873
STPSHGSVSSLNglSTGSphLSPK	2	0.32942	0.0914248	0.32942	0.164307	0.220329	0.0855702	0.10895	FALSE	FALSE	FALSE	FALSE	FALSE	FALSE	NA	NA	NA	NA	-0.219239	-0.213704	0.164412	0.268531	NA	NA	NA	NA	NA	NA	NA	NA	NA	NA	NA	NA	Q60902	-0.219239	-0.213704	0.164412	0.268531
STPSHGSVSSLNSTGSLSphPK	2	0.380172	0.135627	0.380172	0.130937	0.124514	0.0868901	0.14186	FALSE	FALSE	FALSE	FALSE	FALSE	FALSE	-0.505896	0.0385274	0.251664	0.215705	-0.397694	0.483915	-0.0967443	0.0105232	-0.242812	-0.126766	0.297224	0.0723535	-0.325285	0.120769	-0.00561012	0.210126	-0.0214641	0.219638	-0.134926	-0.0632481	Q60902	-0.29863	0.147217	0.0623215	0.0890919
STSphPKPKPVPK	2	0.286948	0.0929463	0.286948	0.126654	0.25606	0.0882975	0.149094	FALSE	FALSE	FALSE	FALSE	FALSE	FALSE	NA	NA	NA	NA	NA	NA	NA	NA	NA	NA	NA	NA	NA	NA	NA	NA	-0.266691	-0.10951	0.0189631	0.357238	Q7TPH6	-0.266691	-0.10951	0.0189631	0.357238
SVSphSSSYR	2	0.423816	0.0952205	0.423816	0.225759	0.110137	0.0705139	0.0745533	FALSE	FALSE	FALSE	FALSE	FALSE	FALSE	NA	NA	NA	NA	-0.206923	-0.331474	0.16923	0.369167	0.0689718	-0.135	-0.0994344	0.165462	-0.582715	-0.0157491	0.465371	0.133093	-0.20986	-0.0201888	0.64329	-0.413241	P31000	-0.232632	-0.125603	0.294614	0.0636203
SVVSphFDKVK	2	0.450302	0.0871612	0.450302	0.183566	0.128821	0.0701064	0.080043	FALSE	FALSE	FALSE	FALSE	FALSE	FALSE	-0.289936	-0.387733	0.321704	0.355965	-0.405093	0.110474	0.317403	-0.022784	-0.225906	0.0819317	0.21275	-0.0687758	0.144226	-0.171905	0.0373627	-0.00968299	-0.0108351	-0.126946	-0.0621265	0.199908	O88453	-0.157509	-0.0988359	0.165419	0.0909261
SYphDVPPPPMEPDHPFYSNISK	2	0.531573	0.091736	0.531573	0.164376	0.0852225	0.0597045	0.0673881	FALSE	TRUE	FALSE	FALSE	FALSE	FALSE	-0.307563	-0.183295	0.358694	0.132163	-0.347731	0.0762664	0.136936	0.134529	-0.546625	0.168244	0.393382	-0.0150007	-0.109603	-0.113819	0.224727	-0.00130507	0.1818	-0.0451761	-0.022037	-0.114587	Q9DBJ1	-0.225944	-0.0195559	0.21834	0.0271598
TAGAALTPTphEER	2	0.232853	0.191049	0.232853	0.130929	0.129764	0.112377	0.203029	FALSE	FALSE	FALSE	FALSE	FALSE	FALSE	NA	NA	NA	NA	-0.498406	0.563283	-0.242931	0.178055	NA	NA	NA	NA	-0.161988	0.0060776	0.0440351	0.111875	0.109946	-0.00318408	0.132563	-0.239324	Q63358	-0.183483	0.188725	-0.0221112	0.0168684
TAQVPSphPPR	2	0.315254	0.0912399	0.315254	0.158956	0.234724	0.0867133	0.113112	FALSE	FALSE	FALSE	FALSE	FALSE	FALSE	-0.11734	-0.0235388	-0.0237362	0.164615	0.0550532	0.0457254	-0.00971194	-0.0910667	-0.336749	-0.280162	0.425974	0.362538	-0.0707591	-0.0490952	-0.0768137	0.196668	0.066365	-0.0899219	0.0269919	-0.00343503	Q9JIX8	-0.0806861	-0.0793985	0.0685409	0.125864
TDSSphPNQAR	2	0.248916	0.22378	0.248916	0.146807	0.115453	0.108951	0.156093	FALSE	FALSE	FALSE	FALSE	FALSE	FALSE	NA	NA	NA	NA	-0.0322815	0.036627	-0.0100449	0.00569941	-0.108666	0.0998705	-0.0426394	0.0514344	-0.348734	0.34119	0.157079	-0.149535	NA	NA	NA	NA	Q00438	-0.163227	0.159229	0.0347982	-0.0308003
TEISphVESK	2	0.291665	0.0928822	0.291665	0.173597	0.241486	0.0902198	0.110149	FALSE	FALSE	TRUE	FALSE	FALSE	FALSE	0.0749691	-0.262601	-0.396004	0.583635	0.0364432	-0.493556	-0.0190754	0.476188	0.126155	-0.229725	-0.313077	0.416646	-0.767441	-0.0838032	0.591978	0.259266	-0.537694	-0.362307	1.09578	-0.195777	Q9Z0P5	-0.213514	-0.286398	0.19192	0.307992
TFSphATVR	2	0.28602	0.214317	0.28602	0.204436	0.0985538	0.0952564	0.101417	FALSE	FALSE	FALSE	FALSE	FALSE	FALSE	-0.0512242	-0.00548388	-0.0207387	0.0774467	-0.219615	0.104706	0.167806	-0.0528962	-0.135053	0.0304249	0.151614	-0.046986	-0.0509236	0.0191557	-0.000623512	0.0323915	0.030066	0.0933573	0.092062	-0.215485	Q9WU49	-0.08535	0.0484319	0.0780239	-0.0411058
TGDLGIPPNPEDRSphPSPEPIYphNSEGK	2	0.243215	0.145516	0.243215	0.120018	0.151044	0.105006	0.2352	FALSE	FALSE	FALSE	FALSE	FALSE	FALSE	NA	NA	NA	NA	-0.159405	0.123617	-0.0442263	0.0800146	NA	NA	NA	NA	NA	NA	NA	NA	NA	NA	NA	NA	Q64213	-0.159405	0.123617	-0.0442263	0.0800146
TGDLGIPPNPEDRSPSPEPIYphNSphEGK	2	0.243215	0.145516	0.243215	0.120018	0.151044	0.105006	0.2352	FALSE	FALSE	FALSE	FALSE	FALSE	FALSE	NA	NA	NA	NA	-0.159405	0.123617	-0.0442263	0.0800146	NA	NA	NA	NA	NA	NA	NA	NA	NA	NA	NA	NA	Q64213	-0.159405	0.123617	-0.0442263	0.0800146
TGDLGIPPNPEDRSPSphPEPIYphNSEGK	2	0.243215	0.145516	0.243215	0.120018	0.151044	0.105006	0.2352	FALSE	FALSE	FALSE	FALSE	FALSE	FALSE	NA	NA	NA	NA	-0.159405	0.123617	-0.0442263	0.0800146	NA	NA	NA	NA	NA	NA	NA	NA	NA	NA	NA	NA	Q64213	-0.159405	0.123617	-0.0442263	0.0800146
TGSphYGALAEITASK	2	0.415856	0.0876608	0.415856	0.165894	0.162364	0.0754772	0.0927475	FALSE	TRUE	TRUE	FALSE	FALSE	FALSE	-0.028101	-0.202782	0.0889259	0.141957	-0.246632	0.0649991	0.0914787	0.0901539	-0.072628	-0.0290338	0.130153	-0.0284914	-0.139156	-0.183764	0.201305	0.121614	-0.229124	-0.14914	0.0958683	0.282396	Q10728	-0.143128	-0.099944	0.121546	0.121526
TIDLGAAAHYphTGDKASPDQNASTHTPQSSAKPSVPSSK	2	0.612841	0.0709956	0.612841	0.10002	0.0911665	0.0518328	0.0731439	FALSE	FALSE	FALSE	FALSE	FALSE	FALSE	-0.266991	0.000767915	0.134387	0.131836	NA	NA	NA	NA	NA	NA	NA	NA	NA	NA	NA	NA	NA	NA	NA	NA	Q99KN9	-0.266991	0.000767915	0.134387	0.131836
TIDLGAAAHYTGDKASPDQNASphTHTPQSSAKPSVPSSK	2	0.320932	0.168103	0.320932	0.140125	0.121946	0.0969004	0.151994	FALSE	FALSE	FALSE	FALSE	FALSE	FALSE	-0.266991	0.000767915	0.134387	0.131836	NA	NA	NA	NA	-0.517567	0.68877	0.162279	-0.333482	NA	NA	NA	NA	-0.23238	0.00163821	-0.0876095	0.318351	Q99KN9	-0.338979	0.230392	0.0696855	0.0389018
TIDLGAAAHYTGDKASPDQNASphTHTsiPQSSAKPSVPSSK	2	0.632276	0.0727495	0.632276	0.100327	0.0784786	0.0494259	0.0667429	FALSE	FALSE	FALSE	FALSE	FALSE	FALSE	-0.4724	0.0425104	0.269155	0.160734	NA	NA	NA	NA	NA	NA	NA	NA	NA	NA	NA	NA	NA	NA	NA	NA	Q99KN9	-0.4724	0.0425104	0.269155	0.160734
TIDLGAAAHYTGDKASPDQNASTHTphPQSSAKPSVPSSK	2	0.264342	0.225988	0.264342	0.156046	0.11041	0.104817	0.138396	FALSE	FALSE	FALSE	FALSE	FALSE	FALSE	-0.266991	0.000767915	0.134387	0.131836	NA	NA	NA	NA	-0.517567	0.68877	0.162279	-0.333482	NA	NA	NA	NA	NA	NA	NA	NA	Q99KN9	-0.392279	0.344769	0.148333	-0.100823
TIDLGAAAHYTGDKASPDQNASTphHTPQSSAKPSVPSSK	2	0.320932	0.168103	0.320932	0.140125	0.121946	0.0969004	0.151994	FALSE	FALSE	FALSE	FALSE	FALSE	FALSE	-0.266991	0.000767915	0.134387	0.131836	NA	NA	NA	NA	-0.517567	0.68877	0.162279	-0.333482	NA	NA	NA	NA	-0.23238	0.00163821	-0.0876095	0.318351	Q99KN9	-0.338979	0.230392	0.0696855	0.0389018
TIDLGAAAHYTGDKASPDQNASTphHTsiPQSSAKPSVPSSK	2	0.632276	0.0727495	0.632276	0.100327	0.0784786	0.0494259	0.0667429	FALSE	FALSE	FALSE	FALSE	FALSE	FALSE	-0.4724	0.0425104	0.269155	0.160734	NA	NA	NA	NA	NA	NA	NA	NA	NA	NA	NA	NA	NA	NA	NA	NA	Q99KN9	-0.4724	0.0425104	0.269155	0.160734
TIDLGAAAHYTGDKASPDQNglASphTHTPQSSAKPSVPSSK	2	0.64784	0.0655461	0.64784	0.0957852	0.0800933	0.0469867	0.0637484	FALSE	FALSE	FALSE	FALSE	FALSE	FALSE	-0.4724	0.0425104	0.269155	0.160734	NA	NA	NA	NA	NA	NA	NA	NA	0.1147	-0.047903	-0.0633823	-0.0034148	NA	NA	NA	NA	Q99KN9	-0.17885	-0.00269631	0.102886	0.0786598
TIDLGAAAHYTGDKASPDQNglASTphHTPQSSAKPSVPSSK	2	0.64784	0.0655461	0.64784	0.0957852	0.0800933	0.0469867	0.0637484	FALSE	FALSE	FALSE	FALSE	FALSE	FALSE	-0.4724	0.0425104	0.269155	0.160734	NA	NA	NA	NA	NA	NA	NA	NA	0.1147	-0.047903	-0.0633823	-0.0034148	NA	NA	NA	NA	Q99KN9	-0.17885	-0.00269631	0.102886	0.0786598
TIDLGAAAHYTGDKASPDQsiNASphTHTPQSSAKPSVPSSK	2	0.64784	0.0655461	0.64784	0.0957852	0.0800933	0.0469867	0.0637484	FALSE	FALSE	FALSE	FALSE	FALSE	FALSE	-0.4724	0.0425104	0.269155	0.160734	NA	NA	NA	NA	NA	NA	NA	NA	0.1147	-0.047903	-0.0633823	-0.0034148	NA	NA	NA	NA	Q99KN9	-0.17885	-0.00269631	0.102886	0.0786598
TIDLGAAAHYTGDKASPDQsiNASTphHTPQSSAKPSVPSSK	2	0.64784	0.0655461	0.64784	0.0957852	0.0800933	0.0469867	0.0637484	FALSE	FALSE	FALSE	FALSE	FALSE	FALSE	-0.4724	0.0425104	0.269155	0.160734	NA	NA	NA	NA	NA	NA	NA	NA	0.1147	-0.047903	-0.0633823	-0.0034148	NA	NA	NA	NA	Q99KN9	-0.17885	-0.00269631	0.102886	0.0786598
TIDLGAAAHYTGDKASphPDQNASTHTPQSSAKPSVPSSK	2	0.304561	0.0946724	0.304561	0.125421	0.236322	0.0874652	0.151558	FALSE	FALSE	FALSE	FALSE	FALSE	FALSE	-0.266991	0.000767915	0.134387	0.131836	NA	NA	NA	NA	NA	NA	NA	NA	NA	NA	NA	NA	-0.179496	-0.123643	-0.106735	0.409874	Q99KN9	-0.223244	-0.0614374	0.0138263	0.270855
TIDLGAAAHYTGDKASphPDQNASTHTsiPQSSAKPSVPSSK	2	0.632276	0.0727495	0.632276	0.100327	0.0784786	0.0494259	0.0667429	FALSE	FALSE	FALSE	FALSE	FALSE	FALSE	-0.4724	0.0425104	0.269155	0.160734	NA	NA	NA	NA	NA	NA	NA	NA	NA	NA	NA	NA	NA	NA	NA	NA	Q99KN9	-0.4724	0.0425104	0.269155	0.160734
TIDLGAAAHYTphGDKASPDQNASTHTPQSSAKPSVPSSK	2	0.612841	0.0709956	0.612841	0.10002	0.0911665	0.0518328	0.0731439	FALSE	FALSE	FALSE	FALSE	FALSE	FALSE	-0.266991	0.000767915	0.134387	0.131836	NA	NA	NA	NA	NA	NA	NA	NA	NA	NA	NA	NA	NA	NA	NA	NA	Q99KN9	-0.266991	0.000767915	0.134387	0.131836
TLNMTTphSPEEK	2	0.329114	0.189938	0.329114	0.183639	0.10095	0.0911396	0.105219	FALSE	FALSE	FALSE	FALSE	FALSE	FALSE	NA	NA	NA	NA	-0.142108	0.0761998	0.10522	-0.0393123	NA	NA	NA	NA	NA	NA	NA	NA	NA	NA	NA	NA	Q3THK7	-0.142108	0.0761998	0.10522	-0.0393123
TLNMTTSphPEEK	2	0.35992	0.172632	0.35992	0.17732	0.100396	0.0869825	0.102749	FALSE	FALSE	FALSE	FALSE	FALSE	FALSE	-0.214389	0.0935081	0.149277	-0.0283965	-0.142108	0.0761998	0.10522	-0.0393123	NA	NA	NA	NA	NA	NA	NA	NA	NA	NA	NA	NA	Q3THK7	-0.178248	0.084854	0.127249	-0.0338544
TLTphPTPDGK	2	0.317868	0.106875	0.317868	0.314269	0.108861	0.0774619	0.0746657	FALSE	FALSE	FALSE	FALSE	FALSE	FALSE	NA	NA	NA	NA	NA	NA	NA	NA	NA	NA	NA	NA	-0.00881045	-0.0161628	0.274655	-0.249682	-0.222553	-0.149136	0.11365	0.258038	Q9Z1I6	-0.115682	-0.0826492	0.194153	0.00417839
TLTRTphSQETADVK	2	0.441854	0.100411	0.441854	0.220395	0.0972543	0.0681557	0.0719297	FALSE	FALSE	FALSE	FALSE	FALSE	FALSE	NA	NA	NA	NA	NA	NA	NA	NA	NA	NA	NA	NA	-0.331192	-0.0994677	0.398859	0.0318009	NA	NA	NA	NA	Q66HC5	-0.331192	-0.0994677	0.398859	0.0318009
TNglPPTQKPPSphPPVSGR	2	0.37752	0.0915909	0.37752	0.128374	0.194767	0.0802259	0.127523	FALSE	FALSE	FALSE	FALSE	FALSE	FALSE	0.0798906	0.0267417	-0.125757	0.019125	NA	NA	NA	NA	-0.206569	0.0401576	0.172303	-0.00589255	-0.0968854	-0.0837074	0.0796276	0.100965	-0.042339	-0.0520685	-0.0567511	0.151159	Q9QZM5	-0.0664756	-0.0172191	0.0173557	0.0663391
TNPPTQsiKPPSphPPVSGR	2	0.241286	0.104572	0.241286	0.113634	0.224682	0.096015	0.21981	FALSE	FALSE	FALSE	FALSE	FALSE	FALSE	-0.0468957	0.0446489	0.0335545	-0.0313077	0.013315	-0.00950701	-0.0153375	0.0115295	-0.117055	0.0768444	-0.0107084	0.0509184	-0.0291681	-0.0782487	0.0518053	0.0556115	0.0320304	-0.0100054	-0.112795	0.0907704	Q9QZM5	-0.0295546	0.00474644	-0.0106963	0.0355044
TPGAIPSphPTTQDDPK	2	0.372421	0.156529	0.372421	0.144823	0.111986	0.0882362	0.126004	FALSE	FALSE	FALSE	FALSE	FALSE	FALSE	-0.52302	0.28914	0.19689	0.0369905	NA	NA	NA	NA	NA	NA	NA	NA	NA	NA	NA	NA	NA	NA	NA	NA	Q06518	-0.52302	0.28914	0.19689	0.0369905
TphAGAALTPTEER	2	0.497715	0.0817394	0.497715	0.161741	0.11825	0.0645274	0.0760277	FALSE	FALSE	FALSE	FALSE	FALSE	FALSE	NA	NA	NA	NA	NA	NA	NA	NA	-0.18609	-0.285713	0.286333	0.18547	-0.206191	0.0907139	0.0828931	0.0325836	NA	NA	NA	NA	Q63358	-0.19614	-0.0974995	0.184613	0.109027
TphPKDSPGIPPSANAHQLFR	2	0.561707	0.0853015	0.561707	0.107856	0.0982512	0.0595042	0.0873805	FALSE	FALSE	FALSE	FALSE	FALSE	FALSE	NA	NA	NA	NA	-0.0154568	0.0906665	0.0590841	-0.134294	0.033789	-0.0946745	0.0717381	-0.0108526	-0.209077	0.0937682	0.0176097	0.0976994	-0.183996	-0.0317018	0.00969778	0.206	P18654	-0.0936854	0.0145146	0.0395324	0.0396383
TphQTLPNR	2	0.348933	0.0900493	0.348933	0.15006	0.215269	0.0828933	0.112796	FALSE	FALSE	FALSE	FALSE	FALSE	FALSE	NA	NA	NA	NA	NA	NA	NA	NA	NA	NA	NA	NA	-0.562275	-0.407847	0.317973	0.652148	NA	NA	NA	NA	Q8BYW1	-0.562275	-0.407847	0.317973	0.652148
TphSPAPWK	2	0.349009	0.139609	0.349009	0.12998	0.131927	0.0914134	0.158062	FALSE	FALSE	FALSE	FALSE	FALSE	FALSE	NA	NA	NA	NA	NA	NA	NA	NA	NA	NA	NA	NA	-0.449882	0.242802	0.0545634	0.152516	NA	NA	NA	NA	Q8BTI8	-0.449882	0.242802	0.0545634	0.152516
TphSSLTHSEEK	2	0.303565	0.190199	0.303565	0.148985	0.115393	0.0994235	0.142434	FALSE	FALSE	FALSE	FALSE	FALSE	FALSE	NA	NA	NA	NA	NA	NA	NA	NA	NA	NA	NA	NA	-0.213499	0.158746	0.065496	-0.0107431	NA	NA	NA	NA	Q9CT10	-0.213499	0.158746	0.065496	-0.0107431
TPKDSphPGIPPSglANAHQLFR	2	0.278792	0.220667	0.278792	0.162518	0.107803	0.101535	0.128685	FALSE	FALSE	FALSE	FALSE	FALSE	FALSE	NA	NA	NA	NA	NA	NA	NA	NA	0.0162605	0.000631344	0.00196142	-0.0188533	-0.339303	0.256862	0.152196	-0.0697551	NA	NA	NA	NA	P18654	-0.161521	0.128747	0.0770785	-0.0443042
TPRDSphPGIPPSAGAHQLFR	2	0.41545	0.0895559	0.41545	0.126148	0.17402	0.0761277	0.118698	FALSE	FALSE	FALSE	FALSE	FALSE	FALSE	-0.0473798	-0.167271	0.0152662	0.199384	-0.113417	-0.10506	0.132568	0.0859096	NA	NA	NA	NA	0.0441819	0.187227	-0.0670675	-0.164341	-0.300008	-0.00142794	0.048677	0.252759	Q63531	-0.104156	-0.0216331	0.0323609	0.093428
TQTphLPNR	2	0.374928	0.0890149	0.374928	0.148069	0.198775	0.0801197	0.109094	FALSE	FALSE	FALSE	FALSE	FALSE	FALSE	NA	NA	NA	NA	NA	NA	NA	NA	NA	NA	NA	NA	-0.698373	-0.442801	0.39925	0.741923	NA	NA	NA	NA	Q8BYW1	-0.698373	-0.442801	0.39925	0.741923
TQTphLPNRK	2	0.338475	0.0913378	0.338475	0.166093	0.212504	0.0846718	0.106918	FALSE	FALSE	FALSE	FALSE	FALSE	FALSE	NA	NA	NA	NA	NA	NA	NA	NA	NA	NA	NA	NA	-0.713155	-0.677092	0.553772	0.836475	NA	NA	NA	NA	Q8BYW1	-0.713155	-0.677092	0.553772	0.836475
TSEDTphSSGSPPKK	2	0.440151	0.104685	0.440151	0.219514	0.0946777	0.0685956	0.0723762	FALSE	TRUE	FALSE	TRUE	FALSE	FALSE	-0.365308	-0.0663827	0.258695	0.172996	-0.377536	0.0101745	0.472398	-0.105037	NA	NA	NA	NA	-0.168347	-0.139107	0.344181	-0.036727	NA	NA	NA	NA	O35841	-0.30373	-0.0651051	0.358425	0.0104106
TSEDTSphSGSPPKK	2	0.436988	0.0895151	0.436988	0.19744	0.125866	0.0711262	0.0790653	FALSE	TRUE	TRUE	TRUE	FALSE	FALSE	-0.128361	-0.150625	0.199735	0.0792513	-0.188095	-0.0794106	0.183253	0.0842527	-0.388747	-0.172555	0.262517	0.298786	-0.2077	0.0165084	0.238985	-0.0477924	-0.0643043	-0.249145	0.224543	0.0889065	O35841	-0.195442	-0.127046	0.221806	0.100681
TSEDTSSGSphPPK	2	0.649406	0.0682719	0.649406	0.106344	0.0719098	0.0462454	0.0578228	FALSE	TRUE	FALSE	FALSE	FALSE	FALSE	-0.010097	-0.158624	0.180632	-0.0119107	-0.108755	0.0524019	0.0260471	0.0303055	-0.247132	0.0348507	0.112656	0.0996253	-0.198249	0.0669182	0.10641	0.0249207	-0.0454681	-0.0049199	0.0188538	0.0315343	O35841	-0.12194	-0.00187467	0.0889198	0.034895
TSEDTSSGSphPPKK	2	0.515032	0.0805032	0.515032	0.159801	0.109901	0.0621397	0.0726233	FALSE	TRUE	TRUE	TRUE	FALSE	FALSE	-0.130575	-0.161453	0.220923	0.0711055	-0.14882	-0.0791428	0.158128	0.0698347	-0.232888	-0.129188	0.184496	0.17758	-0.245399	0.0539785	0.188561	0.00285931	-0.0960759	-0.0656535	0.0628328	0.0988966	O35841	-0.170752	-0.0762917	0.162988	0.0840551
TSEDTSSphGSPPK	2	0.378145	0.151088	0.378145	0.207928	0.0951054	0.0806318	0.0871018	FALSE	FALSE	FALSE	FALSE	FALSE	FALSE	-0.0190067	-0.133641	0.277258	-0.12461	NA	NA	NA	NA	NA	NA	NA	NA	-0.343424	0.222401	0.0780709	0.0429531	NA	NA	NA	NA	O35841	-0.181216	0.0443797	0.177664	-0.0408285
TSEDTSSphGSPPKK	2	0.48721	0.0842538	0.48721	0.174952	0.113918	0.0652233	0.0744441	FALSE	TRUE	TRUE	TRUE	FALSE	FALSE	-0.188991	-0.188162	0.286896	0.0902568	-0.152896	-0.093661	0.174716	0.0718407	-0.225402	-0.154241	0.160688	0.218955	-0.28054	0.102269	0.215714	-0.0374424	-0.105865	-0.147476	0.142941	0.1104	O35841	-0.190739	-0.0962542	0.196191	0.0908019
TSphPAPWK	2	0.349009	0.139609	0.349009	0.12998	0.131927	0.0914134	0.158062	FALSE	FALSE	FALSE	FALSE	FALSE	FALSE	NA	NA	NA	NA	NA	NA	NA	NA	NA	NA	NA	NA	-0.449882	0.242802	0.0545634	0.152516	NA	NA	NA	NA	Q8BTI8	-0.449882	0.242802	0.0545634	0.152516
TSSphLTHSEEK	2	0.500225	0.101394	0.500225	0.117489	0.108153	0.0685841	0.104155	TRUE	TRUE	TRUE	FALSE	FALSE	FALSE	-0.459616	0.112275	0.0933022	0.254039	-0.466956	0.0558759	0.195684	0.215396	NA	NA	NA	NA	-0.213468	0.149133	0.129292	-0.064957	-0.2688	0.0570313	0.0823972	0.129371	Q9CT10	-0.35221	0.0935786	0.125169	0.133462
TSSphSYTR	2	0.269623	0.0938136	0.269623	0.180921	0.252372	0.0933407	0.10993	FALSE	FALSE	FALSE	FALSE	FALSE	FALSE	NA	NA	NA	NA	0.235999	-0.663573	0.105927	0.321647	0.0655976	0.113085	-0.268052	0.0893689	-0.691769	-0.11266	0.578536	0.225893	NA	NA	NA	NA	Q10728	-0.130058	-0.221049	0.138804	0.212303
TVSLGAGAKDELHIVEAEAMNYEGSphPIK	2	0.386555	0.091396	0.386555	0.127526	0.189035	0.0793319	0.126156	FALSE	FALSE	FALSE	FALSE	FALSE	FALSE	-0.177939	0.227194	0.0569939	-0.106249	-0.306023	0.0183622	-0.12118	0.40884	NA	NA	NA	NA	-0.190221	-0.28603	-0.0157244	0.491976	0.0743383	-0.0992895	0.239171	-0.21422	P13084	-0.149961	-0.0349408	0.0398154	0.145087
TVSPGSphVSPIHGQsiGQAVENLK	2	0.416671	0.0925772	0.416671	0.215233	0.12408	0.07278	0.0786587	FALSE	FALSE	FALSE	FALSE	FALSE	FALSE	NA	NA	NA	NA	NA	NA	NA	NA	NA	NA	NA	NA	NA	NA	NA	NA	-0.104626	-0.0715581	0.12892	0.047264	Q9Z0R6	-0.104626	-0.0715581	0.12892	0.047264
TVSphPGSVSPIHsiGQsiGQAVglENLK	2	0.376095	0.143157	0.376095	0.134915	0.120208	0.0878078	0.137818	FALSE	FALSE	FALSE	FALSE	FALSE	FALSE	NA	NA	NA	NA	NA	NA	NA	NA	NA	NA	NA	NA	NA	NA	NA	NA	-0.243598	0.128199	0.0615999	0.0537992	Q9Z0R6	-0.243598	0.128199	0.0615999	0.0537992
VAKSphPAK	2	0.354444	0.103647	0.354444	0.280734	0.110285	0.0755947	0.0752964	FALSE	FALSE	FALSE	FALSE	FALSE	FALSE	0.00633652	-0.161811	0.320971	-0.165497	NA	NA	NA	NA	-0.270459	0.000685323	0.0496215	0.220152	-0.0927758	0.171416	-0.000821454	-0.0778186	0.0581263	-0.201988	0.082175	0.0616867	P43275	-0.0746929	-0.0479245	0.112987	0.00963083
VAKSphPK	2	0.60102	0.0791754	0.60102	0.128632	0.0769775	0.0520359	0.0621593	TRUE	TRUE	TRUE	TRUE	FALSE	FALSE	NA	NA	NA	NA	-0.585808	0.0231865	0.464667	0.0979545	-0.592456	-0.0471263	0.505376	0.134206	NA	NA	NA	NA	NA	NA	NA	NA	P15864	-0.589132	-0.0119699	0.485022	0.11608
VAQSphDGEESPAEEGQLLGER	2	0.356732	0.148345	0.356732	0.135258	0.123104	0.090868	0.145693	FALSE	FALSE	FALSE	FALSE	FALSE	FALSE	-0.279094	0.0198143	0.283027	-0.0237474	NA	NA	NA	NA	-0.304172	0.0935055	-0.0398742	0.250541	-0.0268938	0.109139	-0.203198	0.120953	-0.270526	0.27708	0.147215	-0.154204	Q9Z2Q1	-0.220171	0.124885	0.0467921	0.0483855
VGVPEGSphPVSR	2	0.472252	0.083246	0.472252	0.126035	0.149674	0.0690645	0.099728	FALSE	TRUE	TRUE	FALSE	FALSE	FALSE	-0.122646	0.0497764	-0.0105745	0.0834445	-0.0783549	-0.0637795	0.0872216	0.0549128	-0.136289	-0.12055	0.0251274	0.231712	-0.207762	-0.12336	0.141174	0.189948	-0.160545	0.0701563	0.0830347	0.00735388	Q9R189	-0.14112	-0.0375513	0.0651967	0.113474
VIEDNEYphTAR	2	0.372352	0.089122	0.372352	0.145776	0.20136	0.0803487	0.111041	FALSE	FALSE	FALSE	FALSE	FALSE	FALSE	-0.0298439	0.0724097	-0.106762	0.0641961	NA	NA	NA	NA	NA	NA	NA	NA	-0.642327	-0.481451	0.466443	0.657334	NA	NA	NA	NA	P25911	-0.336085	-0.204521	0.179841	0.360765
VIEDNglEYphTAR	2	0.352053	0.0907894	0.352053	0.164718	0.204037	0.0831115	0.10529	FALSE	FALSE	FALSE	FALSE	FALSE	FALSE	NA	NA	NA	NA	NA	NA	NA	NA	NA	NA	NA	NA	-0.540151	-0.47497	0.413976	0.601145	NA	NA	NA	NA	P25911	-0.540151	-0.47497	0.413976	0.601145
VKSphYQGDLKEEK	2	0.354379	0.143817	0.354379	0.132522	0.127051	0.0909902	0.15124	FALSE	FALSE	FALSE	FALSE	FALSE	FALSE	-1.07368	0.594624	0.181577	0.297474	NA	NA	NA	NA	NA	NA	NA	NA	NA	NA	NA	NA	NA	NA	NA	NA	Q06518	-1.07368	0.594624	0.181577	0.297474
VKSPSDYSNglFDPEFLNEKPQLSFSphDK	2	0.458188	0.101595	0.458188	0.117956	0.127571	0.0738078	0.120882	FALSE	FALSE	FALSE	FALSE	FALSE	FALSE	NA	NA	NA	NA	-0.377935	0.0848877	0.0933829	0.199665	NA	NA	NA	NA	NA	NA	NA	NA	NA	NA	NA	NA	P09215	-0.377935	0.0848877	0.0933829	0.199665
VKSPSDYSNglFDPEFLNEKPQLSphFSDK	2	0.458188	0.101595	0.458188	0.117956	0.127571	0.0738078	0.120882	FALSE	FALSE	FALSE	FALSE	FALSE	FALSE	NA	NA	NA	NA	-0.377935	0.0848877	0.0933829	0.199665	NA	NA	NA	NA	NA	NA	NA	NA	NA	NA	NA	NA	P09215	-0.377935	0.0848877	0.0933829	0.199665
VLLHSPGRPSphSPR	2	0.315085	0.138545	0.315085	0.292903	0.0950021	0.0806535	0.0778109	FALSE	FALSE	FALSE	FALSE	FALSE	FALSE	NA	NA	NA	NA	NA	NA	NA	NA	NA	NA	NA	NA	-0.110075	-0.0105353	0.158612	-0.0380022	NA	NA	NA	NA	Q6AYD6	-0.110075	-0.0105353	0.158612	-0.0380022
VLSphPPKLNEANSDTSR	2	0.399118	0.134419	0.399118	0.132284	0.118579	0.0841387	0.131462	FALSE	FALSE	FALSE	FALSE	FALSE	FALSE	NA	NA	NA	NA	-0.0315201	-0.0485559	0.142335	-0.0622586	NA	NA	NA	NA	-0.234954	0.194396	0.0896316	-0.0490737	-0.385016	0.162069	-0.0539761	0.276923	Q9CT10	-0.217163	0.102636	0.05933	0.0551971
VPGSSphGR	2	0.398315	0.153118	0.398315	0.174018	0.0975775	0.0810992	0.0958711	FALSE	FALSE	FALSE	FALSE	FALSE	FALSE	NA	NA	NA	NA	-0.220346	0.0842462	0.163274	-0.0271745	NA	NA	NA	NA	NA	NA	NA	NA	NA	NA	NA	NA	Q6P9R2	-0.220346	0.0842462	0.163274	-0.0271745
VPSphPTPVPK	2	0.2569	0.0988824	0.2569	0.117384	0.245341	0.0928817	0.188612	FALSE	FALSE	FALSE	FALSE	FALSE	FALSE	NA	NA	NA	NA	NA	NA	NA	NA	NA	NA	NA	NA	-0.0974325	-0.00729745	-0.0215078	0.126238	NA	NA	NA	NA	Q8BTI8	-0.0974325	-0.00729745	-0.0215078	0.126238
VQISphPDSGGLPER	2	0.432255	0.0861608	0.432255	0.13232	0.1691	0.0737185	0.106445	FALSE	FALSE	FALSE	FALSE	FALSE	FALSE	-0.114468	0.00401221	0.0379814	0.0724741	-0.178406	0.0548908	0.0543616	0.0691539	0.0393388	-0.00432643	0.0505551	-0.0855675	0.0600744	-0.106609	-0.0307412	0.0772762	-0.181787	-0.0802098	0.0586995	0.203297	Q99PF5	-0.0750495	-0.0264485	0.0341713	0.0673267
VRVDSphTAK	2	0.33576	0.154002	0.33576	0.248724	0.0950821	0.0828494	0.0835827	FALSE	FALSE	FALSE	FALSE	FALSE	FALSE	-0.236859	-0.187872	0.192325	0.232406	NA	NA	NA	NA	NA	NA	NA	NA	NA	NA	NA	NA	-0.169221	0.243748	0.297003	-0.371531	P80314	-0.20304	0.0279381	0.244664	-0.0695621
VSDQNSphPVLPK	2	0.427193	0.0859702	0.427193	0.138622	0.171015	0.0741907	0.103009	FALSE	TRUE	TRUE	FALSE	FALSE	FALSE	-0.258236	-0.133091	0.0856073	0.305719	-0.155141	-0.115335	0.201635	0.0688416	NA	NA	NA	NA	-0.150705	-0.0432654	0.0608355	0.133135	-0.167737	-0.0370817	0.0446882	0.160131	B1AY13	-0.182955	-0.0821933	0.0981916	0.166957
VTKSphPK	2	0.327616	0.156546	0.327616	0.253366	0.0951117	0.0836425	0.0837183	FALSE	TRUE	FALSE	FALSE	FALSE	TRUE	NA	NA	NA	NA	-0.4684	-0.262143	0.727831	0.00271238	NA	NA	NA	NA	-0.607627	0.443243	0.799372	-0.634987	-0.699951	0.06832	0.655857	-0.0242257	D3ZBN0	-0.591993	0.0831399	0.727687	-0.218834
VTphPTQSLR	2	0.45357	0.109634	0.45357	0.203764	0.0912199	0.0683195	0.0734923	FALSE	TRUE	FALSE	FALSE	FALSE	FALSE	-0.241556	-0.141435	0.319517	0.063474	-0.0920744	0.143717	0.10891	-0.160553	-0.0853004	-0.058494	0.0692436	0.0745507	-0.100048	0.14567	-0.0128191	-0.0328024	-0.1045	-0.132392	0.190837	0.046055	P49717	-0.124696	-0.00858681	0.135138	-0.0018551
VTphSGSADR	2	0.395714	0.125901	0.395714	0.127087	0.127151	0.0840956	0.140051	FALSE	FALSE	FALSE	FALSE	FALSE	FALSE	-0.749188	0.511923	0.258907	-0.0216422	NA	NA	NA	NA	NA	NA	NA	NA	-0.54531	0.0454015	-0.00540648	0.505315	NA	NA	NA	NA	Q922P9	-0.647249	0.278662	0.12675	0.241837
VTSphGSADR	2	0.412341	0.127336	0.412341	0.129102	0.119494	0.0819558	0.129771	FALSE	FALSE	FALSE	FALSE	FALSE	FALSE	-0.749188	0.511923	0.258907	-0.0216422	NA	NA	NA	NA	NA	NA	NA	NA	-0.509622	0.0328556	0.073867	0.402899	NA	NA	NA	NA	Q922P9	-0.629405	0.272389	0.166387	0.190628
VVLSLQHTPDATSNSphTPDPQR	2	0.214477	0.197837	0.214477	0.128382	0.129075	0.116155	0.214074	FALSE	FALSE	FALSE	FALSE	FALSE	FALSE	-0.177427	0.162781	0.0848951	-0.0702493	-0.0508156	0.101768	-0.133371	0.082419	NA	NA	NA	NA	NA	NA	NA	NA	NA	NA	NA	NA	P49793	-0.114121	0.132275	-0.0242381	0.00608484
VVLSLQHTPDATSphNSTPDPQR	2	0.239245	0.201573	0.239245	0.135586	0.125169	0.111644	0.186783	FALSE	FALSE	FALSE	FALSE	FALSE	FALSE	-0.178336	0.131185	0.1294	-0.082249	-0.0508156	0.101768	-0.133371	0.082419	NA	NA	NA	NA	NA	NA	NA	NA	NA	NA	NA	NA	P49793	-0.114576	0.116477	-0.00198585	8.5e-05
VVSISSEHLEPITphPTK	2	0.34959	0.149958	0.34959	0.240644	0.0949434	0.08152	0.0833443	FALSE	FALSE	FALSE	FALSE	FALSE	FALSE	NA	NA	NA	NA	NA	NA	NA	NA	NA	NA	NA	NA	-0.333259	0.0450731	0.38822	-0.100034	NA	NA	NA	NA	O55201	-0.333259	0.0450731	0.38822	-0.100034
VVSphSTSEEEEAFTEK	2	0.494043	0.0867775	0.494043	0.114833	0.131559	0.0675343	0.105253	FALSE	TRUE	TRUE	FALSE	FALSE	FALSE	-0.315174	-0.00863862	0.0539374	0.269875	-0.3863	0.0125913	0.178153	0.195556	NA	NA	NA	NA	NA	NA	NA	NA	NA	NA	NA	NA	Q4V8B0	-0.350737	0.00197631	0.116045	0.232715
VVSSphTSEEEEAFTEK	2	0.430886	0.100277	0.430886	0.118906	0.143127	0.0767055	0.130099	FALSE	TRUE	TRUE	FALSE	FALSE	FALSE	-0.361028	0.068472	0.0446917	0.247865	-0.438566	0.0619959	0.111031	0.265539	NA	NA	NA	NA	NA	NA	NA	NA	NA	NA	NA	NA	Q4V8B0	-0.399797	0.065234	0.0778611	0.256702
VVSSTphSEEEEAFTEK	2	0.588947	0.0801479	0.588947	0.104365	0.0912778	0.0556392	0.0796234	FALSE	FALSE	FALSE	FALSE	FALSE	FALSE	-0.448366	0.142043	0.0600569	0.246265	-0.168803	-0.0628083	0.22805	0.003561	NA	NA	NA	NA	NA	NA	NA	NA	NA	NA	NA	NA	Q4V8B0	-0.308584	0.0396176	0.144054	0.124913
VVSSTSphEEEEAFTEK	2	0.437577	0.0936764	0.437577	0.216934	0.108701	0.0692108	0.0739004	FALSE	FALSE	FALSE	FALSE	FALSE	FALSE	NA	NA	NA	NA	-0.177908	-0.0907499	0.21823	0.0504281	NA	NA	NA	NA	NA	NA	NA	NA	NA	NA	NA	NA	Q4V8B0	-0.177908	-0.0907499	0.21823	0.0504281
WPSphLVDR	2	0.462592	0.0873354	0.462592	0.119971	0.148891	0.0709362	0.110275	FALSE	FALSE	FALSE	FALSE	FALSE	FALSE	NA	NA	NA	NA	-0.122623	0.111898	0.0650734	-0.0543482	NA	NA	NA	NA	-0.187397	-0.0493028	-0.157018	0.393718	-0.0219364	-0.0948906	0.201359	-0.0845321	P97412	-0.110652	-0.0107653	0.0364717	0.0849458
WQSphPVTK	2	0.576311	0.0739724	0.576311	0.138558	0.0918795	0.0545634	0.0647159	FALSE	FALSE	FALSE	FALSE	FALSE	FALSE	-0.223527	-0.0660635	0.199413	0.0901774	NA	NA	NA	NA	NA	NA	NA	NA	NA	NA	NA	NA	NA	NA	NA	NA	Q52KI8	-0.223527	-0.0660635	0.199413	0.0901774
YGSphIVDDER	2	0.312275	0.110914	0.312275	0.119911	0.18095	0.0911115	0.184838	FALSE	FALSE	FALSE	FALSE	FALSE	FALSE	0.172021	-0.243595	-0.249627	0.321202	NA	NA	NA	NA	NA	NA	NA	NA	NA	NA	NA	NA	-0.209132	0.253083	0.246381	-0.290332	Q3UQ44	-0.0185555	0.00474382	-0.00162297	0.0154346
YGSphQEHPIGDK	2	0.49766	0.0813521	0.49766	0.158564	0.120665	0.0647039	0.0770551	FALSE	FALSE	FALSE	FALSE	FALSE	FALSE	NA	NA	NA	NA	-0.156845	-0.0780658	0.143232	0.0916792	NA	NA	NA	NA	NA	NA	NA	NA	NA	NA	NA	NA	Q60790	-0.156845	-0.0780658	0.143232	0.0916792
YHGHSMSphDPGVSphYR	2	0.499065	0.0804332	0.499065	0.123901	0.137989	0.0657126	0.0928996	FALSE	FALSE	FALSE	FALSE	FALSE	FALSE	-0.194327	-0.0806962	-0.165943	0.440966	NA	NA	NA	NA	-0.689	0.273314	0.165092	0.250594	-0.0881832	-0.361393	0.326359	0.123217	0.182283	-0.0363786	0.0739524	-0.219857	P26284	-0.197307	-0.0512883	0.0998652	0.14873
YHGHSMSphDPGVSYR	2	0.331763	0.137323	0.331763	0.277673	0.0950793	0.0798156	0.0783456	FALSE	TRUE	FALSE	FALSE	FALSE	FALSE	-0.273926	-0.0283137	0.252752	0.0494871	NA	NA	NA	NA	-0.221637	-0.112007	0.519726	-0.186082	-0.428412	0.346832	0.335158	-0.253577	-0.115195	-0.27276	0.310975	0.0769803	P26284	-0.259792	-0.0165625	0.354653	-0.0782979
YHGHSphMSDPGVSphYR	2	0.328994	0.093717	0.328994	0.127558	0.222755	0.085124	0.141852	FALSE	FALSE	TRUE	FALSE	FALSE	FALSE	-0.194327	-0.0806962	-0.165943	0.440966	-0.241304	0.0236173	0.136089	0.081597	-0.408867	0.0467054	0.175679	0.186483	-0.166708	-0.187866	0.162099	0.192474	-0.0359289	-0.103158	-0.152238	0.291325	P26284	-0.209427	-0.0602795	0.0311373	0.238569
YHGHSphMSDPGVSYphR	2	0.318221	0.0975841	0.318221	0.23102	0.173344	0.0871962	0.0926348	FALSE	FALSE	FALSE	FALSE	FALSE	FALSE	NA	NA	NA	NA	-0.0885958	0.00800221	0.209154	-0.12856	NA	NA	NA	NA	-0.146454	-0.0890279	-0.0240986	0.259581	0.0575597	-0.158841	0.0745029	0.0267783	P26284	-0.0591635	-0.0799555	0.0865193	0.0525997
YLSFTphPPEKDGFPSGTPALNTK	2	0.267594	0.23393	0.267594	0.1924	0.099566	0.0989725	0.107538	FALSE	FALSE	FALSE	FALSE	FALSE	FALSE	-0.713119	0.584152	0.361803	-0.232836	-0.276676	0.289426	0.191257	-0.204006	-0.0635738	-0.143226	0.313012	-0.106212	NA	NA	NA	NA	NA	NA	NA	NA	Q64303	-0.351123	0.243451	0.28869	-0.181018
YLSphFTPPEKDGFPSGTPALNTK	2	0.265513	0.213761	0.265513	0.236186	0.095788	0.0950952	0.0936562	FALSE	FALSE	FALSE	FALSE	FALSE	FALSE	-0.250081	0.226063	0.159669	-0.135651	-0.265045	0.298972	0.0879186	-0.121845	-0.253576	0.136487	0.109942	0.00714771	0.10684	-0.45555	0.194498	0.154213	-0.0375287	0.123331	0.267597	-0.3534	Q64303	-0.139878	0.0658606	0.163925	-0.0899072
YphQTQPVTLGEVEQVQSGK	2	0.408765	0.0879655	0.408765	0.164083	0.167938	0.0763856	0.0948629	FALSE	FALSE	FALSE	FALSE	FALSE	FALSE	-0.12228	0.0115643	-0.133119	0.243834	-0.346533	0.0460375	0.265879	0.0346161	-0.0268553	-0.625105	0.213939	0.438021	-0.615506	-0.253828	0.250335	0.618999	0.128676	0.128103	0.208553	-0.465331	Q8K4L3	-0.1965	-0.138646	0.161118	0.174028
YphQTQPVTLGEVsiEQVQSGK	2	0.550012	0.0902747	0.550012	0.152372	0.0825384	0.0580008	0.0668014	FALSE	FALSE	FALSE	FALSE	FALSE	FALSE	-0.5965	-0.0167031	0.539762	0.0734406	NA	NA	NA	NA	NA	NA	NA	NA	NA	NA	NA	NA	NA	NA	NA	NA	Q8K4L3	-0.5965	-0.0167031	0.539762	0.0734406
YphRSPYSGPK	2	0.485226	0.0810244	0.485226	0.133438	0.142532	0.0671605	0.0906184	FALSE	FALSE	FALSE	FALSE	FALSE	FALSE	0.0297567	-0.186862	0.0277325	0.129373	-0.299465	0.134149	0.156144	0.00917179	NA	NA	NA	NA	-0.214995	0.00455885	-0.0197429	0.230179	0.0123165	-0.131374	0.121501	-0.00244355	Q8VH51	-0.118097	-0.044882	0.0714086	0.0915701
YQTphQPVTLGEVEQVQSGK	2	0.337386	0.0964138	0.337386	0.224955	0.165784	0.0845107	0.09095	FALSE	FALSE	FALSE	FALSE	FALSE	FALSE	-0.169272	0.0551011	0.026214	0.0879566	-0.166365	-0.00801862	0.15659	0.0177934	0.0754045	-0.670227	0.199207	0.395615	-0.562616	-0.387785	0.382792	0.567609	0.121243	0.182253	0.194054	-0.49755	Q8K4L3	-0.140321	-0.165735	0.191771	0.114285
YQTphQPVTLGEVsiEQVQSGK	2	0.595316	0.084775	0.595316	0.118323	0.0788821	0.0540812	0.0686233	FALSE	FALSE	FALSE	FALSE	FALSE	FALSE	-0.5965	-0.0167031	0.539762	0.0734406	-0.225536	0.1214	0.0139504	0.0901853	NA	NA	NA	NA	NA	NA	NA	NA	NA	NA	NA	NA	Q8K4L3	-0.411018	0.0523487	0.276856	0.081813
YQTQPVTphLGEVEQsiVQSGK	2	0.28384	0.0906904	0.28384	0.1522	0.264725	0.0890653	0.119478	FALSE	FALSE	FALSE	FALSE	FALSE	FALSE	NA	NA	NA	NA	NA	NA	NA	NA	NA	NA	NA	NA	-0.160124	-0.174594	0.0911508	0.243568	NA	NA	NA	NA	Q8K4L3	-0.160124	-0.174594	0.0911508	0.243568
YQTQPVTphLGEVEQVQSGK	2	0.307484	0.0991017	0.307484	0.248685	0.16642	0.0878079	0.0905015	FALSE	FALSE	FALSE	FALSE	FALSE	FALSE	-0.186104	0.0502823	-0.0705367	0.206359	-0.0747242	-0.132559	0.326016	-0.118733	0.126223	-0.68382	0.219351	0.338247	-0.791322	-0.381242	0.492941	0.679624	0.231807	0.149278	0.159573	-0.540658	Q8K4L3	-0.138824	-0.199612	0.225469	0.112968
YQTQsiPVTphLGEVEQVQSGK	2	0.318989	0.0925988	0.318989	0.174566	0.219924	0.0872326	0.10669	FALSE	FALSE	FALSE	FALSE	FALSE	FALSE	-0.288089	0.0473655	0.134319	0.106405	-0.288218	0.162918	-0.0109381	0.136238	0.256375	-0.573617	0.16009	0.157152	NA	NA	NA	NA	NA	NA	NA	NA	Q8K4L3	-0.106644	-0.121111	0.0944903	0.133265
YRSphPYSGPK	2	0.565128	0.0764923	0.565128	0.146249	0.0914656	0.0557042	0.0649606	FALSE	TRUE	FALSE	FALSE	FALSE	FALSE	-0.00793394	-0.203117	0.0496831	0.161368	-0.318871	0.156044	0.155995	0.00683164	-0.173698	-0.160085	0.252137	0.0816467	-0.271235	0.0193015	0.111491	0.140443	-0.0498681	-0.0531343	0.196971	-0.0939685	Q8VH51	-0.164321	-0.0481981	0.153255	0.0592641
YSphPPRDDDKVDNQAK	2	0.39433	0.098446	0.39433	0.121051	0.166657	0.0802102	0.139305	FALSE	TRUE	TRUE	FALSE	FALSE	FALSE	-0.363125	-0.293817	0.197562	0.45938	-0.260196	0.117997	-0.148853	0.291053	-0.420353	0.24903	0.0805226	0.0908005	-0.457476	0.0535155	0.232607	0.171353	-0.141278	-0.0354112	-0.120074	0.296763	F1LP64	-0.328486	0.0182628	0.0483527	0.26187
AANAASGAGGSSAAAGSRPGDGGSphLGSGAR	3	0.527048	0.105124	0.154148	0.527048	0.0813547	0.0737504	0.058575	FALSE	FALSE	FALSE	FALSE	FALSE	FALSE	-0.0782693	-0.0691457	0.279235	-0.13182	NA	NA	NA	NA	-0.0102414	-0.0700052	0.0537329	0.0265137	NA	NA	NA	NA	NA	NA	NA	NA	Q5XIM5	-0.0442553	-0.0695754	0.166484	-0.052653
AASphADSTTEGAPTDGFTVLSTK	3	0.261264	0.151466	0.110116	0.261264	0.142525	0.2357	0.0989276	FALSE	FALSE	FALSE	FALSE	FALSE	FALSE	NA	NA	NA	NA	NA	NA	NA	NA	NA	NA	NA	NA	NA	NA	NA	NA	0.325418	-0.300559	0.187618	-0.212476	Q02874	0.325418	-0.300559	0.187618	-0.212476
AASphPPASASDLIEQsiQQK	3	0.278401	0.118817	0.138754	0.278401	0.203212	0.158079	0.102737	FALSE	FALSE	FALSE	FALSE	FALSE	FALSE	NA	NA	NA	NA	0.151862	-0.336015	0.17438	0.00977374	NA	NA	NA	NA	NA	NA	NA	NA	NA	NA	NA	NA	Q8C079	0.151862	-0.336015	0.17438	0.00977374
AASphPPASASDLIEsiQQQK	3	0.278401	0.118817	0.138754	0.278401	0.203212	0.158079	0.102737	FALSE	FALSE	FALSE	FALSE	FALSE	FALSE	NA	NA	NA	NA	0.151862	-0.336015	0.17438	0.00977374	NA	NA	NA	NA	NA	NA	NA	NA	NA	NA	NA	NA	Q8C079	0.151862	-0.336015	0.17438	0.00977374
AASphPPASASDLIsiEQQQK	3	0.374776	0.201698	0.165877	0.374776	0.0852082	0.0973677	0.0750734	FALSE	FALSE	FALSE	FALSE	FALSE	FALSE	NA	NA	NA	NA	-0.0460615	0.00167538	0.143911	-0.0995245	NA	NA	NA	NA	NA	NA	NA	NA	NA	NA	NA	NA	Q8C079	-0.0460615	0.00167538	0.143911	-0.0995245
ADGDNSGTAGTPGGTphPAADK	3	0.409091	0.156558	0.190663	0.409091	0.0860366	0.0864689	0.0711825	FALSE	FALSE	FALSE	FALSE	FALSE	FALSE	-0.242627	-0.064983	0.598782	-0.291172	NA	NA	NA	NA	NA	NA	NA	NA	NA	NA	NA	NA	NA	NA	NA	NA	O54772	-0.242627	-0.064983	0.598782	-0.291172
ADGDNSGTAGTphPGGTPAADK	3	0.543508	0.100966	0.144724	0.543508	0.0806215	0.073089	0.0570914	FALSE	FALSE	FALSE	FALSE	FALSE	FALSE	-0.304346	0.07138	0.336856	-0.103889	0.135046	-0.625885	0.368914	0.121925	NA	NA	NA	NA	0.0156675	0.240513	-0.0254371	-0.230744	NA	NA	NA	NA	O54772	-0.0512111	-0.104664	0.226778	-0.0709027
AEAAAVAGLSTPGSphLHR	3	0.433611	0.1159	0.213972	0.433611	0.0916081	0.0777813	0.0671275	FALSE	FALSE	FALSE	FALSE	FALSE	FALSE	NA	NA	NA	NA	NA	NA	NA	NA	NA	NA	NA	NA	-0.189892	-0.152782	0.448392	-0.105719	NA	NA	NA	NA	Q3UHD9	-0.189892	-0.152782	0.448392	-0.105719
AEDGAAPSPSSphETPKK	3	0.454447	0.113109	0.199981	0.454447	0.0900359	0.0770397	0.0653885	FALSE	FALSE	FALSE	FALSE	FALSE	FALSE	-0.108083	-0.101905	0.278193	-0.0682049	NA	NA	NA	NA	NA	NA	NA	NA	NA	NA	NA	NA	NA	NA	NA	NA	P30009	-0.108083	-0.101905	0.278193	-0.0682049
AFSphFSLPRPGR	3	0.576474	0.099608	0.123667	0.576474	0.0745282	0.0721412	0.0535822	FALSE	FALSE	FALSE	FALSE	FALSE	FALSE	0.108103	-0.0222475	0.138004	-0.22386	0.0428055	-0.059007	0.39449	-0.378288	-0.0900161	-0.080334	-0.0279295	0.19828	-0.541207	-0.225871	0.651636	0.115442	0.246727	-0.347424	0.438115	-0.337418	P0C643	-0.0467175	-0.146977	0.318863	-0.125169
AGGANYDAQSphE	3	0.373351	0.105063	0.193282	0.373351	0.147731	0.0983703	0.0822012	FALSE	FALSE	FALSE	TRUE	FALSE	FALSE	-0.0350862	-0.0155051	0.0549285	-0.00433729	-0.0988879	0.0857043	0.0833362	-0.0701526	0.0822487	-0.197301	0.164191	-0.0491383	-0.0117562	-0.14321	0.105892	0.0490747	-0.0460964	-0.358358	0.2599	0.144554	B0BNA5	-0.0219156	-0.125734	0.13365	0.0140001
AGSRASphAPATphPLSPTR	3	0.328837	0.262737	0.125075	0.328837	0.0843217	0.121937	0.0770926	FALSE	FALSE	FALSE	FALSE	FALSE	FALSE	-0.244556	-0.0116591	0.532885	-0.27667	NA	NA	NA	NA	0.255878	0.0218339	-0.129495	-0.148217	NA	NA	NA	NA	NA	NA	NA	NA	P14733	0.00566127	0.00508742	0.201695	-0.212443
AIYQGPSSphPDKS	3	0.434836	0.102444	0.195706	0.434836	0.11242	0.0838817	0.0707117	FALSE	FALSE	FALSE	FALSE	FALSE	FALSE	0.148634	0.11667	0.0221744	-0.287479	0.167787	-0.126112	0.169621	-0.212165	0.153022	-0.152966	-0.202345	0.20229	-0.235309	0.0233514	0.179197	0.0327603	-0.296267	-0.0050914	0.0493888	0.251969	P22734	-0.0124266	-0.0288296	0.0436072	-0.00252483
AKGSETPGATphPGSK	3	0.412967	0.128714	0.120299	0.412967	0.121336	0.137335	0.0793491	FALSE	FALSE	FALSE	FALSE	FALSE	FALSE	NA	NA	NA	NA	NA	NA	NA	NA	NA	NA	NA	NA	NA	NA	NA	NA	0.0874526	-0.171561	0.17757	-0.0934614	Q99NB9	0.0874526	-0.171561	0.17757	-0.0934614
AKGSETphPGATPGSK	3	0.528861	0.0981816	0.149463	0.528861	0.0881	0.0758679	0.0595265	FALSE	TRUE	FALSE	TRUE	FALSE	TRUE	-0.14256	-0.36196	0.628198	-0.123678	-0.163702	0.0759052	0.290399	-0.202603	-0.161196	-0.475282	0.379616	0.256862	NA	NA	NA	NA	0.0721109	-0.328668	0.662268	-0.405711	Q99NB9	-0.0988367	-0.272501	0.49012	-0.118782
AKGSphETPGATPGSK	3	0.295794	0.104121	0.222284	0.295794	0.183683	0.10149	0.0926277	FALSE	FALSE	FALSE	FALSE	FALSE	FALSE	NA	NA	NA	NA	NA	NA	NA	NA	-0.114543	-0.473347	0.4232	0.16469	NA	NA	NA	NA	NA	NA	NA	NA	Q99NB9	-0.114543	-0.473347	0.4232	0.16469
ALDISASphDDEMARPK	3	0.577806	0.0964663	0.11639	0.577806	0.0787862	0.076097	0.0544552	FALSE	FALSE	FALSE	FALSE	FALSE	FALSE	0.015518	-0.118987	0.0671951	0.0362736	-0.0916082	0.0153523	0.0491595	0.0270965	0.0777784	-0.156944	0.252158	-0.172992	-0.044965	-0.0201381	0.0497718	0.0153313	0.0247571	0.0682179	-0.046985	-0.0459899	P13676	-0.00370394	-0.0424998	0.0742599	-0.0280561
ALPATphPQLPSR	3	0.31795	0.114671	0.150417	0.31795	0.186392	0.135146	0.0954242	FALSE	FALSE	FALSE	FALSE	FALSE	FALSE	0.0665477	0.308442	-0.259486	-0.115504	0.0132892	0.145243	0.132139	-0.290671	0.262727	-0.530657	-0.330212	0.598142	-0.212029	-0.965307	0.949668	0.227668	0.349557	-0.660268	0.648577	-0.337866	Q6IN36	0.0960186	-0.34051	0.228137	0.016354
ALSLPSphLEPPGELR	3	0.580785	0.101864	0.118699	0.580785	0.0727799	0.072796	0.0530762	FALSE	FALSE	FALSE	FALSE	FALSE	FALSE	NA	NA	NA	NA	-0.0175208	-0.0629081	0.142186	-0.0617574	NA	NA	NA	NA	NA	NA	NA	NA	NA	NA	NA	NA	B2RYG7	-0.0175208	-0.0629081	0.142186	-0.0617574
ALSRSphNEQIVSEK	3	0.338311	0.222636	0.173247	0.338311	0.0868199	0.100087	0.0788985	FALSE	FALSE	FALSE	FALSE	FALSE	FALSE	-0.0711011	0.125435	0.141161	-0.195495	-0.249346	0.179551	0.184532	-0.114737	-0.0488661	-0.284341	0.289261	0.0439454	0.192487	-0.166857	0.0387511	-0.0643814	-0.100153	0.221389	0.0898072	-0.211043	P27321	-0.0553959	0.0150355	0.148702	-0.108342
AMSTphTSVSSSQPGK	3	0.358356	0.109266	0.166241	0.358356	0.164718	0.113943	0.0874756	FALSE	FALSE	FALSE	FALSE	FALSE	FALSE	0.23268	-0.0160025	-0.104696	-0.111982	NA	NA	NA	NA	0.029755	0.022496	-0.147069	0.0948185	-0.239204	-0.306546	0.508181	0.0375684	NA	NA	NA	NA	Q9JHL4	0.00774374	-0.100017	0.0854719	0.00680168
AMSTTphSVSSSQPGK	3	0.285597	0.129464	0.126027	0.285597	0.175423	0.182713	0.100775	FALSE	FALSE	FALSE	FALSE	FALSE	FALSE	NA	NA	NA	NA	0.478123	-0.352845	0.0218282	-0.147106	NA	NA	NA	NA	-0.0414279	-0.319632	0.350116	0.0109432	NA	NA	NA	NA	Q9JHL4	0.218347	-0.336238	0.185972	-0.0680815
AMSTTSphVSSSQPGK	3	0.37044	0.121199	0.133498	0.37044	0.148895	0.138925	0.0870436	FALSE	FALSE	FALSE	TRUE	FALSE	FALSE	NA	NA	NA	NA	0.657142	-0.424456	0.253696	-0.486381	0.234549	-0.564917	0.0818523	0.248515	-0.0414279	-0.319632	0.350116	0.0109432	-0.0718761	-0.617729	0.889904	-0.2003	Q9JHL4	0.194597	-0.481683	0.393892	-0.106806
ANglSphRDGEAGR	3	0.331004	0.203527	0.109486	0.331004	0.100149	0.172916	0.0829187	FALSE	FALSE	FALSE	FALSE	FALSE	FALSE	0.0555395	0.0881924	0.124963	-0.268695	0.0897455	-0.0235187	-0.0673467	0.00111981	NA	NA	NA	NA	0.0448298	-0.198022	0.232687	-0.0794954	NA	NA	NA	NA	Q5FVC2	0.0633716	-0.0444493	0.096768	-0.11569
ANSphRDGEAGR	3	0.295782	0.224217	0.107347	0.295782	0.0995431	0.187557	0.0855542	FALSE	FALSE	FALSE	FALSE	FALSE	FALSE	0.160515	-0.0871877	0.262232	-0.335559	0.0296941	-0.326791	0.410111	-0.113014	NA	NA	NA	NA	0.29205	0.173489	-0.047591	-0.417948	NA	NA	NA	NA	Q5FVC2	0.160753	-0.0801632	0.208251	-0.288841
APKPEPVPEPKEPSphPEglKNSK	3	0.561806	0.104682	0.108948	0.561806	0.0816587	0.0858172	0.0570881	FALSE	FALSE	FALSE	FALSE	FALSE	FALSE	0.0297909	-0.227558	0.375356	-0.177589	NA	NA	NA	NA	NA	NA	NA	NA	NA	NA	NA	NA	NA	NA	NA	NA	Q52KI8	0.0297909	-0.227558	0.375356	-0.177589
APKPEPVPEPKEPSphPEK	3	0.416908	0.102974	0.204363	0.416908	0.117595	0.0852984	0.0728607	FALSE	FALSE	FALSE	FALSE	FALSE	FALSE	-0.0486315	-0.111384	0.163104	-0.00308867	NA	NA	NA	NA	NA	NA	NA	NA	NA	NA	NA	NA	NA	NA	NA	NA	Q52KI8	-0.0486315	-0.111384	0.163104	-0.00308867
AQLSphPVSSK	3	0.338684	0.103511	0.248075	0.338684	0.139488	0.0887857	0.0814554	FALSE	FALSE	FALSE	FALSE	FALSE	FALSE	-0.219577	-0.066941	0.187402	0.0991161	0.0160937	-0.40673	0.38346	0.0071764	-0.338336	-0.149069	0.18477	0.302634	0.154019	-0.123598	0.215964	-0.246384	NA	NA	NA	NA	Q8K3Y6	-0.09695	-0.186584	0.242899	0.0406355
AQPSphASLGVGYR	3	0.279577	0.264094	0.107583	0.279577	0.092463	0.172405	0.083878	FALSE	FALSE	FALSE	FALSE	FALSE	FALSE	0.231769	-0.0506952	0.0978256	-0.278899	0.0524983	-0.0181687	0.377037	-0.411366	NA	NA	NA	NA	NA	NA	NA	NA	NA	NA	NA	NA	Q8C2Q3	0.142134	-0.034432	0.237431	-0.345133
AQsiLSphPVSSK	3	0.247099	0.129576	0.121056	0.247099	0.188623	0.206297	0.107349	FALSE	FALSE	FALSE	FALSE	FALSE	FALSE	0.121144	-0.275815	0.158057	-0.00338664	0.275302	-0.462929	0.269896	-0.082269	-0.0190973	-0.0875381	-0.0807795	0.187415	0.333231	-0.104561	0.0298169	-0.258487	NA	NA	NA	NA	Q8K3Y6	0.177645	-0.232711	0.0942475	-0.0391818
AQSphVSLEGSAPSPSphPTHTHHR	3	0.301701	0.104428	0.21861	0.301701	0.181408	0.10186	0.0919933	FALSE	FALSE	FALSE	FALSE	FALSE	FALSE	-0.13267	-0.0324769	0.022575	0.142571	-0.0839914	-0.268867	0.271033	0.0818255	0.0679833	-0.6392	0.178759	0.392457	-0.257843	-0.096277	0.157814	0.196306	0.171613	-0.00433462	0.306318	-0.473596	P0C643	-0.0469815	-0.208231	0.1873	0.0679128
ARDRSphPSphPLR	3	0.484775	0.0998907	0.160006	0.484775	0.104945	0.0841069	0.0662771	FALSE	FALSE	FALSE	FALSE	FALSE	FALSE	NA	NA	NA	NA	NA	NA	NA	NA	NA	NA	NA	NA	-0.0375547	-0.165864	0.238011	-0.0345928	NA	NA	NA	NA	Q9WU49	-0.0375547	-0.165864	0.238011	-0.0345928
ASAAFSSVGSphVITK	3	0.330844	0.168713	0.110828	0.330844	0.115178	0.187631	0.0868071	FALSE	FALSE	FALSE	FALSE	FALSE	FALSE	0.518578	0.263623	-0.210261	-0.57194	0.338124	0.0290561	0.429101	-0.796281	0.429773	-0.556441	-0.0242952	0.150963	-0.0552496	-0.229144	0.429993	-0.1456	0.133208	-0.794986	0.921119	-0.259341	Q62393	0.272887	-0.257578	0.309132	-0.32444
ASphSEGAsiEQSKR	3	0.433839	0.10439	0.2091	0.433839	0.103929	0.0799356	0.0688056	FALSE	FALSE	FALSE	FALSE	FALSE	FALSE	-0.104845	-0.159232	0.293035	-0.0289585	NA	NA	NA	NA	NA	NA	NA	NA	NA	NA	NA	NA	NA	NA	NA	NA	Q68FR2	-0.104845	-0.159232	0.293035	-0.0289585
ASSDASSphDPEPPETGEKEGTGSSGPK	3	0.349468	0.105734	0.276107	0.349468	0.113641	0.080302	0.0747483	FALSE	FALSE	FALSE	FALSE	FALSE	FALSE	-0.339859	-0.35151	0.67565	0.0157192	NA	NA	NA	NA	NA	NA	NA	NA	NA	NA	NA	NA	NA	NA	NA	NA	Q68FR2	-0.339859	-0.35151	0.67565	0.0157192
ASSphEGAEQSKR	3	0.422327	0.116476	0.222333	0.422327	0.0927917	0.0780485	0.0680243	FALSE	TRUE	FALSE	TRUE	FALSE	TRUE	-0.153946	-0.0857211	0.256748	-0.0170804	-0.0664085	-0.291537	0.265717	0.0922286	-0.0741203	-0.0790736	0.201429	-0.0482353	-0.379769	-0.0959197	0.460068	0.0156201	0.033685	0.065573	0.266923	-0.366181	Q68FR2	-0.128112	-0.0973357	0.290177	-0.0647296
ASSphEGAsiEQSKR	3	0.521547	0.0993039	0.132907	0.521547	0.0975737	0.0859681	0.0627005	FALSE	FALSE	FALSE	FALSE	FALSE	FALSE	-0.104845	-0.159232	0.293035	-0.0289585	0.354882	-0.560085	-0.00856571	0.213769	0.0322447	0.0993564	0.134373	-0.265974	-0.254182	-0.129538	0.350758	0.0329614	-0.0464943	0.158602	0.0491298	-0.161238	Q68FR2	-0.00367873	-0.118179	0.163746	-0.041888
ASSphPPDRIDIFGR	3	0.392355	0.208937	0.139235	0.392355	0.0829135	0.103934	0.0726244	FALSE	FALSE	FALSE	FALSE	FALSE	FALSE	NA	NA	NA	NA	-0.0318328	-0.0103365	0.220295	-0.178125	NA	NA	NA	NA	NA	NA	NA	NA	NA	NA	NA	NA	Q3UL36	-0.0318328	-0.0103365	0.220295	-0.178125
ASSRVSphGGFPEDSSK	3	0.311883	0.206585	0.108273	0.311883	0.102349	0.18574	0.0851693	FALSE	FALSE	FALSE	FALSE	FALSE	FALSE	NA	NA	NA	NA	NA	NA	NA	NA	NA	NA	NA	NA	0.234752	-0.148694	0.303196	-0.389254	NA	NA	NA	NA	O70257	0.234752	-0.148694	0.303196	-0.389254
ASTSphKSESSQK	3	0.328929	0.116667	0.304006	0.328929	0.0994263	0.0775461	0.0734254	FALSE	TRUE	FALSE	TRUE	FALSE	TRUE	-0.212191	-0.03422	0.351211	-0.1048	-0.342281	-0.0826499	0.655829	-0.230898	-0.262751	-0.273952	0.35382	0.182884	NA	NA	NA	NA	NA	NA	NA	NA	P62754	-0.272408	-0.130274	0.45362	-0.0509382
ATPEPSphSTLSSDTVSRLEEDVR	3	0.397183	0.111257	0.148238	0.397183	0.145292	0.115755	0.0822755	FALSE	FALSE	FALSE	FALSE	FALSE	FALSE	NA	NA	NA	NA	NA	NA	NA	NA	NA	NA	NA	NA	0.243492	-0.571055	0.302747	0.0248158	-0.133594	-0.0570105	0.273435	-0.0828304	Q91ZN1	0.0549488	-0.314033	0.288091	-0.0290073
ATPEPSSphTLSSDTVSRLEEDVR	3	0.394189	0.131652	0.231606	0.394189	0.0909489	0.0807219	0.070882	FALSE	FALSE	FALSE	FALSE	FALSE	FALSE	NA	NA	NA	NA	NA	NA	NA	NA	NA	NA	NA	NA	NA	NA	NA	NA	-0.133594	-0.0570105	0.273435	-0.0828304	Q91ZN1	-0.133594	-0.0570105	0.273435	-0.0828304
ATPEPSSTLSphSDTVSRLEEDVR	3	0.386741	0.15536	0.112479	0.386741	0.109102	0.156132	0.0801858	TRUE	FALSE	TRUE	TRUE	FALSE	TRUE	0.176792	-0.0422619	0.458411	-0.592942	0.435671	-0.508462	0.413847	-0.341055	0.336695	-0.230774	0.267777	-0.373698	0.257136	-0.495466	0.343967	-0.105638	-0.133594	-0.0570105	0.273435	-0.0828304	Q91ZN1	0.21454	-0.266795	0.351487	-0.299233
ATPEPSSTphLSSDTVSRLEEDVR	3	0.394189	0.131652	0.231606	0.394189	0.0909489	0.0807219	0.070882	FALSE	FALSE	FALSE	FALSE	FALSE	FALSE	NA	NA	NA	NA	NA	NA	NA	NA	NA	NA	NA	NA	NA	NA	NA	NA	-0.133594	-0.0570105	0.273435	-0.0828304	Q91ZN1	-0.133594	-0.0570105	0.273435	-0.0828304
ATphSNVFAMFDQSQIQEFK	3	0.274502	0.108027	0.169735	0.274502	0.222068	0.124738	0.10093	FALSE	FALSE	FALSE	FALSE	FALSE	FALSE	NA	NA	NA	NA	NA	NA	NA	NA	NA	NA	NA	NA	0.0996344	-0.759936	0.456543	0.203759	NA	NA	NA	NA	P13832	0.0996344	-0.759936	0.456543	0.203759
ATSphNVFAMFDQSQIQEFK	3	0.274502	0.108027	0.169735	0.274502	0.222068	0.124738	0.10093	FALSE	FALSE	FALSE	FALSE	FALSE	FALSE	NA	NA	NA	NA	NA	NA	NA	NA	NA	NA	NA	NA	0.0996344	-0.759936	0.456543	0.203759	NA	NA	NA	NA	P13832	0.0996344	-0.759936	0.456543	0.203759
ATVNLLGDEKKSphT	3	0.304063	0.283175	0.119524	0.304063	0.0846203	0.130079	0.0785383	FALSE	FALSE	FALSE	FALSE	FALSE	FALSE	NA	NA	NA	NA	NA	NA	NA	NA	NA	NA	NA	NA	NA	NA	NA	NA	0.0285974	0.0123271	0.243449	-0.284374	B2RZ37	0.0285974	0.0123271	0.243449	-0.284374
ATVNLLGDEKKSTph	3	0.304063	0.283175	0.119524	0.304063	0.0846203	0.130079	0.0785383	FALSE	FALSE	FALSE	FALSE	FALSE	FALSE	NA	NA	NA	NA	NA	NA	NA	NA	NA	NA	NA	NA	NA	NA	NA	NA	0.0285974	0.0123271	0.243449	-0.284374	B2RZ37	0.0285974	0.0123271	0.243449	-0.284374
ATVVASVVHQDNFSGFAPLQPQsiSAEPPPRPKTphPEIFR	3	0.316291	0.107755	0.180817	0.316291	0.187905	0.113972	0.0932597	FALSE	FALSE	FALSE	FALSE	FALSE	FALSE	NA	NA	NA	NA	0.18007	0.0462094	-0.225694	-0.000585329	NA	NA	NA	NA	-0.113848	-0.0461209	-0.0296744	0.189644	-0.0589298	-0.425064	0.584888	-0.100894	O70145	0.0024305	-0.141659	0.10984	0.0293882
ATVVASVVHQDNFSGFAPLQsiPQSAEPPPRPKTphPEIFR	3	0.273716	0.11163	0.154279	0.273716	0.220404	0.137559	0.102413	FALSE	FALSE	FALSE	TRUE	FALSE	FALSE	NA	NA	NA	NA	NA	NA	NA	NA	NA	NA	NA	NA	0.263418	-0.725706	0.247592	0.214696	0.0180852	-0.311096	0.316889	-0.0238786	O70145	0.140751	-0.518401	0.28224	0.0954087
ATVVASVVHQDNglFSGFAPLQPQSAEPPPRPKTphPEIFR	3	0.440868	0.142216	0.182148	0.440868	0.084202	0.0829472	0.0676189	FALSE	FALSE	FALSE	FALSE	FALSE	FALSE	NA	NA	NA	NA	-0.0956859	0.0039626	0.0431233	0.0486	NA	NA	NA	NA	NA	NA	NA	NA	-0.031866	-0.0648827	0.298968	-0.202219	O70145	-0.0637759	-0.03046	0.171046	-0.0768096
ATVVASVVHQsiDNFSGFAPLQPQSAEPPPRPKTphPEIFR	3	0.482132	0.156138	0.128172	0.482132	0.0780056	0.091761	0.063791	FALSE	FALSE	FALSE	FALSE	FALSE	FALSE	NA	NA	NA	NA	NA	NA	NA	NA	NA	NA	NA	NA	NA	NA	NA	NA	-0.031866	-0.0648827	0.298968	-0.202219	O70145	-0.031866	-0.0648827	0.298968	-0.202219
AVISRTphMNR	3	0.3505	0.229235	0.114548	0.3505	0.0889682	0.139285	0.077464	FALSE	FALSE	FALSE	FALSE	FALSE	TRUE	-0.0520899	-0.0854576	0.801825	-0.664277	-0.00658565	0.408116	0.234817	-0.636347	0.0897788	-0.637629	0.330767	0.217082	0.241109	-0.454186	0.949546	-0.73647	0.543873	0.243287	0.493865	-1.28103	Q8K352	0.163217	-0.105174	0.562164	-0.620208
AVNglSphTRETPPKSK	3	0.395452	0.148898	0.113396	0.395452	0.11075	0.151862	0.0796421	FALSE	FALSE	FALSE	FALSE	FALSE	FALSE	NA	NA	NA	NA	NA	NA	NA	NA	0.225413	-0.306778	0.383062	-0.301697	NA	NA	NA	NA	NA	NA	NA	NA	Q6P747	0.225413	-0.306778	0.383062	-0.301697
AVNglSTphRETPPKSK	3	0.395452	0.148898	0.113396	0.395452	0.11075	0.151862	0.0796421	FALSE	FALSE	FALSE	FALSE	FALSE	FALSE	NA	NA	NA	NA	NA	NA	NA	NA	0.225413	-0.306778	0.383062	-0.301697	NA	NA	NA	NA	NA	NA	NA	NA	Q6P747	0.225413	-0.306778	0.383062	-0.301697
AVNglSTRETphPPKSK	3	0.500458	0.13888	0.108831	0.500458	0.0833639	0.104752	0.0637156	FALSE	TRUE	TRUE	TRUE	FALSE	TRUE	0.0810661	-0.158783	0.302565	-0.224848	0.0267626	-0.165781	0.375226	-0.236208	-0.00381491	-0.258755	0.354406	-0.0918363	0.0746505	-0.21734	0.34218	-0.199491	0.141347	-0.0328882	0.411732	-0.52019	Q6P747	0.0640022	-0.166709	0.357222	-0.254515
AVNSTRETphPPKSK	3	0.559199	0.112513	0.124778	0.559199	0.0730378	0.0752474	0.0552249	FALSE	TRUE	FALSE	TRUE	FALSE	TRUE	-0.0713471	-0.258269	0.710714	-0.381098	-0.111045	-0.0862142	0.452676	-0.255417	-0.123622	-0.391792	0.494134	0.0212797	-0.05999	-0.354914	0.62409	-0.209186	-0.0869558	0.0556004	0.588258	-0.556903	Q6P747	-0.090592	-0.207118	0.573975	-0.276265
AYQHGGVTGLSQYph	3	0.564339	0.0957985	0.124671	0.564339	0.0827146	0.0763579	0.0561188	FALSE	FALSE	FALSE	FALSE	FALSE	FALSE	-0.018724	-0.131265	0.221372	-0.0713831	NA	NA	NA	NA	NA	NA	NA	NA	NA	NA	NA	NA	NA	NA	NA	NA	Q9EPU0	-0.018724	-0.131265	0.221372	-0.0713831
DGAAPQSphL	3	0.268976	0.150172	0.111525	0.268976	0.143283	0.227702	0.0983416	FALSE	FALSE	FALSE	FALSE	FALSE	FALSE	0.174135	-0.0250876	0.0164708	-0.165518	0.36052	-0.248721	0.220193	-0.331992	0.270208	-0.0417071	-0.0370553	-0.191446	-0.101146	-0.367071	0.238707	0.22951	NA	NA	NA	NA	P13838	0.175929	-0.170646	0.109579	-0.114861
DGGQTTphPASTR	3	0.517785	0.136544	0.110077	0.517785	0.0786655	0.0959513	0.0609771	FALSE	FALSE	FALSE	FALSE	FALSE	FALSE	-0.0145173	-0.110138	0.130239	-0.00558352	-0.192724	0.0671634	0.0839324	0.0416282	0.136143	-0.101987	0.0736473	-0.107803	0.105203	-0.0150023	0.113337	-0.203538	NA	NA	NA	NA	Q68FP1	0.00852623	-0.0399911	0.100289	-0.068824
DITphSDTSGDFR	3	0.372283	0.105458	0.189211	0.372283	0.150092	0.100113	0.0828434	FALSE	FALSE	FALSE	FALSE	FALSE	FALSE	NA	NA	NA	NA	NA	NA	NA	NA	NA	NA	NA	NA	NA	NA	NA	NA	-0.011023	-0.0794075	0.0818754	0.00855512	P07150	-0.011023	-0.0794075	0.0818754	0.00855512
DITSphDTSGDFR	3	0.372283	0.105458	0.189211	0.372283	0.150092	0.100113	0.0828434	FALSE	FALSE	FALSE	FALSE	FALSE	FALSE	NA	NA	NA	NA	NA	NA	NA	NA	NA	NA	NA	NA	NA	NA	NA	NA	-0.011023	-0.0794075	0.0818754	0.00855512	P07150	-0.011023	-0.0794075	0.0818754	0.00855512
DQQNLPFGVTPASphPSGHSQGR	3	0.532246	0.132142	0.11424	0.532246	0.0751678	0.08748	0.0587248	FALSE	FALSE	FALSE	FALSE	FALSE	FALSE	NA	NA	NA	NA	NA	NA	NA	NA	NA	NA	NA	NA	NA	NA	NA	NA	-0.0117324	-0.199464	0.581256	-0.370059	O08679	-0.0117324	-0.199464	0.581256	-0.370059
DSHLPPLSSSLSphVEDASGSTGKR	3	0.442667	0.121733	0.202595	0.442667	0.0881178	0.0783711	0.0665157	FALSE	TRUE	FALSE	TRUE	FALSE	TRUE	-0.226731	-0.199266	0.581601	-0.155605	-0.0484896	-0.0413635	0.27486	-0.185007	-0.280803	-0.148476	0.278759	0.15052	0.0740694	-0.2287	0.252336	-0.0977053	-0.225079	0.120295	0.335773	-0.23099	O08773	-0.141407	-0.099502	0.344666	-0.103757
DSLIDSphLT	3	0.280925	0.247457	0.106702	0.280925	0.0958101	0.183828	0.0852777	FALSE	FALSE	FALSE	FALSE	FALSE	FALSE	NA	NA	NA	NA	NA	NA	NA	NA	NA	NA	NA	NA	0.240417	-0.0825672	0.333344	-0.491193	NA	NA	NA	NA	O55135	0.240417	-0.0825672	0.333344	-0.491193
DSSLGPGRGEGPPTphPPSQPPLSphPK	3	0.358959	0.165367	0.111554	0.358959	0.110575	0.170381	0.0831642	FALSE	FALSE	FALSE	FALSE	FALSE	FALSE	-0.078104	-0.11516	0.23117	-0.0379062	0.0842065	-0.223961	0.291724	-0.151969	0.317022	-0.495926	0.039349	0.139555	0.333258	-0.193725	0.0635262	-0.20306	0.0938853	0.23976	0.419514	-0.75316	P97573	0.150054	-0.157802	0.209057	-0.201308
DSSLGPGRGEGPPTPPSQPPLSphPK	3	0.547265	0.122063	0.121115	0.547265	0.0733149	0.0795733	0.0566692	FALSE	FALSE	FALSE	FALSE	FALSE	FALSE	NA	NA	NA	NA	NA	NA	NA	NA	NA	NA	NA	NA	-0.0659553	-0.184163	0.556863	-0.306745	NA	NA	NA	NA	P97573	-0.0659553	-0.184163	0.556863	-0.306745
DVYLSphPRDDGYSTK	3	0.466463	0.117489	0.188314	0.466463	0.086235	0.0771672	0.0643312	FALSE	TRUE	FALSE	TRUE	FALSE	TRUE	-0.148375	-0.155282	0.51089	-0.207233	NA	NA	NA	NA	-0.136606	-0.239977	0.307379	0.0692043	-0.125841	-0.134601	0.239769	0.0206725	-0.0805147	0.105936	0.262771	-0.288193	D4AE41	-0.122834	-0.105981	0.330202	-0.101387
DYDDMSphPR	3	0.433817	0.176388	0.145506	0.433817	0.081321	0.0941719	0.0687958	FALSE	FALSE	FALSE	FALSE	FALSE	FALSE	-0.17594	-0.134699	0.352031	-0.0413914	-0.0731133	0.0143808	0.14439	-0.0856577	-0.196764	0.146186	0.0475196	0.00305887	0.206641	-0.0138827	-0.0874372	-0.105322	0.173627	-0.0471708	-0.142116	0.0156593	P61979	-0.0131097	-0.00703725	0.0628775	-0.0427305
DYSHSphSSRDDYPSR	3	0.396711	0.171007	0.110979	0.396711	0.098222	0.146306	0.0767741	FALSE	FALSE	FALSE	FALSE	FALSE	FALSE	NA	NA	NA	NA	NA	NA	NA	NA	-0.129539	-0.08767	0.373935	-0.156726	0.147688	-0.122639	-0.043457	0.0184077	0.14452	0.0257342	0.00964037	-0.179895	D4AE41	0.054223	-0.0615248	0.113373	-0.106071
DYSHSSphSRDDYPSR	3	0.32189	0.231703	0.110508	0.32189	0.0936802	0.16085	0.0813696	FALSE	FALSE	FALSE	FALSE	FALSE	FALSE	NA	NA	NA	NA	NA	NA	NA	NA	-0.129539	-0.08767	0.373935	-0.156726	0.141287	-0.0934143	-0.0416088	-0.00626427	0.16967	0.0868184	0.0293885	-0.285877	D4AE41	0.0604729	-0.031422	0.120572	-0.149622
EADEDSphEPEREVR	3	0.431893	0.102758	0.178571	0.431893	0.122719	0.0905568	0.0735021	FALSE	FALSE	FALSE	FALSE	FALSE	FALSE	-0.234785	-0.121452	0.208163	0.148073	-0.0629401	0.150144	0.0538563	-0.14106	-0.101537	-0.508213	0.288129	0.321622	0.16415	-0.0794618	-0.144307	0.0596189	0.130644	0.0749338	0.205453	-0.41103	Q3TIX9	-0.0208937	-0.0968099	0.122259	-0.00455517
EADGTGSphSSPAPMRR	3	0.386825	0.129136	0.240462	0.386825	0.0921348	0.0802311	0.0712102	FALSE	TRUE	FALSE	TRUE	FALSE	TRUE	-0.457387	-0.138345	0.598357	-0.00262573	-0.076832	-0.0225483	0.702517	-0.603137	NA	NA	NA	NA	-0.585042	-0.330647	0.921856	-0.00616656	NA	NA	NA	NA	Q4QRL3	-0.373087	-0.163847	0.74091	-0.203976
EADGTGSSphSPAPMRR	3	0.397092	0.135522	0.224931	0.397092	0.0899686	0.0815262	0.0709603	FALSE	TRUE	FALSE	TRUE	FALSE	TRUE	-0.457387	-0.138345	0.598357	-0.00262573	-0.076832	-0.0225483	0.702517	-0.603137	NA	NA	NA	NA	-0.44463	-0.222067	0.742279	-0.0755829	NA	NA	NA	NA	Q4QRL3	-0.326283	-0.127653	0.681051	-0.227115
EADGTGSSSphPAPMRR	3	0.366275	0.130218	0.257017	0.366275	0.0934654	0.0803656	0.0726592	FALSE	FALSE	FALSE	FALSE	FALSE	FALSE	NA	NA	NA	NA	NA	NA	NA	NA	NA	NA	NA	NA	-0.304217	-0.113486	0.562703	-0.144999	NA	NA	NA	NA	Q4QRL3	-0.304217	-0.113486	0.562703	-0.144999
EARSphsiPQPNK	3	0.449387	0.133228	0.113333	0.449387	0.10383	0.127398	0.0728237	FALSE	FALSE	FALSE	FALSE	FALSE	FALSE	0.0773499	-0.145598	0.191656	-0.123408	NA	NA	NA	NA	NA	NA	NA	NA	NA	NA	NA	NA	NA	NA	NA	NA	Q52KI8	0.0773499	-0.145598	0.191656	-0.123408
EASMVITESphPAALQLR	3	0.290971	0.102763	0.252028	0.290971	0.169629	0.0946469	0.0899623	FALSE	FALSE	FALSE	FALSE	FALSE	FALSE	NA	NA	NA	NA	NA	NA	NA	NA	0.15851	-0.467649	-0.0125639	0.321703	-0.54584	-0.0812854	0.471616	0.15551	0.0435099	-0.266944	0.384635	-0.161201	P54116	-0.114607	-0.271959	0.281229	0.105337
EASphAQEDAR	3	0.363899	0.140099	0.118254	0.363899	0.128672	0.163117	0.0859589	FALSE	FALSE	FALSE	FALSE	FALSE	FALSE	NA	NA	NA	NA	NA	NA	NA	NA	0.202441	0.0265986	-0.191756	-0.0372835	-0.128007	-0.134911	0.293478	-0.0305591	NA	NA	NA	NA	Q6UPR8	0.0372166	-0.0541562	0.050861	-0.0339213
EAVYSGVQSphPR	3	0.412302	0.153414	0.111693	0.412302	0.102814	0.143381	0.0763957	FALSE	FALSE	FALSE	FALSE	FALSE	FALSE	NA	NA	NA	NA	NA	NA	NA	NA	NA	NA	NA	NA	0.217843	-0.295488	0.437265	-0.35962	NA	NA	NA	NA	Q8K3Y6	0.217843	-0.295488	0.437265	-0.35962
EDGHRTphSTSAVPNLFVPLNTNPK	3	0.382022	0.103697	0.227127	0.382022	0.124801	0.086157	0.076196	FALSE	FALSE	FALSE	FALSE	FALSE	FALSE	-0.104158	0.124715	-0.0647725	0.0442153	0.299585	-0.455663	-0.191959	0.348037	NA	NA	NA	NA	-0.168227	-0.234593	0.536828	-0.134008	-0.358403	-0.0804171	0.651171	-0.212351	Q63028	-0.0828008	-0.161489	0.232817	0.0114734
EDGHRTSphTSAVPNLFVPLNTNPK	3	0.382022	0.103697	0.227127	0.382022	0.124801	0.086157	0.076196	FALSE	FALSE	FALSE	FALSE	FALSE	FALSE	-0.104158	0.124715	-0.0647725	0.0442153	0.299585	-0.455663	-0.191959	0.348037	NA	NA	NA	NA	-0.168227	-0.234593	0.536828	-0.134008	-0.358403	-0.0804171	0.651171	-0.212351	Q63028	-0.0828008	-0.161489	0.232817	0.0114734
EDSphVKPGAHLTVK	3	0.350455	0.224577	0.113406	0.350455	0.0902642	0.143326	0.077972	FALSE	FALSE	FALSE	FALSE	FALSE	TRUE	0.170017	-0.127844	0.0538384	-0.0960115	0.0715645	0.151054	0.0945136	-0.317132	-0.150077	-0.237895	0.455166	-0.067194	0.0515556	0.315686	-0.0194379	-0.347803	0.210504	-0.335516	0.458985	-0.333973	Q8BG05	0.0707128	-0.046903	0.208613	-0.232423
EGKTphTPVSSR	3	0.538787	0.100314	0.121537	0.538787	0.0920566	0.0866956	0.0606101	FALSE	FALSE	FALSE	FALSE	FALSE	FALSE	NA	NA	NA	NA	0.0925572	-0.133814	0.356937	-0.315681	NA	NA	NA	NA	NA	NA	NA	NA	-0.0692865	-0.294209	0.25152	0.111975	Q3KRF1	0.0116354	-0.214011	0.304229	-0.101853
EGKTTphPVSSR	3	0.528262	0.100015	0.126958	0.528262	0.0956573	0.0870902	0.0620181	FALSE	FALSE	FALSE	TRUE	FALSE	FALSE	0.0527555	-0.311863	0.399876	-0.140769	0.0925572	-0.133814	0.356937	-0.315681	NA	NA	NA	NA	NA	NA	NA	NA	-0.128992	-0.266559	0.228575	0.166976	Q3KRF1	0.00544014	-0.237412	0.328462	-0.096491
EKEPEAASphSRGSPVR	3	0.421919	0.107293	0.153259	0.421919	0.134628	0.10512	0.0777818	FALSE	FALSE	FALSE	FALSE	FALSE	FALSE	NA	NA	NA	NA	NA	NA	NA	NA	NA	NA	NA	NA	0.0423391	-0.643563	0.660908	-0.0596849	NA	NA	NA	NA	Q3TIX9	0.0423391	-0.643563	0.660908	-0.0596849
EKEPEAASSphRGSPVR	3	0.421919	0.107293	0.153259	0.421919	0.134628	0.10512	0.0777818	FALSE	FALSE	FALSE	FALSE	FALSE	FALSE	NA	NA	NA	NA	NA	NA	NA	NA	NA	NA	NA	NA	0.0423391	-0.643563	0.660908	-0.0596849	NA	NA	NA	NA	Q3TIX9	0.0423391	-0.643563	0.660908	-0.0596849
EKEPEAASSRGSphPVR	3	0.53129	0.130967	0.121406	0.53129	0.074458	0.0833867	0.058492	FALSE	TRUE	FALSE	TRUE	FALSE	TRUE	-0.192343	-0.363638	0.588789	-0.0328087	-0.101154	0.110926	0.359685	-0.369457	NA	NA	NA	NA	-0.0479493	-0.526867	0.604674	-0.029857	0.0984504	0.0504614	0.847824	-0.996735	Q3TIX9	-0.0607489	-0.182279	0.600243	-0.357215
EKSDAVYphTGLNTR	3	0.444543	0.134113	0.113579	0.444543	0.104902	0.129348	0.0735156	FALSE	FALSE	FALSE	FALSE	FALSE	FALSE	-0.0453244	-0.039734	0.0191435	0.0659149	-0.150219	-0.27735	0.281952	0.145618	0.0481754	-0.172441	0.0973166	0.0269491	0.00929958	-0.49323	0.424555	0.0593759	0.551566	0.222903	0.164377	-0.938847	P20411	0.0826996	-0.15197	0.197469	-0.128198
EKSphPELPEPSVR	3	0.307032	0.122781	0.134816	0.307032	0.179084	0.158563	0.0977233	FALSE	FALSE	FALSE	FALSE	FALSE	FALSE	0.0400706	-0.0826236	0.0506741	-0.00812108	NA	NA	NA	NA	NA	NA	NA	NA	NA	NA	NA	NA	NA	NA	NA	NA	Q52KI8	0.0400706	-0.0826236	0.0506741	-0.00812108
ELKTDSphSPNQAR	3	0.522958	0.109269	0.154568	0.522958	0.0800697	0.0742592	0.0588757	FALSE	TRUE	FALSE	TRUE	FALSE	TRUE	NA	NA	NA	NA	0.04804	-0.159901	0.322555	-0.210693	-0.0901976	-0.193573	0.238391	0.0453796	-0.263227	-0.0629657	0.547189	-0.220996	NA	NA	NA	NA	Q00438	-0.101795	-0.138813	0.369378	-0.12877
ELKTDSSphPNQAR	3	0.547075	0.0985266	0.141759	0.547075	0.0820611	0.073538	0.0570401	FALSE	FALSE	FALSE	FALSE	FALSE	FALSE	NA	NA	NA	NA	0.04804	-0.159901	0.322555	-0.210693	-0.0819613	-0.44659	0.33884	0.189712	-0.192481	0.0379467	0.466005	-0.311471	NA	NA	NA	NA	Q00438	-0.0754673	-0.189515	0.3758	-0.110818
ELQEMDKDDESLTphK	3	0.331794	0.196077	0.20799	0.331794	0.0898665	0.0941218	0.0801498	FALSE	FALSE	FALSE	FALSE	FALSE	FALSE	NA	NA	NA	NA	NA	NA	NA	NA	NA	NA	NA	NA	NA	NA	NA	NA	-0.321514	0.0529758	0.638635	-0.370097	Q61599	-0.321514	0.0529758	0.638635	-0.370097
ERSphPALK	3	0.317648	0.183534	0.234449	0.317648	0.0918691	0.0912693	0.0812314	FALSE	FALSE	FALSE	FALSE	FALSE	FALSE	NA	NA	NA	NA	-0.107482	0.0145959	0.185036	-0.0921494	NA	NA	NA	NA	NA	NA	NA	NA	NA	NA	NA	NA	Q5M7V8	-0.107482	0.0145959	0.185036	-0.0921494
ERTSSLTphHSEEK	3	0.479491	0.105946	0.184055	0.479491	0.090729	0.0762792	0.0635004	FALSE	FALSE	FALSE	FALSE	FALSE	FALSE	NA	NA	NA	NA	0.0218851	-0.0749235	0.25313	-0.200092	NA	NA	NA	NA	NA	NA	NA	NA	-0.182317	-0.142555	0.230397	0.0944754	Q9CT10	-0.0802159	-0.108739	0.241763	-0.0528083
ESSphASEGADQK	3	0.543297	0.0976407	0.127028	0.543297	0.0904397	0.0820681	0.059527	FALSE	FALSE	FALSE	FALSE	FALSE	FALSE	-0.0910614	-0.309245	0.293492	0.106815	0.0785094	0.0604457	0.0771548	-0.21611	NA	NA	NA	NA	NA	NA	NA	NA	NA	NA	NA	NA	O88453	-0.00627604	-0.1244	0.185323	-0.0546476
ETNLESphLPLVDTHSKR	3	0.563885	0.0963249	0.121615	0.563885	0.0835875	0.0781138	0.0564737	FALSE	TRUE	FALSE	TRUE	FALSE	TRUE	NA	NA	NA	NA	NA	NA	NA	NA	NA	NA	NA	NA	-0.0655211	-0.525265	0.948031	-0.357246	-0.0107943	-0.406993	0.567899	-0.150111	P31000	-0.0381577	-0.466129	0.757965	-0.253678
EVDSLGSIHSIPSVSVSTGSphR	3	0.280209	0.215521	0.22864	0.280209	0.0925518	0.0963056	0.0867719	FALSE	FALSE	FALSE	FALSE	FALSE	FALSE	NA	NA	NA	NA	-0.404255	-0.0189864	0.319189	0.104053	NA	NA	NA	NA	0.257668	0.0738698	-0.0893173	-0.24222	NA	NA	NA	NA	Q53UA7	-0.0732937	0.0274417	0.114936	-0.0690838
EVSSphLKNK	3	0.36438	0.229926	0.138983	0.36438	0.0836903	0.108071	0.0749496	FALSE	FALSE	FALSE	FALSE	FALSE	TRUE	-0.282056	-0.199366	0.835429	-0.354008	0.103881	-0.298896	0.223471	-0.0277834	-0.235363	0.204168	0.214976	-0.183781	-0.00564456	0.16204	0.374947	-0.531343	0.173029	0.146918	0.131121	-0.451068	Q8VDD5	-0.0492308	0.00297305	0.355989	-0.309597
FGLNVSphSISR	3	0.274237	0.256499	0.191054	0.274237	0.0894402	0.102237	0.0865319	FALSE	FALSE	FALSE	FALSE	FALSE	FALSE	NA	NA	NA	NA	NA	NA	NA	NA	NA	NA	NA	NA	-0.287605	0.166864	0.539153	-0.418412	NA	NA	NA	NA	Q498U4	-0.287605	0.166864	0.539153	-0.418412
FIVSphPVPESR	3	0.420709	0.14453	0.112781	0.420709	0.10571	0.140132	0.0761383	FALSE	FALSE	FALSE	FALSE	FALSE	FALSE	NA	NA	NA	NA	0.200441	-0.303984	0.407503	-0.303961	NA	NA	NA	NA	NA	NA	NA	NA	NA	NA	NA	NA	Q9JIH7	0.200441	-0.303984	0.407503	-0.303961
FSphPPRHELSphPPQKR	3	0.463884	0.102961	0.151441	0.463884	0.116957	0.0939275	0.0708287	FALSE	FALSE	FALSE	FALSE	FALSE	FALSE	NA	NA	NA	NA	0.125803	-0.0672983	0.0312733	-0.089778	NA	NA	NA	NA	-0.119696	-0.099697	0.169124	0.0502693	-0.0209275	-0.226728	0.273226	-0.0255698	Q99MR6	-0.00494016	-0.131241	0.157874	-0.0216929
FYTNPIAKPIPQTphPESAGNK	3	0.350681	0.13262	0.268198	0.350681	0.0939539	0.0806908	0.0738567	FALSE	TRUE	FALSE	TRUE	FALSE	TRUE	-0.270496	-0.034002	0.427104	-0.122606	-0.216035	-0.114444	0.42707	-0.0965909	NA	NA	NA	NA	NA	NA	NA	NA	NA	NA	NA	NA	P49793	-0.243265	-0.074223	0.427087	-0.109598
GAAATphTTPTEHR	3	0.409242	0.151879	0.196061	0.409242	0.086542	0.085306	0.0709706	FALSE	FALSE	FALSE	FALSE	FALSE	FALSE	NA	NA	NA	NA	-0.180328	-0.0531096	0.430112	-0.196675	NA	NA	NA	NA	NA	NA	NA	NA	NA	NA	NA	NA	Q9JIH7	-0.180328	-0.0531096	0.430112	-0.196675
GAAATTphTPTEHR	3	0.409242	0.151879	0.196061	0.409242	0.086542	0.085306	0.0709706	FALSE	FALSE	FALSE	FALSE	FALSE	FALSE	NA	NA	NA	NA	-0.180328	-0.0531096	0.430112	-0.196675	NA	NA	NA	NA	NA	NA	NA	NA	NA	NA	NA	NA	Q9JIH7	-0.180328	-0.0531096	0.430112	-0.196675
GAKEEHGGLIRSphPR	3	0.503694	0.145935	0.122414	0.503694	0.0766233	0.0897583	0.0615761	FALSE	TRUE	FALSE	TRUE	FALSE	TRUE	-0.172649	-0.177479	0.669709	-0.319581	-0.143501	-0.00592239	0.489561	-0.340137	-0.144993	-0.833482	0.828213	0.150262	-0.0390347	-0.209885	0.52466	-0.27574	0.247417	0.327492	0.881653	-1.45656	P26369	-0.0505522	-0.179855	0.678759	-0.448352
GDSphSKIDLAGSTLSGILDKDLSDR	3	0.296843	0.132875	0.123687	0.296843	0.164091	0.184234	0.0982699	FALSE	FALSE	FALSE	FALSE	FALSE	FALSE	0.41792	-0.402255	-0.0093009	-0.00636407	0.170604	-0.160185	0.192654	-0.203072	NA	NA	NA	NA	-0.0179356	-0.271449	0.325417	-0.0360328	NA	NA	NA	NA	Q925Q9	0.190196	-0.277963	0.16959	-0.0818231
GEEEPLVGSphEDEAVETPTSDGPQAK	3	0.323538	0.112657	0.156376	0.323538	0.184898	0.128442	0.0940894	FALSE	FALSE	FALSE	FALSE	FALSE	FALSE	NA	NA	NA	NA	0.0521446	-0.241639	0.170313	0.0191816	NA	NA	NA	NA	NA	NA	NA	NA	NA	NA	NA	NA	P13838	0.0521446	-0.241639	0.170313	0.0191816
GEGPPTPPSQPPLSphPKK	3	0.475747	0.127613	0.112034	0.475747	0.0983918	0.117092	0.0691226	FALSE	FALSE	FALSE	FALSE	FALSE	FALSE	-0.0950619	-0.119676	0.211343	0.00339513	0.0663465	0.162293	-0.027771	-0.200869	0.126424	-0.257387	0.116657	0.0143058	NA	NA	NA	NA	NA	NA	NA	NA	P97573	0.0325696	-0.0715899	0.100076	-0.0610559
GFGFGQGAGALVHSphE	3	0.307327	0.140652	0.118751	0.307327	0.147526	0.190732	0.0950116	FALSE	FALSE	FALSE	FALSE	FALSE	FALSE	0.11661	-0.170204	0.0601854	-0.00659131	0.0789773	-0.143041	0.103148	-0.0390841	0.0341419	0.0578409	0.116024	-0.208007	0.115452	-0.159022	0.0478753	-0.00430614	-0.0195559	-0.00192493	-0.0332799	0.0547607	P47875	0.0651252	-0.0832702	0.0587906	-0.0406456
GFGSphEEGSR	3	0.298233	0.173339	0.108769	0.298233	0.118521	0.210626	0.0905119	FALSE	FALSE	FALSE	FALSE	FALSE	FALSE	0.0711137	-0.298484	0.34728	-0.11991	-0.0576264	0.109154	-0.0635721	0.0120442	0.102112	0.160535	-0.126686	-0.135961	0.0525139	-0.0034921	0.0205515	-0.0695733	0.11598	-0.199666	0.0750718	0.00861393	Q27W01	0.0568186	-0.0463904	0.050529	-0.0609573
GFSphFVNPK	3	0.241934	0.100957	0.23155	0.241934	0.22215	0.102431	0.100978	FALSE	FALSE	FALSE	FALSE	FALSE	FALSE	-0.0382477	0.0462069	-0.00150742	-0.00645174	-0.0389837	0.0676578	0.116347	-0.145021	-0.0700551	0.0169411	-0.0147246	0.0678387	0.00706393	-0.291168	0.0703341	0.21377	0.0714414	-0.0922552	0.0140765	0.0067373	P09215	-0.0137562	-0.0505235	0.0369051	0.0273747
GGFSphDADVK	3	0.360655	0.138658	0.252302	0.360655	0.0924357	0.0820852	0.0738646	FALSE	FALSE	FALSE	FALSE	FALSE	FALSE	-0.130017	0.0864202	0.225177	-0.18158	-0.285936	0.0741743	0.340908	-0.129146	-0.116866	0.0264144	0.227233	-0.136781	0.195891	-0.0996984	0.0287312	-0.124924	-0.0453059	-0.189585	-0.122917	0.357808	Q5M7V8	-0.0764469	-0.0204549	0.139826	-0.0429245
GGHGAASphPSDKGAHPSGGADDVAK	3	0.344588	0.223296	0.11229	0.344588	0.0917838	0.149065	0.078977	FALSE	FALSE	FALSE	FALSE	FALSE	TRUE	-0.50396	0.345049	0.612395	-0.453483	-0.181149	0.092476	0.540329	-0.451655	0.329641	-0.451665	0.481132	-0.359108	0.956445	-0.371081	-0.122801	-0.462564	NA	NA	NA	NA	Q8BMK4	0.150244	-0.0963051	0.377764	-0.431703
GGHGAASPSphDKGAHPSGGADDVAK	3	0.326727	0.211452	0.109491	0.326727	0.0984284	0.171187	0.0827145	FALSE	FALSE	FALSE	FALSE	FALSE	TRUE	-0.283618	0.180088	0.590884	-0.487353	-0.181149	0.092476	0.540329	-0.451655	0.329641	-0.451665	0.481132	-0.359108	0.99816	-0.377868	-0.234164	-0.386129	NA	NA	NA	NA	Q8BMK4	0.215758	-0.139242	0.344545	-0.421062
GGPGSAVSphPYPSFNPSSDVAALHK	3	0.261436	0.162738	0.107018	0.261436	0.130437	0.242025	0.0963462	FALSE	FALSE	TRUE	FALSE	FALSE	FALSE	0.232854	0.172066	-0.102548	-0.302372	0.239407	-0.488297	0.317247	-0.0683577	0.367647	-0.315981	0.200025	-0.25169	0.394399	-0.28634	0.0913809	-0.19944	-0.026176	-0.0468367	0.224011	-0.150998	P07150	0.241626	-0.193078	0.146023	-0.194572
GGPGSAVSPYphPSFNPSSDVAALHK	3	0.256096	0.161608	0.106556	0.256096	0.131753	0.246902	0.0970847	TRUE	FALSE	TRUE	FALSE	FALSE	FALSE	0.135362	0.0976003	0.0440472	-0.27701	0.186184	-0.375534	0.231853	-0.0425038	0.319837	-0.432746	0.320943	-0.208034	0.475299	-0.287577	-0.0196247	-0.168097	0.0815313	0.0498228	0.105138	-0.236492	P07150	0.239643	-0.189687	0.136471	-0.186427
GGPGSAVSPYPSphFNPSSDVAALHK	3	0.250359	0.143217	0.11214	0.250359	0.156368	0.235288	0.102626	TRUE	FALSE	FALSE	FALSE	FALSE	FALSE	0.0402909	-0.00804206	0.0385026	-0.0707515	0.113778	-0.278783	0.22895	-0.0639451	0.494024	-0.325594	-0.0129367	-0.155493	0.140435	-0.139892	0.0406711	-0.041214	0.0848891	-0.122871	0.14398	-0.105998	P07150	0.174683	-0.175036	0.0878334	-0.0874804
GGPGSAVSPYPSphglFNPSSDVAALHK	3	0.251908	0.197461	0.102484	0.251908	0.111363	0.244221	0.0925629	FALSE	FALSE	FALSE	FALSE	FALSE	FALSE	NA	NA	NA	NA	NA	NA	NA	NA	NA	NA	NA	NA	0.396204	-0.208786	0.269517	-0.456936	NA	NA	NA	NA	P07150	0.396204	-0.208786	0.269517	-0.456936
GGPGSphAVSPYPSFNPSSDVAALHK	3	0.5811	0.104293	0.107788	0.5811	0.074263	0.0787735	0.0537835	FALSE	FALSE	FALSE	FALSE	FALSE	FALSE	0.1207	0.117511	-0.0899232	-0.148288	-0.130972	-0.207692	0.311953	0.0267107	0.183911	-0.291577	0.193496	-0.0858298	-0.0762036	-0.350051	0.392892	0.0333625	-0.0968238	0.140284	0.366568	-0.410028	P07150	0.000122211	-0.118305	0.234997	-0.116815
GLSphSLSLAK	3	0.548061	0.111699	0.134592	0.548061	0.0749037	0.0744284	0.0563165	FALSE	FALSE	FALSE	FALSE	FALSE	FALSE	NA	NA	NA	NA	NA	NA	NA	NA	NA	NA	NA	NA	-0.202012	-0.345788	0.973298	-0.425498	NA	NA	NA	NA	Q5FVC2	-0.202012	-0.345788	0.973298	-0.425498
GNDSphDGEAESDDPEKKK	3	0.417162	0.154786	0.111317	0.417162	0.100621	0.140656	0.075458	FALSE	FALSE	FALSE	FALSE	FALSE	FALSE	-0.372049	-0.33321	0.483419	0.22184	NA	NA	NA	NA	0.341162	-0.467901	0.12352	0.0032187	0.0604434	-0.0449203	-0.0392656	0.0237425	0.193092	0.542766	-0.0938531	-0.642005	P46467	0.0556622	-0.0758161	0.118455	-0.098301
GNRGSphGGGQGSTNYGK	3	0.388207	0.103582	0.212115	0.388207	0.129774	0.0891611	0.0771611	FALSE	TRUE	FALSE	TRUE	FALSE	FALSE	-0.0421613	-0.135191	0.348699	-0.171346	-0.116181	-0.192366	0.301854	0.00669267	-0.103388	-0.352776	0.241772	0.214392	NA	NA	NA	NA	NA	NA	NA	NA	Q99020	-0.0872435	-0.226778	0.297442	0.0165795
GPLPAAPPAAPERQPSphWER	3	0.450693	0.174376	0.129953	0.450693	0.0800851	0.0978448	0.0670483	FALSE	TRUE	FALSE	TRUE	FALSE	TRUE	-0.268983	0.0705437	0.580028	-0.381588	-0.161481	0.0375426	0.434136	-0.310198	-0.00814144	-0.609015	0.620235	-0.0030788	0.125057	-0.129237	0.407443	-0.403264	0.0782233	0.198633	0.510715	-0.787571	Q9JK11	-0.047065	-0.0863065	0.510511	-0.37714
GPLSQAPTphPAPK	3	0.291624	0.11507	0.147909	0.291624	0.202588	0.142813	0.0999965	FALSE	FALSE	FALSE	FALSE	FALSE	FALSE	NA	NA	NA	NA	NA	NA	NA	NA	0.350318	-0.587414	-0.216621	0.453717	-0.0108228	-0.435395	0.811066	-0.364849	NA	NA	NA	NA	Q62523	0.169748	-0.511404	0.297223	0.0444338
GQTGKEHSphPPGEVVLR	3	0.400028	0.139636	0.217839	0.400028	0.0890406	0.0824244	0.0710324	FALSE	TRUE	FALSE	TRUE	FALSE	TRUE	-0.175306	-0.151826	0.385091	-0.0579592	-0.248338	0.0438889	0.369274	-0.164825	-0.226864	-0.250852	0.4373	0.0404161	-0.134676	-0.108062	0.496484	-0.253746	-0.174578	0.122353	0.36563	-0.313405	Q68FR2	-0.191953	-0.0688996	0.410756	-0.149904
GSAPSDMLDSLTTphIPELK	3	0.438294	0.103025	0.169351	0.438294	0.123259	0.0926418	0.0734295	FALSE	FALSE	FALSE	FALSE	FALSE	FALSE	0.366943	-0.305818	0.161866	-0.222992	NA	NA	NA	NA	NA	NA	NA	NA	-0.410286	0.002861	0.205788	0.201636	NA	NA	NA	NA	Q8K1B8	-0.021671	-0.151478	0.183827	-0.0106779
GSETPGATphPGSK	3	0.344265	0.109932	0.165627	0.344265	0.172872	0.1174	0.0899044	FALSE	FALSE	FALSE	TRUE	FALSE	FALSE	NA	NA	NA	NA	-0.000635706	-0.285979	0.254219	0.0323961	NA	NA	NA	NA	-0.100927	-0.235219	0.0944844	0.241661	0.181232	-0.239415	0.263206	-0.205023	Q99NB9	0.0265566	-0.253538	0.20397	0.0230114
GSETphPGATPGSK	3	0.31124	0.103061	0.254946	0.31124	0.15361	0.0914052	0.0857374	FALSE	TRUE	FALSE	TRUE	FALSE	FALSE	-0.211013	-0.0866103	0.172489	0.125134	-0.0938969	0.012493	0.149195	-0.0677907	-0.116114	-0.294649	0.197662	0.213101	-0.0804779	-0.260337	0.234634	0.106181	0.0834419	-0.233531	0.253926	-0.103837	Q99NB9	-0.0836118	-0.172527	0.201581	0.0545576
GSSphLADQRK	3	0.270801	0.115036	0.144716	0.270801	0.216268	0.149486	0.103694	FALSE	FALSE	FALSE	FALSE	FALSE	FALSE	NA	NA	NA	NA	0.156839	-0.34606	0.105786	0.083435	NA	NA	NA	NA	0.035135	-0.162024	0.151675	-0.0247859	NA	NA	NA	NA	O88746	0.095987	-0.254042	0.12873	0.0293246
GSYphGDLGGPIITTQVTIPK	3	0.384003	0.218905	0.128698	0.384003	0.0834095	0.111781	0.0732035	FALSE	FALSE	FALSE	FALSE	FALSE	FALSE	NA	NA	NA	NA	NA	NA	NA	NA	NA	NA	NA	NA	-0.00673235	-0.017132	0.234738	-0.210874	NA	NA	NA	NA	P61979	-0.00673235	-0.017132	0.234738	-0.210874
GVFPVSFVHILSphD	3	0.291485	0.11505	0.14794	0.291485	0.20271	0.142797	0.100018	FALSE	FALSE	FALSE	FALSE	FALSE	FALSE	NA	NA	NA	NA	0.29542	-0.624169	NA	0.433653	0.368436	-0.747757	0.522385	-0.143063	NA	NA	NA	NA	NA	NA	NA	NA	Q1AAU6	0.331928	-0.685963	0.522385	0.145295
GVQAGNSphDTEGGQPGRK	3	0.292055	0.108609	0.171802	0.292055	0.207515	0.122019	0.0980002	FALSE	FALSE	FALSE	FALSE	FALSE	FALSE	-0.2595	-0.0808217	0.32135	0.018972	0.125675	-0.0487031	-0.113076	0.0361043	-0.357398	-0.71848	0.864695	0.382784	0.394823	-0.345361	-0.372894	0.323433	0.274867	-0.0275541	0.179336	-0.426649	Q9JIX8	0.0356932	-0.244184	0.175882	0.0669288
GVTIPYphRPKPSSSPVIFAGGQDR	3	0.319537	0.154076	0.11351	0.319537	0.128546	0.193727	0.0906033	FALSE	FALSE	FALSE	FALSE	FALSE	FALSE	NA	NA	NA	NA	NA	NA	NA	NA	NA	NA	NA	NA	0.312985	-0.33709	0.305686	-0.28158	NA	NA	NA	NA	Q61990	0.312985	-0.33709	0.305686	-0.28158
GVTIPYRPKPSphSSPVIFAGGQDR	3	0.268104	0.104626	0.195067	0.268104	0.219979	0.112412	0.0998116	FALSE	FALSE	FALSE	TRUE	FALSE	FALSE	NA	NA	NA	NA	-0.187855	-0.365048	0.257921	0.294982	-0.0181814	-0.224955	0.123939	0.119198	0.161725	-0.25837	0.192471	-0.0958256	NA	NA	NA	NA	Q61990	-0.0147705	-0.282791	0.191444	0.106118
HAVSphEGTK	3	0.263912	0.103641	0.205847	0.263912	0.218207	0.108817	0.0995754	FALSE	FALSE	FALSE	FALSE	FALSE	FALSE	0.0293606	-0.090987	0.0709703	-0.00934394	NA	NA	NA	NA	NA	NA	NA	NA	NA	NA	NA	NA	-0.109486	-0.57427	0.398446	0.28531	Q00715	-0.0400628	-0.332629	0.234708	0.137983
HGLTHEELKSphPREPGYK	3	0.400514	0.201322	0.116929	0.400514	0.0858863	0.1226	0.0727482	FALSE	FALSE	FALSE	FALSE	FALSE	TRUE	-0.136283	0.0464311	0.28091	-0.191058	0.0281225	-0.0758637	0.189014	-0.141272	NA	NA	NA	NA	0.13052	-0.267119	0.331793	-0.195195	0.172815	0.0380785	0.359196	-0.57009	Q5M7V8	0.0487938	-0.0646182	0.290228	-0.274404
HKMSphPPPSSFSEPR	3	0.446662	0.111456	0.206207	0.446662	0.0922989	0.0772451	0.0661302	FALSE	FALSE	FALSE	FALSE	FALSE	FALSE	-0.0876518	-0.119122	0.106308	0.100466	-0.0511465	-0.226	0.350172	-0.0730255	NA	NA	NA	NA	-0.120901	0.0899728	0.199133	-0.168205	NA	NA	NA	NA	Q5XI28	-0.0865665	-0.0850496	0.218538	-0.0469216
HLFSSTphglENLAAR	3	0.268829	0.141492	0.115561	0.268829	0.156642	0.216793	0.100683	FALSE	FALSE	FALSE	FALSE	FALSE	FALSE	NA	NA	NA	NA	NA	NA	NA	NA	NA	NA	NA	NA	0.228947	-0.255143	0.14322	-0.117024	NA	NA	NA	NA	Q3B7T9	0.228947	-0.255143	0.14322	-0.117024
HNLFEDNMALPSESphVSSLTphDLK	3	0.378634	0.210528	0.151607	0.378634	0.0839804	0.101002	0.0742491	FALSE	FALSE	FALSE	FALSE	FALSE	FALSE	NA	NA	NA	NA	NA	NA	NA	NA	NA	NA	NA	NA	NA	NA	NA	NA	-0.0338229	NA	0.255604	-0.156576	Q9ESN0	-0.0338229	NA	0.255604	-0.156576
HNLFEDNMALPSphESVSSLTphDLK	3	0.378634	0.210528	0.151607	0.378634	0.0839804	0.101002	0.0742491	FALSE	FALSE	FALSE	FALSE	FALSE	FALSE	NA	NA	NA	NA	NA	NA	NA	NA	NA	NA	NA	NA	NA	NA	NA	NA	-0.0338229	NA	0.255604	-0.156576	Q9ESN0	-0.0338229	NA	0.255604	-0.156576
HRPSphSPATphPPPK	3	0.466437	0.145296	0.109713	0.466437	0.0908341	0.119105	0.0686151	FALSE	FALSE	FALSE	FALSE	FALSE	FALSE	0.0262321	-0.0475656	0.087314	-0.0659805	NA	NA	NA	NA	NA	NA	NA	NA	NA	NA	NA	NA	NA	NA	NA	NA	Q52KI8	0.0262321	-0.0475656	0.087314	-0.0659805
HRPSSphPATphPPPK	3	0.453956	0.14318	0.110562	0.453956	0.0959096	0.125488	0.0709049	FALSE	FALSE	FALSE	FALSE	FALSE	FALSE	0.0331371	-0.0565804	0.0908368	-0.0673935	NA	NA	NA	NA	NA	NA	NA	NA	NA	NA	NA	NA	NA	NA	NA	NA	Q52KI8	0.0331371	-0.0565804	0.0908368	-0.0673935
HSphSAPPK	3	0.290694	0.118382	0.140898	0.290694	0.196951	0.152547	0.100529	FALSE	FALSE	FALSE	FALSE	FALSE	FALSE	0.133237	-0.319815	0.180118	0.00646004	NA	NA	NA	NA	NA	NA	NA	NA	NA	NA	NA	NA	NA	NA	NA	NA	Q920B9	0.133237	-0.319815	0.180118	0.00646004
HSSphAPPK	3	0.317796	0.144363	0.117091	0.317796	0.139325	0.188792	0.092633	FALSE	FALSE	FALSE	FALSE	FALSE	FALSE	0.133237	-0.319815	0.180118	0.00646004	-0.18808	-0.0880097	0.219956	0.0561331	-0.0076487	-0.0585753	-0.0232338	0.0894578	NA	NA	NA	NA	0.418026	0.0283512	-0.0333314	-0.413045	Q920B9	0.0888836	-0.109512	0.0858772	-0.0652486
HTphGPNSPDTglANDGFVR	3	0.25244	0.129479	0.122058	0.25244	0.1874	0.202157	0.106466	FALSE	FALSE	FALSE	FALSE	FALSE	FALSE	NA	NA	NA	NA	NA	NA	NA	NA	NA	NA	NA	NA	0.194013	-0.26139	0.11147	-0.0440936	NA	NA	NA	NA	O35737	0.194013	-0.26139	0.11147	-0.0440936
HTphSPHAK	3	0.380051	0.104419	0.198304	0.380051	0.141581	0.0952245	0.0804209	FALSE	FALSE	FALSE	FALSE	FALSE	FALSE	-0.0395674	-0.169707	0.192329	0.0169451	NA	NA	NA	NA	NA	NA	NA	NA	NA	NA	NA	NA	NA	NA	NA	NA	Q66HF9	-0.0395674	-0.169707	0.192329	0.0169451
HTSphPHAK	3	0.339782	0.11968	0.138925	0.339782	0.166794	0.142645	0.0921732	FALSE	FALSE	FALSE	FALSE	FALSE	FALSE	-0.0395674	-0.169707	0.192329	0.0169451	0.135222	-0.0778306	-0.0143186	-0.043073	NA	NA	NA	NA	NA	NA	NA	NA	NA	NA	NA	NA	Q66HF9	0.0478274	-0.123769	0.0890051	-0.013064
IDASKNEEDEGHSNglSSphPR	3	0.303112	0.286748	0.123464	0.303112	0.083818	0.124519	0.0783401	FALSE	FALSE	FALSE	FALSE	FALSE	FALSE	-0.199177	-0.0316138	0.32155	-0.0907589	-0.0916137	-0.237774	0.290656	0.0387322	NA	NA	NA	NA	NA	NA	NA	NA	0.331818	0.373215	0.530121	-1.23515	Q9JJ54	0.0136756	0.034609	0.380776	-0.42906
IDASKNglEEDEGHSNSphSPR	3	0.534107	0.100788	0.150159	0.534107	0.0830094	0.0737455	0.0581901	FALSE	FALSE	FALSE	FALSE	FALSE	FALSE	-0.0475059	0.0200633	0.176707	-0.149265	-0.0106537	-0.136883	0.0685227	0.0790141	NA	NA	NA	NA	NA	NA	NA	NA	NA	NA	NA	NA	Q9JJ54	-0.0290798	-0.0584099	0.122615	-0.0351252
IDISphPSTFR	3	0.441683	0.126214	0.199091	0.441683	0.0870038	0.0792174	0.0667908	FALSE	FALSE	FALSE	FALSE	FALSE	FALSE	0.00204742	-0.0605368	0.0466945	0.0117949	-0.0460774	0.11774	0.0208161	-0.0924787	-0.0373274	-0.0922039	0.114514	0.0150168	-0.107471	0.0100824	0.129705	-0.032316	0.0084286	-0.0889068	0.13061	-0.0501322	Q5M7V8	-0.03608	-0.022765	0.0884681	-0.029623
IESEKSphQSSEPPVIHEK	3	0.449487	0.109779	0.135443	0.449487	0.122579	0.108394	0.0743187	FALSE	FALSE	FALSE	FALSE	FALSE	FALSE	NA	NA	NA	NA	NA	NA	NA	NA	NA	NA	NA	NA	NA	NA	NA	NA	0.111356	-0.589767	0.628294	-0.149883	P27321	0.111356	-0.589767	0.628294	-0.149883
IESEKSQSphSEPPVIHEK	3	0.444881	0.114245	0.128818	0.444881	0.121403	0.115485	0.075168	TRUE	FALSE	FALSE	TRUE	FALSE	TRUE	NA	NA	NA	NA	NA	NA	NA	NA	NA	NA	NA	NA	0.187693	-0.454689	0.470114	-0.203118	0.111356	-0.589767	0.628294	-0.149883	P27321	0.149525	-0.522228	0.549204	-0.176501
IIEDNEYphTAR	3	0.319287	0.226497	0.109758	0.319287	0.0954641	0.166743	0.082249	FALSE	FALSE	FALSE	FALSE	FALSE	FALSE	0.0919722	0.0850078	-0.249906	0.0729256	0.0191339	-0.370968	0.299163	0.0526711	0.149781	-0.120255	-0.169194	0.139667	-0.516317	-0.287069	0.644897	0.158489	0.660448	0.473504	0.192557	-1.32651	P50545	0.0810037	-0.0439559	0.143503	-0.180551
IIEDNEYTphAR	3	0.407994	0.158451	0.11132	0.407994	0.101277	0.144485	0.0764724	FALSE	FALSE	FALSE	FALSE	FALSE	FALSE	0.0919722	0.0850078	-0.249906	0.0729256	-0.02892	-0.609688	0.303244	0.335364	0.149781	-0.120255	-0.169194	0.139667	-0.516317	-0.287069	0.644897	0.158489	0.660448	0.473504	0.192557	-1.32651	P50545	0.0713929	-0.0917	0.14432	-0.124013
IISIFSphSTEK	3	0.47587	0.107634	0.13079	0.47587	0.112839	0.102608	0.0702586	FALSE	FALSE	FALSE	FALSE	FALSE	FALSE	0.0824701	-0.0689178	-0.0307386	0.0171863	0.166378	-0.198362	0.219035	-0.18705	0.16766	-0.271666	-0.218724	0.322731	-0.146163	-0.574362	0.707435	0.0130904	-0.0178083	-0.399177	1.06822	-0.651238	Q64303	0.0505073	-0.302497	0.349046	-0.0970562
ILATphPPQEDAPSVDIANIR	3	0.427588	0.119975	0.125467	0.427588	0.123764	0.125479	0.0777276	FALSE	FALSE	FALSE	FALSE	FALSE	FALSE	-0.3825	-0.00654543	0.38202	0.00702509	0.0281462	-0.157765	0.176847	-0.0472279	0.155556	-0.124137	-0.254967	0.223548	-0.140929	-0.00190085	0.0233481	0.119482	0.442881	0.0206808	-0.0531577	-0.410404	P50137	0.0206307	-0.0539335	0.0548182	-0.0215154
ILKHSPESphSR	3	0.570912	0.111998	0.108716	0.570912	0.0732272	0.0805094	0.0546375	FALSE	FALSE	FALSE	FALSE	FALSE	FALSE	NA	NA	NA	NA	-0.00237926	-0.10329	0.234497	-0.128827	NA	NA	NA	NA	NA	NA	NA	NA	NA	NA	NA	NA	Q9CYL5	-0.00237926	-0.10329	0.234497	-0.128827
ILKHSphPESSR	3	0.42173	0.10481	0.166424	0.42173	0.13218	0.0982325	0.0766237	FALSE	TRUE	FALSE	TRUE	FALSE	FALSE	-0.0431718	-0.189337	0.170754	0.0617548	-0.00209799	-0.116792	0.194254	-0.0753631	-0.0120729	-0.412023	0.252328	0.171768	0.0478962	-0.108597	0.174801	-0.1141	-0.0493954	-0.106863	0.239296	-0.0830377	Q9CYL5	-0.0117684	-0.186723	0.206287	-0.00779559
ILLTEPPMNPTphKNR	3	0.4286	0.102742	0.200568	0.4286	0.113099	0.0838002	0.0711904	FALSE	FALSE	FALSE	FALSE	FALSE	FALSE	-0.0684047	0.0669735	0.146983	-0.145552	NA	NA	NA	NA	-0.0435478	-0.132624	0.126346	0.0498259	NA	NA	NA	NA	0.0250901	-0.124156	0.0172111	0.081855	P61161	-0.0289541	-0.0632688	0.0968464	-0.00462354
ISDPLTphSSPGR	3	0.378016	0.11582	0.258956	0.378016	0.097779	0.0783459	0.0710834	FALSE	FALSE	FALSE	FALSE	FALSE	FALSE	NA	NA	NA	NA	NA	NA	NA	NA	-0.159933	-0.0649468	0.151331	0.0735488	-0.00259223	-0.0416179	0.166947	-0.122737	NA	NA	NA	NA	P97310	-0.0812625	-0.0532823	0.159139	-0.0245942
ISDPLTSphSPGR	3	0.319084	0.103516	0.243104	0.319084	0.155335	0.0930862	0.0858741	FALSE	FALSE	FALSE	FALSE	FALSE	FALSE	NA	NA	NA	NA	NA	NA	NA	NA	-0.159933	-0.0649468	0.151331	0.0735488	0.0250788	-0.0411118	0.253045	-0.237012	0.0143699	-0.181097	-0.0801823	0.246909	P97310	-0.0401614	-0.0957185	0.108064	0.0278154
ISRPGDSphDDSR	3	0.553708	0.110659	0.131415	0.553708	0.074273	0.0742091	0.0557358	FALSE	FALSE	FALSE	FALSE	FALSE	FALSE	-0.0296767	-0.0557512	0.15336	-0.0679319	NA	NA	NA	NA	NA	NA	NA	NA	NA	NA	NA	NA	NA	NA	NA	NA	Q8R081	-0.0296767	-0.0557512	0.15336	-0.0679319
KAAKSphPAK	3	0.345423	0.208679	0.182647	0.345423	0.0874945	0.0972832	0.0784737	FALSE	TRUE	FALSE	FALSE	FALSE	FALSE	NA	NA	NA	NA	NA	NA	NA	NA	-0.10744	-0.372006	0.29729	0.182156	-0.309152	0.123949	0.588994	-0.403791	-0.149082	0.352982	0.499954	-0.703854	P43277	-0.188558	0.0349751	0.462079	-0.308497
KAGGANYDAQsiSphE	3	0.437599	0.142902	0.111833	0.437599	0.10131	0.132756	0.0735994	FALSE	FALSE	FALSE	FALSE	FALSE	FALSE	NA	NA	NA	NA	0.137376	-0.221837	0.319418	-0.234956	NA	NA	NA	NA	NA	NA	NA	NA	NA	NA	NA	NA	B0BNA5	0.137376	-0.221837	0.319418	-0.234956
KAGGANYDAQSphE	3	0.467168	0.107168	0.192234	0.467168	0.092106	0.0767345	0.0645897	FALSE	TRUE	FALSE	TRUE	FALSE	FALSE	-0.0662182	-0.14513	0.313464	-0.102116	0.0226118	-0.129009	0.168019	-0.0616225	0.0263486	-0.0269574	0.172295	-0.171687	0.0301976	-0.189756	0.154062	0.00549679	-0.351785	0.0681404	0.152445	0.1312	B0BNA5	-0.067769	-0.0845423	0.192057	-0.0397456
KASphQASQEY	3	0.307793	0.245252	0.110073	0.307793	0.0926538	0.162263	0.0819655	FALSE	FALSE	FALSE	FALSE	FALSE	FALSE	0.0466057	-0.0528115	0.32503	-0.318824	0.189446	-0.0459598	-0.161936	0.0184494	NA	NA	NA	NA	-0.225758	-0.0328355	0.439637	-0.181044	0.330303	-0.00611871	0.0745689	-0.398753	P27661	0.0851492	-0.0344314	0.169325	-0.220043
KDEDSphDDESQSSHAGK	3	0.326617	0.15313	0.264501	0.326617	0.0930698	0.0848633	0.0778185	FALSE	FALSE	FALSE	FALSE	FALSE	FALSE	-0.431509	0.0141158	0.116226	0.301167	0.188073	-0.00346435	0.0170307	-0.20164	NA	NA	NA	NA	0.0525449	-0.0233899	0.181451	-0.210606	NA	NA	NA	NA	B2GV24	-0.0636303	-0.00424615	0.104902	-0.0370261
KDEGTGTphLRK	3	0.3655	0.227576	0.141492	0.3655	0.0837526	0.106717	0.074962	FALSE	FALSE	FALSE	FALSE	FALSE	FALSE	-0.167069	-0.171291	0.131	0.20736	-0.280483	0.472369	-0.167088	-0.0247972	0.142849	-0.286871	-0.119901	0.263759	-0.346324	0.063592	0.604762	-0.322029	0.518389	-0.0676779	0.374098	-0.824809	P26039	-0.0265279	0.00202412	0.164574	-0.140103
KDEGTphGTLRK	3	0.375069	0.214144	0.11544	0.375069	0.0879672	0.132035	0.0753457	FALSE	FALSE	FALSE	FALSE	FALSE	FALSE	-0.139878	-0.206229	0.138191	0.207917	-0.292115	0.506713	-0.260202	0.0456036	0.205704	-0.321704	-0.1314	0.247236	-0.253664	-0.0134008	0.588854	-0.321789	0.636134	-0.105778	0.310611	-0.840967	P26039	0.0312362	-0.0280799	0.129211	-0.1324
KDSphVWGSGGGQQPVNHLVK	3	0.427905	0.159799	0.110723	0.427905	0.0949909	0.133423	0.0731587	FALSE	FALSE	FALSE	FALSE	FALSE	FALSE	-0.0687308	-0.173592	0.314541	-0.0722183	NA	NA	NA	NA	NA	NA	NA	NA	-0.172628	-0.231706	0.53264	-0.128306	0.679925	-0.201092	0.275369	-0.754202	Q61823	0.146189	-0.20213	0.374184	-0.318242
KEIPSphPEMETPAQK	3	0.30791	0.272709	0.115706	0.30791	0.0863758	0.138212	0.0790873	FALSE	FALSE	FALSE	FALSE	FALSE	FALSE	NA	NA	NA	NA	0.23631	0.0820353	-0.0920463	-0.226299	0.0314627	0.0906075	0.0957293	-0.2178	-0.141901	0.0372625	0.0642247	0.0404142	-0.0793126	-0.213668	0.137416	0.155565	Q63358	0.0116398	-0.000940708	0.0513309	-0.06203
KEKSphPELPEPSVR	3	0.357804	0.103755	0.245003	0.357804	0.129061	0.086172	0.0782052	FALSE	FALSE	FALSE	FALSE	FALSE	FALSE	-0.0270771	-0.0468694	0.067351	0.00659549	NA	NA	NA	NA	NA	NA	NA	NA	NA	NA	NA	NA	NA	NA	NA	NA	Q52KI8	-0.0270771	-0.0468694	0.067351	0.00659549
KGTENglGVNglGTphVTSNGADSPR	3	0.309776	0.103263	0.247902	0.309776	0.158831	0.0932491	0.0869787	FALSE	FALSE	FALSE	FALSE	FALSE	FALSE	NA	NA	NA	NA	-0.434249	0.0785578	0.191525	0.164166	-0.0842976	-0.0888584	0.0051707	0.167985	0.150316	-0.624277	0.361197	0.112764	0.0869319	-0.0177305	0.165623	-0.234825	Q5XI41	-0.0703248	-0.163077	0.180879	0.0525228
KGTENglGVNglGTVTSNglGADSphPR	3	0.403988	0.103902	0.221887	0.403988	0.11449	0.0830117	0.0727207	FALSE	FALSE	FALSE	FALSE	FALSE	FALSE	-0.111876	0.0640328	-0.00803293	0.0558763	0.0707672	-0.0611427	0.0515073	-0.0611318	-0.0834289	-0.11353	0.0974707	0.0994885	0.0454512	-0.158824	0.201343	-0.0879702	-0.0499436	0.0505417	0.0122125	-0.0128106	Q5XI41	-0.0258061	-0.0437845	0.0709001	-0.00130953
KGTENglGVNGTVTSNglGADSphPR	3	0.301793	0.102949	0.253497	0.301793	0.161021	0.0930072	0.0877322	FALSE	FALSE	FALSE	FALSE	FALSE	FALSE	NA	NA	NA	NA	-0.216511	0.130974	0.0788891	0.00664874	-0.0195955	-0.111721	0.1443	-0.0129833	-0.0516272	-0.656255	0.478601	0.229281	NA	NA	NA	NA	Q5XI41	-0.0959114	-0.212334	0.23393	0.0743155
KGTENGVNglGTVTSNglGADSphPR	3	0.283247	0.110951	0.158881	0.283247	0.214017	0.132402	0.100501	FALSE	FALSE	FALSE	FALSE	FALSE	FALSE	NA	NA	NA	NA	NA	NA	NA	NA	NA	NA	NA	NA	0.0794638	-0.355316	0.209187	0.066665	NA	NA	NA	NA	Q5XI41	0.0794638	-0.355316	0.209187	0.066665
KHNglGVGGSphPPK	3	0.453775	0.116564	0.198386	0.453775	0.0884669	0.0773701	0.0654375	FALSE	FALSE	FALSE	FALSE	FALSE	FALSE	NA	NA	NA	NA	-0.0459883	-0.0387932	0.117104	-0.0323225	NA	NA	NA	NA	NA	NA	NA	NA	NA	NA	NA	NA	Q60520	-0.0459883	-0.0387932	0.117104	-0.0323225
KILNDLSSphDAPGVPR	3	0.264834	0.25522	0.104933	0.264834	0.0958458	0.192644	0.0865233	FALSE	FALSE	FALSE	FALSE	FALSE	FALSE	NA	NA	NA	NA	NA	NA	NA	NA	NA	NA	NA	NA	NA	NA	NA	NA	0.216029	-0.0589286	0.264545	-0.421646	P15337	0.216029	-0.0589286	0.264545	-0.421646
KISphVVSATK	3	0.567627	0.098672	0.114222	0.567627	0.0823346	0.0808722	0.0562716	FALSE	FALSE	FALSE	FALSE	FALSE	TRUE	-0.125408	-0.0873419	0.31497	-0.10222	0.164912	0.0495871	0.153763	-0.368262	-0.35735	-0.465867	0.599812	0.395005	-0.235704	-0.349708	0.448842	0.13657	0.619086	-0.216194	0.318859	-0.721752	Q9JIX8	0.0131072	-0.213905	0.367249	-0.132132
KKSphglPNELVDDLFK	3	0.301765	0.263039	0.16196	0.301765	0.0860442	0.105756	0.0814342	FALSE	FALSE	FALSE	FALSE	FALSE	FALSE	-0.042924	0.0744641	0.0556532	-0.0871933	-0.0822085	-0.0570008	0.103746	0.0354635	0.012559	0.0787083	0.00175125	-0.0930185	-0.0303649	-0.164378	0.0862742	0.108469	0.0706962	0.111587	-0.0384752	-0.143808	O35987	-0.0144484	0.00867604	0.0417898	-0.0360174
KKSphPNELVDDLFK	3	0.401728	0.108209	0.238179	0.401728	0.102631	0.0789514	0.070301	FALSE	TRUE	FALSE	FALSE	FALSE	FALSE	-0.125181	-0.129488	0.21424	0.0404291	0.037675	-0.132546	0.120928	-0.0260574	-0.077091	0.0844015	0.115644	-0.122955	-0.143949	-0.0110681	0.206329	-0.051312	-0.00996338	-0.142648	0.0638	0.0888109	O35987	-0.0637018	-0.0662696	0.144188	-0.0142169
KLEGNSphPQGSSHGVK	3	0.270517	0.164759	0.107684	0.270517	0.127995	0.23401	0.0950364	FALSE	FALSE	FALSE	FALSE	FALSE	FALSE	0.0245367	-0.20566	0.202737	-0.0216141	-0.125628	0.09558	0.268506	-0.238458	NA	NA	NA	NA	0.28554	-0.162323	-0.00850042	-0.114717	0.136646	0.012363	-0.248879	0.0998704	P55258	0.0802738	-0.06501	0.0534659	-0.0687296
KNglGQHVASSphPIPVVISQSEIGDASR	3	0.31462	0.243779	0.170761	0.31462	0.086938	0.102895	0.0810067	FALSE	FALSE	FALSE	FALSE	FALSE	FALSE	-0.190959	0.0852881	0.501831	-0.39616	NA	NA	NA	NA	NA	NA	NA	NA	NA	NA	NA	NA	NA	NA	NA	NA	Q8BTM8	-0.190959	0.0852881	0.501831	-0.39616
KNGQsiHVASphSPIPVVISQSEIGDASR	3	0.31462	0.243779	0.170761	0.31462	0.086938	0.102895	0.0810067	FALSE	FALSE	FALSE	FALSE	FALSE	FALSE	-0.190959	0.0852881	0.501831	-0.39616	NA	NA	NA	NA	NA	NA	NA	NA	NA	NA	NA	NA	NA	NA	NA	NA	Q8BTM8	-0.190959	0.0852881	0.501831	-0.39616
KNGQsiHVASSphPIPVVISQSEIGDASR	3	0.31462	0.243779	0.170761	0.31462	0.086938	0.102895	0.0810067	FALSE	FALSE	FALSE	FALSE	FALSE	FALSE	-0.190959	0.0852881	0.501831	-0.39616	NA	NA	NA	NA	NA	NA	NA	NA	NA	NA	NA	NA	NA	NA	NA	NA	Q8BTM8	-0.190959	0.0852881	0.501831	-0.39616
KPETphPETVGIYQGFEK	3	0.293885	0.155344	0.111982	0.293885	0.133087	0.211725	0.0939775	FALSE	FALSE	FALSE	FALSE	FALSE	FALSE	0.0840906	0.0831577	-0.136803	-0.0304456	-0.14095	-0.0507466	0.194371	-0.00267359	0.174263	-0.407755	-0.0187131	0.252204	0.340164	-0.0772287	0.0478121	-0.310748	0.00684982	-0.00481375	0.281737	-0.283773	P09215	0.0928835	-0.0914772	0.0736808	-0.0750871
KPSELNGEASKSQEMVHLVNglKEPTETphPDQFMTADETR	3	0.493004	0.103139	0.134803	0.493004	0.107613	0.0941544	0.0672858	FALSE	FALSE	FALSE	FALSE	FALSE	FALSE	-0.0971036	-0.195073	0.113312	0.178865	NA	NA	NA	NA	0.0806493	-0.226037	0.277494	-0.132107	NA	NA	NA	NA	0.0395069	0.0251969	0.0995543	-0.164258	P26051	0.00768421	-0.131971	0.163454	-0.0391667
KPSELNGEASKSQEMVHLVNglKEPTphETPDQFMTADETR	3	0.248874	0.102601	0.203564	0.248874	0.233026	0.109818	0.102116	FALSE	FALSE	FALSE	FALSE	FALSE	FALSE	-0.128557	-0.220254	0.011672	0.337139	NA	NA	NA	NA	0.0806493	-0.226037	0.277494	-0.132107	NA	NA	NA	NA	NA	NA	NA	NA	P26051	-0.0239536	-0.223146	0.144583	0.102516
KPSELNGEASKSQEMVHLVNKEPTETphPsiDQFMTADETR	3	0.269583	0.103364	0.217823	0.269583	0.206682	0.104969	0.0975786	FALSE	FALSE	FALSE	FALSE	FALSE	FALSE	-0.0453143	-0.232632	0.180072	0.0978742	NA	NA	NA	NA	NA	NA	NA	NA	NA	NA	NA	NA	NA	NA	NA	NA	P26051	-0.0453143	-0.232632	0.180072	0.0978742
KPSELNGEASKSQEMVHLVNKEPTphETPsiDQFMTADETR	3	0.269583	0.103364	0.217823	0.269583	0.206682	0.104969	0.0975786	FALSE	FALSE	FALSE	FALSE	FALSE	FALSE	-0.0453143	-0.232632	0.180072	0.0978742	NA	NA	NA	NA	NA	NA	NA	NA	NA	NA	NA	NA	NA	NA	NA	NA	P26051	-0.0453143	-0.232632	0.180072	0.0978742
KPSELNGEASKSQsiEMVHLVNglKEPTETphPDQFMTADETR	3	0.41463	0.166056	0.174921	0.41463	0.0844295	0.089082	0.0708809	FALSE	FALSE	FALSE	FALSE	FALSE	FALSE	-0.363501	0.0602538	0.409189	-0.105941	-0.0971469	-0.136954	0.0897243	0.144376	NA	NA	NA	NA	NA	NA	NA	NA	0.22011	0.0150591	0.182455	-0.417624	P26051	-0.0801794	-0.0205469	0.227123	-0.126396
KPSELNGEASKSQsiEMVHLVNglKEPTphETPDQFMTADETR	3	0.41463	0.166056	0.174921	0.41463	0.0844295	0.089082	0.0708809	FALSE	FALSE	FALSE	FALSE	FALSE	FALSE	-0.363501	0.0602538	0.409189	-0.105941	-0.0971469	-0.136954	0.0897243	0.144376	NA	NA	NA	NA	NA	NA	NA	NA	0.22011	0.0150591	0.182455	-0.417624	P26051	-0.0801794	-0.0205469	0.227123	-0.126396
KPSELNGEASphKsiSQEMVHLVNKEPTETPDQFMTADETR	3	0.253753	0.116199	0.138642	0.253753	0.224145	0.160243	0.107018	FALSE	FALSE	FALSE	FALSE	FALSE	FALSE	-0.200682	-0.119955	-0.0202082	0.340845	NA	NA	NA	NA	0.0806493	-0.226037	0.277494	-0.132107	NA	NA	NA	NA	0.452294	-0.381469	0.0590474	-0.129873	P26051	0.110754	-0.242487	0.105445	0.0262887
KPSELNglGEASKsiSQEMVHLVNKEPTETphPDQFMTADETR	3	0.383231	0.185487	0.111198	0.383231	0.095621	0.147234	0.0772294	FALSE	FALSE	FALSE	FALSE	FALSE	FALSE	NA	NA	NA	NA	-0.0971469	-0.136954	0.0897243	0.144376	NA	NA	NA	NA	NA	NA	NA	NA	0.22011	0.0150591	0.182455	-0.417624	P26051	0.0614815	-0.0609472	0.13609	-0.136624
KPSELNglGEASKsiSQEMVHLVNKEPTphETPDQFMTADETR	3	0.383231	0.185487	0.111198	0.383231	0.095621	0.147234	0.0772294	FALSE	FALSE	FALSE	FALSE	FALSE	FALSE	NA	NA	NA	NA	-0.0971469	-0.136954	0.0897243	0.144376	NA	NA	NA	NA	NA	NA	NA	NA	0.22011	0.0150591	0.182455	-0.417624	P26051	0.0614815	-0.0609472	0.13609	-0.136624
KPSNASphDKEPTQK	3	0.489908	0.122543	0.166349	0.489908	0.0812708	0.0776452	0.0622848	FALSE	FALSE	FALSE	FALSE	FALSE	FALSE	-0.26779	-0.23814	0.837336	-0.331406	NA	NA	NA	NA	NA	NA	NA	NA	NA	NA	NA	NA	NA	NA	NA	NA	Q8K352	-0.26779	-0.23814	0.837336	-0.331406
KPSphISITTESLK	3	0.258627	0.205801	0.103208	0.258627	0.108293	0.232828	0.091242	FALSE	FALSE	FALSE	FALSE	FALSE	FALSE	0.115181	-0.194424	0.335917	-0.256674	0.582633	-0.0439985	-0.196637	-0.341997	-0.24798	-0.30008	0.493252	0.226408	-0.0249643	-0.133046	0.22389	-0.0658802	0.933444	0.054844	0.196811	-1.1851	Q9JIX8	0.271663	-0.123341	0.210647	-0.324648
KPSphNASDKEPTQK	3	0.544165	0.118301	0.129807	0.544165	0.0740867	0.0768175	0.0568235	FALSE	FALSE	FALSE	FALSE	FALSE	FALSE	-0.276698	-0.298997	0.860887	-0.285193	NA	NA	NA	NA	NA	NA	NA	NA	0.136857	0.202574	0.149398	-0.488828	-0.0531062	-0.252585	0.0615864	0.244105	Q8K352	-0.064316	-0.116336	0.357291	-0.176639
KQSphQQLELLESELRK	3	0.511969	0.100578	0.161679	0.511969	0.0891389	0.0757458	0.0608903	FALSE	FALSE	FALSE	FALSE	FALSE	FALSE	NA	NA	NA	NA	NA	NA	NA	NA	NA	NA	NA	NA	-0.0486658	-0.0996067	0.192155	-0.043883	NA	NA	NA	NA	Q9QZC2	-0.0486658	-0.0996067	0.192155	-0.043883
KSGSphTSSSPSR	3	0.452937	0.101593	0.183852	0.452937	0.109187	0.0834438	0.0689871	FALSE	FALSE	FALSE	FALSE	FALSE	FALSE	-0.0771938	-0.041492	0.136147	-0.0174614	0.150551	-0.784027	0.450021	0.183455	-0.240281	0.181717	0.179591	-0.121026	-0.0678901	0.00817896	0.193328	-0.133617	-0.0235815	-0.049313	0.0750419	-0.00214745	O08984	-0.051679	-0.136987	0.206826	-0.0181595
KSGSTphSSSphPSR	3	0.438262	0.176258	0.141343	0.438262	0.0808947	0.0949327	0.0683094	FALSE	FALSE	FALSE	FALSE	FALSE	FALSE	NA	NA	NA	NA	-0.352606	-0.258363	0.590673	0.0202957	NA	NA	NA	NA	NA	NA	NA	NA	0.261861	0.19651	-0.0903846	-0.367986	O08984	-0.0453726	-0.0309265	0.250144	-0.173845
KSGSTSSphSPSRR	3	0.284519	0.169469	0.281009	0.284519	0.0943126	0.0875721	0.0831193	FALSE	TRUE	FALSE	FALSE	FALSE	TRUE	-0.477994	0.0116614	1.02484	-0.55851	NA	NA	NA	NA	-0.772891	0.159377	0.752387	-0.138874	NA	NA	NA	NA	NA	NA	NA	NA	O08984	-0.625442	0.0855194	0.888615	-0.348692
KSGSTSSSphPSRR	3	0.278053	0.218162	0.227466	0.278053	0.0925316	0.0966828	0.0871041	TRUE	TRUE	FALSE	FALSE	FALSE	TRUE	-0.477994	0.0116614	1.02484	-0.55851	-0.415797	0.473027	0.70352	-0.76075	-0.701365	0.139216	0.76436	-0.202211	NA	NA	NA	NA	NA	NA	NA	NA	O08984	-0.531719	0.207968	0.830907	-0.507157
KSphQTMPALR	3	0.553931	0.114729	0.106418	0.553931	0.0785405	0.0888934	0.0574881	FALSE	FALSE	FALSE	FALSE	FALSE	FALSE	NA	NA	NA	NA	NA	NA	NA	NA	NA	NA	NA	NA	NA	NA	NA	NA	0.0329852	-0.182393	0.349796	-0.200388	A2AF47	0.0329852	-0.182393	0.349796	-0.200388
KSphSFglSNSADDIK	3	0.500437	0.100911	0.167661	0.500437	0.0920189	0.0767283	0.0622435	FALSE	FALSE	FALSE	FALSE	FALSE	FALSE	NA	NA	NA	NA	NA	NA	NA	NA	NA	NA	NA	NA	-0.057837	-0.117175	0.219827	-0.0448155	NA	NA	NA	NA	Q61686	-0.057837	-0.117175	0.219827	-0.0448155
KSphSFSNSADDIK	3	0.266372	0.218292	0.236719	0.266372	0.0933978	0.096409	0.0888095	FALSE	FALSE	FALSE	FALSE	FALSE	FALSE	NA	NA	NA	NA	NA	NA	NA	NA	NA	NA	NA	NA	-0.178057	0.0743411	0.257809	-0.154092	NA	NA	NA	NA	Q61686	-0.178057	0.0743411	0.257809	-0.154092
KSSphFglSNSADDIK	3	0.481007	0.112766	0.181236	0.481007	0.0858896	0.076135	0.0629668	FALSE	FALSE	FALSE	FALSE	FALSE	FALSE	NA	NA	NA	NA	NA	NA	NA	NA	NA	NA	NA	NA	-0.0671164	-0.0694501	0.192893	-0.0563261	NA	NA	NA	NA	Q61686	-0.0671164	-0.0694501	0.192893	-0.0563261
KSSphFSNSADDIK	3	0.335192	0.257096	0.13073	0.335192	0.0839447	0.1163	0.0767361	FALSE	FALSE	FALSE	FALSE	FALSE	FALSE	NA	NA	NA	NA	NA	NA	NA	NA	NA	NA	NA	NA	-0.00983401	0.00822695	0.187569	-0.185962	NA	NA	NA	NA	Q61686	-0.00983401	0.00822695	0.187569	-0.185962
KSSphTSPK	3	0.4974	0.145899	0.111112	0.4974	0.0806627	0.101614	0.0633123	FALSE	FALSE	FALSE	FALSE	FALSE	FALSE	NA	NA	NA	NA	0.0513362	0.118021	0.209687	-0.379044	-0.0905839	-0.167468	0.174217	0.0838346	0.0979125	-0.147398	0.13025	-0.0807645	NA	NA	NA	NA	Q5M7V8	0.0195549	-0.0656152	0.171385	-0.125325
KSSTphSPK	3	0.4974	0.145899	0.111112	0.4974	0.0806627	0.101614	0.0633123	FALSE	FALSE	FALSE	FALSE	FALSE	FALSE	NA	NA	NA	NA	0.0513362	0.118021	0.209687	-0.379044	-0.0905839	-0.167468	0.174217	0.0838346	0.0979125	-0.147398	0.13025	-0.0807645	NA	NA	NA	NA	Q5M7V8	0.0195549	-0.0656152	0.171385	-0.125325
KTSphLTSK	3	0.460651	0.12437	0.186401	0.460651	0.0849834	0.0785377	0.0650573	FALSE	FALSE	FALSE	FALSE	FALSE	FALSE	NA	NA	NA	NA	0.116854	-0.260202	0.282443	-0.139094	-0.386062	0.118084	0.0692947	0.198683	-0.630222	0.0558256	0.615089	-0.0406929	0.416904	-0.26254	0.319224	-0.473589	Q80X50	-0.120631	-0.0872083	0.321513	-0.113673
KVAKSphPAK	3	0.518171	0.136285	0.109994	0.518171	0.078678	0.0959268	0.0609456	FALSE	TRUE	FALSE	TRUE	FALSE	TRUE	-0.00642816	-0.463906	0.868988	-0.398654	NA	NA	NA	NA	-0.0837461	-0.848303	0.66024	0.271808	-0.0589167	-0.0499214	0.611546	-0.502707	0.391178	0.233952	0.675701	-1.30083	P43275	0.0605219	-0.282045	0.704119	-0.482596
KVAKSphPK	3	0.323474	0.112557	0.311173	0.323474	0.102101	0.0771291	0.0735661	FALSE	TRUE	TRUE	TRUE	FALSE	TRUE	-0.518021	-0.399587	0.837418	0.0801904	-0.361074	-0.185299	0.691575	-0.145202	-0.468354	-0.490059	0.664628	0.293785	-0.609218	-0.126526	1.06051	-0.32477	-0.382418	-0.0939249	0.634452	-0.158109	P15864	-0.467817	-0.259079	0.777717	-0.050821
KVSphKQEEASGGPLAPK	3	0.325272	0.255363	0.115828	0.325272	0.0872333	0.137891	0.0784134	FALSE	FALSE	FALSE	FALSE	FALSE	TRUE	-0.431245	-0.0175403	1.00768	-0.558891	0.0525942	0.0819835	0.137314	-0.271891	NA	NA	NA	NA	NA	NA	NA	NA	0.746394	-0.1856	0.388771	-0.949565	P70460	0.122581	-0.0403857	0.511254	-0.593449
KYGHPDTphLNKAEFK	3	0.293719	0.172602	0.268732	0.293719	0.0938179	0.0884783	0.0826509	FALSE	TRUE	FALSE	FALSE	FALSE	TRUE	-0.149992	-0.17637	0.43908	-0.112719	-0.402104	0.370936	0.308037	-0.276869	-0.359665	-0.0738273	0.609892	-0.1764	NA	NA	NA	NA	NA	NA	NA	NA	P50116	-0.30392	0.0402461	0.452336	-0.188662
KYphGHPDTLNK	3	0.346622	0.247677	0.126265	0.346622	0.0842871	0.119153	0.0759962	FALSE	FALSE	FALSE	FALSE	FALSE	FALSE	-0.200097	-0.182365	0.258203	0.124259	-0.56734	0.264596	0.320457	-0.0177143	-0.4158	0.166421	0.596357	-0.346977	0.818796	-0.335674	-0.360202	-0.12292	0.374586	0.0785633	-0.0691921	-0.383957	P50116	0.00202904	-0.00169165	0.149125	-0.149462
LADRTESphLNR	3	0.308227	0.228791	0.108786	0.308227	0.0966068	0.17407	0.0835197	FALSE	FALSE	FALSE	FALSE	FALSE	FALSE	0.053883	-0.0338005	-0.116978	0.096896	0.0473844	-0.164352	0.176624	-0.0596563	0.168144	-0.123897	0.0654034	-0.10965	0.107095	-0.00785634	0.146273	-0.245512	0.0803529	0.100168	0.449893	-0.630414	P19973	0.0913719	-0.0459476	0.144243	-0.189667
LATphTVSAPDLK	3	0.482532	0.139661	0.109115	0.482532	0.0887532	0.113313	0.066626	FALSE	FALSE	FALSE	FALSE	FALSE	FALSE	NA	NA	NA	NA	NA	NA	NA	NA	NA	NA	NA	NA	0.0903527	-0.186212	0.34362	-0.24776	NA	NA	NA	NA	Q5M7W5	0.0903527	-0.186212	0.34362	-0.24776
LATTphVSAPDLK	3	0.251577	0.102988	0.20081	0.251577	0.231996	0.110719	0.101911	FALSE	FALSE	FALSE	FALSE	FALSE	FALSE	NA	NA	NA	NA	NA	NA	NA	NA	NA	NA	NA	NA	0.0903527	-0.186212	0.34362	-0.24776	-0.232999	-1.40758	0.686451	0.95413	Q5M7W5	-0.0713231	-0.796897	0.515035	0.353185
LELQGPRGSphPNAR	3	0.333428	0.254013	0.118963	0.333428	0.0858839	0.130371	0.0773404	FALSE	TRUE	TRUE	TRUE	TRUE	TRUE	NA	NA	NA	NA	0.126306	-0.0935804	0.766065	-0.79879	NA	NA	NA	NA	-0.0770043	-0.102294	0.832005	-0.652707	0.275049	0.0885868	0.511365	-0.875001	P13383	0.108117	-0.0357626	0.703145	-0.775499
LEPVLSphSSLAQR	3	0.310685	0.166194	0.261948	0.310685	0.0932098	0.0874685	0.0804952	FALSE	TRUE	FALSE	FALSE	FALSE	TRUE	NA	NA	NA	NA	-0.101178	-0.0299058	0.335174	-0.20409	NA	NA	NA	NA	-0.774942	0.347307	0.534112	-0.106478	-0.357063	-0.248761	1.08395	-0.47813	Q9WUT3	-0.411061	0.0228802	0.65108	-0.262899
LESphFESLRGER	3	0.456245	0.120832	0.193077	0.456245	0.0865757	0.0779489	0.0653211	FALSE	TRUE	FALSE	TRUE	FALSE	TRUE	0.0989313	0.084517	0.0355975	-0.219046	-0.0488316	-0.145971	0.342338	-0.147535	-0.246137	-0.0993049	0.241667	0.103775	-0.0285011	-0.0806666	0.24101	-0.131842	-0.207252	-0.0878571	0.253655	0.0414538	Q5FVC2	-0.086358	-0.0658565	0.222853	-0.0706389
LGADESphEEEGR	3	0.251969	0.128184	0.123177	0.251969	0.191076	0.198771	0.106823	FALSE	FALSE	FALSE	FALSE	FALSE	FALSE	NA	NA	NA	NA	NA	NA	NA	NA	NA	NA	NA	NA	0.0806463	-0.112191	0.0472003	-0.0156553	NA	NA	NA	NA	P47245	0.0806463	-0.112191	0.0472003	-0.0156553
LGDLQRSphWETLK	3	0.372331	0.223641	0.139337	0.372331	0.0835209	0.106845	0.0743249	FALSE	TRUE	FALSE	FALSE	FALSE	TRUE	-0.0988934	0.0535603	0.289595	-0.244262	-0.0822839	-0.0852051	0.364103	-0.196614	NA	NA	NA	NA	-0.0622047	-0.222006	0.376727	-0.0925169	0.0534344	0.243254	0.304476	-0.60305	Q6ZWR6	-0.0474869	-0.00259914	0.333725	-0.284111
LGSphTSDIEEKENR	3	0.583876	0.102946	0.108576	0.583876	0.0738131	0.077418	0.053371	FALSE	FALSE	FALSE	TRUE	FALSE	FALSE	0.0573396	-0.130983	0.198864	-0.12522	-0.0510983	-0.245177	0.255214	0.0410612	0.00681363	-0.509755	0.333177	0.169764	0.0154238	-0.316669	0.426998	-0.125753	-0.0588151	0.258764	0.673829	-0.873778	Q10728	-0.00606728	-0.188764	0.377616	-0.182785
LGSQHSphPGR	3	0.414132	0.104087	0.218285	0.414132	0.11042	0.0817954	0.0712794	FALSE	FALSE	FALSE	FALSE	FALSE	FALSE	-0.0307728	-0.0704218	0.169578	-0.0683834	-0.13296	0.0826005	0.0676013	-0.0172421	-0.161903	0.107088	0.0872486	-0.0324335	0.142712	-0.125857	-0.0468667	0.0300119	0.0993002	-0.128191	-0.0481978	0.0770888	Q9QZM5	-0.0167247	-0.0269563	0.0458727	-0.00219167
LGSTphSDIEEKENR	3	0.537584	0.124655	0.126418	0.537584	0.0741017	0.079599	0.0576424	FALSE	FALSE	FALSE	FALSE	FALSE	FALSE	NA	NA	NA	NA	-0.0510983	-0.245177	0.255214	0.0410612	NA	NA	NA	NA	-0.0939226	-0.390478	0.451851	0.0325496	-0.0571451	0.225128	0.629952	-0.797935	Q10728	-0.0673886	-0.136842	0.445672	-0.241441
LGSTSphDIEEKENR	3	0.430089	0.171789	0.155051	0.430089	0.0821198	0.0916991	0.0692523	FALSE	FALSE	FALSE	FALSE	FALSE	FALSE	NA	NA	NA	NA	NA	NA	NA	NA	NA	NA	NA	NA	-0.142293	-0.39579	0.375151	0.162932	-0.115429	0.294773	0.598731	-0.778074	Q10728	-0.128861	-0.0505088	0.486941	-0.307571
LHHSphVSDTSDKNR	3	0.296811	0.105175	0.204722	0.296811	0.192289	0.106739	0.0942644	FALSE	FALSE	FALSE	FALSE	FALSE	FALSE	NA	NA	NA	NA	-0.00239089	-0.423791	0.0974389	0.328743	-0.0402389	-0.200755	-0.0245411	0.265535	NA	NA	NA	NA	-0.0364096	0.0205627	0.418882	-0.403035	Q6AYC5	-0.0263465	-0.201328	0.163927	0.0637479
LHHSVSphDTSDKNR	3	0.318436	0.104537	0.219326	0.318436	0.169272	0.0994701	0.0889587	FALSE	FALSE	FALSE	FALSE	FALSE	FALSE	NA	NA	NA	NA	-0.0785416	-0.388048	0.0988531	0.367737	-0.00140582	-0.184751	-0.00108931	0.187247	NA	NA	NA	NA	-0.0716061	-0.0228976	0.482516	-0.388012	Q6AYC5	-0.0505178	-0.198566	0.193427	0.055657
LHQLAMQQSHFPMTHGNTGFSGIESSSphPEVK	3	0.327106	0.16663	0.11102	0.327106	0.117258	0.190378	0.0876084	FALSE	FALSE	FALSE	FALSE	FALSE	FALSE	-0.127028	-0.0159471	0.389389	-0.246414	-0.11172	0.0769124	0.219766	-0.184958	NA	NA	NA	NA	0.613998	-0.418832	-0.2014	0.00623341	NA	NA	NA	NA	Q61990	0.125083	-0.119289	0.135918	-0.141713
LIEDNEYphTAR	3	0.319287	0.226497	0.109758	0.319287	0.0954641	0.166743	0.082249	FALSE	FALSE	FALSE	FALSE	FALSE	FALSE	0.0919722	0.0850078	-0.249906	0.0729256	0.0191339	-0.370968	0.299163	0.0526711	0.149781	-0.120255	-0.169194	0.139667	-0.516317	-0.287069	0.644897	0.158489	0.660448	0.473504	0.192557	-1.32651	P50545	0.0810037	-0.0439559	0.143503	-0.180551
LIEDNEYTphAR	3	0.407994	0.158451	0.11132	0.407994	0.101277	0.144485	0.0764724	FALSE	FALSE	FALSE	FALSE	FALSE	FALSE	0.0919722	0.0850078	-0.249906	0.0729256	-0.02892	-0.609688	0.303244	0.335364	0.149781	-0.120255	-0.169194	0.139667	-0.516317	-0.287069	0.644897	0.158489	0.660448	0.473504	0.192557	-1.32651	P50545	0.0713929	-0.0917	0.14432	-0.124013
LIEGVHPGSLVEKLPDSphPALAK	3	0.381811	0.105602	0.182903	0.381811	0.147245	0.100583	0.0818566	FALSE	FALSE	FALSE	FALSE	FALSE	FALSE	0.0164157	-0.418731	0.512121	-0.109805	NA	NA	NA	NA	-0.0486268	-0.258938	-0.250341	0.557906	-0.131988	-0.611592	0.441251	0.302329	0.0267646	0.0255236	0.602551	-0.65484	P84903	-0.0343587	-0.315934	0.326396	0.0238975
LIPNAVATGSFSphPNASPGSEIR	3	0.308136	0.10687	0.187629	0.308136	0.191419	0.111953	0.0939926	FALSE	FALSE	FALSE	FALSE	FALSE	FALSE	NA	-0.0297534	0.275439	-0.164674	-0.328393	-0.537634	0.541681	0.324346	-0.00186544	-0.033737	-0.0445045	0.0801069	0.333439	-0.037928	-0.239292	-0.0562195	NA	NA	NA	NA	Q63433	0.00106037	-0.159763	0.133331	0.0458899
LIRGPGENglGEDSph	3	0.366315	0.208465	0.112594	0.366315	0.0916507	0.143663	0.0773125	FALSE	FALSE	FALSE	FALSE	FALSE	FALSE	NA	NA	NA	NA	NA	NA	NA	NA	NA	NA	NA	NA	0.111028	-0.28422	0.292543	-0.119351	0.227073	0.00896381	0.620619	-0.856656	Q9Z0P5	0.169051	-0.137628	0.456581	-0.488003
LLSphPIASNR	3	0.337496	0.227557	0.111978	0.337496	0.0919817	0.15142	0.0795682	FALSE	FALSE	TRUE	FALSE	FALSE	TRUE	0.0498323	0.0803953	0.180615	-0.310842	0.149763	-0.304302	0.523838	-0.369299	NA	NA	NA	NA	0.16379	0.00924166	0.171825	-0.344857	NA	NA	NA	NA	Q5XI28	0.121128	-0.0715551	0.292093	-0.341666
LQANLAFDPAALLPGASPKSphPGLK	3	0.446739	0.106387	0.204974	0.446739	0.0971866	0.0779695	0.0667441	FALSE	TRUE	FALSE	TRUE	FALSE	TRUE	-0.326921	-0.201918	0.981915	-0.453076	-0.490409	-0.0855969	0.654666	-0.0786602	NA	NA	NA	NA	-0.173995	-0.978216	1.03814	0.114068	NA	NA	NA	NA	Q3UZA1	-0.330442	-0.42191	0.891575	-0.139223
LRTDSphQSEAVAIQAIR	3	0.544066	0.125846	0.116049	0.544066	0.0737763	0.0830295	0.057233	FALSE	FALSE	FALSE	FALSE	FALSE	FALSE	NA	NA	NA	NA	NA	NA	NA	NA	NA	NA	NA	NA	-0.0143718	-0.0779002	0.227467	-0.135195	NA	NA	NA	NA	Q3UHD9	-0.0143718	-0.0779002	0.227467	-0.135195
LSEEAETphRPTTglPNR	3	0.426282	0.183409	0.114905	0.426282	0.0855632	0.119179	0.0706616	FALSE	FALSE	FALSE	FALSE	FALSE	FALSE	0.156164	-0.213362	0.196254	-0.139056	-0.105074	-0.0916839	0.135558	0.0611994	NA	NA	NA	NA	NA	NA	NA	NA	0.0677705	0.114194	0.326424	-0.508389	E9PTG8	0.0396201	-0.0636172	0.219412	-0.195415
LSSphLRASphTSK	3	0.429577	0.188345	0.127256	0.429577	0.081521	0.104132	0.0691695	FALSE	FALSE	FALSE	FALSE	FALSE	FALSE	NA	NA	NA	NA	-0.0164348	-0.0590819	0.386759	-0.311242	NA	NA	NA	NA	NA	NA	NA	NA	NA	NA	NA	NA	P62754	-0.0164348	-0.0590819	0.386759	-0.311242
LTFDSSFSphPNTGKK	3	0.374558	0.191828	0.177526	0.374558	0.0861829	0.0946062	0.0752984	FALSE	TRUE	FALSE	FALSE	FALSE	TRUE	-0.110246	0.0115109	0.116383	-0.0176473	-0.0193514	0.0580605	0.106043	-0.144752	-0.0278676	-0.10733	0.229556	-0.0943588	-0.0273187	0.044552	0.186208	-0.203442	-0.119024	-0.00336953	0.177827	-0.0554334	Q9Z2L0	-0.0607616	0.000684792	0.163204	-0.103127
LTFDSSphFSPNTGKK	3	0.350049	0.10364	0.244887	0.350049	0.134089	0.0876045	0.0797303	FALSE	FALSE	FALSE	FALSE	FALSE	FALSE	NA	NA	NA	NA	NA	NA	NA	NA	-0.0929763	-0.172735	0.235368	0.0303437	NA	NA	NA	NA	NA	NA	NA	NA	Q9Z2L0	-0.0929763	-0.172735	0.235368	0.0303437
LTMQVSphSLQR	3	0.264456	0.161174	0.10773	0.264456	0.131618	0.238671	0.0963515	FALSE	FALSE	FALSE	FALSE	FALSE	FALSE	NA	NA	NA	NA	NA	NA	NA	NA	NA	NA	NA	NA	0.538496	-0.287793	-0.00339624	-0.247307	0.163851	-0.291257	0.437354	-0.309949	Q6AXS3	0.351173	-0.289525	0.216979	-0.278628
LTSphTSAITR	3	0.365371	0.104792	0.255647	0.365371	0.117081	0.0821221	0.0749861	FALSE	FALSE	FALSE	FALSE	FALSE	FALSE	NA	NA	NA	NA	0.0677834	-0.246157	0.100877	0.0774968	0.0518486	-0.573929	0.0976472	0.424433	-0.526764	0.035008	0.17723	0.314526	-0.0472733	0.197766	0.635273	-0.785765	O88588	-0.113601	-0.146828	0.252757	0.00767271
LVINSGNglGTphVEDRKPSEglLNGEASK	3	0.285491	0.176298	0.107469	0.285491	0.118566	0.220547	0.091629	FALSE	FALSE	FALSE	FALSE	FALSE	FALSE	-0.32879	0.0839611	0.353831	-0.109002	0.361457	-0.506597	0.265289	-0.120149	0.373576	-0.00696471	-0.426648	0.0600372	0.118269	0.0320978	0.23282	-0.383186	NA	NA	NA	NA	P26051	0.131128	-0.0993757	0.106323	-0.138075
LVSNglHSphLHETSSVFVDSLTK	3	0.323566	0.184357	0.10925	0.323566	0.108655	0.188249	0.0859227	FALSE	FALSE	TRUE	FALSE	FALSE	TRUE	0.180745	0.143023	0.00399154	-0.327759	0.323636	-0.645609	0.50119	-0.179217	0.192845	-0.12748	0.199264	-0.26463	0.215472	-0.0145982	0.149543	-0.35021	0.0524937	-0.127857	0.291732	-0.216369	Q8BTM8	0.193038	-0.154504	0.229144	-0.267637
MSphGFMsiYQGK	3	0.486497	0.141182	0.147264	0.486497	0.0785881	0.0833672	0.0631014	FALSE	FALSE	FALSE	FALSE	FALSE	FALSE	-0.00141046	0.044006	-0.0160505	-0.0265451	0.0514455	-0.0992172	0.14856	-0.100788	-0.032516	0.0592337	0.0806553	-0.107373	-0.111602	-0.0862698	0.171415	0.0264569	NA	NA	NA	NA	Q5XXR3	-0.0235208	-0.0205618	0.0961449	-0.0520623
NglGGSLSphFDAAVALAR	3	0.422841	0.122185	0.124086	0.422841	0.123653	0.128886	0.0783486	FALSE	FALSE	FALSE	FALSE	FALSE	FALSE	NA	NA	NA	NA	-0.125221	-0.02962	-0.0231574	0.177998	-0.00691556	-0.387266	0.284292	0.10989	0.294494	-0.0891085	0.0451727	-0.250558	0.054951	-0.015126	0.2221	-0.261925	Q640N3	0.0543272	-0.13028	0.132102	-0.0561487
NglHSphQHVLK	3	0.466342	0.113924	0.123712	0.466342	0.112551	0.111679	0.071792	FALSE	FALSE	FALSE	FALSE	FALSE	FALSE	NA	NA	NA	NA	0.111693	-0.219962	0.0641826	0.0440869	-0.061488	-0.201477	0.0787356	0.184229	NA	NA	NA	NA	0.10572	-0.111229	0.461936	-0.456427	Q6AYC5	0.051975	-0.177556	0.201618	-0.0760369
NglKPRSphPVVELSK	3	0.328387	0.257542	0.141718	0.328387	0.0841713	0.110437	0.0777444	FALSE	FALSE	FALSE	FALSE	FALSE	FALSE	0.0175249	0.0446592	0.0684315	-0.130616	0.00835004	-0.144711	0.127771	0.00859037	-0.0729041	0.127395	0.0739627	-0.128454	NA	NA	NA	NA	NA	NA	NA	NA	P26817	-0.0156764	0.00911451	0.090055	-0.0834931
NglRSSphNVVPYDFNR	3	0.292059	0.227718	0.107098	0.292059	0.0991144	0.188314	0.0856971	FALSE	FALSE	FALSE	FALSE	FALSE	FALSE	NA	NA	NA	NA	-0.0198537	0.149564	-0.177125	0.0474148	0.112743	0.0759197	0.123811	-0.312474	-0.0199182	-0.110962	0.229272	-0.0983914	0.252792	-0.26818	0.243367	-0.227979	P04157	0.0814408	-0.0384145	0.104831	-0.147857
NIGRDTphPTSAGPNSFNK	3	0.488746	0.150205	0.132112	0.488746	0.0775374	0.0883798	0.0630197	FALSE	FALSE	FALSE	FALSE	FALSE	FALSE	-0.109563	-0.279002	0.372251	0.0163143	-0.322758	0.527648	0.0760676	-0.280957	-0.0431621	0.0522612	-0.167762	0.158663	0.00137921	-0.271804	0.543388	-0.272963	0.213951	-0.41199	0.936437	-0.738398	Q6P8I4	-0.0520307	-0.0765774	0.352076	-0.223468
NITphGSSPVADFSAIK	3	0.32053	0.148867	0.115256	0.32053	0.133409	0.190564	0.091374	FALSE	FALSE	FALSE	FALSE	FALSE	FALSE	NA	NA	NA	NA	0.371059	-0.429807	0.363641	-0.304893	NA	NA	NA	NA	NA	NA	NA	NA	NA	NA	NA	NA	P42567	0.371059	-0.429807	0.363641	-0.304893
NLQSphEVEGVK	3	0.272161	0.141113	0.116138	0.272161	0.156592	0.213693	0.100304	FALSE	FALSE	FALSE	FALSE	FALSE	FALSE	0.355139	-0.109423	-0.135277	-0.11044	0.197494	-0.250585	3.5e-05	0.0530562	0.241432	0.0450028	-0.352154	0.065719	-0.0238935	-0.272947	0.275618	0.0212219	-0.0203327	-0.263879	0.698567	-0.414356	Q9WUF4	0.149968	-0.170366	0.0973579	-0.0769596
NLTSphHDPMR	3	0.270101	0.176433	0.105961	0.270101	0.120051	0.234191	0.0932619	FALSE	FALSE	TRUE	FALSE	FALSE	FALSE	0.0768581	-0.0770182	0.0897782	-0.089618	0.0817841	-0.063346	0.172051	-0.19049	0.217726	0.0555596	-0.103184	-0.170101	0.279676	-0.273806	0.0410574	-0.0469275	0.0963617	-0.177471	0.332406	-0.251296	P97573	0.150481	-0.107216	0.106422	-0.149686
NNMTASphMFDLSMKDK	3	0.3533	0.110456	0.161769	0.3533	0.167886	0.117894	0.0886956	FALSE	FALSE	FALSE	FALSE	FALSE	FALSE	NA	NA	NA	NA	NA	NA	NA	NA	0.0541738	-0.432542	0.354288	0.0240806	NA	NA	NA	NA	NA	NA	NA	NA	Q3B7T9	0.0541738	-0.432542	0.354288	0.0240806
NQETYETphLKHEKPPQ	3	0.491866	0.10166	0.14064	0.491866	0.107615	0.0911767	0.067042	FALSE	FALSE	FALSE	FALSE	FALSE	FALSE	-0.00282114	-0.0647941	0.0500043	0.0176109	-0.120867	0.404094	-0.191798	-0.0914282	0.0599583	-0.110654	-0.148848	0.199544	-0.275536	-0.344284	0.506027	0.113793	0.337146	-0.0862033	0.0409112	-0.291854	P20411	-0.000424154	-0.0403683	0.0512592	-0.0104668
NQETYphETLKHEKPPQ	3	0.477463	0.1253	0.112734	0.477463	0.0993887	0.116026	0.0690879	FALSE	FALSE	FALSE	FALSE	FALSE	FALSE	0.0655284	-0.0563093	-0.0315317	0.0223126	-0.278415	0.152759	0.0855861	0.0400698	0.0691164	-0.11304	-0.146877	0.190801	-0.128571	-0.31545	0.353794	0.0902259	0.397046	0.0448822	0.129902	-0.57183	P20411	0.024941	-0.0574315	0.0781748	-0.0456842
NSphLPQIPTLNLESR	3	0.239657	0.100743	0.232321	0.239657	0.223712	0.10227	0.101298	FALSE	FALSE	FALSE	FALSE	FALSE	FALSE	NA	NA	NA	NA	NA	NA	NA	NA	NA	NA	NA	NA	-0.388216	-0.342509	0.327049	0.403676	0.26476	-0.102584	-0.00426566	-0.15791	P70600	-0.061728	-0.222547	0.161392	0.122883
NVLSEDSphLGRDSK	3	0.375967	0.204238	0.112971	0.375967	0.0908517	0.139671	0.076301	FALSE	FALSE	FALSE	FALSE	FALSE	FALSE	0.141377	-0.152772	0.437115	-0.425719	0.14043	-0.0389227	0.208078	-0.309586	-0.0636767	-0.432897	0.0823757	0.414198	-0.0138912	-0.23655	-0.0177908	0.268232	0.15554	0.540545	0.349184	-1.04527	P97520	0.071956	-0.0641194	0.211792	-0.219629
QAQQERDELADEIANSSphGK	3	0.29833	0.103193	0.244855	0.29833	0.168667	0.0954444	0.0895113	FALSE	FALSE	FALSE	FALSE	FALSE	FALSE	NA	NA	NA	NA	NA	NA	NA	NA	-0.0545921	-0.140655	0.14468	0.0505669	NA	NA	NA	NA	NA	NA	NA	NA	Q8VDD5	-0.0545921	-0.140655	0.14468	0.0505669
QASphFFPPPVPNPFVQQTR	3	0.334576	0.124689	0.132015	0.334576	0.161641	0.154193	0.0928864	FALSE	FALSE	FALSE	FALSE	FALSE	FALSE	0.0139798	0.199681	-0.124628	-0.0890324	0.116712	-0.0601481	0.0029197	-0.0594834	0.128306	-0.553868	0.213084	0.212478	0.0885848	-0.578682	0.2606	0.229498	0.178776	-0.0822565	0.409654	-0.506173	P0C1Q3	0.105272	-0.215055	0.152326	-0.0425426
QGKGTphADETSK	3	0.26823	0.145866	0.113253	0.26823	0.149529	0.223558	0.099564	FALSE	FALSE	FALSE	FALSE	FALSE	FALSE	0.11093	-0.163275	0.206281	-0.153936	NA	NA	NA	NA	NA	NA	NA	NA	0.160525	-0.117055	-0.038958	-0.00451206	NA	NA	NA	NA	P84091	0.135727	-0.140165	0.0836616	-0.0792242
QHSphLLQEELRR	3	0.294612	0.23921	0.107915	0.294612	0.0959768	0.177974	0.084311	FALSE	FALSE	TRUE	FALSE	FALSE	TRUE	0.203794	0.103516	0.136087	-0.443397	0.256188	-0.321447	0.502605	-0.437346	0.0832836	-0.14917	0.192235	-0.126349	0.397513	0.0207283	0.0620868	-0.480328	-0.167897	0.025337	0.270324	-0.127764	Q5FVC2	0.154576	-0.064207	0.232668	-0.323037
QHTGPEEADRPPSMSSphHDAAPSGPPSR	3	0.51598	0.140333	0.117432	0.51598	0.0761199	0.089727	0.0604076	FALSE	FALSE	FALSE	FALSE	FALSE	FALSE	-0.00139668	-0.0124011	0.040629	-0.0268312	NA	NA	NA	NA	NA	NA	NA	NA	NA	NA	NA	NA	NA	NA	NA	NA	O70521	-0.00139668	-0.0124011	0.040629	-0.0268312
QHTphGPEEADRPPSMSSHDAAPSGPPSR	3	0.323686	0.11305	0.155083	0.323686	0.184499	0.129526	0.0941564	FALSE	FALSE	FALSE	FALSE	FALSE	FALSE	0.014108	-0.0618241	0.0433529	0.0043633	NA	NA	NA	NA	NA	NA	NA	NA	NA	NA	NA	NA	NA	NA	NA	NA	O70521	0.014108	-0.0618241	0.0433529	0.0043633
QILSQsiSphTDSLNMR	3	0.546017	0.096495	0.131748	0.546017	0.0883542	0.0787532	0.0586325	FALSE	FALSE	FALSE	FALSE	FALSE	FALSE	NA	NA	NA	NA	NA	NA	NA	NA	NA	NA	NA	NA	-0.06674	-0.464602	0.735453	-0.204111	NA	NA	NA	NA	Q5FVC2	-0.06674	-0.464602	0.735453	-0.204111
QILSQsiSTphDSLNMR	3	0.546017	0.096495	0.131748	0.546017	0.0883542	0.0787532	0.0586325	FALSE	FALSE	FALSE	FALSE	FALSE	FALSE	NA	NA	NA	NA	NA	NA	NA	NA	NA	NA	NA	NA	-0.06674	-0.464602	0.735453	-0.204111	NA	NA	NA	NA	Q5FVC2	-0.06674	-0.464602	0.735453	-0.204111
QILSQSphTDSglLNMR	3	0.39067	0.125676	0.12571	0.39067	0.133958	0.140616	0.0833698	FALSE	FALSE	FALSE	FALSE	FALSE	FALSE	NA	NA	NA	NA	0.189863	-0.0665696	0.124357	-0.24765	NA	NA	NA	NA	-0.06674	-0.464602	0.735453	-0.204111	0.266893	-0.289565	-0.111603	0.134275	Q5FVC2	0.130005	-0.273579	0.249402	-0.105829
QILSQSTphDSglLNMR	3	0.542463	0.11159	0.108397	0.542463	0.0846891	0.0931245	0.0597366	FALSE	FALSE	FALSE	FALSE	FALSE	FALSE	NA	NA	NA	NA	0.189863	-0.0665696	0.124357	-0.24765	NA	NA	NA	NA	-0.06674	-0.464602	0.735453	-0.204111	NA	NA	NA	NA	Q5FVC2	0.0615614	-0.265586	0.429905	-0.22588
QKTENglGASphA	3	0.263948	0.140919	0.11531	0.263948	0.158653	0.219631	0.101539	FALSE	FALSE	FALSE	FALSE	FALSE	FALSE	0.0715295	-0.0506269	0.0687866	-0.0896892	0.147911	-0.131817	-0.0507122	0.0346183	0.058555	-0.124725	0.147017	-0.0808466	NA	NA	NA	NA	NA	NA	NA	NA	Q9D0J8	0.0926652	-0.10239	0.0550304	-0.0453058
QLSphKPLSER	3	0.506144	0.116423	0.112431	0.506144	0.0949837	0.10477	0.065248	FALSE	FALSE	FALSE	FALSE	FALSE	FALSE	NA	NA	NA	NA	-0.0246135	0.208407	0.282179	-0.465973	0.025144	-0.555904	0.130195	0.400565	0.228406	-0.312409	0.224763	-0.14076	0.0646274	-0.240429	0.621566	-0.445764	O88588	0.0733909	-0.225084	0.314676	-0.162983
QMNglMSphPPPGNAGPVIMSLEEK	3	0.369554	0.105638	0.257234	0.369554	0.112834	0.080906	0.0738348	FALSE	FALSE	FALSE	FALSE	FALSE	FALSE	NA	NA	NA	NA	-0.0456649	-0.0502012	0.0401443	NA	NA	NA	NA	NA	NA	NA	NA	NA	NA	NA	NA	NA	Q8CCS6	-0.0456649	-0.0502012	0.0401443	NA
QMNMSphPPPglGNAGPVIMSLEEK	3	0.369554	0.105638	0.257234	0.369554	0.112834	0.080906	0.0738348	FALSE	FALSE	FALSE	FALSE	FALSE	FALSE	NA	NA	NA	NA	-0.0456649	-0.0502012	0.0401443	NA	NA	NA	NA	NA	NA	NA	NA	NA	NA	NA	NA	NA	Q8CCS6	-0.0456649	-0.0502012	0.0401443	NA
QNLLSphVGDYR	3	0.354462	0.127859	0.127364	0.354462	0.147434	0.15366	0.0892213	FALSE	FALSE	FALSE	FALSE	FALSE	FALSE	0.346205	-0.3637	-0.0153268	0.0328223	0.314935	-1.03198	0.595792	0.121252	NA	NA	NA	NA	0.215244	-0.0128804	0.0469481	-0.249312	-0.199963	0.126674	0.386353	-0.313064	Q91ZW3	0.169105	-0.320471	0.253442	-0.102076
QPPMFSphPLISAR	3	0.261549	0.256408	0.200984	0.261549	0.090625	0.101654	0.0887804	FALSE	FALSE	FALSE	FALSE	FALSE	FALSE	NA	NA	NA	NA	-0.164368	-0.0528177	0.0655706	0.151616	NA	NA	NA	NA	NA	NA	NA	NA	-0.00184629	0.152501	0.210587	-0.361242	Q9Z0R6	-0.0831074	0.0498417	0.138079	-0.104813
QPTphPPFFGR	3	0.473779	0.106753	0.187875	0.473779	0.0911548	0.0764574	0.0639802	FALSE	FALSE	FALSE	FALSE	FALSE	FALSE	0.00361737	-0.0907416	0.0814009	0.00572332	-0.0568406	-0.115894	0.160258	0.0124767	-0.0229809	0.0679871	0.0964505	-0.141457	-0.0763849	0.00646441	0.249403	-0.179482	-0.0952426	-0.186861	0.135306	0.146798	Q8C2Q3	-0.0495663	-0.0638091	0.144564	-0.0311881
QQSHFAMMHGGTGFAGIDSphSSPEVK	3	0.475919	0.124088	0.113545	0.475919	0.100831	0.11615	0.069467	FALSE	FALSE	FALSE	FALSE	FALSE	FALSE	-0.259491	-0.0157749	0.387582	-0.112317	-0.0267283	-0.437235	0.356078	0.107885	0.169571	-0.428813	0.340315	-0.0810732	0.523773	-0.107281	0.115771	-0.532263	0.023145	-0.0237092	0.142744	-0.14218	P60335	0.086054	-0.202563	0.268498	-0.15199
QQSHFAMMHGGTGFAGIDSSphSPEVK	3	0.5686	0.100314	0.111576	0.5686	0.0813715	0.0819858	0.0561531	FALSE	FALSE	FALSE	FALSE	FALSE	FALSE	-0.269888	0.0557265	0.351724	-0.137563	-0.0478257	-0.426283	0.375747	0.0983618	0.05977	-0.248494	0.0568435	0.13188	0.43441	-0.139877	0.0950536	-0.389587	-0.138838	0.0909398	0.213166	-0.165268	P60335	0.00752564	-0.133598	0.218507	-0.0924351
QQSHFAMMHGGTGFAGIDSSphSphPEVK	3	0.351816	0.166086	0.111461	0.351816	0.111912	0.174594	0.08413	FALSE	FALSE	FALSE	FALSE	FALSE	TRUE	NA	NA	NA	NA	NA	NA	NA	NA	NA	NA	NA	NA	0.462618	-0.650252	0.549164	-0.36153	0.244747	-0.0747275	0.385025	-0.555045	P60335	0.353683	-0.36249	0.467095	-0.458288
QQSHFAMMHGGTGFAGIDSSSphPEVK	3	0.48426	0.126533	0.111266	0.48426	0.0960835	0.114018	0.0678393	FALSE	FALSE	FALSE	FALSE	FALSE	FALSE	-0.265505	0.177315	0.325726	-0.237536	-0.0384935	-0.475874	0.402199	0.112169	0.185966	-0.29784	0.125817	-0.0139428	0.606157	-0.289526	0.0974032	-0.414034	-0.131841	0.0677035	0.230362	-0.166225	P60335	0.0712565	-0.163644	0.236302	-0.143914
QQSHFAMMHGGTphGFAGIDSSSPEVK	3	0.34633	0.109873	0.165589	0.34633	0.171663	0.116984	0.08956	FALSE	FALSE	FALSE	TRUE	FALSE	FALSE	-0.331844	-0.165373	0.480154	0.0170625	0.113829	-0.487086	0.415137	-0.04188	NA	NA	NA	NA	0.38239	-0.958465	0.411477	0.164599	NA	NA	NA	NA	P60335	0.0547914	-0.536975	0.435589	0.0465938
QQSphHFAMMHGGTGFAGIDSSSPEVK	3	0.49214	0.123306	0.11137	0.49214	0.0954291	0.110871	0.0668843	FALSE	FALSE	FALSE	TRUE	FALSE	TRUE	0.113472	-0.0953115	0.310376	-0.328536	0.0809703	0.0349107	0.387373	-0.503254	0.161644	-0.300845	-0.0515883	0.190789	0.00879731	-0.770208	1.00417	-0.242756	0.268292	-0.447357	0.614925	-0.43586	P60335	0.126635	-0.315762	0.453051	-0.263923
QQSphTGAIPATQAR	3	0.516136	0.1302	0.107774	0.516136	0.0828622	0.100904	0.0621228	FALSE	FALSE	FALSE	FALSE	FALSE	FALSE	0.00064917	0.036291	0.0270656	-0.0640058	0.260377	-0.34471	0.159167	-0.0748343	0.174917	0.117732	-0.0508037	-0.241845	-0.0224784	-0.00494656	0.156965	-0.12954	-0.286033	-0.181285	0.454883	0.0124358	O88746	0.0254864	-0.0753838	0.149455	-0.0995578
QQSTphGAIPATQAR	3	0.532397	0.109023	0.112017	0.532397	0.0900264	0.0949771	0.0615593	FALSE	FALSE	FALSE	FALSE	FALSE	FALSE	0.131873	-0.043193	-0.067605	-0.0210748	0.183705	-0.214726	0.152657	-0.121636	0.126952	0.0123716	-0.0262386	-0.113085	0.0112342	-0.00722595	0.145951	-0.149959	-0.342064	-0.245634	0.523	0.0646984	O88746	0.02234	-0.0996814	0.145553	-0.0682114
QsiMNMSphPPPGNAGPVIMSLEEK	3	0.369554	0.105638	0.257234	0.369554	0.112834	0.080906	0.0738348	FALSE	FALSE	FALSE	FALSE	FALSE	FALSE	NA	NA	NA	NA	-0.0456649	-0.0502012	0.0401443	NA	NA	NA	NA	NA	NA	NA	NA	NA	NA	NA	NA	NA	Q8CCS6	-0.0456649	-0.0502012	0.0401443	NA
QsiTPQAPQSphPR	3	0.284246	0.202094	0.240611	0.284246	0.0930991	0.0940813	0.0858689	FALSE	FALSE	FALSE	FALSE	FALSE	FALSE	NA	NA	NA	NA	-0.139941	0.0424605	0.214185	-0.116705	NA	NA	NA	NA	NA	NA	NA	NA	NA	NA	NA	NA	F1MA98	-0.139941	0.0424605	0.214185	-0.116705
QSphSLQQQKEFEQELAEQK	3	0.394146	0.195142	0.113288	0.394146	0.0896171	0.133322	0.0744846	FALSE	TRUE	FALSE	TRUE	FALSE	TRUE	NA	NA	NA	NA	0.171083	-0.390592	0.632357	-0.412848	0.0779899	-1.22282	0.892394	0.25244	NA	NA	NA	NA	0.597852	0.714552	1.3261	-2.64039	Q6ZWR6	0.282308	-0.299621	0.950283	-0.933599
QSSphLQQQK	3	0.34427	0.104254	0.270933	0.34427	0.121333	0.0824528	0.0767576	FALSE	FALSE	FALSE	FALSE	FALSE	FALSE	-0.21415	0.0133335	0.234636	-0.0338191	-0.0510777	-0.0837643	0.254245	-0.119403	-0.281769	0.0324024	0.0561703	0.193196	0.201558	-0.116417	0.0166472	-0.101788	0.0576255	-0.203398	0.0362289	0.107657	Q6ZWR6	-0.0575628	-0.0715686	0.119586	0.0091687
QSSphLQQQKEFEQELAEQK	3	0.409664	0.177716	0.111565	0.409664	0.0921344	0.134919	0.0740013	FALSE	TRUE	FALSE	TRUE	FALSE	TRUE	NA	NA	NA	NA	0.171083	-0.390592	0.632357	-0.412848	0.134206	-1.13355	0.814893	0.184446	0.331814	-0.66131	0.696246	-0.36675	0.597852	0.714552	1.3261	-2.64039	Q6ZWR6	0.308738	-0.367724	0.867399	-0.808885
QSSphLsiQQQK	3	0.43045	0.109499	0.142637	0.43045	0.130867	0.109463	0.0770846	FALSE	FALSE	FALSE	FALSE	FALSE	FALSE	0.0912627	-0.130457	0.066734	-0.0275398	0.0530488	-0.0742057	0.182355	-0.161199	-0.207797	-0.00334832	0.135496	0.0756489	0.121503	-0.16215	-0.0087499	0.049397	NA	NA	NA	NA	Q6ZWR6	0.0145046	-0.0925403	0.0939589	-0.0159231
QSSphsiLQQQK	3	0.303273	0.136219	0.121415	0.303273	0.15579	0.186743	0.0965606	FALSE	FALSE	FALSE	FALSE	FALSE	FALSE	0.0912627	-0.130457	0.066734	-0.0275398	0.0530488	-0.0742057	0.182355	-0.161199	NA	NA	NA	NA	0.121503	-0.16215	-0.0087499	0.049397	NA	NA	NA	NA	Q6ZWR6	0.0886049	-0.122271	0.0801132	-0.0464471
QSVVYGGKSTphIR	3	0.389714	0.105975	0.242655	0.389714	0.109066	0.0804437	0.072146	FALSE	FALSE	FALSE	FALSE	FALSE	FALSE	NA	NA	NA	NA	NA	NA	NA	NA	NA	NA	NA	NA	-0.109511	-0.13233	0.25205	-0.0102085	NA	NA	NA	NA	Q8CCF0	-0.109511	-0.13233	0.25205	-0.0102085
QTPQAPQsiSphPR	3	0.331499	0.111862	0.303008	0.331499	0.102792	0.0774582	0.0733813	FALSE	FALSE	FALSE	FALSE	FALSE	FALSE	-0.0720553	-0.0364178	0.162711	-0.0542381	NA	NA	NA	NA	-0.14853	-0.0501218	0.240239	-0.0113579	0.0584991	-0.0542354	0.075571	-0.0798347	-0.00709699	0.0411342	-0.167916	0.133879	F1MA98	-0.0422958	-0.0249102	0.0776514	-0.00288804
QTPQsiAPQSphPR	3	0.501531	0.137212	0.140013	0.501531	0.0771492	0.0825932	0.0615014	FALSE	FALSE	FALSE	FALSE	FALSE	FALSE	-0.0517173	-0.0204669	0.100775	-0.0285909	-0.0834875	-0.00913662	0.184739	-0.0921151	-0.116709	0.0277719	0.289895	-0.170728	0.111346	-0.0788029	0.109497	-0.14204	0.0227633	-0.0521105	-0.0880743	0.117421	F1MA98	-0.023561	-0.026549	0.119366	-0.0632106
QVDTEEAGVVTAATASNVKASphPK	3	0.488187	0.0999799	0.153942	0.488187	0.105767	0.0857488	0.0663754	FALSE	TRUE	FALSE	TRUE	FALSE	TRUE	-0.23899	-0.176031	0.399735	0.0152861	-0.0373943	-0.160162	0.172996	0.0245605	-0.010012	-0.264525	0.345508	-0.0709711	0.11635	-0.40562	0.413993	-0.124723	0.00884051	0.0144634	0.0361617	-0.0594656	Q812D1	-0.0322411	-0.198375	0.273679	-0.0430626
QVDTEEAGVVTphAATASNVKASPK	3	0.560619	0.114196	0.12106	0.560619	0.0726048	0.0763741	0.0551466	FALSE	FALSE	FALSE	FALSE	FALSE	FALSE	-0.518825	-0.225437	0.713392	0.0308692	0.0174467	0.137286	0.135239	-0.289972	0.293508	-0.284322	0.242076	-0.251262	0.0696224	-0.00498396	-0.0444355	-0.020203	NA	NA	NA	NA	Q812D1	-0.0345619	-0.0943643	0.261568	-0.132642
RADLNQGIGEPQSphPSRR	3	0.423102	0.17474	0.157292	0.423102	0.0826165	0.0922481	0.0700012	FALSE	FALSE	FALSE	FALSE	FALSE	FALSE	-0.315907	-0.100105	0.119066	0.296946	-0.136938	0.111823	0.0412112	-0.016097	0.11994	-0.215753	-0.161776	0.257589	0.190102	0.00884483	0.0175737	-0.21652	0.055005	0.166334	0.303092	-0.524431	Q4FZY0	-0.0175594	-0.00577124	0.0638333	-0.0405027
RDSphLIKK	3	0.371004	0.174846	0.110829	0.371004	0.102854	0.160222	0.0802454	FALSE	FALSE	FALSE	FALSE	FALSE	FALSE	NA	NA	NA	NA	0.0987867	-0.0994352	0.165747	-0.165099	NA	NA	NA	NA	NA	NA	NA	NA	NA	NA	NA	NA	Q920G0	0.0987867	-0.0994352	0.165747	-0.165099
RDSphSGGTKDGDRPK	3	0.381178	0.220342	0.131823	0.381178	0.0833031	0.109923	0.0734313	FALSE	FALSE	FALSE	FALSE	FALSE	FALSE	NA	NA	NA	NA	NA	NA	NA	NA	NA	NA	NA	NA	NA	NA	NA	NA	-0.0417354	-0.032555	0.631296	-0.557006	P80386	-0.0417354	-0.032555	0.631296	-0.557006
RESphPSPAPKPR	3	0.467124	0.155484	0.144542	0.467124	0.0794415	0.0881275	0.0652813	FALSE	FALSE	FALSE	FALSE	FALSE	FALSE	-0.043054	-0.0339546	0.196518	-0.119509	NA	NA	NA	NA	NA	NA	NA	NA	NA	NA	NA	NA	NA	NA	NA	NA	Q52KI8	-0.043054	-0.0339546	0.196518	-0.119509
RFVSphEGDGGR	3	0.255094	0.102005	0.229714	0.255094	0.211706	0.102576	0.0989053	FALSE	FALSE	FALSE	FALSE	FALSE	FALSE	0.120399	-0.201778	-0.109716	0.191095	NA	NA	NA	NA	0.0249644	-0.29563	0.0937218	0.176944	-0.145734	0.057356	0.0630411	0.0253373	-0.0769265	0.143292	0.181793	-0.248159	Q61823	-0.0193245	-0.0741899	0.05721	0.0363044
RGSphGDTSISMDTEASIR	3	0.335745	0.175269	0.229036	0.335745	0.0910786	0.0898847	0.0789863	FALSE	FALSE	FALSE	FALSE	FALSE	FALSE	0.0149703	0.0235056	0.0542238	-0.0926996	0.0393619	-0.125884	0.0310119	0.0555104	-0.102259	-0.114656	0.0700815	0.146833	-0.198459	0.0994581	0.0526666	0.0463346	0.101418	0.124675	0.0571995	-0.283292	Q66HF9	-0.0289936	0.00141968	0.0530367	-0.0254627
RGSphQGDIK	3	0.335597	0.217294	0.181346	0.335597	0.0876191	0.0986762	0.079468	FALSE	FALSE	FALSE	FALSE	FALSE	FALSE	NA	NA	NA	NA	0.0505441	0.156337	0.151421	-0.358302	NA	NA	NA	NA	-0.304091	-0.0918531	0.466715	-0.0707712	NA	NA	NA	NA	Q62920	-0.126773	0.0322417	0.309068	-0.214537
RGTGGSphESSK	3	0.512862	0.101351	0.162129	0.512862	0.0878197	0.0752524	0.0605859	FALSE	FALSE	FALSE	FALSE	FALSE	FALSE	0.0106662	-0.125433	0.155774	-0.0410074	NA	NA	NA	NA	-0.127753	-0.0962684	0.290073	-0.0660513	NA	NA	NA	NA	NA	NA	NA	NA	Q8BJS4	-0.0585436	-0.110851	0.222924	-0.0535293
RHSGTphGATPPVK	3	0.490373	0.139304	0.146517	0.490373	0.0783211	0.082813	0.0626723	FALSE	FALSE	FALSE	FALSE	FALSE	FALSE	NA	NA	NA	NA	-0.0724268	-0.0661152	0.298538	-0.159996	NA	NA	NA	NA	NA	NA	NA	NA	NA	NA	NA	NA	Q60520	-0.0724268	-0.0661152	0.298538	-0.159996
RHSphGTGATPPVK	3	0.336517	0.250062	0.142624	0.336517	0.0842029	0.109361	0.0772329	FALSE	FALSE	FALSE	FALSE	FALSE	FALSE	NA	NA	NA	NA	-0.0373414	0.0172858	0.209743	-0.189687	NA	NA	NA	NA	NA	NA	NA	NA	NA	NA	NA	NA	Q60520	-0.0373414	0.0172858	0.209743	-0.189687
RISphQVSSGETEYNPGEAR	3	0.456575	0.120512	0.193114	0.456575	0.0866305	0.0778867	0.0652822	FALSE	FALSE	FALSE	FALSE	FALSE	FALSE	0.15384	0.143111	-0.022456	-0.274494	-0.332757	-0.140584	0.319382	0.153959	0.168647	0.307296	-0.254046	-0.221898	-0.21121	-0.564871	0.363621	0.41246	0.0687185	0.137505	-0.011954	-0.194269	Q6ZQA0	-0.0305524	-0.0235086	0.0789095	-0.0248485
RKDSphAQDsiVQAK	3	0.465937	0.10167	0.158569	0.465937	0.114127	0.0899345	0.0697635	FALSE	FALSE	FALSE	FALSE	FALSE	FALSE	-0.297418	0.12987	0.149857	0.0176912	0.131712	-0.642673	0.181572	0.329389	NA	NA	NA	NA	0.0113637	-0.346192	0.251711	0.0831165	0.0665079	0.159342	0.310503	-0.536352	Q9JJ28	-0.0219588	-0.174913	0.223411	-0.0265389
RKDSphsiAQDVQAK	3	0.284674	0.243972	0.19512	0.284674	0.0897617	0.10092	0.0855512	FALSE	FALSE	FALSE	FALSE	FALSE	FALSE	-0.297418	0.12987	0.149857	0.0176912	NA	NA	NA	NA	NA	NA	NA	NA	NA	NA	NA	NA	-0.0596196	0.0482744	0.52537	-0.514025	Q9JJ28	-0.178519	0.0890722	0.337613	-0.248167
RKLSphLSEGK	3	0.340008	0.237079	0.114305	0.340008	0.0889894	0.141426	0.0781931	FALSE	FALSE	FALSE	FALSE	FALSE	TRUE	NA	NA	NA	NA	NA	NA	NA	NA	NA	NA	NA	NA	-0.0595509	-0.139359	0.425578	-0.226668	0.331572	-0.00882682	0.478223	-0.800968	Q922P9	0.136011	-0.0740931	0.451901	-0.513818
RKPSphNASDKEPTQK	3	0.428254	0.172235	0.156057	0.428254	0.082282	0.0917205	0.0694508	FALSE	FALSE	FALSE	FALSE	FALSE	FALSE	-0.410349	-0.225168	1.07792	-0.4424	NA	NA	NA	NA	NA	NA	NA	NA	NA	NA	NA	NA	0.0718407	0.0990759	0.177706	-0.348623	Q8K352	-0.169254	-0.0630458	0.627811	-0.395511
RLGSphTSDIEEKENR	3	0.542368	0.12425	0.122313	0.542368	0.0736519	0.0802208	0.0571965	FALSE	TRUE	FALSE	TRUE	FALSE	TRUE	-0.179757	-0.0468571	0.382418	-0.155804	-0.15927	-0.181286	0.410685	-0.0701295	0.069128	-0.76026	0.376065	0.315067	-0.153557	-0.262478	0.390604	0.0254312	0.124245	0.474213	0.869413	-1.46787	Q10728	-0.0598422	-0.155334	0.485837	-0.270661
RLGSTphSDIEEKENR	3	0.558531	0.11324	0.124377	0.558531	0.0729972	0.0755478	0.055307	FALSE	TRUE	FALSE	TRUE	FALSE	FALSE	-0.211005	-0.0225144	0.342428	-0.108908	-0.0524491	-0.209253	0.315365	-0.0536632	0.0675419	-0.687157	0.317858	0.301757	-0.276185	-0.208265	0.458809	0.0256411	0.134584	0.346319	0.747152	-1.22805	Q10728	-0.0675028	-0.156174	0.436322	-0.212646
RLGSTSphDIEEKENR	3	0.584546	0.0984434	0.117271	0.584546	0.073994	0.0728326	0.0529131	FALSE	TRUE	FALSE	TRUE	FALSE	FALSE	-0.104215	-0.0974473	0.224838	-0.0231757	-0.0571304	-0.218131	0.261036	0.0142258	0.063873	-0.659157	0.277516	0.317768	-0.279898	-0.23909	0.494024	0.0249642	0.181817	0.291496	0.636378	-1.10969	Q10728	-0.0391106	-0.184466	0.378758	-0.155182
RLSphKPGTAAELR	3	0.363837	0.234007	0.128404	0.363837	0.0839078	0.115071	0.0747719	FALSE	FALSE	FALSE	FALSE	FALSE	FALSE	0.181992	-0.250078	0.172193	-0.104107	-0.138705	-0.0317647	0.303327	-0.132857	NA	NA	NA	NA	0.0108031	-0.116196	-0.0448634	0.150257	-0.0658371	0.375561	0.203456	-0.51318	A2AF47	-0.00293679	-0.00561942	0.158528	-0.149972
RLSphQDTYR	3	0.266916	0.181866	0.105114	0.266916	0.117341	0.235887	0.0928761	FALSE	FALSE	FALSE	FALSE	FALSE	FALSE	NA	NA	NA	NA	-0.0270777	0.109413	-0.0514103	-0.0309249	NA	NA	NA	NA	0.240666	-0.123821	0.138369	-0.255213	-0.051716	-0.0932181	0.0279338	0.117	Q09014	0.0539573	-0.0358755	0.0382975	-0.0563793
RLSphYNTASNK	3	0.410959	0.178057	0.163478	0.410959	0.0836375	0.0925486	0.0713208	FALSE	TRUE	FALSE	TRUE	FALSE	TRUE	-0.170024	-0.0041925	0.571905	-0.397688	-0.271097	-0.173427	0.66169	-0.217166	NA	NA	NA	NA	-0.156913	-0.285986	0.5045	-0.0616009	-0.12417	0.301692	0.631678	-0.809201	P11250	-0.180551	-0.0404783	0.592443	-0.371414
RMSphMYSQGTPETphPTFK	3	0.387385	0.139281	0.117114	0.387385	0.121078	0.152904	0.0822376	FALSE	FALSE	FALSE	FALSE	FALSE	FALSE	NA	NA	NA	NA	0.238058	0.106388	0.0316981	-0.376145	0.326129	-0.570187	-0.0290859	0.273144	-0.227576	0.0805673	-0.0208631	0.167872	0.0488783	-0.207894	0.634763	-0.475748	Q80U16	0.0963724	-0.147781	0.154128	-0.102719
RMSphQEHPSQASEAELAQR	3	0.28246	0.195048	0.106015	0.28246	0.110202	0.216444	0.0898319	FALSE	FALSE	FALSE	FALSE	FALSE	FALSE	-0.0775895	-0.0486643	0.132053	-0.0057996	0.262063	-0.0540305	0.0669058	-0.274938	NA	NA	NA	NA	0.0498812	0.0156248	-0.0661878	0.000681805	0.0715549	-0.104101	0.139997	-0.107451	P97412	0.0764773	-0.0477928	0.0681921	-0.0968767
RNglHSphQHVLK	3	0.504976	0.104765	0.125776	0.504976	0.10285	0.0958214	0.0658126	FALSE	FALSE	FALSE	FALSE	FALSE	FALSE	NA	NA	NA	NA	0.0480335	-0.282556	0.205287	0.0292357	0.00635781	-0.222706	0.121968	0.0943802	NA	NA	NA	NA	0.0390253	-0.198593	0.561945	-0.402377	Q6AYC5	0.0311389	-0.234618	0.2964	-0.0929204
RNglSphLPQIPTLNLESR	3	0.539103	0.124644	0.124972	0.539103	0.0739391	0.0798404	0.0575019	FALSE	FALSE	FALSE	FALSE	FALSE	FALSE	-0.0643852	-0.275415	0.618222	-0.278422	0.273409	-0.234942	0.119276	-0.157743	-0.148873	0.16217	-0.0782119	0.0649149	-0.127133	0.0240455	-0.111631	0.214719	-0.0179187	0.137796	0.0520882	-0.171965	P70600	-0.0169803	-0.0372691	0.119949	-0.0656994
RNTphFVGTPFWMAPEVIQQSAYDSK	3	0.266477	0.119516	0.135845	0.266477	0.208243	0.164991	0.104928	FALSE	FALSE	FALSE	FALSE	FALSE	FALSE	NA	NA	NA	NA	0.270762	-0.544816	0.258042	0.016012	NA	NA	NA	NA	NA	NA	NA	NA	NA	NA	NA	NA	Q99JT2	0.270762	-0.544816	0.258042	0.016012
RPKSphESQGNATK	3	0.345344	0.231849	0.156716	0.345344	0.0851759	0.103496	0.0774193	FALSE	FALSE	FALSE	FALSE	FALSE	FALSE	0.0423695	-0.0734583	0.203584	-0.172495	NA	NA	NA	NA	NA	NA	NA	NA	NA	NA	NA	NA	-0.192774	0.116957	0.336021	-0.260204	A4L9P7	-0.0752021	0.0217491	0.269802	-0.216349
[truncated: 2,514 more rows]
